# Supplementary material for: Comparative Transcriptome Analysis Highlights the Role of NlABCG14 in the Honeydew Production of Virulent Brown Planthoppers (Nilaparvata lugens Stål) to Resistant Rice Variety
Source: Insects. 2024 Dec 15;15(12):992. doi: 10.3390/insects15120992 (PMC11676699; doi:10.3390/insects15120992)
Supplement: Supplementary file 1 [file insects-15-00992-s001.zip]

Archive with 14 entries (14 files):
- Figure S1 Clustering and time-course expression of genes after BPH feeding.jpg
- Figure S2 KEGG pathway enrichment analyses of cluster A.jpg
- Figure S3 KEGG pathway enrichment analyses of cluster B.jpg
- Figure S4 KEGG pathway enrichment analyses (A) and GO function analyses (B) of genes in cluster C.tif
- Figure S5 KEGG pathway enrichment analyses (A) and GO function analyses (B) of genes in cluster D.tif
- Figure S6 KEGG pathway enrichment analyses (A) and GO function analyses (B) of genes in cluster E.tif
- Table S1 Sequence of primers in this study.xlsx
- Table S2 Gene expression lists of all samples.xls
- Table S3 Gene expression lists of the 20 clusters.xls
- Table S4 Gene expression lists and KEGGGO analysis of the representative 5 clusters.xls
- Table S5 DEGs in all comparisons.xls
- Table S6 DEGs overlapped in multiple comparisons.xls
- Table S7 GO function enrichment and  KEGG pathway analyses of DEGs in biotype 1Y BPH.xls
- Table S8 The gene list shown in the heatmap.xls
