# Supplementary material for: Comparative Transcriptome Analysis Highlights the Role of NlABCG14 in the Honeydew Production of Virulent Brown Planthoppers (Nilaparvata lugens Stål) to Resistant Rice Variety
Source: Insects. 2024 Dec 15;15(12):992. doi: 10.3390/insects15120992 (PMC11676699; doi:10.3390/insects15120992)
Supplement: Supplementary file 1 [file insects-15-00992-s001.zip › Table S1 Sequence of primers in this study.xlsx]

## Sheet: Sheet1
	Table S1: Sequence of primers in this study
	Gene ID	Primer Name	Sequence of Primers (5'-3')	Amplification Efficiency (%)
	Primers for RT-qPCR
	LOC120350610	Q-CRYAA(2)-F	ACTCGTCGCTACACCCTG	107.4
		Q-CRYAA(2)-R	TGACTTGGCTCCTTCCTG
	LOC111059961	Q-HSP68(1)-F	ACTCGCATTCCGAAGATA	106.7
		Q-HSP68(1)-R	CTGAACTGCTGCTCCATA
	LOC111048673	Q-HSP68(2)-F	ACTCGCATTCCGAAGATA	105.9
		Q-HSP68(2)-R	CTGAACTGCTGCTCCATA
	LOC111051944	Q-HSP68(3)-F	ACTCGCATTCCGAAGATA	109.5
		Q-HSP68(3)-R	CTGAACTGCTGCTCCATA
	LOC111064163	Q-HSP68(5)-F	GACGCCACGATGGACAAA	112.3
		Q-HSP68(5)-R	CTGGGTTGATTGATAGGTTG
	LOC111058755	Q-ELOVL(1)-F	GGCGTTCGTCTGGTGGAT	99.9
		Q-ELOVL(1)-R	GGCTGTTGGTAGGCGTGA
	LOC111043687	Q-ELOVL(2)-F	TGAGTGTATGGATGGGAATG	101.3
		Q-ELOVL(2)-R	TTTGCAGGGATGTGAGGT
	LOC111054775	Q-LMH-F	GCTCAGATGTGCCGCTAA	86.3
		Q-LMH-R	CCAGTTGCTGCCAGTCCA
	LOC111045580	Q-Acyl-CoA(11)-F	TCATTTGCCTGGCTTATT	107.8
		Q-Acyl-CoA(11)-R	TGTTACTGTTGCTGGTTG
	LOC111060464	Q-Ox-CoA-F	GCATAACCGTCCAATGTC	102.8
		Q-Ox-CoA-R	GCAGATAGCATCCGTGAA
	LOC111050040	Q-PCP1-F	CAGGACCATACGGACCCA	102.7
		Q-PCP1-R	GCGACGGCAGCAAAGTGT
	LOC111050036	Q-CaP-F	CTGCCAGGAGTTGAGACC	100.1
		Q-CaP-R	TGACTGAGGAGTAAGCGAAT
	LOC120351709	Q-CPs1-F	CCCTCGTGGCTTTCTCCT	100.6
		Q-CPs1-R	GCTACGGCAGGCACAACT
	LOC111062333	Q-PCP2-F	TCGCACTATGCCCACTCT	100.8
		Q-PCP2-R	CTCCTCAACCGTCGTCTC
	LOC120348847	Q-PCP3-F	CCCAGCCTACCCAGCATA	92.3
		Q-PCP3-R	CCGTAGCTCCTCAGGATGTT
	LOC111060649	Q-CPs5-F	AGGCTGTTGATGCTGATTACG	105.1
		Q-CPs5-R	ATCGGGCTCGACAAGGGAG
	LOC120351192	Q-CPs6-F	CCACCTCTTACGCTAACACCTA	102.9
		Q-CPs6-R	TGACGGCCTTGACGACTG
	LOC120351204	Q-CPs7-F	CTTCTGATCGTCGCTGTCG	107.3
		Q-CPs7-R	CGCTGGAGTAGGGAGTGT
	LOC120353684	Q-SgAbd-F	AGTCCGTCTCCTTCACCG	109
		Q-SgAbd-R	GTCGAAATTCACCTCCTG
	LOC111047942	Q-CPs9-F	TCCAGGATGCTCTGACCG	103.2
		Q-CPs9-R	CTGGTGCCATCGGGTTCA
	LOC111058783	Q-ABCG14-F	GGTTTCGTGGTGTCTTGT	109.8
		Q-ABCG14-R	TGAACGCAGTGATTCTGT
	JN662398.1	Q-Nl18S-F	CGCTACTACCGATTGAA
		Q-Nl18S-R	GGAAACCTTGTTACGACTT
	Primers for Gene Cloning
	LOC111058783	ABCG14-1F	GAGTCTGAGCCGAGTGTT
		ABCG14-1R	GTCCGTTTCCGAAGGTGA
		ABCG14-3F	GTTGAGAAATGTTCCGATAATGTTG
		ABCG14-11R	CACAATAGCCTAAACAGATA
	Primers for RNAi
	LOC111058783	dsABCG14-F	TAATACGACTCACTATAGGGGATTCAAGAGGAGAAGGAGCAG
		dsABCG14-R	TAATACGACTCACTATAGGGGTCCGTTTCCGAAGGTGA
