# Supplementary material for: Comparative Transcriptome Analysis Highlights the Role of NlABCG14 in the Honeydew Production of Virulent Brown Planthoppers (Nilaparvata lugens Stål) to Resistant Rice Variety
Source: Insects. 2024 Dec 15;15(12):992. doi: 10.3390/insects15120992 (PMC11676699; doi:10.3390/insects15120992)
Supplement: Supplementary file 1 [file insects-15-00992-s001.zip › Table S2 Gene expression lists of all samples.xls]

## Sheet: All gene
Table S2: Gene expression lists of all samples
gene_id	Annotation	TPM																		KO_id	GO_id	cluster
		T0_1	T0_2	T0_3	T6_1	T6_2	T6_3	T48_1	T48_2	T48_3	Y0_1	Y0_2	Y0_3	Y6_1	Y6_2	Y6_3	Y48_1	Y48_2	Y48_3
LOC111053850	aldose reductase-like [Agrilus planipennis]	63.3076	58.4156	63.1827	73.2959	59.7499	48.472	68.7655	71.7822	71.9813	72.0236	62.6288	71.6035	33.9551	58.2236	56.1322	72.3966	78.3874	84.156	K00002	GO:0016491;GO:0055114	14
LOC111054196	unknown [Dendroctonus ponderosae]	90.9438	89.2305	90.8513	72.9341	89.3903	85.3401	85.0502	78.8104	81.8961	83.8547	90.9719	73.8984	120.796	98.7305	103.965	141.818	113.369	131.99	K00006	GO:0004367;GO:0005975;GO:0006650;GO:0009331;GO:0042803;GO:0046168;GO:0051287;GO:0055114	15
LOC111053070	sorbitol dehydrogenase [Acyrthosiphon pisum]	25.1201	25.2059	27.8866	23.8551	31.733	25.5456	30.6904	26.1327	24.1128	15.4124	18.5363	15.6432	23.7469	21.514	20.4109	19.1937	17.9638	17.436	K00008	GO:0003939;GO:0005615;GO:0005739;GO:0005829;GO:0006006;GO:0006062;GO:0008270;GO:0010038;GO:0016020;GO:0019640;GO:0030246;GO:0030317;GO:0031514;GO:0046370;GO:0046526;GO:0051160;GO:0051287;GO:0070062	3
LOC111045733	UDP-glucose 6-dehydrogenase [Apis mellifera] &gt;gi|571536754|ref|XP_006570997.1| UDP-glucose 6-dehydrogenase [Apis mellifera]	6.8038	7.41065	8.46154	5.8387	5.73444	6.08763	7.32769	5.42812	3.46683	3.3677	5.46567	3.4321	6.15841	5.58667	5.51007	6.30117	6.6431	4.62074	K00012	GO:0003979;GO:0051287;GO:0055114	13
LOC120352067	UDP-glucose 6-dehydrogenase [Apis mellifera] &gt;gi|571536754|ref|XP_006570997.1| UDP-glucose 6-dehydrogenase [Apis mellifera]	3.6124	5.2562	4.44623	3.58553	3.49337	4.22805	3.76036	3.09399	2.22161	2.8885	3.01036	2.33864	4.29287	4.47496	3.78922	3.8885	4.77814	4.34884	K00012	GO:0003979;GO:0051287;GO:0055114	7
LOC111049565	PREDICTED: L-lactate dehydrogenase isoform X2 [Tribolium castaneum]	31.4937	26.3585	27.5047	23.6188	36.5895	41.4846	27.4826	26.8301	26.3825	31.8491	18.1459	30.1255	30.4144	48.5165	31.5224	21.8022	33.4757	28.4908	K00016	GO:0004459;GO:0005737;GO:0005975;GO:0019752;GO:0055114	16
LOC111051264	D-beta-hydroxybutyrate dehydrogenase, mitochondrial [Zootermopsis nevadensis] &gt;gi|646722371|gb|KDR23384.1| D-beta-hydroxybutyrate dehydrogenase, mitochondrial [Zootermopsis nevadensis]	67.5326	57.4978	55.5347	58.5877	74.0612	79.8976	50.4085	53.0339	53.7647	76.3019	75.8494	66.1871	51.374	58.2037	58.7172	48.9191	52.4865	53.6995	K00019	GO:0004745;GO:0016021;GO:0055114	8
LOC111057359	PREDICTED: D-beta-hydroxybutyrate dehydrogenase, mitochondrial-like [Dendroctonus ponderosae] &gt;gi|1130226035|ref|XP_019758891.1| PREDICTED: D-beta-hydroxybutyrate dehydrogenase, mitochondrial-like [Dendroctonus ponderosae] &gt;gi|1130266193|ref|XP_019771244.1| PREDICTED: D-beta-hydroxybutyrate dehydrogenase, mitochondrial-like [Dendroctonus ponderosae] &gt;gi|332376234|gb|AEE63257.1| unknown […	16.942	15.2621	15.9295	14.7564	15.4303	13.0294	15.5001	14.9501	13.1223	14.5496	14.668	11.4061	15.0173	12.5724	15.3035	13.8997	12.5393	13.7808	K00019	NA	5
LOC111047615	putative oxidoreductase GLYR1 homolog [Nilaparvata lugens]	61.4432	57.7167	50.2535	42.2094	38.1525	54.2033	44.0467	40.3009	41.675	41.6055	48.9361	41.8637	43.02	49.1732	52.1909	61.3463	63.3371	62.8792	K00020	NA	14
LOC111053946	3-hydroxyisobutyrate dehydrogenase, mitochondrial [Nylanderia fulva]	51.8921	52.4892	53.7441	43.2425	55.8254	46.1853	46.4611	51.653	55.4103	38.0014	49.6111	44.4159	56.998	57.1305	53.0849	48.7149	46.9322	47.6768	K00020	GO:0016491;GO:0044710	13
LOC111049687	RecName: Full=3-hydroxy-3-methylglutaryl-coenzyme A reductase; Short=HMG-CoA reductase &gt;gi|1655537|emb|CAA49628.1| hydroxymethylglutaryl-CoA reductase (NADPH) [Blattella germanica]	21.1943	22.6004	20.8716	17.6832	23.8154	18.0768	17.5583	15.362	12.297	15.4209	20.1915	14.8448	22.2736	17.8498	23.4784	16.2623	18.3014	16.2859	K00021	GO:0005515;GO:0005778;GO:0005789;GO:0006695;GO:0006732;GO:0042221;GO:0042282;GO:0042981;GO:0043408;GO:0044255;GO:0044707;GO:0044767;GO:0048522;GO:0048523;GO:0048585;GO:0051262;GO:0070402	12
LOC111051364	3-hydroxyacyl-CoA dehydrogenase [Bombyx mori] &gt;gi|321176375|gb|ADW77640.1| 3-hydroxyacyl-CoA dehydrogenase [Bombyx mori]	380.532	427.063	454.91	361.895	417.625	395.115	520.969	506.346	558.364	395.844	395.612	486.183	385.524	413.05	416.587	524.746	548.216	487.388	K00022	GO:0003857;GO:0005654;GO:0005759;GO:0006635;GO:0009725;GO:0070403	18
LOC111059929	PREDICTED: malate dehydrogenase, cytoplasmic [Dendroctonus ponderosae] &gt;gi|332372937|gb|AEE61610.1| unknown [Dendroctonus ponderosae] &gt;gi|546684868|gb|ERL94450.1| hypothetical protein D910_11727 [Dendroctonus ponderosae]	725.043	696.574	625.768	704.522	586.824	622.558	850.186	675.536	710.271	656.104	798.606	668.622	748.66	794.791	836.042	953.474	801.395	925.65	K00025	GO:0002230;GO:0004470;GO:0005515;GO:0005615;GO:0005813;GO:0005829;GO:0006094;GO:0006099;GO:0006108;GO:0019674;GO:0030060;GO:0070062;GO:0098779;GO:0098792	14
LOC111045253	mitochondrial malate dehydrogenase [Daphnia pulex]	371.486	344.778	305.464	340.004	311.113	287.732	314.721	331.577	327.312	330.435	396.722	308.241	358.03	367.194	360.296	396.827	332.372	401.159	K00026	GO:0005654;GO:0005743;GO:0005759;GO:0005886;GO:0006094;GO:0006099;GO:0006107;GO:0006108;GO:0006475;GO:0006734;GO:0030060;GO:0043209;GO:0043621;GO:0044822;GO:0046554;GO:0070062	9
LOC111053321	NADP-dependent malic enzyme [Solenopsis invicta]	134.987	120.834	110.31	133.96	125.127	162.125	106.334	104.282	107.615	139.259	134.41	128.195	131.274	130.461	132.948	119.925	128.717	126.88	K00029	GO:0004471;GO:0006108;GO:0046872;GO:0051287;GO:0055114	8
LOC111053324	hypothetical protein HAZT_HAZT005397 [Hyalella azteca]	761.83	683.392	606.722	780.131	766.496	505.389	645.866	612.861	546.6	687.693	890.277	654.663	840.537	987.034	964.756	853.129	648.962	853.589	K00029	GO:0004471;GO:0006108;GO:0046872;GO:0051287;GO:0055114	9
LOC111052492	PREDICTED: isocitrate dehydrogenase [NAD] subunit gamma, mitochondrial isoform X1 [Dendroctonus ponderosae] &gt;gi|332375801|gb|AEE63041.1| unknown [Dendroctonus ponderosae] &gt;gi|478260590|gb|ENN80293.1| hypothetical protein YQE_03286, partial [Dendroctonus ponderosae] &gt;gi|546685278|gb|ERL94805.1| hypothetical protein D910_12079 [Dendroctonus ponderosae]	107.426	106.007	111.297	107.497	109.454	105.245	101.598	105.703	110.463	104.064	109.871	104.632	113.71	114.977	115.778	117.67	112.692	108.389	K00030	GO:0000287;GO:0004449;GO:0005739;GO:0006099;GO:0006102;GO:0051287	15
LOC111063801	isocitrate dehydrogenase [NAD] subunit beta, mitochondrial-like [Nilaparvata lugens]	137.368	130.963	127.902	142.127	139.287	152.801	124.171	131.271	126.358	124.939	130.079	136.86	138.686	133.391	129.876	124.755	124.706	117.967	K00030	GO:0000287;GO:0004449;GO:0005739;GO:0006099;GO:0051287	19
LOC111064356	PREDICTED: probable isocitrate dehydrogenase [NAD] subunit alpha, mitochondrial isoform X2 [Dendroctonus ponderosae] &gt;gi|1130255449|ref|XP_019767897.1| PREDICTED: probable isocitrate dehydrogenase [NAD] subunit alpha, mitochondrial isoform X2 [Dendroctonus ponderosae] &gt;gi|332375630|gb|AEE62956.1| unknown [Dendroctonus ponderosae] &gt;gi|478252233|gb|ENN72661.1| hypothetical protein YQE_1075…	138.869	132.667	120.871	126.949	126.985	152.779	120.686	119.641	107.624	119.714	129.465	117.811	126.613	122.141	131.621	127.593	135.516	129.578	K00030	GO:0000287;GO:0004449;GO:0005634;GO:0005759;GO:0005975;GO:0006099;GO:0051287	12
LOC111053490	isocitrate dehydrogenase [Danaus plexippus plexippus]	301.368	386.712	380.771	215.47	299.262	384.444	295.261	337.238	424.932	247.003	221.135	259.254	263.915	302.533	294.078	294.33	311.17	273.108	K00031	GO:0000287;GO:0004450;GO:0006099;GO:0006102;GO:0051287	6
LOC111057518	isocitrate dehydrogenase [NADP], mitochondrial-like [Nilaparvata lugens]	23.717	30.9214	31.5047	15.7247	24.3638	14.9758	20.7491	22.766	18.782	12.8248	17.1689	11.6711	21.894	20.5315	21.8698	19.5028	18.3937	16.6811	K00031	GO:0000287;GO:0004450;GO:0006099;GO:0006102;GO:0051287	5
LOC120356733	isocitrate dehydrogenase [NADP], mitochondrial-like [Nilaparvata lugens]	30.901	32.2089	44.1107	10.0959	33.7223	19.8583	30.8559	24.4462	18.7683	19.4888	36.6226	18.031	51.6974	43.0668	59.3704	42.5139	31.2312	34.9666	K00031	GO:0000287;GO:0004450;GO:0006099;GO:0006102;GO:0051287	16
LOC111057817	6-phosphogluconate dehydrogenase, decarboxylating [Acyrthosiphon pisum]	751.452	636.197	574.215	763.005	774.716	478.592	608.064	600.499	478.451	691.92	862.08	609.901	744.362	798.865	783.929	696.198	553.478	718.362	K00033	GO:0004616;GO:0005737;GO:0006098;GO:0019521;GO:0050661;GO:0055114	20
LOC111047777	PREDICTED: LOW QUALITY PROTEIN: glucose-6-phosphate 1-dehydrogenase [Nasonia vitripennis]	125.58	126.463	117.235	86.2823	103.432	72.3491	101.328	105.323	105.501	116.024	135.146	104.535	131.093	140.594	145.741	153.896	118.133	153.202	K00036	GO:0004345;GO:0005536;GO:0005634;GO:0005813;GO:0005829;GO:0006006;GO:0006367;GO:0006695;GO:0006740;GO:0006749;GO:0009051;GO:0009898;GO:0010734;GO:0014070;GO:0019322;GO:0021762;GO:0032094;GO:0034599;GO:0042803;GO:0043249;GO:0043523;GO:0045471;GO:0046390;GO:0050661;GO:0070062	9
LOC111053443	PREDICTED: glyoxylate reductase/hydroxypyruvate reductase-like isoform X1 [Dendroctonus ponderosae] &gt;gi|332375036|gb|AEE62659.1| unknown [Dendroctonus ponderosae]	33.147	23.7062	28.0765	23.8518	32.1044	40.7002	29.6041	28.2155	29.4444	17.417	13.9215	15.9791	21.6441	27.7176	17.0687	10.4312	20.456	17.684	K00049	GO:0007588;GO:0008465;GO:0016618;GO:0019752;GO:0030267;GO:0042803;GO:0044444;GO:0051259;GO:0055114;GO:0070062;GO:0070402	3
LOC111064054	hypothetical protein FOCC_FOCC000713 [Frankliniella occidentalis]	82.8775	87.0976	85.6342	71.428	70.3618	73.6937	109.31	98.1791	123.916	68.3152	78.0331	75.2215	71.7735	76.8057	80.8499	89.2165	79.6123	92.7132	K00049	GO:0008152;GO:0016616	1
LOC111045857	D-3-phosphoglycerate dehydrogenase [Zootermopsis nevadensis] &gt;gi|646713607|gb|KDR17898.1| D-3-phosphoglycerate dehydrogenase [Zootermopsis nevadensis]	155.277	248.665	209.075	212.262	237.527	116.079	331.582	275.23	297.272	151.125	228.446	127.417	258.285	234.11	220.878	250.406	167.669	269.347	K00058	GO:0004617;GO:0006564;GO:0051287;GO:0055114	1
LOC111053646	hypothetical protein GE061_20701 [Apolygus lucorum]	3.28237	3.64799	3.85707	3.32176	2.85611	4.93185	3.22877	2.91232	3.7557	3.80379	4.06472	4.07723	3.55562	4.43885	3.47212	3.68991	3.94967	4.18324	K00069	GO:0008152;GO:0016491	11
LOC111060903	unknown [Dendroctonus ponderosae]	45.8948	41.6185	46.7086	34.334	51.3176	67.581	41.4587	49.2087	44.3537	42.2225	25.9795	42.8159	46.9406	67.4581	34.7861	30.552	45.5426	34.3525	K00069	NA	10
LOC111051224	hypothetical protein FOCC_FOCC012058 [Frankliniella occidentalis]	66.9533	68.1265	59.6999	57.2822	59.0853	67.8702	59.5179	59.3366	60.6694	47.6152	49.5841	44.94	63.9171	65.3054	64.4676	74.033	66.7675	72.2062	K00072	GO:0008152;GO:0016491	7
LOC111056525	zinc finger MYM-type protein 1-like [Oreochromis niloticus]	31.4397	39.4602	39.8271	32.6499	29.4485	37.1382	36.5283	38.6756	42.2406	34.5265	28.3922	35.9745	42.7752	41.1659	41.0042	44.1733	39.4087	44.0036	K00079	GO:0008152;GO:0016491	18
LOC111043490	inosine-5&apos;-monophosphate dehydrogenase 1b [Bombus impatiens]	48.0035	45.5665	44.9963	41.9975	36.0916	42.0465	42.4445	42.0707	33.5022	39.7796	49.1915	38.8024	47.609	39.7518	43.5299	53.9438	45.2884	52.1011	K00088	GO:0000166;GO:0003677;GO:0003723;GO:0003938;GO:0005515;GO:0005654;GO:0005778;GO:0005829;GO:0006144;GO:0006177;GO:0009409;GO:0030054;GO:0046651;GO:0046872;GO:0051289;GO:0055114;GO:0060041;GO:0070062;GO:0071353	14
LOC111057236	inosine-5&apos;-monophosphate dehydrogenase 1b [Bombus impatiens]	47.9686	49.0517	45.7878	42.9705	48.3348	44.5929	49.7068	48.7516	50.6467	42.9584	43.3852	43.7353	45.9551	51.271	45.3245	50.926	50.2413	50.6145	K00088	GO:0000166;GO:0003677;GO:0003723;GO:0003938;GO:0005515;GO:0005654;GO:0005778;GO:0005829;GO:0006144;GO:0006177;GO:0009409;GO:0030054;GO:0046651;GO:0046872;GO:0051289;GO:0055114;GO:0060041;GO:0070062;GO:0071353	18
LOC111050870	hydroxyacid oxidase 1 [Nilaparvata lugens]	23.5528	24.1966	24.0119	26.6264	27.5706	19.7588	24.2169	27.7759	23.1409	23.1745	27.6925	21.244	28.6637	25.628	22.5634	24.6989	24.3173	28.1227	K00101	GO:0010181;GO:0016491;GO:0055114	15
LOC111055221	Xanthine dehydrogenase [Zootermopsis nevadensis]	10.4719	10.065	11.7181	6.24161	17.4208	8.04276	7.55459	10.9902	11.7714	8.23836	8.37993	8.71951	9.48649	10.8144	8.96731	7.63496	7.91217	7.85929	K00106	GO:0003824;GO:0043167	10
LOC111055387	rosy [Rhagovelia antilleana]	45.0684	46.2434	41.3074	33.086	46.882	29.2416	40.9757	33.6346	34.6824	36.2104	53.9141	36.4634	48.0112	49.86	55.6035	51.1987	41.7253	54.6697	K00106	GO:0016725;GO:0046914;GO:0050662;GO:0051536;GO:0097159;GO:1901363	9
LOC111056736	xanthine dehydrogenase/oxidase [Solenopsis invicta] &gt;gi|1465625049|ref|XP_025993327.1| xanthine dehydrogenase/oxidase [Solenopsis invicta]	1.89821	1.97787	1.73184	0.943762	1.64178	1.31853	0.878296	1.55445	1.22689	1.28217	1.1118	0.962542	0.857433	1.04379	0.865058	0.803845	0.92136	0.749452	K00106	GO:0016491;GO:0043167	5
LOC111057942	hypothetical protein GE061_04931 [Apolygus lucorum]	0.22742	0.20393	0.213266	0.144783	0.489977	0.266959	0.238915	0.211807	0.186107	0.117157	0.325408	0.246399	0.212715	0.276123	0.464459	0.339044	0.350373	0.111368	K00106	GO:0005488	20
LOC111060901	hypothetical protein GE061_04931 [Apolygus lucorum]	21.1139	25.6784	27.9715	16.2209	18.8059	25.5837	24.8373	22.5771	29.8087	15.5278	16.1154	16.5798	21.3002	20.6694	20.6105	23.5867	23.7713	20.0094	K00106	GO:0003824;GO:0043167	6
LOC111048250	L-2-hydroxyglutarate dehydrogenase, putative [Pediculus humanus corporis] &gt;gi|212512328|gb|EEB15121.1| L-2-hydroxyglutarate dehydrogenase, putative [Pediculus humanus corporis]	2.20973	2.45039	2.24056	1.86998	2.95843	2.19956	1.64088	1.49992	2.28334	1.21706	2.07147	1.00861	2.61	2.93447	3.34623	2.23671	2.31308	2.26495	K00109	NA	4
LOC111061381	hypothetical protein FOCC_FOCC002438 [Frankliniella occidentalis]	28.8179	28.0159	25.6125	32.5879	33.7409	37.9984	31.7046	29.0691	30.6303	40.675	28.565	44.7249	38.4747	45.9407	31.3923	26.9373	36.6597	32.1017	K00109	NA	8
LOC111060466	glycerol-3-phosphate dehydrogenase, mitochondrial isoform X1 [Bombus impatiens] &gt;gi|1366135400|ref|XP_024227229.1| glycerol-3-phosphate dehydrogenase, mitochondrial isoform X1 [Bombus impatiens]	53.9837	53.035	49.0431	47.3976	60.3419	58.9006	45.3703	46.51	41.8166	50.789	56.9285	43.3732	63.0595	46.7425	56.493	52.2301	49.0757	48.868	K00111	GO:0005509;GO:0006072;GO:0009331;GO:0052591;GO:0055114	12
LOC111043449	glucose dehydrogenase [FAD, quinone] [Agrilus planipennis] &gt;gi|1435332390|ref|XP_018326631.2| glucose dehydrogenase [FAD, quinone] [Agrilus planipennis]	0.347188	0.30091	0.382533	0.287912	0.486037	0.926581	0.307358	0.140446	0.333166	0.267073	0.104829	0.357271	0.574667	0.278639	0.418598	0.244001	0.373277	0.172241	K00115	NA	19
LOC111045053	glucose dehydrogenase [FAD, quinone]-like [Bombus impatiens]	8.29637	10.0934	11.2549	6.63719	16.6988	5.96357	5.24319	8.14616	6.29454	14.5826	12.9629	8.88959	10.2341	9.18076	10.0526	7.15072	11.3478	6.04905	K00115	NA	17
LOC111045055	glucose dehydrogenase [FAD, quinone]-like [Athalia rosae]	1.40707	1.12724	1.11876	1.36531	1.43047	2.22273	0.845168	0.872786	0.626633	1.67645	1.29499	0.800622	2.14604	1.36831	1.44642	0.709815	0.515184	0.919011	K00115	NA	12
LOC111045056	glucose dehydrogenase [FAD, quinone] [Acyrthosiphon pisum] &gt;gi|641674950|ref|XP_008186872.1| glucose dehydrogenase [FAD, quinone] [Acyrthosiphon pisum]	2.63989	2.15088	2.86053	3.19626	4.69105	0.462023	2.71966	4.79184	2.24639	5.97874	5.90521	3.1981	4.91927	2.05815	4.9943	3.79714	3.47155	2.04255	K00115	GO:0016491	17
LOC111045250	glucose dehydrogenase [FAD, quinone] [Bombus impatiens] &gt;gi|815898784|ref|XP_012250042.1| glucose dehydrogenase [FAD, quinone] [Bombus impatiens]	48.5502	73.7127	53.7128	29.5554	93.7764	48.6928	31.7715	45.2736	50.4551	64.1402	54.0598	58.5645	20.9117	52.7162	29.0534	38.3501	61.3849	33.7505	K00115	GO:0016021;GO:0016614;GO:0050660;GO:0055114	2
LOC111045251	glucose dehydrogenase [Danaus plexippus plexippus]	10.3728	12.5502	10.2381	2.85324	11.3611	17.5707	4.59765	6.69072	9.05518	7.70965	7.99995	7.66546	3.65005	7.70958	7.7581	5.24298	9.85994	7.61063	K00115	GO:0016020;GO:0016491	2
LOC111045317	glucose dehydrogenase [FAD, quinone] [Agrilus planipennis]	5.05023	7.09501	9.4261	7.3464	5.00518	6.55117	6.29469	7.06664	5.88416	5.66936	5.90181	7.89986	7.75283	6.01511	7.63102	7.19445	9.05823	4.96072	K00115	GO:0016021;GO:0016614;GO:0050660;GO:0055114	7
LOC111050905	glucose dehydrogenase [FAD, quinone]-like [Nilaparvata lugens]	0.176543	0.340937	0.132092	0.17112	0.111016	0.040572	0.125151	0.165893	0.264143	0.06889	0	0.014394	0.08094	0	0	0.026265	0.04288	0	K00115	GO:0016614;GO:0050660;GO:0055114	6
LOC111053618	glucose dehydrogenase [FAD, quinone] [Agrilus planipennis] &gt;gi|1435332390|ref|XP_018326631.2| glucose dehydrogenase [FAD, quinone] [Agrilus planipennis]	19.4996	16.649	18.9971	21.7042	16.8923	18.2719	16.8644	16.4074	16.3859	22.0642	25.1619	24.1227	24.9851	23.0192	24.4817	16.8391	18.6756	24.8385	K00115	GO:0016491	11
LOC111053716	glucose dehydrogenase [FAD, quinone] isoform X2 [Apis mellifera] &gt;gi|571502107|ref|XP_006563331.1| glucose dehydrogenase [FAD, quinone] isoform X2 [Apis mellifera] &gt;gi|1031998642|ref|XP_016768126.1| glucose dehydrogenase [FAD, quinone] isoform X2 [Apis mellifera] &gt;gi|1031998644|ref|XP_016768129.1| glucose dehydrogenase [FAD, quinone] isoform X2 [Apis mellifera] &gt;gi|1477716290|ref|XP_0…	39.5079	43.5673	38.8047	22.0032	34.4015	36.0747	24.6856	26.4391	33.8554	25.2979	26.964	25.5464	31.8561	32.436	32.1334	29.2214	32.6583	26.3478	K00115	GO:0016614;GO:0050660;GO:0055114	5
LOC111054009	glucose dehydrogenase [FAD, quinone] [Solenopsis invicta]	11.3829	18.678	16.5905	4.04505	11.4862	16.3938	5.07	8.46774	9.72373	8.03034	10.0459	8.06607	4.61316	8.65864	8.67877	5.56199	12.1565	7.41143	K00115	GO:0016021;GO:0016614;GO:0050660;GO:0055114	5
LOC111054584	glucose dehydrogenase [FAD, quinone] [Acyrthosiphon pisum]	11.6985	13.6128	12.844	11.2967	13.3349	14.7837	9.99194	9.97505	12.7608	12.7359	14.0558	12.4317	14.5497	12.3699	13.8865	13.2576	14	11.5824	K00115	NA	20
LOC111056611	unknown [Dendroctonus ponderosae]	0.095557	0.018408	0	0.097241	0.015529	0	0	0	0.025134	0.285113	0.019072	0	0	0	0	0.043037	0	0.018491	K00115	NA	17
LOC111063031	glucose dehydrogenase [FAD, quinone] [Acyrthosiphon pisum]	7.56265	7.45188	10.3624	20.9186	19.4896	3.09494	12.9313	11.3023	6.37851	18.0023	15.3231	15.1821	15.2422	14.2861	11.9294	10.2156	20.5697	10.3768	K00115	GO:0016491	8
LOC111049392	alcohol dehydrogenase class-3 [Bombus impatiens]	51.116	60.0281	60.8741	55.4412	53.0508	46.1626	76.1807	68.5216	73.6424	59.3782	64.4806	60.2741	66.8677	65.9067	74.1543	78.0858	68.1419	73.6323	K00121	GO:0001523;GO:0003016;GO:0004022;GO:0005504;GO:0005739;GO:0005829;GO:0006069;GO:0006805;GO:0008270;GO:0009055;GO:0018119;GO:0018467;GO:0032496;GO:0042803;GO:0045777;GO:0046294;GO:0051409;GO:0051775;GO:0051903;GO:0070062	18
LOC111063401	aldehyde dehydrogenase, mitochondrial [Zootermopsis nevadensis] &gt;gi|646722519|gb|KDR23477.1| Aldehyde dehydrogenase, mitochondrial [Zootermopsis nevadensis]	129.416	148.508	153.05	123.246	126.543	94.3225	159.823	152.971	166.913	128.856	174.981	131.296	155.474	146.783	164.309	179.392	146.864	175.05	K00128	GO:0016620;GO:0055114	18
LOC111058668	glyceraldehyde-3-phosphate dehydrogenase [Laodelphax striatellus] &gt;gi|998454545|gb|AMK48125.1| glyceraldehyde-3-phosphate dehydrogenase [Laodelphax striatellus]	52.5206	40.1148	49.3535	45.8181	60.75	63.5159	52.2747	51.3406	53.3105	37.5126	27.4714	35.9759	46.6195	66.2112	37.4395	26.9737	42.636	33.8883	K00134	GO:0000226;GO:0004365;GO:0005634;GO:0005829;GO:0006006;GO:0006096;GO:0008017;GO:0015630;GO:0035605;GO:0035606;GO:0050661;GO:0050821;GO:0051287;GO:0051402;GO:0055114	10
LOC111062628	glyceraldehyde-3-phosphate dehydrogenase 2 [Nilaparvata lugens] &gt;gi|1233213184|ref|XP_022206011.1| glyceraldehyde-3-phosphate dehydrogenase 2 [Nilaparvata lugens] &gt;gi|1035439585|gb|ANJ04643.1| glyceraldehyde-3-phosphate dehydrogenase [Nilaparvata lugens]	4493.9	4154.58	3857.27	4503.6	3569.72	3800.96	4081.02	3393.46	3285.37	3962.74	4496.31	3807.26	4195.26	4339.65	4568.83	3696.33	3312.69	3932.87	K00134	GO:0004365;GO:0006006;GO:0006096;GO:0050661;GO:0051287;GO:0055114	12
LOC111046906	uncharacterized protein LOC100750149 [Bombus impatiens]	47.8366	55.57	56.8066	32.3497	41.6189	44.4869	36.813	41.5326	42.669	35.1862	40.2155	30.2709	58.0946	54.9938	59.6484	55.414	48.3387	53.5233	K00135	GO:0004029;GO:0004777;GO:0005759;GO:0006006;GO:0006083;GO:0006105;GO:0006536;GO:0006541;GO:0006650;GO:0006681;GO:0006749;GO:0007269;GO:0007417;GO:0009013;GO:0009450;GO:0022904;GO:0042135;GO:0042803;GO:0046459;GO:0051289	7
LOC120349549	NAD-dependent succinate-semialdehyde dehydrogenase [Serratia sp. 506_PEND]	0	0	0	0	0	0	0	0	0	0	0	0	0	0	0	0	0	0	K00135	NA	NA
LOC111058571	hypothetical protein LSTR_LSTR005792 [Laodelphax striatellus]	76.2246	78.3778	75.9089	66.5388	75.1103	54.3174	69.9148	58.9917	45.1872	51.955	68.6964	52.5494	73.8567	82.2346	65.5705	68.0463	60.9022	68.1781	K00140	GO:0004029;GO:0004491;GO:0005739;GO:0006573;GO:0018478;GO:0019859;GO:0055114	13
LOC111062274	beta-alanine-activating enzyme isoform X2 [Apteryx rowi]	9.25126	9.35139	11.7907	10.0852	9.6227	12.3795	8.78529	9.20688	11.5489	10.4711	9.32962	12.6189	11.2171	12.5822	10.747	11.6499	12.2253	12.6962	K00142	NA	9
LOC111046252	probable pyruvate dehydrogenase E1 component subunit alpha, mitochondrial isoform X1 [Bombus impatiens]	47.7572	37.3147	36.4917	39.2826	52.6566	55.5771	46.823	37.7343	33.8029	30.1099	25.4633	26.6411	33.2024	42.4592	25.3966	19.5031	29.4054	23.7003	K00161	GO:0004738;GO:0016624;GO:0019752;GO:0043231;GO:0044444;GO:0055114	3
LOC111046667	probable pyruvate dehydrogenase E1 component subunit alpha, mitochondrial isoform X2 [Bombus impatiens]	5.41425	6.23131	5.31618	5.7047	6.16492	5.46545	7.69626	6.5759	6.07623	7.16943	6.55609	5.7728	5.744	6.7864	8.73583	5.10642	5.97083	4.48049	K00161	GO:0004739;GO:0005634;GO:0005759;GO:0006006;GO:0006099;GO:0010510;GO:0045254	16
LOC111050807	probable pyruvate dehydrogenase E1 component subunit alpha, mitochondrial isoform X2 [Bombus impatiens]	355.662	314.316	309.187	331.298	331.77	284.471	336.791	323.931	291.385	321.306	411.154	303.491	422.472	420.316	427.32	451.892	350.407	417.356	K00161	GO:0004739;GO:0005634;GO:0005759;GO:0006006;GO:0006099;GO:0010510;GO:0045254	9
LOC111062395	PREDICTED: pyruvate dehydrogenase E1 component subunit beta, mitochondrial [Nasonia vitripennis]	61.2372	48.7829	51.5844	50.4434	65.8835	77.8665	54.4527	55.9918	47.1375	41.1106	26.7751	45.4687	44.9862	63.6551	38.3806	28.1595	44.181	36.6698	K00162	GO:0004739;GO:0005654;GO:0005739;GO:0006086;GO:0006099;GO:0045254;GO:0070062	10
LOC120354930	pyruvate dehydrogenase E1 component subunit beta, mitochondrial [Nilaparvata lugens]	255.242	225.862	173.219	187.901	173.861	207.289	144.394	155.746	169.212	208.117	213.495	194.466	260.27	277.333	274.562	282.118	238.294	285.978	K00162	GO:0004739;GO:0006086;GO:0016021;GO:0055114	9
LOC111046263	2-oxoglutarate dehydrogenase, mitochondrial-like isoform X9 [Nilaparvata lugens]	175.15	166.816	159.104	177.592	168.358	192.716	145.184	133.516	129.206	177.424	186.216	155.754	144.56	148.315	155.454	136.147	158.427	143.811	K00164	NA	8
LOC111049140	conserved hypothetical protein [Culex quinquefasciatus] &gt;gi|167866314|gb|EDS29697.1| conserved hypothetical protein [Culex quinquefasciatus]	15.7736	13.1377	13.8496	14.0255	20.8642	20.545	18.1257	15.1633	12.8355	11.8717	8.93791	12.2418	14.8115	19.0137	11.9115	8.01743	12.9744	9.5984	K00164	NA	10
LOC111055410	2-oxoisovalerate dehydrogenase subunit beta, mitochondrial [Agrilus planipennis]	28.2154	33.4197	32.0509	24.32	25.5667	24.9621	31.515	30.4765	34.8702	32.1251	26.1491	29.7385	33.5389	37.5048	35.5585	35.8731	32.1514	35.4499	K00167	GO:0003863;GO:0004739;GO:0005759;GO:0055114	18
LOC111048266	protein-serine O-palmitoleoyltransferase porcupine [Solenopsis invicta]	6.34987	5.94475	5.23307	5.31961	3.58	4.34813	6.37538	5.73508	7.74189	3.41163	4.67271	3.58721	5.4434	5.70183	4.37209	6.97786	6.14536	6.38816	K00181	NA	18
LOC111062651	hypothetical protein LSTR_LSTR013218 [Laodelphax striatellus]	118.547	152.282	134.757	77.4936	97.6472	53.8805	110.472	108.726	123.995	61.9469	104.304	69.4887	110.087	112.799	117.106	102.81	75.1635	106.078	K00207	GO:0004152;GO:0005737;GO:0006207;GO:0051536;GO:0055114	5
LOC111047819	PREDICTED: delta(7)-sterol 5(6)-desaturase erg32-like [Dendroctonus ponderosae] &gt;gi|332373310|gb|AEE61796.1| unknown [Dendroctonus ponderosae]	3.8008	2.95659	2.85047	2.26083	2.60592	4.03341	4.09488	2.25094	4.91947	4.3022	4.86504	3.53936	2.85811	4.07399	3.05932	5.04069	6.62043	4.59358	K00227	NA	14
LOC111055341	oxygen-dependent coproporphyrinogen-III oxidase [Zootermopsis nevadensis] &gt;gi|646721171|gb|KDR22641.1| Coproporphyrinogen-III oxidase [Zootermopsis nevadensis]	26.5238	31.3582	31.1152	22.4409	31.7602	25.9845	31.0038	34.048	39.1324	24.4582	33.155	28.6745	39.2164	36.98	34.6366	32.358	33.1381	33.5041	K00228	GO:0004109;GO:0006779;GO:0016021;GO:0055114	18
LOC111050494	protoporphyrinogen oxidase [Danaus plexippus plexippus]	5.86676	6.21268	6.50616	7.57532	7.13671	7.78774	8.8079	7.35479	10.4854	7.63731	7.63761	7.27711	9.16216	7.06811	9.02291	8.93285	7.87163	7.71227	K00231	GO:0008152	18
LOC120350797	protoporphyrinogen oxidase [Zootermopsis nevadensis] &gt;gi|646707360|gb|KDR14166.1| Protoporphyrinogen oxidase [Zootermopsis nevadensis]	1.22047	1.51968	1.67902	1.36909	1.79728	0.935555	1.78596	2.32122	2.14426	1.79949	1.73557	0.610686	1.55561	2.30908	2.21051	2.12148	1.55115	1.40154	K00231	GO:0008152;GO:0016491	18
LOC111047242	PREDICTED: peroxisomal acyl-coenzyme A oxidase 3 isoform X2 [Nasonia vitripennis]	3.86688	3.04457	3.49194	3.86192	5.57442	4.86695	3.67606	4.81976	3.91655	4.25284	3.28515	2.63003	4.38869	6.31835	5.88453	4.49987	4.39476	5.81027	K00232	GO:0005777;GO:0006635;GO:0016627	16
LOC111047257	PREDICTED: peroxisomal acyl-coenzyme A oxidase 3 [Anolis carolinensis]	50.3067	53.9913	65.2439	59.0659	57.2754	62.6906	78.2513	67.7728	76.1708	42.9023	54.9865	54.247	60.5454	66.676	59.5527	74.2186	73.4416	63.2804	K00232	GO:0005777;GO:0006635;GO:0016627;GO:0043168;GO:0050662	18
LOC111064091	hypothetical protein GE061_14972 [Apolygus lucorum]	43.7564	53.035	50.9158	39.8913	51.0985	34.3988	46.9462	44.7519	39.2467	28.9431	54.1521	33.7284	49.641	50.6472	51.009	52.8212	49.3094	41.9959	K00232	GO:0006631;GO:0016627;GO:0055114	7
LOC120355182	peroxisomal acyl-coenzyme A oxidase 3-like [Nilaparvata lugens]	5.11793	5.01197	5.84981	6.47557	3.23699	5.2292	1.82828	3.85022	3.09475	3.30869	6.20316	2.46092	4.40182	3.74369	2.30859	4.12139	6.63197	2.68519	K00232	GO:0006631;GO:0016627;GO:0055114	2
LOC111053513	succinate dehydrogenase [Anopheles darlingi]	222.779	220.087	213.699	241.458	247.88	244.614	216.74	200.386	196.019	218.766	231.275	194.427	203.604	229.454	224.018	188.663	212.59	200.735	K00234	GO:0005743;GO:0006099;GO:0008177;GO:0022900;GO:0050660	19
LOC111043388	succinate dehydrogenase [ubiquinone] iron-sulfur subunit, mitochondrial isoform X1 [Nilaparvata lugens] &gt;gi|1233164287|ref|XP_022184015.1| succinate dehydrogenase [ubiquinone] iron-sulfur subunit, mitochondrial isoform X2 [Nilaparvata lugens]	264.306	246.097	243.4	260.894	262.647	298.894	232.891	216.125	194.373	224.377	221.411	212.576	203.089	210.276	210.027	194.76	199.826	201.371	K00235	GO:0005085;GO:0005743;GO:0006099;GO:0007264;GO:0008177;GO:0009055;GO:0043547;GO:0046872;GO:0051537;GO:0051538;GO:0051539	2
LOC111046154	succinate dehydrogenase cytochrome b560 subunit, mitochondrial [Apis mellifera]	39.3377	42.4517	34.1415	32.4712	47.7413	31.9238	35.2839	40.6513	37.4312	46.6073	56.4669	44.0413	48.1076	63.3691	53.6989	51.1847	47.2348	49.3358	K00236	GO:0016627;GO:0044425;GO:0045333	11
LOC120348872	PREDICTED: succinate dehydrogenase cytochrome b560 subunit, mitochondrial isoform X1 [Nasonia vitripennis]	89.3039	97.4064	101.496	93.7775	97.4729	96.5219	84.7188	104.357	98.3414	151.912	73.7908	69.992	85.1217	78.8617	81.6299	76.2639	76.4834	77.1851	K00236	GO:0016020	3
LOC111046288	putative succinate dehydrogenase [ubiquinone] cytochrome b small subunit [Danaus plexippus plexippus]	217.24	222.069	225.816	224.04	216.652	223.055	218.626	237.638	231.162	270.353	252.449	260.897	263.002	259.981	244.559	255.359	253.228	259.067	K00237	NA	11
LOC120351293	succinate dehydrogenase [Culex quinquefasciatus] &gt;gi|167876787|gb|EDS40170.1| succinate dehydrogenase [Culex quinquefasciatus]	59.2769	55.207	57.6413	49.2724	68.3682	90.5436	59.4562	55.8635	55.0631	48.6582	32.7448	52.1551	61.4268	82.3642	49.1796	40.9265	64.4587	51.7645	K00237	NA	10
LOC111046144	short-chain specific acyl-CoA dehydrogenase, mitochondrial-like [Zootermopsis nevadensis] &gt;gi|646693785|gb|KDR07800.1| Short-chain specific acyl-CoA dehydrogenase, mitochondrial [Zootermopsis nevadensis]	45.1925	48.5955	48.9208	38.1449	46.5529	30.9519	47.3466	46.9185	45.7975	38.8121	52.706	44.3117	60.874	66.1801	58.7954	55.546	46.7167	54.3269	K00248	GO:0003995;GO:0050660;GO:0055114	16
LOC111046729	short-chain acyl-CoA dehydrogenase [Nasonia vitripennis]	4.39614	4.29949	2.84631	6.36646	6.33196	6.21135	4.09017	4.30565	5.34295	4.84417	3.56359	4.41699	5.45509	8.07963	5.96781	4.26375	5.48527	4.43455	K00248	GO:0003995;GO:0050660;GO:0055114	16
LOC111049576	short-chain specific acyl-CoA dehydrogenase, mitochondrial-like isoform X1 [Nilaparvata lugens]	51.961	60.5668	57.5889	47.0574	53.6109	51.7903	48.154	50.0121	55.0827	54.0612	55.4876	53.3092	61.6456	61.5427	65.6357	64.3967	62.047	64.2078	K00248	GO:0003995;GO:0050660;GO:0055114	15
LOC111057743	probable medium-chain specific acyl-CoA dehydrogenase, mitochondrial [Drosophila novamexicana]	280.673	319.008	327.316	209.478	303.115	214.167	274.791	247.456	199.423	194.494	308.006	198.041	299.599	316.672	338.335	327.292	294.706	284.536	K00249	GO:0003995;GO:0050660;GO:0055114	7
LOC111058895	glutaryl-CoA dehydrogenase, mitochondrial-like [Nilaparvata lugens]	55.8471	56.536	50.774	47.0724	50.848	58.4883	51.7931	49.4111	54.1126	48.0238	59.354	51.0894	63.0062	63.1834	66.7982	72.478	56.4814	67.5728	K00252	GO:0000062;GO:0004361;GO:0005743;GO:0009055;GO:0033539;GO:0050660;GO:0052890;GO:0055088	15
LOC111047805	PREDICTED: LOW QUALITY PROTEIN: isovaleryl-CoA dehydrogenase, mitochondrial [Tribolium castaneum]	19.9934	21.6437	27.5283	27.3716	19.5599	14.1354	24.5288	24.2481	23.8929	8.0766	10.6319	7.38521	10.408	12.7298	15.182	11.8231	8.78439	9.84299	K00253	GO:0008470;GO:0050660;GO:0055114	6
LOC111053187	isovaleryl-CoA dehydrogenase, mitochondrial-like [Nilaparvata lugens]	8.99068	8.81516	9.7294	11.6396	9.43087	6.60627	9.89478	11.0437	10.9874	12.9583	16.8281	15.7637	16.8616	19.6304	17.5029	15.6453	13.7133	17.389	K00253	GO:0008470;GO:0050660;GO:0055114	11
LOC111060048	hypothetical protein FOCC_FOCC008627 [Frankliniella occidentalis]	10.7614	11.0051	11.1927	10.7787	10.7361	9.45711	12.8838	10.5319	13.3129	11.7409	17.2603	15.5578	16.5226	14.595	15.2144	22.9136	14.6523	19.4897	K00254	GO:0004152;GO:0005743;GO:0006207;GO:0044205;GO:0055114	11
LOC111062619	hypothetical protein FOCC_FOCC008627 [Frankliniella occidentalis]	7.00005	10.0926	10.9144	9.30152	11.7229	7.26919	10.5892	8.51294	10.7572	6.46851	8.48171	7.8351	6.50439	8.70059	7.50193	9.3232	6.65809	8.55499	K00254	GO:0005739;GO:0016020;GO:0016627;GO:0044711;GO:0055086;GO:0072528	6
LOC120352254	Dihydroorotate dehydrogenase, mitochondrial [Zootermopsis nevadensis]	1.40941	4.37937	2.29798	1.35006	2.16867	1.56971	2.10009	1.63409	5.908	1.61472	1.56806	2.27016	0.958205	1.18131	2.16232	1.51586	0.997449	0.99037	K00254	NA	1
LOC111051606	glutamate dehydrogenase, mitochondrial [Bombus impatiens]	79.8696	72.2965	65.5165	61.4025	82.7242	94.5913	70.2155	64.3354	63.3311	57.106	33.9055	53.1963	64.6337	88.3387	51.4073	40.786	61.9601	48.5239	K00261	GO:0004352;GO:0004353;GO:0005525;GO:0005759;GO:0006537;GO:0006538;GO:0006541;GO:0021762;GO:0032024;GO:0034641;GO:0042802;GO:0043531;GO:0055114;GO:0070403;GO:0070728;GO:0072350	10
LOC111064051	hypothetical protein FOCC_FOCC003482 [Frankliniella occidentalis]	299.974	330.225	298.931	295.025	316.803	308.005	277.707	272.262	280.842	269.899	320.9	250.801	299.517	287.958	311.674	302.895	305.959	305.559	K00261	GO:0006520;GO:0016639;GO:0055114	4
LOC111052344	glutamate synthase [NADH], amyloplastic isoform X3 [Zootermopsis nevadensis] &gt;gi|646702782|gb|KDR11809.1| Glutamate synthase [NADH], amyloplastic [Zootermopsis nevadensis]	78.6289	90.6561	78.5082	70.9054	81.9037	64.6018	85.0938	67.4864	71.5335	68.4985	95.3649	58.8049	85.1466	69.6951	84.238	79.2501	66.6074	75.5664	K00264	GO:0005506;GO:0006537;GO:0010181;GO:0016040;GO:0050660;GO:0051536;GO:0055114	5
LOC111055693	SRSF protein kinase 3 isoform X1 [Bombus impatiens]	65.2501	64.9837	58.3103	54.6625	82.8111	83.3108	69.1007	59.0355	59.439	68.3633	51.7866	55.0159	71.8438	91.7956	77.533	65.9712	71.7841	53.5123	K00272	GO:0000287;GO:0004674;GO:0005515;GO:0005524;GO:0005634;GO:0005737;GO:0005886;GO:0006468;GO:0007059;GO:0008380;GO:0030154;GO:0035556;GO:0044822;GO:0045070;GO:0045071;GO:0050684	16
LOC111053977	D-aspartate oxidase [Bombus impatiens]	34.0297	47.088	57.1751	23.6799	34.2863	31.2419	46.5582	48.1671	52.7426	36.6493	47.5234	48.7681	56.6607	57.0528	54.5955	55.9161	58.0813	67.951	K00273	GO:0005102;GO:0006533;GO:0008445;GO:0019478;GO:0048037;GO:0055114	18
LOC111044783	uncharacterized protein LOC111044783 [Nilaparvata lugens]	42.9437	36.3424	34.3814	41.4689	41.8061	32.1105	33.3493	35.9549	27.2471	33.1969	44.0947	28.6478	55.7217	50.7734	48.2996	56.1409	46.3856	73.6002	K00275	GO:0016491;GO:0019438;GO:0044711;GO:0044763;GO:0072525;GO:1901617	15
LOC111049093	pyridoxine-5&apos;-phosphate oxidase [Solenopsis invicta]	13.5264	14.736	13.2561	13.9896	12.6865	13.8518	11.2701	13.5526	12.5988	12.5797	14.1868	13.9795	14.2606	16.0248	15.3109	14.5262	13.3895	13.2524	K00275	GO:0002230;GO:0004733;GO:0005654;GO:0005829;GO:0019438;GO:0042816;GO:0044711;GO:0070062;GO:0072525;GO:0098779;GO:0098792;GO:1901617	20
LOC120356384	uncharacterized protein LOC111044783 [Nilaparvata lugens]	61.2559	61.3079	54.4977	61.25	60.5481	65.5999	48.0907	54.8088	44.8002	43.355	69.3318	42.1457	69.176	66.9609	70.9727	76.9312	63.3962	99.8278	K00275	GO:0016491;GO:0019438;GO:0044711;GO:0044763;GO:0072525;GO:1901617	15
LOC111044141	glycine dehydrogenase (decarboxylating), mitochondrial isoform X1 [Solenopsis invicta]	52.344	57.8123	52.4069	38.5662	45.406	20.8285	47.753	41.6068	50.5359	28.2108	58.23	28.6705	59.2638	65.5336	71.3804	60.9026	35.5658	62.1397	K00281	GO:0004375;GO:0005634;GO:0005759;GO:0005829;GO:0005886;GO:0005960;GO:0009055;GO:0016594;GO:0016829;GO:0019464;GO:0034641;GO:0046487;GO:0055114	7
LOC111057656	hypothetical protein FOCC_FOCC005636 [Frankliniella occidentalis]	82.6553	82.0983	90.341	56.5606	47.8994	69.0631	92.9447	81.7494	94.6307	61.9776	65.7493	62.6689	60.9595	64.0404	68.0134	81.1591	80.2201	94.3947	K00286	GO:0044710	18
LOC111059381	unknown [Dendroctonus ponderosae]	97.9324	84.3025	101.615	102.674	109.361	93.7541	92.0552	90.8135	95.7025	96.9632	103.117	99.0239	150.18	140.805	136.147	110.863	108.168	122.399	K00286	GO:0006561;GO:0016491	16
LOC111051898	dihydrofolate reductase [Nilaparvata lugens]	2.18289	3.1813	2.8736	3.04448	2.40761	2.30036	2.32556	2.08824	2.0178	2.93151	2.90416	3.09751	4.43551	3.95198	4.78162	3.7951	3.42914	3.99195	K00287	GO:0006807;GO:0044238;GO:0044249;GO:0044281;GO:0044711;GO:0044763;GO:1901576	9
LOC111057454	dihydrofolate reductase-like [Nilaparvata lugens]	0.322969	0.710251	0.591684	0.441249	0.811262	0.771336	0.268186	0.795958	0.721514	0.221198	0.547626	0.483408	0.730646	0.204663	0.66045	0.602502	0.634865	0.229266	K00287	NA	10
LOC111052053	C-1-tetrahydrofolate synthase, cytoplasmic isoform X2 [Solenopsis invicta] &gt;gi|751213335|ref|XP_011159474.1| C-1-tetrahydrofolate synthase, cytoplasmic isoform X2 [Solenopsis invicta] &gt;gi|751213337|ref|XP_011159475.1| C-1-tetrahydrofolate synthase, cytoplasmic isoform X2 [Solenopsis invicta]	53.5097	60.7849	48.5421	63.9355	60.4799	40.715	48.1175	40.4495	33.2079	33.5334	62.8131	30.2774	49.1869	52.043	51.186	48.2851	35.6305	44.6646	K00288	GO:0004329;GO:0004488;GO:0005524;GO:0009396;GO:0055114	12
LOC111054495	mitochondrial 10-formyltetrahydrofolate dehydrogenase-like [Nilaparvata lugens]	29.4368	38.2903	26.7264	31.1551	31.3079	27.6166	33.0996	32.4608	36.1023	22.3069	33.1869	21.7266	34.1099	32.7202	26.1938	36.7895	39.2278	35.7487	K00289	GO:0005737;GO:0006730;GO:0008168;GO:0009058;GO:0009258;GO:0016155;GO:0016620;GO:0016742;GO:0032259;GO:0055114	18
LOC111052657	putative lysine-ketoglutarate reductase/saccharopine dehydrogenase [Nilaparvata lugens]	23.9872	36.024	34.5067	18.4285	34.6387	15.4184	28.6525	33.5835	29.9909	9.77438	27.1497	10.8479	27.2491	23.4294	25.3655	22.4393	12.5674	20.413	K00290	GO:0016491;GO:0055114	6
LOC111049135	delta-1-pyrroline-5-carboxylate dehydrogenase, mitochondrial [Bombus impatiens] &gt;gi|815897129|ref|XP_012249330.1| delta-1-pyrroline-5-carboxylate dehydrogenase, mitochondrial [Bombus impatiens] &gt;gi|1366066434|ref|XP_024228120.1| delta-1-pyrroline-5-carboxylate dehydrogenase, mitochondrial [Bombus impatiens]	375.115	361.858	347.188	405.968	419.098	407.88	365.212	352.701	347.411	369.939	394.612	359.329	363.049	368.451	360.114	340.229	356.965	350.105	K00294	GO:0003842;GO:0004029;GO:0005759;GO:0006536;GO:0006562;GO:0009055;GO:0009084;GO:0019470;GO:0034641;GO:0042802	19
LOC111048776	pyrimidodiazepine synthase [Bombus impatiens]	73.5555	87.2814	75.9429	70.5161	68.7676	92.8221	77.3857	83.9941	89.2553	87.9074	87.4049	89.9641	87.6675	98.3682	89.3594	102.415	106.852	97.5743	K00310	NA	9
LOC111044225	electron transfer flavoprotein-ubiquinone oxidoreductase, mitochondrial-like [Nilaparvata lugens]	82.2045	103	113.683	74.9582	103.814	77.2357	112.418	104.033	105.486	82.2531	104.809	94.6621	105.555	105.879	108.115	111.772	110.276	99.0023	K00311	GO:0004174;GO:0055114	18
LOC111046131	putative proline dehydrogenase [Nilaparvata lugens]	124.76	125.138	122.369	111.915	118.625	120.322	90.4189	100.014	92.7035	103.16	120.34	97.7825	128.201	117.602	121.709	107.301	111.069	105.902	K00318	NA	12
LOC111048575	proline dehydrogenase 1, mitochondrial isoform X1 [Bombus impatiens] &gt;gi|815897217|ref|XP_012249367.1| proline dehydrogenase 1, mitochondrial isoform X1 [Bombus impatiens]	14.629	12.7172	11.5538	14.5002	15.1535	16.8787	11.921	11.664	10.7507	14.0855	9.78696	12.4564	14.617	18.3801	14.094	9.68497	13.7125	12.3726	K00318	GO:0004657;GO:0006562;GO:0044429;GO:0071949	12
LOC111052355	hypothetical protein LSTR_LSTR009476 [Laodelphax striatellus]	14.8444	16.6071	15.3145	9.66594	15.4831	12.5744	15.1157	13.3223	12.9555	10.5768	16.1014	9.60751	15.6809	17.7635	18.9163	19.08	14.4252	15.919	K00323	GO:0008750;GO:0015992;GO:0016021;GO:0050661;GO:0055114	7
LOC111049775	NADH-cytochrome b5 reductase 2 isoform X1 [Nilaparvata lugens]	42.7362	44.2852	40.0095	32.288	38.1272	34.9728	31.3632	29.3109	29.3868	34.2101	42.9707	30.9633	52.9912	50.9767	59.2719	45.6449	41.5451	43.932	K00326	GO:0004128;GO:0016021;GO:0055114	20
LOC111058833	NADH-cytochrome b5 reductase-like isoform X2 [Taeniopygia guttata]	1.07805	1.28593	0.561391	0.473548	0.729429	1.33226	0.59048	0.775699	1.13288	1.08589	0.381055	0.649224	1.00172	0.975084	0.984448	0.69202	1.3121	1.13572	K00326	NA	7
LOC111061066	hypothetical protein LSTR_LSTR005342 [Laodelphax striatellus]	35.8027	16.3105	28.283	20.2185	21.9087	22.0814	31.9604	34.1764	18.8546	19.7228	18.7047	18.7683	21.5281	21.9203	23.91	26.4144	19.1716	19.6163	K00326	NA	6
LOC111051254	NADPH-cytochrome P450 reductase [Nilaparvata lugens]	41.2751	47.839	42.2631	32.6303	47.9698	24.6402	37.5919	42.4616	33.4535	25.2277	48.7886	26.6668	41.8982	39.5446	49.0069	42.2043	34.3931	35.4143	K00327	GO:0003958;GO:0005506;GO:0005789;GO:0010181;GO:0016021;GO:0055114	13
LOC111059480	hypothetical protein DAPPUDRAFT_54753 [Daphnia pulex]	463.335	481.363	470.996	501.622	490.685	427.206	483.224	471.243	489.672	461.019	477.207	446.759	463.797	459.229	431.089	461.925	438.902	480.72	K00331	GO:0008137;GO:0046872;GO:0048038;GO:0051539;GO:0055114	6
LOC111058946	PREDICTED: NADH-ubiquinone oxidoreductase 49 kDa subunit [Dendroctonus ponderosae] &gt;gi|332373630|gb|AEE61956.1| unknown [Dendroctonus ponderosae]	227.394	240.641	263.032	248.956	271.935	216.192	250.261	256.541	273.971	233.966	272.237	229.996	254.749	265.026	260.905	250.147	242.11	258.562	K00333	GO:0003954;GO:0048038;GO:0051287;GO:0055114	1
LOC111048919	PREDICTED: NADH dehydrogenase [ubiquinone] flavoprotein 2, mitochondrial isoform X2 [Dendroctonus ponderosae] &gt;gi|1130235305|ref|XP_019761848.1| PREDICTED: NADH dehydrogenase [ubiquinone] flavoprotein 2, mitochondrial isoform X2 [Dendroctonus ponderosae] &gt;gi|332374938|gb|AEE62610.1| unknown [Dendroctonus ponderosae]	225.871	210.446	240.463	268.227	265.499	251.33	225.016	235.301	257.081	238.635	245.805	224.238	242.717	254.707	241.29	221.855	229.48	234.065	K00334	GO:0005747;GO:0006120;GO:0007399;GO:0008137;GO:0009055;GO:0043209;GO:0045272;GO:0046872;GO:0048738;GO:0051537	19
LOC111050135	NADH dehydrogenase [Ochlerotatus taeniorhynchus]	218.109	203.222	217.768	215.855	222.152	210.149	215.505	229.503	237.987	211.575	212.369	221.986	239.512	226.857	223.448	215.854	221.131	223.488	K00338	GO:0003954;GO:0005739;GO:0016020;GO:0051539;GO:0055114	16
LOC111054056	quinone oxidoreductase-like isoform X1 [Zootermopsis nevadensis] &gt;gi|646723410|gb|KDR24027.1| Zeta-crystallin [Zootermopsis nevadensis]	42.9169	41.1255	47.6716	40.3749	38.9862	33.3797	45.6973	44.9945	41.1638	47.0117	56.3779	49.9979	53.2063	49.703	49.5179	50.8953	47.8157	60.073	K00344	NA	11
LOC111050728	dihydropteridine reductase [Bombus impatiens]	423.848	446.364	460.679	446.268	485.659	477.159	417.679	466.771	446.116	451.906	427.879	465.5	367.902	383.346	378.273	349.963	417.239	385.434	K00357	GO:0000166;GO:0004155;GO:0005829;GO:0006559;GO:0009055;GO:0010038;GO:0034641;GO:0043168;GO:0050662;GO:0051066;GO:0055114;GO:0070062	3
LOC111055184	hypothetical protein LSTR_LSTR007670 [Laodelphax striatellus]	18.9331	19.2505	15.3717	15.4214	15.5263	23.8772	15.9406	15.1738	18.8144	15.7717	12.9329	14.0633	21.8003	18.5963	18.6523	19.0931	19.8228	17.7181	K00364	GO:0003920;GO:0009117;GO:0046872;GO:0055114;GO:1902560	7
LOC111055219	uricase [Agrilus planipennis]	19.1683	12.9918	17.4231	42.6088	24.7777	41.9655	22.3999	18.8676	19.9186	22.0999	15.7261	20.2248	36.0124	24.1986	23.2564	18.4828	23.8619	21.0998	K00365	GO:0005777;GO:0016491;GO:0044281;GO:0044763;GO:0072521	19
LOC111059050	putative dihydrolipoyl dehydrogenase [Nilaparvata lugens]	257.024	255.993	239.458	250.9	248.031	221.015	225.083	213.065	212.473	236.425	276.397	215.995	304.286	303.665	306.655	292.691	243.61	281.271	K00382	GO:0004148;GO:0005623;GO:0045454;GO:0050660;GO:0055114	20
LOC111047208	PREDICTED: probable sulfite oxidase, mitochondrial [Tribolium castaneum] &gt;gi|642914911|ref|XP_008190439.1| PREDICTED: probable sulfite oxidase, mitochondrial [Tribolium castaneum] &gt;gi|642914914|ref|XP_008190440.1| PREDICTED: probable sulfite oxidase, mitochondrial [Tribolium castaneum] &gt;gi|270001403|gb|EEZ97850.1| putative sulfite oxidase, mitochondrial-like Protein [Tribolium castaneum]	40.6531	52.8297	44.5045	31.8949	31.1279	33.4627	37.8614	38.8964	44.6857	30.6078	36.5774	33.7555	42.7325	39.753	47.1265	44.7691	36.6098	39.3294	K00387	GO:0016491;GO:0020037;GO:0030151;GO:0042128;GO:0043546;GO:0055114	13
LOC111044633	WntA signaling ligand [Danaus plexippus plexippus]	4.1591	4.85453	3.64987	6.15442	4.70517	6.83262	4.32098	4.49848	3.82466	5.11696	5.71383	4.20896	5.48874	6.0233	4.79231	4.05317	5.33038	5.89135	K00408	GO:0001656;GO:0001823;GO:0001837;GO:0001889;GO:0005109;GO:0005615;GO:0005788;GO:0005796;GO:0005886;GO:0016337;GO:0030182;GO:0030237;GO:0030325;GO:0030501;GO:0030666;GO:0032349;GO:0032967;GO:0038030;GO:0044703;GO:0045165;GO:0045669;GO:0045892;GO:0045893;GO:0048018;GO:0048609;GO:0048646;GO:0048754;GO:0051130;GO:0061180;GO:0061184;GO:0061205;GO:0061369;GO:0070062;GO:0071560;GO:0072088;GO:0090002;GO:…	8
LOC111047414	cytochrome b-c1 complex subunit Rieske, mitochondrial [Oncorhynchus kisutch] &gt;gi|1695937160|ref|XP_029494796.1| cytochrome b-c1 complex subunit Rieske, mitochondrial-like [Oncorhynchus nerka] &gt;gi|225703406|gb|ACO07549.1| Ubiquinol-cytochrome c reductase iron-sulfur subunit, mitochondrial precursor [Oncorhynchus mykiss]	656.139	615.289	628.94	677.507	673.417	659.382	660.063	622.002	638.818	643.003	693.687	625.34	642.313	643.73	613.631	607.134	587.467	630.655	K00411	GO:0005743;GO:0016679;GO:0044425;GO:0044699;GO:0051536	19
LOC111046494	unknown [Dendroctonus ponderosae]	707.339	650.711	627.735	765.154	678.659	775.346	667.825	641.745	615.512	795.2	808.782	756.466	697.008	709.587	737.569	727.878	722.156	739.605	K00413	GO:0005634;GO:0005743;GO:0016021;GO:0020037;GO:0022904;GO:0044281;GO:0045155	8
LOC111063444	unknown [Dendroctonus ponderosae]	619.931	574.312	570.538	683.474	654.961	609.081	633.631	592.989	602.104	591.619	685.104	585.031	594.468	601.614	614.513	600.241	579.478	629.986	K00415	GO:0008152;GO:0016020;GO:0043227;GO:0044464	19
LOC111045064	cytochrome b-c1 complex subunit 6, mitochondrial [Bombus impatiens]	511.85	490.056	482.178	522.559	468.837	510.015	491.482	566.507	526.068	571.009	491.129	551.122	527.772	525.403	498.977	562.198	558.437	583.291	K00416	GO:0005739;GO:0016020;GO:0016491;GO:0044763;GO:0055114	14
LOC111056162	ubiquinol-cytochrome C reductase hinge protein, putative [Ixodes scapularis]	34.9697	30.0722	34.5594	28.6445	37.4638	34.0963	27.5274	32.6074	38.6942	42.7373	20.3811	46.2768	36.2881	57.7318	41.626	31.1435	47.1688	29.1468	K00416	GO:0005739;GO:0016020;GO:0016491;GO:0044763;GO:0055114	16
LOC111053616	cytochrome b-c1 complex subunit 7-like [Nilaparvata lugens]	817.93	799.56	746.361	815.486	719.044	718.297	740.235	763.408	800.156	845.821	801.176	820.261	749.659	789.695	778.007	791.948	795.43	825.687	K00417	GO:0005743;GO:0055114;GO:0070469	17
LOC111058810	cytochrome b-c1 complex subunit 8-like [Sitophilus oryzae]	852.279	912.579	981.56	920.543	923.736	538.798	985.251	1004.41	996.723	951.658	952.027	861.076	985.503	927.328	998.286	1037.31	980.236	1037.64	K00418	GO:0016491;GO:0044699	18
LOC111043731	hypothetical protein DAPPUDRAFT_270542 [Daphnia pulex]	275.671	260.54	265.432	246.382	260.233	308.988	184.919	195.352	220.36	277.695	240.905	267.727	320.308	314.589	320.01	271.607	274.596	298.845	K00432	GO:0016491	20
LOC111054282	probable phospholipid hydroperoxide glutathione peroxidase [Agrilus planipennis]	154.416	165.78	158.13	158.201	153.621	172.624	164.35	160.315	186.148	165.953	142.618	174.797	186.646	198.767	182.368	190.747	194.805	198.589	K00432	GO:0004601;GO:0016020	15
LOC111050093	putative secreted signaling factor WNT5 [Daphnia pulex]	6.64109	7.01243	7.11199	7.85004	6.57474	10.6775	10.9522	8.47145	10.7181	7.11202	8.47361	7.85505	8.30247	7.41225	8.41051	9.23652	9.82223	8.80391	K00444	GO:0001501;GO:0005109;GO:0005578;GO:0005615;GO:0007223;GO:0007423;GO:0030111;GO:0030182;GO:0030335;GO:0042074;GO:0044464;GO:0045165;GO:0048523;GO:0060027;GO:0060560	1
LOC111047478	homogentisate 1,2-dioxygenase [Danaus plexippus plexippus]	6.75043	7.60354	5.93405	18.1233	17.9379	11.6346	6.9501	6.97612	6.39764	10.4235	9.83881	7.76928	21.8687	20.4754	12.5399	10.0288	9.18914	10.1336	K00451	GO:0004411;GO:0006559;GO:0006570;GO:0055114;GO:0070062	16
LOC120352461	Homogentisate 1,2-dioxygenase, putative [Pediculus humanus corporis] &gt;gi|212515973|gb|EEB18038.1| Homogentisate 1,2-dioxygenase, putative [Pediculus humanus corporis]	0.129588	0	0	0.48984	0.107973	0	0.115561	0.115271	0	0.237282	0	0.187739	0.141901	0.406154	0.248872	0	0	0.174025	K00451	GO:0004411;GO:0006559;GO:0006570;GO:0055114	16
LOC111048188	tryptophan 2,3-dioxygenase-like [Nilaparvata lugens]	1.78114	2.39367	2.80162	3.21965	2.62008	2.92652	2.29304	2.226	1.59772	2.33979	3.09399	2.7839	3.2566	2.15499	2.04034	1.72074	3.07521	2.68726	K00453	GO:0004833;GO:0006727;GO:0019441;GO:0020037;GO:0046872;GO:0055114	8
LOC111047156	cysteine dioxygenase type 1 [Solenopsis invicta]	239.49	253.033	240.073	239.32	218.935	171.467	206.05	223.378	261.515	195.973	212.489	194.974	273.472	268.448	267.437	229.08	202.601	253.996	K00456	GO:0000097;GO:0000098;GO:0005506;GO:0005829;GO:0006954;GO:0009725;GO:0010243;GO:0014070;GO:0017172;GO:0034641;GO:0042412;GO:0046439;GO:0055114;GO:1901700	16
LOC111064377	4-hydroxyphenylpyruvate dioxygenase [Nilaparvata lugens]	7.01071	7.16783	4.67691	14.3232	18.2505	11.5238	5.91305	7.55118	5.0361	4.9743	4.84429	4.7626	13.2863	12.908	11.5652	4.00386	4.44158	6.86043	K00457	GO:0003868;GO:0009072;GO:0046872;GO:0055114	10
LOC111046037	myo-inositol oxygenase [Danaus plexippus plexippus]	49.9708	73.4787	70.0203	39.1661	30.7453	16.6141	114.492	110.782	121.264	53.288	50.0678	48.8557	28.7439	28.1858	28.2088	93.2899	139.739	143.417	K00469	GO:0008199;GO:0009992;GO:0016234;GO:0019310;GO:0048016;GO:0050113;GO:0061024	18
LOC111046390	LOW QUALITY PROTEIN: gamma-butyrobetaine dioxygenase-like [Nilaparvata lugens]	9.12359	9.25184	14.5231	9.09256	12.1586	9.50371	8.35094	9.87662	14.2728	14.3765	12.2588	16.2365	17.4116	13.7375	14.8721	14.9456	15.4674	15.895	K00471	NA	11
LOC111047321	prolyl 4-hydroxylase subunit alpha-1 [Anopheles darlingi]	0.602604	0.801979	0.788261	0.359219	0.502093	0.446884	0.476972	0.708231	0.336634	0.223313	0.694479	0.395397	0.536445	0.293422	0.689459	0.338435	0.416265	0.273174	K00472	GO:0016491	5
LOC111057550	prolyl 4-hydroxylase subunit alpha-1 isoform X2 [Acyrthosiphon pisum]	0.423255	0.450139	0.248282	0.718287	0.553728	0.721251	0.490423	0.510215	0.386908	0.231805	0.681222	0.355105	0.595487	0.777799	0.542842	0.427565	0.723382	0.27115	K00472	GO:0016491	19
LOC111057880	PREDICTED: prolyl 4-hydroxylase subunit alpha-1 isoform X1 [Nasonia vitripennis] &gt;gi|645011848|ref|XP_008204500.1| PREDICTED: prolyl 4-hydroxylase subunit alpha-1 isoform X1 [Nasonia vitripennis] &gt;gi|645011854|ref|XP_008204503.1| PREDICTED: prolyl 4-hydroxylase subunit alpha-1 isoform X1 [Nasonia vitripennis] &gt;gi|645011858|ref|XP_008204505.1| PREDICTED: prolyl 4-hydroxylase subunit alpha…	7.03338	8.86072	8.93563	6.78702	7.86775	6.14877	8.05805	7.36363	3.90279	3.59457	6.79546	4.81781	7.7326	8.13504	8.51455	8.65421	8.29725	6.17372	K00472	GO:0008152;GO:0016705;GO:0043167;GO:0051213	13
LOC111057881	prolyl 4-hydroxylase subunit alpha-1 isoform X2 [Acyrthosiphon pisum]	2.58938	1.99234	1.98902	2.02603	1.74517	1.36406	1.61671	2.81421	1.89402	1.233	1.77697	1.40563	1.72291	1.36685	1.5001	1.01656	1.92159	1.89628	K00472	GO:0016491	6
LOC111057971	PREDICTED: prolyl 4-hydroxylase subunit alpha-1 isoform X1 [Nasonia vitripennis] &gt;gi|645011848|ref|XP_008204500.1| PREDICTED: prolyl 4-hydroxylase subunit alpha-1 isoform X1 [Nasonia vitripennis] &gt;gi|645011854|ref|XP_008204503.1| PREDICTED: prolyl 4-hydroxylase subunit alpha-1 isoform X1 [Nasonia vitripennis] &gt;gi|645011858|ref|XP_008204505.1| PREDICTED: prolyl 4-hydroxylase subunit alpha…	0.633765	0.363373	0.536246	0.531094	0.774927	0.352227	0.216589	0.327246	0.598698	0.207471	0.343426	0.155574	0.106219	0.28365	0.19815	0.141266	0.216063	0.104017	K00472	GO:0016491	3
LOC111057982	prolyl 4-hydroxylase subunit alpha-1 [Zootermopsis nevadensis] &gt;gi|1227956796|ref|XP_021918433.1| prolyl 4-hydroxylase subunit alpha-1 [Zootermopsis nevadensis] &gt;gi|1227956798|ref|XP_021918442.1| prolyl 4-hydroxylase subunit alpha-1 [Zootermopsis nevadensis] &gt;gi|1227956800|ref|XP_021918452.1| prolyl 4-hydroxylase subunit alpha-1 [Zootermopsis nevadensis] &gt;gi|646723605|gb|KDR24152.1| P…	0.665663	0.941002	0.987065	0.765679	1.46594	1.00135	0.770918	0.850756	0.554837	0.82647	0.903804	0.524703	0.518552	0.484045	0.617252	0.641722	0.798373	1.1665	K00472	GO:0016491	19
LOC111058016	prolyl 4-hydroxylase subunit alpha-1 [Bombus impatiens] &gt;gi|815916314|ref|XP_012243326.1| prolyl 4-hydroxylase subunit alpha-1 [Bombus impatiens]	0.68903	0.387728	0.646385	0.542236	0.642515	0.613177	0.903833	0.45059	0.509196	0.753348	0.452664	0.518613	0.424242	0.132336	0.383358	0.5671	0.945916	0.464058	K00472	GO:0016491	6
LOC111061314	prolyl 4-hydroxylase subunit alpha-1 isoform X2 [Acyrthosiphon pisum]	0.096404	0.685488	0	0.067423	0.286763	0	0.032515	0.146627	0.370955	0.090825	0.037015	0.177223	0.090067	0.030381	0.228921	0.095146	0.088743	0.032397	K00472	GO:0016491	5
LOC120350989	prolyl 4-hydroxylase subunit alpha-1 [Anopheles darlingi]	0.05406	0.139003	0.136685	0.153421	0.039786	0.039732	0.173736	0.157843	0.032195	0.030284	0.206323	0	0.060733	0	0	0.072395	0	0.150289	K00472	GO:0016491	6
LOC120350990	prolyl 4-hydroxylase subunit alpha-1 [Anopheles darlingi]	0.113731	0.164203	0.194529	0.145858	0.044336	0.152343	0.178693	0.172721	0.11215	0.096765	0.317863	0	0.158927	0.196866	0.214188	0.239587	0.22533	0.087304	K00472	GO:0016491	15
LOC120353696	prolyl 4-hydroxylase subunit alpha-2-like [Nilaparvata lugens]	0.347769	0.537934	0.175108	0.338596	0.451074	0.112463	0.347353	0.564002	0.438907	0.553158	0.449455	0.09022	0.835417	0.22101	0.608982	0.340931	0.590308	0.395803	K00472	GO:0016491	16
LOC111062665	trimethyllysine dioxygenase, mitochondrial isoform X1 [Zootermopsis nevadensis] &gt;gi|646722338|gb|KDR23351.1| Trimethyllysine dioxygenase, mitochondrial [Zootermopsis nevadensis]	19.4137	15.8428	16.2431	17.7831	18.7988	18.6934	16.4349	20.3372	17.5518	19.1584	17.7879	18.5824	18.0188	19.3591	16.6237	15.804	19.2939	16.8418	K00474	NA	17
LOC111057384	aspartyl/asparaginyl beta-hydroxylase isoform X1 [Athalia rosae]	138.305	130.014	131.729	124.407	132.083	173.329	105.014	111.236	115.165	145.404	140.405	142.839	138.315	134.57	140.645	108.233	133.631	124.426	K00476	GO:0004597;GO:0005509;GO:0005513;GO:0005886;GO:0008307;GO:0009055;GO:0010524;GO:0010649;GO:0010881;GO:0014701;GO:0030176;GO:0031585;GO:0032237;GO:0032502;GO:0032541;GO:0033018;GO:0033198;GO:0034704;GO:0044325;GO:0045893;GO:0060316;GO:0071277;GO:0090316;GO:0097202	8
LOC111043214	hypothetical protein DAPPUDRAFT_316382 [Daphnia pulex]	17.7019	18.4638	19.5663	18.5281	22.6777	24.4346	15.6224	18.544	16.4195	18.3494	17.5625	19.4479	23.7603	23.0817	23.5965	17.6306	20.7557	17.3519	K00477	GO:0005777;GO:0006631;GO:0016491;GO:0055114	12
LOC111046214	phytanoyl-CoA dioxygenase domain-containing protein 1 homolog isoform X1 [Agrilus planipennis]	49.8944	58.7524	54.7267	39.2684	46.9931	46.8297	46.0423	45.8483	53.7074	44.8493	55.4478	44.1546	56.0472	62.3578	61.143	60.708	54.6958	60.9744	K00477	GO:0016491	15
LOC111046981	senecionine N-oxygenase-like [Bombus impatiens] &gt;gi|815926907|ref|XP_012248006.1| senecionine N-oxygenase-like [Bombus impatiens]	74.032	84.9092	85.4944	58.9161	75.9267	59.2408	95.9569	98.2827	111.817	87.2479	108.669	82.1654	117.542	100.664	106.153	144.996	111.694	128.616	K00485	NA	18
LOC111056340	hypothetical protein GE061_09734 [Apolygus lucorum]	158.428	184.485	208.447	102.945	193.042	92.7184	126.899	146.559	157.859	148.598	152.996	149.087	165.173	165.643	159.752	154.38	93.1444	104.771	K00485	GO:0016491	5
LOC111059443	kynurenine 3-monooxygenase [Culex quinquefasciatus] &gt;gi|167881545|gb|EDS44928.1| kynurenine 3-monooxygenase [Culex quinquefasciatus]	2.97632	3.75155	1.92217	3.14955	2.53538	4.2995	2.62767	2.54086	2.6707	3.87634	2.50489	3.11232	2.94651	3.28906	3.24377	2.51365	3.39921	3.42005	K00486	GO:0004502;GO:0005741;GO:0009072;GO:0009435;GO:0016174;GO:0044550;GO:0050660;GO:0070189	8
LOC111049383	tyrosine 3-monooxygenase isoform X1 [Bombus impatiens]	348.354	212.722	242.541	548.483	952.879	214.465	552.951	633.325	207.61	1010.83	1268.05	534.131	791.598	154.74	670.208	504.166	405.769	118.94	K00500	GO:0004511;GO:0005506;GO:0009072;GO:0042423;GO:0055114	17
LOC111064340	Aromatic amino acid hydroxylase, C-terminal,Tryptophan 5-monooxygenase,ACT domain,Tyrosine 3- [Cinara cedri]	0.713527	0.932087	0.934608	0.844502	0.531398	0.960167	0.398647	0.744115	0.54684	0.849631	0.808952	0.684716	0.888129	0.917345	0.558991	0.885221	1.12884	0.644323	K00500	GO:0004510;GO:0005506;GO:0009072;GO:0016597;GO:0042427;GO:0055114	20
LOC120352084	phenylalanine-tryptophan hydroxylase [Gryllus bimaculatus]	141.434	148.519	149.412	177.842	176.072	159.219	166.552	129.241	122.529	137.943	166.539	132.345	179.942	168.518	178.899	144.572	157.882	141.714	K00500	GO:0004505;GO:0004510;GO:0005506;GO:0006559;GO:0016597;GO:0055114	12
LOC120356166	hypothetical protein LSTR_LSTR011667 [Laodelphax striatellus]	48.6728	37.4986	47.8298	55.2367	48.9919	58.5553	47.7561	38.3851	36.2176	48.6344	49.6042	57.4346	55.3502	47.7952	52.7446	42.8264	52.0348	48.897	K00500	GO:0004505;GO:0005506;GO:0006559;GO:0016597;GO:0055114	8
LOC120356708	hypothetical protein LSTR_LSTR011667 [Laodelphax striatellus]	0	0	0	0	0	0	0	0	0	0	0	0	0	0	0	0	0	0	K00500	GO:0004505;GO:0005506;GO:0006559;GO:0016597;GO:0055114	NA
LOC111053896	hypothetical protein L798_01066 [Zootermopsis nevadensis]	2.92628	3.82823	3.00554	3.00546	2.59962	4.1241	2.39079	2.697	3.70937	3.11951	2.34273	2.48096	3.52397	2.78529	2.65872	2.15794	2.5537	3.26611	K00503	GO:0016715	10
LOC111064049	PREDICTED: MOXD1 homolog 1 [Tribolium castaneum] &gt;gi|1008450423|ref|XP_015838520.1| PREDICTED: MOXD1 homolog 1 [Tribolium castaneum] &gt;gi|1008450425|ref|XP_015838521.1| PREDICTED: MOXD1 homolog 1 [Tribolium castaneum] &gt;gi|1004396787|gb|KYB25710.1| MOXD1 homolog 1-like Protein [Tribolium castaneum]	10.1185	8.78249	8.09131	7.61027	6.10037	7.63558	7.30608	5.83898	6.4206	5.81673	7.69766	5.22603	8.33313	8.29203	8.60889	8.30292	7.82029	8.42747	K00503	GO:0004497	13
LOC111058068	peptidylglycine alpha-hydroxylating monooxygenase [Solenopsis invicta]	15.4144	15.6607	15.2107	11.5693	12.5666	18.4867	10.4011	11.3618	11.357	11.3894	12.0462	9.5854	13.2786	12.4973	12.5374	10.8199	13.7535	11.0294	K00504	GO:0005515;GO:0008152;GO:0016020;GO:0016715;GO:0046872	2
LOC111043589	(11Z)-hexadec-11-enoyl-CoA conjugase-like [Agrilus planipennis] &gt;gi|1435351116|ref|XP_025834021.1| (11Z)-hexadec-11-enoyl-CoA conjugase-like [Agrilus planipennis]	202.776	280.477	270.658	118.973	306.874	135.295	120.548	211.26	198.208	254.692	175.952	228.498	76.3123	214.519	90.6125	128.15	200.883	123.082	K00507	GO:0006629;GO:0016491	5
LOC111045556	acyl-CoA Delta(11) desaturase [Agrilus planipennis]	76.972	82.2773	78.2062	85.1465	47.5364	83.2993	84.5292	79.4931	95.2734	69.9159	68.2429	74.5456	81.7854	73.6353	81.5098	89.2786	90.9216	84.6344	K00507	GO:0044710	18
LOC111045579	acyl-CoA Delta(11) desaturase-like [Nilaparvata lugens] &gt;gi|1609530786|gb|QBY26788.1| desaturase 3 [Nilaparvata lugens]	36.3708	41.0677	43.8017	40.931	24.8959	29.3522	44.8387	41.246	44.3838	42.175	44.3709	46.3235	45.722	45.3932	45.7291	51.8797	61.2591	49.3087	K00507	GO:0006629;GO:0016020;GO:0016491	18
LOC111045580	acyl-CoA Delta(11) desaturase isoform X2 [Acyrthosiphon pisum]	28.5048	30.8481	23.3403	7.87589	31.1015	16.6056	9.30119	12.8255	13.1553	22.787	14.5956	19.1411	11.2085	29.3407	11.8495	19.3136	23.0976	16.0668	K00507	GO:0006629;GO:0016020;GO:0016717	5
LOC111045751	PREDICTED: acyl-CoA Delta(11) desaturase-like isoform X1 [Acromyrmex echinatior]	11.6261	14.1739	13.9913	2.48164	11.6724	9.79464	6.47218	8.41455	10.9674	10.7858	6.60487	8.71254	3.82035	8.84035	4.56249	3.24232	7.44614	5.30623	K00507	GO:0006633;GO:0016020;GO:0016717	5
LOC111050231	uncharacterized protein LOC105200008 [Solenopsis invicta]	5.36856	5.66878	4.93987	4.36844	5.14105	6.66412	5.01207	4.72194	4.39925	3.97761	4.51179	3.86409	5.55789	6.33703	6.55161	6.52706	5.47287	5.92004	K00507	GO:0006629;GO:0016020;GO:0016491	7
LOC111054946	delta-9-acyl-CoA desaturase [Chrysomya megacephala]	2395.11	2215.89	2025.84	2099.61	1802.7	1623.24	1636.47	1528.78	1667.61	2330.25	2456.89	2324.07	2538.5	2824.78	2930.13	2075.31	1787.88	2175.38	K00507	GO:0044710	16
LOC111060271	desaturase 9 [Nilaparvata lugens]	1561.69	1563.85	1330.62	1683.45	1378.29	1552.06	1133.81	963.784	1122.32	1254.98	1273.78	1125.38	2056.15	2063.17	2012.39	1349.17	1169.77	1470.57	K00507	GO:0006633;GO:0016021;GO:0016717;GO:0055114	16
LOC120350783	desaturase [Agrotis segetum]	0.650704	0.710307	1.41719	0.250736	0.487826	0.727576	0.413927	0.849496	0.809735	1.08974	0.279451	1.06939	0.286583	0.349262	0.272365	0.242899	0.539721	0.268264	K00507	GO:0006633;GO:0016020;GO:0016717	5
LOC111054378	ferritin subunit [Bombus impatiens]	519.588	514.776	526.025	531.711	528.833	644.992	493.35	532.456	522.676	550.789	515.984	559.004	621.671	587.458	594.065	616.595	593.429	605.505	K00522	GO:0044699	9
LOC111054744	ferritin [Conus ermineus]	1203.2	1185.51	1041.42	1790.09	1383.41	1920.35	1212.06	1062.46	1286.34	1330.25	1139.89	1207.15	1454.4	1588.81	1482.62	1537.44	1713.63	1496.36	K00522	GO:0004322;GO:0005623;GO:0006826;GO:0006879;GO:0008199;GO:0055114	8
LOC111062141	soma ferritin [Bombus impatiens]	6.01129	7.57215	4.75096	4.36697	6.7081	12.5577	7.439	4.67038	6.79904	4.55509	4.38428	4.80026	4.15075	7.68876	5.01192	3.75716	4.44993	3.20364	K00522	NA	10
LOC111045786	hypothetical protein DAPPUDRAFT_302612 [Daphnia pulex]	43.9649	41.7963	35.8529	29.9127	35.225	31.7156	35.4112	38.4505	30.1274	29.535	47.8756	29.7166	34.4043	35.2003	44.9703	53.7827	42.9297	51.3034	K00525	GO:0004748;GO:0005524;GO:0005737;GO:0006260;GO:0009263;GO:0051290;GO:0055114;GO:0070062	14
LOC111047300	ribonucleoside diphosphate reductase small subunit [Danaus plexippus plexippus]	164.631	162.395	139.065	143.778	123.442	147.803	138.433	134.04	100.105	182.068	197.99	188.227	146.813	153.697	164.309	208.563	207.675	194.407	K00526	GO:0004748;GO:0009186;GO:0055114	11
LOC111054427	NADPH:adrenodoxin oxidoreductase, mitochondrial isoform X1 [Zootermopsis nevadensis] &gt;gi|1228018131|ref|XP_021941045.1| NADPH:adrenodoxin oxidoreductase, mitochondrial isoform X1 [Zootermopsis nevadensis] &gt;gi|1228018133|ref|XP_021941046.1| NADPH:adrenodoxin oxidoreductase, mitochondrial isoform X1 [Zootermopsis nevadensis] &gt;gi|1228018135|ref|XP_021941047.1| NADPH:adrenodoxin oxidoreducta…	13.5025	10.504	11.7318	14.5692	8.6608	15.0711	14.0611	9.13895	17.7336	11.1644	10.11	12.0967	10.7037	13.2198	14.3572	14.1847	13.117	13.486	K00528	GO:0005739;GO:0016491;GO:0044710	18
LOC120348716	NADPH:adrenodoxin oxidoreductase, mitochondrial isoform X1 [Zootermopsis nevadensis] &gt;gi|1228018131|ref|XP_021941045.1| NADPH:adrenodoxin oxidoreductase, mitochondrial isoform X1 [Zootermopsis nevadensis] &gt;gi|1228018133|ref|XP_021941046.1| NADPH:adrenodoxin oxidoreductase, mitochondrial isoform X1 [Zootermopsis nevadensis] &gt;gi|1228018135|ref|XP_021941047.1| NADPH:adrenodoxin oxidoreducta…	4.06833	3.027	3.59905	3.37698	3.23177	3.80448	2.44867	3.88643	5.61633	5.60112	3.45141	5.4618	6.12232	7.02613	4.8636	4.72779	4.03395	3.92615	K00528	GO:0005739;GO:0016491;GO:0044710	16
LOC111050606	putative homocysteine S-methyltransferase isoform 1 [Danaus plexippus plexippus]	65.0377	68.2346	66.9745	57.3732	59.7581	47.878	70.4422	64.8807	74.5018	53.7614	70.4723	56.9172	58.8316	62.1226	61.8801	70.7698	56.5554	67.3802	K00547	NA	18
LOC111051010	tRNA (guanine(26)-N(2))-dimethyltransferase isoform X2 [Cricetulus griseus] &gt;gi|625197143|ref|XP_007640737.1| tRNA (guanine(26)-N(2))-dimethyltransferase isoform X2 [Cricetulus griseus] &gt;gi|1537996045|ref|XP_027262025.1| tRNA (guanine(26)-N(2))-dimethyltransferase isoform X2 [Cricetulus griseus] &gt;gi|1537996047|ref|XP_027262026.1| tRNA (guanine(26)-N(2))-dimethyltransferase isoform X2 [Cr…	11.7136	10.886	10.4553	7.10208	10.0667	12.7673	6.99191	8.5874	12.0286	9.48303	7.51356	7.91423	11.1055	10.4726	10.8083	10.0895	9.56773	10.2383	K00555	GO:0008152;GO:0016740	13
LOC111051205	TRMT1-like protein [Cavia porcellus]	7.37239	9.44321	9.52013	7.64298	6.77933	11.4796	8.73037	9.98807	11.5319	9.91862	8.6597	10.154	10.1441	10.0834	8.05816	9.05246	11.6478	10.3424	K00555	GO:0003723	18
LOC111045546	probable methyltransferase TARBP1 isoform X1 [Zootermopsis nevadensis] &gt;gi|646711693|gb|KDR16784.1| putative methyltransferase TARBP1 [Zootermopsis nevadensis]	5.74167	5.49556	5.34387	5.95843	6.52379	8.54153	6.07002	5.40766	6.38971	7.5975	7.09886	7.56751	7.27871	9.15311	7.41268	7.04939	9.0361	7.83922	K00556	NA	11
LOC111056001	DNA cytosine-5--methyltransferase 1 [Nilaparvata lugens]	10.5977	11.1504	10.704	10.716	12.203	10.607	10.3796	11.4128	9.00485	9.2579	13.4534	9.58636	11.1336	11.1993	12.8643	14.6487	12.678	13.4321	K00558	GO:0003677;GO:0003682;GO:0003886;GO:0005634;GO:0008270;GO:0090116	14
LOC111060264	thymidylate synthase [Nilaparvata lugens]	16.7433	16.1238	14.3641	11.6293	13.9858	15.6279	15.5545	19.2449	13.2398	18.5922	20.2352	20.3943	17.1399	17.4759	17.613	25.9778	24.9442	27.2163	K00560	GO:0004146;GO:0004799;GO:0006231;GO:0006730;GO:0032259;GO:0055114	14
LOC120349593	16S rRNA (guanine(1207)-N(2))-methyltransferase RsmC [Serratia sp. 506_PEND]	0	0	0	0	0	0	0	0	0	0	0	0	0	0	0	0	0	0	K00564	GO:0006364;GO:0008990;GO:0032259	NA
LOC111049841	mRNA cap guanine-N7 methyltransferase [Solenopsis invicta]	20.3528	22.7182	19.7665	17.6053	15.4051	22.6048	18.8991	20.3429	22.1269	16.03	14.8869	17.2861	21.2479	21.3262	21.6084	24.5719	26.3473	25.5116	K00565	GO:0004482;GO:0005634;GO:0005845;GO:0006370;GO:0036265	15
LOC111047173	protein Wnt-7b isoform X3 [Solenopsis invicta]	10.8755	9.67111	9.42089	13.8665	8.90098	14.7924	11.7827	10.7021	10.8875	12.6821	12.1158	12.1775	12.9758	12.3113	10.9475	10.2252	13.7071	11.8924	K00572	GO:0002009;GO:0002064;GO:0005109;GO:0005615;GO:0005788;GO:0005796;GO:0005886;GO:0009887;GO:0009966;GO:0010604;GO:0016055;GO:0021871;GO:0030182;GO:0030324;GO:0030666;GO:0042592;GO:0044237;GO:0045165;GO:0048144;GO:0048514;GO:0048522;GO:0060669;GO:0061180;GO:0070062;GO:0071300;GO:0072044;GO:0072089;GO:0072207	8
LOC111054893	protein-L-isoaspartate O-methyltransferase domain-containing protein 2-like [Nilaparvata lugens]	16.1488	14.5621	13.9297	14.357	15.2973	15.9028	12.5876	12.7868	10.8657	14.03	13.2309	14.2447	17.7814	17.2325	18.0901	16.2661	18.6866	16.1719	K00573	NA	20
LOC111063773	protein-L-isoaspartate O-methyltransferase, putative [Pediculus humanus corporis] &gt;gi|212512322|gb|EEB15115.1| protein-L-isoaspartate O-methyltransferase, putative [Pediculus humanus corporis]	37.1027	38.1355	30.6692	29.9496	31.6113	32.3499	31.3998	32.5915	37.7021	24.8151	19.9257	23.6221	15.0516	14.3765	17.6713	19.8707	19.7128	20.1962	K00573	GO:0004719;GO:0006479	6
LOC111061408	diphthine methyl ester synthase isoform X1 [Zootermopsis nevadensis] &gt;gi|646713452|gb|KDR17798.1| Diphthine synthase [Zootermopsis nevadensis]	22.6925	23.5147	23.347	23.3686	25.6586	25.2723	35.4844	30.7464	35.5652	25.6456	25.4196	24.4975	27.3494	29.5501	26.4083	26.5423	31.3099	30.9516	K00586	GO:0004164;GO:0017183;GO:0032259	1
LOC111044299	protein-S-isoprenylcysteine O-methyltransferase [Nilaparvata lugens]	6.87118	6.17904	7.03521	7.46089	6.24929	3.78529	5.59903	4.59136	3.45702	5.18187	8.15809	5.92422	7.8259	5.73283	4.79695	6.72421	6.13882	6.19961	K00587	GO:0004671;GO:0005789;GO:0006481;GO:0016021	20
LOC111046101	ubiquinone biosynthesis O-methyltransferase, mitochondrial [Osmia bicornis bicornis]	19.9421	18.5417	20.2333	18.3893	18.6591	19.4491	21.3689	19.8732	22.587	16.7844	20.2662	21.2029	19.8712	22.5076	23.63	21.1188	22.1003	22.2888	K00591	GO:0008152;GO:0008168	18
LOC111048992	Odorant receptor 19 [Halyomorpha halys]	11.1701	10.2939	9.67747	9.04569	9.98291	15.9962	8.22099	10.8229	12.2899	13.0004	12.541	15.2192	15.4191	14.226	13.4224	12.6086	14.502	12.0099	K00599	GO:0016740	11
LOC111045950	serine hydroxymethyltransferase, mitochondrial [Cavia porcellus]	89.0591	85.3051	78.0592	66.2768	56.4935	54.4897	76.9055	73.6318	70.2259	63.3933	87.45	63.8834	79.7743	75.8963	89.0378	103.547	81.9604	99.0244	K00600	GO:0003682;GO:0004372;GO:0005634;GO:0005743;GO:0005829;GO:0006544;GO:0006563;GO:0015630;GO:0030170;GO:0035999;GO:0042645;GO:0044249;GO:0044434;GO:0045087;GO:0070062;GO:0098542	15
LOC111058789	serine hydroxymethyltransferase, cytosolic isoform X2 [Apis mellifera]	352.038	323.354	311.803	251.331	219.122	189.404	242.674	215.429	221.768	263.105	352.619	254.764	299.314	324.801	354.42	276.825	213.922	318.744	K00600	GO:0004372;GO:0005634;GO:0006544;GO:0006563;GO:0008168;GO:0018130;GO:0019438;GO:0030170;GO:0032259;GO:0035999;GO:0044271;GO:0044444;GO:0044711;GO:0055086;GO:1901362;GO:1901566	7
LOC111051171	bifunctional purine biosynthesis protein PURH [Photinus pyralis] &gt;gi|1755129992|gb|KAB0800427.1| hypothetical protein PPYR_06167 [Photinus pyralis]	175.33	180.892	150.171	168.219	179.264	105.191	182.031	150.653	177.987	138.701	186.982	131.077	183.816	208.049	201.763	193.161	132.083	191.24	K00602	GO:0003937;GO:0004643;GO:0006164	16
LOC111048885	Formimidoyltransferase-cyclodeaminase [Araneus ventricosus]	33.5843	32.6241	28.9261	37.9459	32.5608	21.8023	33.952	33.8698	37.6089	40.432	49.9488	31.6202	51.0343	53.4341	45.7818	47.8707	38.3611	55.5523	K00603	GO:0003824;GO:0008152	9
LOC111059244	PREDICTED: methionyl-tRNA formyltransferase, mitochondrial [Nasonia vitripennis]	7.62193	9.77888	6.90783	7.6563	8.45569	8.05588	8.05624	9.24443	10.4587	7.7441	8.86342	6.88505	7.18887	7.61783	8.55745	8.60879	9.65394	8.1165	K00604	GO:0003824	1
LOC111056461	hypothetical protein DAPPUDRAFT_308047 [Daphnia pulex]	71.0024	72.3852	68.1014	73.1087	70.9493	54.8117	78.3491	78.5436	80.9951	82.8948	94.4898	78.3112	90.6547	92.421	93.6361	89.4534	80.2452	93.4706	K00605	GO:0005743;GO:0006546;GO:0016740;GO:0031405	11
LOC111048445	hypothetical protein LSTR_LSTR003617 [Laodelphax striatellus]	15.6484	16.2897	14.7883	14.2301	14.4167	12.0032	16.7278	11.3194	8.63152	10.1046	20.5633	10.2363	16.5437	15.7686	16.4398	17.1807	13.7206	15.388	K00609	GO:0004070;GO:0004088;GO:0005524;GO:0006207;GO:0006541;GO:0016597;GO:0016812;GO:0046872	7
LOC111057290	transketolase-like protein 2 isoform X1 [Bombus impatiens]	1643.79	1630.67	1507.75	1709.03	1416.67	1013.98	1802.89	1563.79	1683.4	1301.48	1947.17	1240.55	1732.97	1730.26	1904.96	1780.54	1372.36	1629.82	K00615	GO:0003824;GO:0008152	16
LOC111049919	probable transaldolase [Nilaparvata lugens]	565.999	531.017	503.598	512.884	489.263	567.976	505.82	482.889	516.845	471.668	537.739	497.194	580.812	602.075	615.008	528.936	456.14	502.665	K00616	GO:0004801;GO:0005737;GO:0005975;GO:0006098	16
LOC111062382	probable glucosamine 6-phosphate N-acetyltransferase [Bombus impatiens]	71.6724	85.4948	93.7706	48.4725	96.6409	84.465	50.9831	86.2358	85.6159	94.7237	67.06	89.3615	49.41	74.8433	50.6173	59.6558	78.4547	60.7544	K00621	GO:0004343;GO:0005768;GO:0005829;GO:0006048;GO:0006488;GO:0018279;GO:0042802;GO:0043687	5
LOC111060311	putative carnitine o-acetyltransferase [Danaus plexippus plexippus]	54.694	54.9235	53.1894	43.9739	56.3778	54.7013	46.3998	37.6872	41.2557	42.6937	41.608	40.5076	51.4214	64.7691	51.9164	42.1504	54.3464	43.958	K00624	NA	12
LOC111059604	acetyl-CoA acetyltransferase, cytosolic [Bombus impatiens]	27.2358	28.7702	35.1594	18.1315	26.1976	31.0656	16.8021	19.0743	23.0154	24.0913	20.6928	20.8412	25.3341	28.7026	23.8432	23.3179	28.5823	24.4924	K00626	GO:0016747	13
LOC111051316	hypothetical protein FOCC_FOCC007095 [Frankliniella occidentalis]	254.389	223.702	190.645	268.697	286.638	197.895	214.117	208.773	184.356	230.525	311.701	211.582	261.675	309.085	272.02	256.81	220.431	255.747	K00627	GO:0008152;GO:0016746;GO:0044444	20
LOC111052809	hypothetical protein LSTR_LSTR008362 [Laodelphax striatellus]	129.368	129.947	100.385	111.103	128.688	142.737	71.9506	76.3365	77.1999	111.292	115.647	90.0765	159.771	145.579	150.45	111.698	93.518	113.74	K00629	NA	20
LOC111049921	conserved hypothetical protein [Ixodes scapularis]	3.82175	3.48154	3.27589	3.26947	2.88657	3.32145	2.69319	2.59665	1.98055	3.6334	2.97621	2.36858	3.20774	2.71915	2.99228	2.32882	2.94027	2.24857	K00635	NA	2
LOC111043293	PREDICTED: 5-aminolevulinate synthase, erythroid-specific, mitochondrial [Dendroctonus ponderosae] &gt;gi|332375148|gb|AEE62715.1| unknown [Dendroctonus ponderosae]	76.724	89.8992	85.5404	56.8513	78.3834	69.1969	62.3309	78.4262	89.1048	79.8075	84.3164	77.2358	69.0769	85.6162	82.7752	84.2837	94.4535	94.894	K00643	GO:0001666;GO:0003870;GO:0005515;GO:0005743;GO:0005759;GO:0006783;GO:0006879;GO:0016594;GO:0030218;GO:0032364;GO:0042541;GO:0044281;GO:0050662	14
LOC111052653	hypothetical protein DAPPUDRAFT_302033 [Daphnia pulex]	13.4045	14.597	13.8183	10.7323	11.4818	11.8818	13.3842	13.1299	13.8782	8.1031	11.5836	8.24027	11.8459	10.8562	11.8147	12.1533	10.1865	10.3151	K00645	GO:0004314;GO:0005739;GO:0006633;GO:0044822	6
LOC111049088	dihydroxyacetone phosphate acyltransferase isoform X1 [Zootermopsis nevadensis] &gt;gi|646702843|gb|KDR11845.1| Dihydroxyacetone phosphate acyltransferase [Zootermopsis nevadensis]	10.3784	12.713	11.5989	10.7379	11.7581	10.783	9.38658	10.9257	8.33655	9.68633	10.7181	9.11605	11.3706	13.1201	11.3835	9.87317	12.7749	10.3038	K00649	GO:0016740	4
LOC111046606	MATH and LRR domain-containing protein PFE0570w [Apis mellifera]	20.1896	20.3859	18.4932	18.1304	19.2658	20.3175	17.4604	15.61	15.054	14.5196	15.9202	14.8595	17.426	19.9324	19.5861	17.3027	18.795	16.3063	K00653	GO:0003714;GO:0003824;GO:0005654;GO:0035064;GO:0044699;GO:1903507	12
LOC111048923	Serine palmitoyltransferase 2 [Zootermopsis nevadensis]	32.8082	34.2912	30.2998	31.0212	30.4368	32.5346	29.7309	29.7919	29.4292	27.5388	27.9221	24.7871	29.5342	28.4781	29.9576	29.1971	29.7339	31.057	K00654	GO:0004758;GO:0008483;GO:0009058;GO:0016021;GO:0030170	2
LOC111063413	hypothetical protein DAPPUDRAFT_301811 [Daphnia pulex]	26.8604	29.6394	27.9197	25.2701	30.0172	23.7552	25.1892	29.0312	33.2578	23.8254	25.3535	22.2002	27.0886	32.1481	33.4456	32.6345	29.4529	27.4459	K00654	GO:0003824;GO:0030148;GO:0044271;GO:0044425;GO:0046165;GO:0097164	15
LOC111043719	1-acyl-sn-glycerol-3-phosphate acyltransferase alpha [Apis mellifera]	223.449	216.075	186.295	147.114	155.755	117.802	204.971	175.103	190.581	182.608	246.623	183.821	226.543	225.117	236.469	257.414	211.449	275.737	K00655	GO:0008152;GO:0016740	9
LOC111064398	PREDICTED: 1-acyl-sn-glycerol-3-phosphate acyltransferase alpha [Nasonia vitripennis]	4.59007	5.14942	6.09997	5.7551	5.21867	6.39375	4.15484	5.023	4.38323	6.73801	6.06883	5.85189	5.11387	4.92444	5.40999	5.90397	7.67323	7.09908	K00655	GO:0003841;GO:0008654;GO:0016021	14
LOC111049353	diamine acetyltransferase 2 isoform X2 [Solenopsis invicta]	9.07275	7.0263	6.46411	5.42324	4.80476	4.57678	8.72288	8.14461	11.0168	5.76336	3.8395	5.4747	2.16172	5.62111	3.34866	5.20856	3.86778	7.56337	K00657	GO:0016740	1
LOC120351235	diamine acetyltransferase 2 isoform X2 [Zootermopsis nevadensis] &gt;gi|646712355|gb|KDR17137.1| Diamine acetyltransferase 2 [Zootermopsis nevadensis]	0.47831	0.426107	0.953969	0.097021	1.02324	0	0.619823	0.551836	0.720981	2.33292	0	0.483368	0	0.940946	0	0.574577	1.506	0.799837	K00657	NA	14
LOC120351236	diamine acetyltransferase 2 isoform X2 [Zootermopsis nevadensis] &gt;gi|646712355|gb|KDR17137.1| Diamine acetyltransferase 2 [Zootermopsis nevadensis]	6.42981	8.83069	5.51399	2.82858	4.3441	2.67166	6.96856	5.01925	7.94097	1.95252	2.15854	1.63605	1.32541	1.44036	1.79567	2.11387	1.87754	2.52568	K00657	NA	6
LOC120356316	diamine acetyltransferase 1 [Nilaparvata lugens]	1.19386	1.25081	0.882177	0	0.87578	0.417105	1.06542	1.15736	1.98339	0	0	0	0	0	0	0	0	0	K00657	NA	6
LOC111049584	hypothetical protein FOCC_FOCC004003 [Frankliniella occidentalis]	279.311	269.154	265.018	293.269	284.007	295.857	259.175	243.773	246.996	325.508	310.45	316.211	275.818	278.568	269.841	252.587	271.949	276.981	K00658	GO:0004149;GO:0006099;GO:0045252	17
LOC111045930	fatty acid synthase 2 [Blattella germanica]	1765.49	1570.41	1173.32	1855.65	1829.71	1444.23	900.773	711.527	547.762	1325.24	1747.56	978.152	2086.21	1958.33	1861.21	1071.99	802.992	963.679	K00665	GO:0008152;GO:0016297;GO:0016417;GO:0016491;GO:0016829	12
LOC111046194	fatty acid synthase [Acyrthosiphon pisum] &gt;gi|1685534437|ref|XP_029342362.1| fatty acid synthase [Acyrthosiphon pisum]	34.9418	38.3495	36.2395	30.2132	23.423	21.5022	37.4568	32.5053	42.0441	27.3013	34.7997	26.5494	35.4307	38.3727	39.606	39.116	41.7787	34.6324	K00665	NA	18
LOC111052494	fatty acid synthase [Acyrthosiphon pisum]	85.419	88.894	87.9082	81.5929	52.9501	53.2989	89.7843	73.197	98.5538	70.185	81.862	67.8425	90.5891	82.5826	89.2694	92.7015	100.662	83.2643	K00665	GO:0008152;GO:0016297;GO:0016491	18
LOC111062415	fatty acid synthase-like [Nilaparvata lugens]	0.549206	0.598357	0.433462	0.176631	0.419347	0.148062	0.388174	0.210075	0.17595	0.369881	0.58899	0.476168	0.444947	0.574378	0.872512	0.443824	0.546793	0.501025	K00665	GO:0003824;GO:0008152	9
LOC111050961	dopamine N acetyltransferase isoform 1 [Tribolium castaneum]	92.162	80.2322	86.0465	72.9831	77.2121	137.846	57.2061	58.0556	45.1594	77.3254	82.9494	75.5445	111.843	74.9085	81.7229	78.4988	74.16	58.9954	K00669	NA	12
LOC111048528	N-alpha-acetyltransferase 30A-like [Nilaparvata lugens]	0	0	0	0	0	0	0	0	0	0	0	0	0	0	0	0	0	0	K00670	GO:0008080;GO:0008152	NA
LOC111055292	N-alpha-acetyltransferase 30A-like [Nilaparvata lugens]	29.704	32.7097	30.3023	22.0855	32.7745	35.4901	27.4932	27.8908	28.2224	21.7306	20.7859	22.5905	36.0823	33.0042	33.5034	34.2764	30.776	31.6506	K00670	GO:0008080;GO:0008152	7
LOC111056674	glycylpeptide N-tetradecanoyltransferase 1 [Zootermopsis nevadensis] &gt;gi|646701289|gb|KDR11094.1| Glycylpeptide N-tetradecanoyltransferase 1 [Zootermopsis nevadensis]	110.227	107.356	101.132	123.447	113.509	120.74	113.414	102.785	117.843	112.048	113.643	106.281	108.562	116.401	112.962	106.84	116.551	109.351	K00671	GO:0004379;GO:0006499	19
LOC111061213	unknown [Dendroctonus ponderosae]	20.3266	18.739	15.0123	13.8634	15.242	18.8687	13.2147	16.0357	19.5388	11.155	7.90327	6.8699	11.7853	9.68994	11.0607	11.0384	14.1241	13.2911	K00682	NA	6
LOC111055682	Glutaminyl-peptide cyclotransferase [Ooceraea biroi]	48.9814	52.7933	49.8723	46.1051	47.2139	77.3159	34.9517	39.1852	46.2292	56.9738	37.5376	56.2855	51.8942	57.2409	53.3526	46.1544	53.81	42.3051	K00683	GO:0008270;GO:0016603;GO:0017186;GO:0070062	8
LOC111064615	arginyl-tRNA--protein transferase 1 isoform X2 [Apis mellifera]	35.2834	31.8122	32.9927	25.8021	33.0404	47.2215	25.8435	28.6375	36.1552	31.0851	23.4965	29.8245	30.9818	37.8212	31.3597	28.6654	34.1452	27.7947	K00685	NA	10
LOC111048920	hypothetical protein FOCC_FOCC003023 [Frankliniella occidentalis]	328.961	285.214	247.205	265.759	307.198	239.588	222.617	214.966	170.728	242.002	350.395	215.262	401.628	417.805	426.146	373.172	281.761	363.096	K00688	GO:0005789;GO:0005975;GO:0008184;GO:0016021;GO:0030170	20
LOC111052493	glycogen [starch] synthase [Solenopsis invicta]	76.4401	70.5181	58.5001	77.5786	94.6578	66.3947	53.4779	57.9645	43.1763	64.9379	85.7685	53.8759	127.946	108.765	110.82	80.2922	62.7984	75.7921	K00693	GO:0004373;GO:0005829;GO:0005978;GO:0006006;GO:0016020;GO:0019901;GO:0061547	16
LOC111059194	hypothetical protein FOCC_FOCC005290 [Frankliniella occidentalis]	60.2351	61.0952	61.1747	63.8035	76.3591	53.838	42.0833	43.6601	35.7096	45.6684	57.0555	38.1007	65.1611	63.717	63.8062	49.8346	42.7588	44.8803	K00697	GO:0003825;GO:0004805;GO:0005992;GO:0016311	12
LOC111046048	chitin synthase A [Nilaparvata lugens]	86.8745	94.2209	89.5579	70.9671	129.868	93.7439	61.0137	71.5728	57.1744	85.9455	110.821	70.7681	76.5839	79.8597	76.6012	78.4555	79.7848	69.9118	K00698	GO:0008152;GO:0016021;GO:0016758	8
LOC111044292	hypothetical protein LSTR_LSTR010663 [Laodelphax striatellus]	14.6832	15.099	19.5725	21.6964	22.7879	18.6035	13.9976	11.851	13.418	18.2146	21.5214	17.8505	18.7241	25.1154	22.5783	19.8136	19.4104	19.7545	K00699	NA	20
LOC111044317	unknown [Dendroctonus ponderosae] &gt;gi|546684141|gb|ERL93846.1| hypothetical protein D910_11132 [Dendroctonus ponderosae]	27.8796	25.3816	24.9874	21.8816	30.1753	34.4009	18.0012	19.3142	23.5103	27.5464	26.628	23.9098	42.5693	39.8129	35.6314	35.121	39.2557	32.5544	K00699	GO:0016740	20
LOC111044557	UDP-glucuronosyltransferase 2C1-like isoform X2 [Zootermopsis nevadensis] &gt;gi|646702167|gb|KDR11536.1| UDP-glucuronosyltransferase 2C1 [Zootermopsis nevadensis]	45.2949	59.8523	56.6006	45.1294	50.2918	50.0309	52.6837	46.7122	58.6966	45.1303	44.0309	48.6666	62.9915	55.5905	58.099	53.2549	52.4104	47.2754	K00699	GO:0016740	16
LOC111044917	UDP-glucuronosyltransferase 2B1-like [Nilaparvata lugens]	11.9027	16.0805	15.3029	8.65148	7.13394	6.84466	16.4429	17.0231	19.4958	6.09427	14.8042	8.3029	8.19675	5.50996	8.22318	14.842	9.06222	10.3913	K00699	GO:0016740	1
LOC111045820	UDP-glucuronosyltransferase 1-2-like [Nilaparvata lugens]	36.1635	31.055	28.661	42.9635	42.3467	47.3144	30.758	27.5013	24.2531	42.5509	36.4534	31.8454	35.7517	36.9134	32.2258	42.9718	42.1317	34.9378	K00699	GO:0016740	8
LOC111048417	unknown [Dendroctonus ponderosae]	18.9192	22.2892	23.7551	9.71742	14.0343	16.2108	13.3739	14.3535	19.4251	23.0548	21.5968	25.2923	25.5988	28.1296	26.5826	30.3838	28.7929	24.9639	K00699	GO:0016740	9
LOC111048419	UDP-glucuronosyltransferase 2B37 isoform X1 [Acyrthosiphon pisum] &gt;gi|1685562489|ref|XP_029346469.1| UDP-glucuronosyltransferase 2B37 isoform X1 [Acyrthosiphon pisum] &gt;gi|1685562491|ref|XP_029346470.1| UDP-glucuronosyltransferase 2B37 isoform X1 [Acyrthosiphon pisum]	4.06438	5.7071	3.4711	2.65479	3.27482	2.9448	3.57416	3.06243	4.41694	3.06522	1.30847	1.59719	1.99956	2.16587	1.7723	1.71472	2.83216	1.92672	K00699	GO:0016740	6
LOC111048752	UDP-glucuronosyltransferase 1-10 isoform X6 [Agrilus planipennis]	33.2612	33.7924	29.8681	31.1445	40.7551	25.4138	31.4073	37.6496	32.2492	33.1613	44.2473	29.1996	38.2874	42.4179	39.208	42.5959	34.5957	38.953	K00699	GO:0016740	9
LOC111053419	UDP-glucuronosyltransferase 2B19 isoform X3 [Agrilus planipennis]	6.88645	6.13714	5.73648	4.74719	4.685	4.66321	3.12444	3.85017	3.8878	3.28515	3.59175	2.32688	4.64092	4.86036	4.01397	3.95026	4.42755	3.82152	K00699	NA	13
LOC111053971	UDP-glucuronosyltransferase 1-3-like [Nilaparvata lugens]	8.48686	8.52664	11.7274	10.1019	10.3299	6.52799	9.53907	8.25296	9.27388	4.31341	3.37153	4.50683	5.19935	3.91363	3.43306	4.24257	4.48057	3.67939	K00699	NA	6
LOC111054831	UDP-glucuronosyltransferase 2C1 [Acyrthosiphon pisum]	71.9193	73.1858	76.1282	85.3052	74.478	115.07	78.6046	80.5918	76.6031	96.6633	75.7045	90.3131	77.0981	85.4841	71.8013	82.6551	101.175	80.4629	K00699	GO:0016740	8
LOC111055741	UDP-glucuronosyltransferase 2C1-like isoform X2 [Zootermopsis nevadensis] &gt;gi|646702167|gb|KDR11536.1| UDP-glucuronosyltransferase 2C1 [Zootermopsis nevadensis]	23.4139	26.2079	21.3623	19.4333	20.1847	17.2431	16.8108	17.975	16.8211	31.0992	37.6246	32.7595	38.5918	35.2377	37.3405	43.5048	34.8837	41.8915	K00699	GO:0016740	11
LOC111057825	UDP-glucuronosyltransferase 1-10 isoform X6 [Agrilus planipennis]	4.85634	4.57285	7.5068	9.99686	17.6922	7.18026	7.33531	10.838	4.98061	17.7953	12.3356	14.9723	14.1737	7.36539	10.2839	8.2429	11.6003	5.45552	K00699	NA	17
LOC111058748	UDP-glucuronosyltransferase 2B19 isoform X3 [Agrilus planipennis]	46.0234	54.5743	67.5986	48.4795	78.7858	40.3209	84.6932	85.4245	112.189	32.9264	62.2159	52.545	89.0007	86.7295	96.4954	104.582	76.3882	103.509	K00699	GO:0016740	18
LOC111059173	UDP-glucuronosyltransferase 2B17-like isoform X1 [Zootermopsis nevadensis] &gt;gi|646704109|gb|KDR12464.1| UDP-glucuronosyltransferase 2B5 [Zootermopsis nevadensis]	22.6734	22.1812	19.1393	21.9116	25.359	19.4648	20.8345	20.1902	19.7169	27.0052	35.7686	31.0807	36.8611	27.5937	31.2182	35.3913	28.3449	32.0173	K00699	NA	11
LOC111062102	UDP-glucuronosyltransferase 2B1-like [Nilaparvata lugens]	75.0947	105.523	98.216	45.1842	75.5414	30.4157	113.721	129.17	152.695	48.7975	155.75	54.3493	81.8087	56.7105	102.86	145.274	59.1029	101.213	K00699	GO:0016740	18
LOC111064150	UDP-glucuronosyltransferase 2B9 isoform X4 [Agrilus planipennis]	7.48947	6.8855	5.22572	7.20782	8.11943	6.80081	5.7618	6.21891	4.6323	7.13233	6.81783	5.70027	7.39701	7.21262	8.00461	8.5398	7.43775	8.34871	K00699	NA	20
LOC111064243	unknown [Dendroctonus ponderosae]	18.3444	18.4382	22.9378	14.2645	15.9702	12.802	18.3405	20.3252	23.6861	18.722	33.9808	22.0591	41.7131	36.5935	41.2786	43.652	30.0898	40.4077	K00699	NA	9
LOC120348796	PREDICTED: 2-hydroxyacylsphingosine 1-beta-galactosyltransferase-like [Dendroctonus ponderosae] &gt;gi|332374238|gb|AEE62260.1| unknown [Dendroctonus ponderosae] &gt;gi|478250072|gb|ENN70578.1| hypothetical protein YQE_12753, partial [Dendroctonus ponderosae] &gt;gi|546672656|gb|ERL84452.1| hypothetical protein D910_01884 [Dendroctonus ponderosae]	9.68226	7.39181	10.2516	9.89416	11.1227	12.3078	8.87581	7.89784	9.82658	7.23295	6.42247	5.74364	7.029	5.9754	5.32229	6.3616	8.66605	7.01406	K00699	GO:0016757	3
LOC120353253	UDP-glucuronosyltransferase 2B1-like [Nilaparvata lugens]	24.7273	27.5003	27.4765	18.3209	19.4507	10.4726	34.7539	41.2221	43.0428	18.8712	41.11	22.9991	25.8431	15.8872	26.0845	41.0176	22.6985	33.5587	K00699	GO:0016740	18
LOC120353327	UDP-glucuronosyltransferase 2B1-like [Nilaparvata lugens]	6.71061	9.02304	9.40382	4.48907	5.67065	4.13778	10.1267	10.5742	12.3141	1.37578	2.55386	1.09964	1.61209	2.06938	1.54367	2.57769	2.005	1.55065	K00699	GO:0016740	6
LOC120356133	UDP-glucuronosyltransferase 2B1-like [Nilaparvata lugens]	4.00223	9.72522	7.98609	3.57021	4.24849	2.25755	8.7919	8.95033	9.74377	7.49024	12.1877	7.5216	7.48929	4.89113	8.32073	14.3532	9.962	10.4988	K00699	NA	18
LOC111056224	1,4-alpha-glucan-branching enzyme isoform X1 [Bombus impatiens]	353.928	358.227	351.412	297.647	379.41	181.832	431.106	314.222	383.661	257.442	453.864	236.927	475.341	494.162	501.382	505.366	279.703	483.115	K00700	GO:0003844;GO:0004553;GO:0005978;GO:0043169	15
LOC111044285	hypothetical protein GE061_15687 [Apolygus lucorum]	43.7613	47.0544	47.7663	38.4272	38.377	44.5362	39.2584	39.5812	47.9777	40.8325	38.0644	41.1013	40.0872	43.411	42.8064	47.1895	45.0432	44.0077	K00710	GO:0016020	7
LOC111048454	N-acetylgalactosaminyltransferase 7 isoform X1 [Zootermopsis nevadensis] &gt;gi|646711676|gb|KDR16767.1| N-acetylgalactosaminyltransferase 7 [Zootermopsis nevadensis]	20.3789	21.5873	19.365	14.2621	12.3539	25.2413	14.1661	14.4661	16.9428	14.0294	14.5218	15.1612	20.9377	19.1048	22.3543	18.6416	21.4921	20.0451	K00710	GO:0000139;GO:0006486;GO:0016021;GO:0016757;GO:0030246;GO:0046872	7
LOC111048985	polypeptide N-acetylgalactosaminyltransferase 5 isoform X1 [Zootermopsis nevadensis] &gt;gi|1227976048|ref|XP_021919527.1| polypeptide N-acetylgalactosaminyltransferase 5 isoform X1 [Zootermopsis nevadensis] &gt;gi|1227976050|ref|XP_021919528.1| polypeptide N-acetylgalactosaminyltransferase 5 isoform X1 [Zootermopsis nevadensis] &gt;gi|1227976052|ref|XP_021919529.1| polypeptide N-acetylgalactosam…	4.48081	4.31861	3.94242	3.88837	4.34511	6.29173	3.05859	3.83616	2.62473	2.20221	3.04888	2.91915	5.42987	3.17066	4.66845	3.59842	3.99127	3.36928	K00710	GO:0005488;GO:0005794;GO:0016020;GO:0016740	12
LOC111054357	PREDICTED: polypeptide N-acetylgalactosaminyltransferase 2 isoform X1 [Tribolium castaneum] &gt;gi|270005204|gb|EFA01652.1| Polypeptide N-acetylgalactosaminyltransferase 2-like Protein [Tribolium castaneum]	16.462	21.4455	19.2536	10.9102	17.9871	17.3555	12.5999	15.1286	12.5012	13.7262	20.2832	14.3329	12.7526	18.1594	13.4386	12.9423	16.9364	15.2572	K00710	GO:0016020	5
LOC111055177	polypeptide N-acetylgalactosaminyltransferase 11 [Zootermopsis nevadensis] &gt;gi|1227955172|ref|XP_021923442.1| polypeptide N-acetylgalactosaminyltransferase 11 [Zootermopsis nevadensis] &gt;gi|1227955174|ref|XP_021923527.1| polypeptide N-acetylgalactosaminyltransferase 11 [Zootermopsis nevadensis] &gt;gi|1227955176|ref|XP_021923611.1| polypeptide N-acetylgalactosaminyltransferase 11 [Zootermops…	15.9812	18.9333	20.1072	12.5464	16.6017	18.4492	12.2364	15.6274	13.5169	12.5515	15.5176	14.0425	19.0627	17.623	21.6589	15.7402	17.4264	15.2469	K00710	GO:0016020	4
LOC111058183	putative polypeptide N-acetylgalactosaminyltransferase 9 isoform X1 [Cryptotermes secundus] &gt;gi|1339042953|ref|XP_023709530.1| putative polypeptide N-acetylgalactosaminyltransferase 9 isoform X1 [Cryptotermes secundus]	7.64081	8.93541	8.59425	5.69833	5.21571	10.2163	5.27311	5.47111	7.27082	8.66204	7.2769	8.10418	8.61617	8.74932	9.24029	8.9359	10.1034	8.50331	K00710	GO:0000139;GO:0006486;GO:0016021;GO:0016757;GO:0030246;GO:0046872	9
LOC111059019	hypothetical protein LSTR_LSTR000517 [Laodelphax striatellus]	3.01973	4.02463	3.54136	2.43828	3.36589	3.55461	3.2589	2.99466	1.34531	2.06724	3.26109	1.72419	3.36989	3.15463	3.67891	2.99826	3.01674	2.5191	K00710	GO:0000139;GO:0006486;GO:0016021;GO:0016757;GO:0030246	13
LOC111059895	polypeptide N-acetylgalactosaminyltransferase 1-like isoform X1 [Zootermopsis nevadensis] &gt;gi|646716342|gb|KDR19622.1| Polypeptide N-acetylgalactosaminyltransferase 3 [Zootermopsis nevadensis]	10.7165	8.92056	7.98597	8.26476	6.84208	9.03134	9.29725	6.55853	7.42017	6.46521	7.11399	6.08204	9.25538	8.89349	9.9012	9.5081	9.80764	10.3273	K00710	GO:0000139;GO:0006486;GO:0016021;GO:0016757;GO:0030246;GO:0046872	7
LOC120348845	polypeptide N-acetylgalactosaminyltransferase 5 isoform X1 [Zootermopsis nevadensis] &gt;gi|1227976048|ref|XP_021919527.1| polypeptide N-acetylgalactosaminyltransferase 5 isoform X1 [Zootermopsis nevadensis] &gt;gi|1227976050|ref|XP_021919528.1| polypeptide N-acetylgalactosaminyltransferase 5 isoform X1 [Zootermopsis nevadensis] &gt;gi|1227976052|ref|XP_021919529.1| polypeptide N-acetylgalactosam…	21.1231	22.7775	20.2029	20.7567	17.8269	22.6462	21.0439	14.9645	13.8358	14.9423	17.7678	15.4486	22.8877	20.4551	22.0706	21.6858	21.9155	20.8148	K00710	GO:0000139;GO:0006486;GO:0016021;GO:0016757;GO:0030246;GO:0046872	4
LOC120348916	putative polypeptide N-acetylgalactosaminyltransferase 9 [Nilaparvata lugens]	11.2816	13.9899	15.9051	6.70448	9.3127	14.7474	8.49422	8.36246	7.7854	8.31302	9.49054	9.33411	13.8172	13.2387	15.7079	11.996	12.4238	11.6645	K00710	GO:0005488;GO:0005794;GO:0016020;GO:0016740	4
LOC120349207	polypeptide N-acetylgalactosaminyltransferase 2 [Bombus impatiens]	3.9681	8.87024	3.26135	3.0879	8.27236	6.65098	3.77301	3.15391	4.33987	1.52124	1.15472	0.362289	0.614679	1.00333	1.64789	0.821326	0.377743	0.532291	K00710	GO:0002378;GO:0004653;GO:0005515;GO:0016266;GO:0018242;GO:0018243;GO:0030145;GO:0030173;GO:0030246;GO:0032580;GO:0043687;GO:0048471;GO:0070062	3
LOC120349328	polypeptide N-acetylgalactosaminyltransferase 2 [Bombus impatiens]	18.5705	22.6314	24.8975	10.1201	26.0223	17.3756	14.6877	15.0539	13.6956	14.0542	16.3119	10.901	9.38118	13.1222	12.0298	11.6298	14.8616	15.4372	K00710	GO:0000139;GO:0002378;GO:0004653;GO:0005795;GO:0016021;GO:0016266;GO:0018242;GO:0018243;GO:0030145;GO:0030246;GO:0048471;GO:0070062	2
LOC111060402	alpha-(1,6)-fucosyltransferase-like [Nilaparvata lugens]	10.2801	10.5261	9.80243	7.53271	7.00238	12.5135	7.34804	6.71723	9.3505	7.81756	6.8333	8.67435	9.2573	9.48695	9.5438	9.03215	10.2016	8.6288	K00717	NA	13
LOC111044779	ceramide glucosyltransferase isoform X1 [Bombus impatiens]	9.32014	10.6709	9.60436	8.91399	9.35601	13.7412	9.25275	10.7141	10.2199	8.19041	8.83379	7.19611	12.3606	10.5593	11.5891	12.3237	11.8843	11.2374	K00720	GO:0006679;GO:0008120;GO:0016021	15
LOC111055115	ceramide glucosyltransferase [Apis mellifera]	18.9865	15.5628	17.5383	16.4681	19.3229	26.2677	17.4946	19.8165	16.2248	14.9139	14.3142	18.3124	16.8863	18.8513	13.9972	15.5107	14.9325	15.0561	K00720	GO:0006679;GO:0008120;GO:0016020	3
LOC111054614	probable dolichol-phosphate mannosyltransferase [Bombus impatiens]	35.9717	38.5839	38.8792	37.3008	26.8115	35.727	39.7801	41.986	50.3227	29.1384	29.5193	34.0175	34.0541	38.2436	37.1337	40.0408	35.0544	37.603	K00721	GO:0004169;GO:0004582;GO:0005515;GO:0005537;GO:0005634;GO:0005789;GO:0006488;GO:0006501;GO:0006506;GO:0018279;GO:0019348;GO:0019673;GO:0033185;GO:0035269;GO:0043178	1
LOC111047424	hypothetical protein LSTR_LSTR007613 [Laodelphax striatellus]	26.2033	28.4209	26.0107	21.9682	21.4557	33.5463	19.7535	21.006	25.1988	24.6163	22.5924	21.7363	26.6621	25.804	26.8669	28.8365	28.697	27.1991	K00726	GO:0006486;GO:0008375;GO:0016020	7
LOC111047209	PREDICTED: protein O-mannosyl-transferase 2 [Nasonia vitripennis]	23.7129	26.0861	26.6436	21.4364	16.6579	24.0125	23.5259	21.5066	21.4673	14.8185	17.3933	19.7317	25.9349	20.8195	24.2968	25.6029	24.667	24.0531	K00728	GO:0000030;GO:0006493;GO:0016021;GO:0097502	13
LOC111048378	protein O-mannosyltransferase 1-like [Apis mellifera] &gt;gi|1031997316|ref|XP_016767733.1| protein O-mannosyltransferase 1-like isoform X1 [Apis mellifera]	22.7602	22.9772	23.4953	18.5694	18.5156	22.0262	21.2165	19.0938	17.5766	14.6732	18.2116	16.794	24.3258	20.7147	22.1418	21.7882	22.8885	19.8136	K00728	GO:0000030;GO:0006493;GO:0016021;GO:0097502	13
LOC111050608	dolichyl-phosphate beta-glucosyltransferase [Zootermopsis nevadensis] &gt;gi|646716425|gb|KDR19680.1| Dolichyl-phosphate beta-glucosyltransferase [Zootermopsis nevadensis]	36.1535	42.104	38.9555	38.8283	34.7899	40.2482	36.8057	43.46	45.1563	42.7552	36.8276	45.6618	40.5979	48.2526	45.0139	47.8846	47.8294	45.0054	K00729	GO:0016021	9
LOC111048904	glycoprotein-N-acetylgalactosamine 3-beta-galactosyltransferase 1-like [Nilaparvata lugens]	5.98795	7.34782	7.51209	4.79803	6.47162	4.70751	6.6279	5.10985	3.61377	5.40533	7.08656	4.214	7.01139	6.68793	8.52143	7.60761	7.05077	6.29254	K00731	GO:0016020;GO:0016740	7
LOC111051545	beta-1,4-galactosyltransferase 7 [Nilaparvata lugens]	1.39855	1.64264	1.08079	1.18079	1.19089	1.57054	0.986582	1.49199	1.53034	1.08422	1.73312	1.46929	1.83548	1.69963	1.78131	2.02618	1.87825	1.53598	K00733	GO:0016020;GO:0016740	9
LOC111047956	PREDICTED: beta-1,3-galactosyltransferase 6 [Nasonia vitripennis]	14.8102	14.2545	14.4578	12.838	11.0418	17.0106	13.0958	12.748	16.2751	13.8114	12.0986	14.3363	13.6863	15.8075	16.1785	16.1248	18.604	16.1859	K00734	GO:0016740	15
LOC111055281	hypothetical protein L798_11892 [Zootermopsis nevadensis]	7.1632	8.32243	8.22037	6.04212	5.97682	9.16857	5.9528	6.08348	7.07115	7.95008	8.56818	8.6409	8.15693	7.9687	9.17379	9.30785	10.5292	8.2172	K00736	GO:0005795;GO:0008455;GO:0009312;GO:0016021	9
LOC111048409	hypothetical protein GE061_09420 [Apolygus lucorum]	17.4562	17.6934	15.9328	13.4582	12.2369	17.1174	13.0642	12.6688	13.1481	13.6946	13.8829	13.8387	18.9477	16.2326	16.0053	17.7998	17.4493	16.96	K00738	GO:0005975;GO:0016020;GO:0016758	7
LOC111052536	hypothetical protein GE061_09420 [Apolygus lucorum]	2.259	2.43662	1.53414	2.32052	1.26376	3.58945	1.48947	1.25259	2.53888	4.46548	3.09705	4.84689	3.26293	3.15818	3.04861	3.63654	4.51031	3.48286	K00738	NA	11
LOC111062852	alpha-1,3-mannosyl-glycoprotein 4-beta-N-acetylglucosaminyltransferase B isoform X2 [Zootermopsis nevadensis] &gt;gi|646700305|gb|KDR10509.1| Alpha-1,3-mannosyl-glycoprotein 4-beta-N-acetylglucosaminyltransferase B [Zootermopsis nevadensis]	0.874225	1.1314	0.539179	0.804596	1.07815	1.68547	1.18401	1.1473	1.34582	0.950061	0.707346	1.26474	1.75458	2.45419	1.09447	1.70826	1.53584	1.17901	K00738	GO:0016740	16
LOC120355868	alpha-1,3-mannosyl-glycoprotein 4-beta-N-acetylglucosaminyltransferase B-like [Nilaparvata lugens]	0.249568	0.514756	0.279384	0	0.457037	0	0.112531	0.331003	0.116606	0.232229	0	0	0.355894	0.103506	0	0.050314	0.195751	0.237708	K00738	GO:0016740	5
LOC111056642	PREDICTED: chondroitin sulfate N-acetylgalactosaminyltransferase 2 [Anolis carolinensis]	2.9217	2.97484	2.00939	3.24648	3.18111	2.98944	2.09411	2.66764	2.2051	2.94546	2.56634	2.37649	2.61146	3.07635	2.41019	2.20324	2.957	2.55392	K00746	NA	19
LOC111056598	glycogenin-1 isoform X2 [Apis mellifera]	47.3618	43.1171	39.9551	56.6038	63.1064	62.3147	34.2938	38.658	29.2231	46.3925	55.2944	33.8081	49.7184	44.9578	52.3067	34.4922	33.7501	29.7613	K00750	GO:0016757	19
LOC120355720	glycogenin-1-like [Nilaparvata lugens]	11.6572	14.1004	13.6658	12.3037	17.9836	3.4919	11.2716	12.3122	8.48209	11.1705	28.0533	9.7843	24.9729	18.6573	25.9408	18.6592	16.1435	12.0693	K00750	NA	16
LOC111049328	glycoprotein 3-alpha-L-fucosyltransferase A-like [Nilaparvata lugens]	0.737929	1.18485	0.790509	0.685428	0.896832	0.354657	0.684588	1.15609	0.399503	0.56423	1.0182	1.05683	1.737	1.27014	1.43647	1.27531	0.9645	0.710678	K00753	NA	16
LOC111052441	glycoprotein 3-alpha-L-fucosyltransferase A isoform X2 [Acyrthosiphon pisum]	2.77027	3.06005	2.153	1.99338	1.98097	2.08516	1.52235	2.15452	2.21092	1.45612	0.727404	0.485238	0.664471	0.373434	1.43069	0.783378	1.10594	0.801235	K00753	GO:0016757	6
LOC111055726	glycoprotein 3-alpha-L-fucosyltransferase A [Zootermopsis nevadensis] &gt;gi|1227986508|ref|XP_021924934.1| glycoprotein 3-alpha-L-fucosyltransferase A [Zootermopsis nevadensis] &gt;gi|1227986510|ref|XP_021924935.1| glycoprotein 3-alpha-L-fucosyltransferase A [Zootermopsis nevadensis] &gt;gi|1227986512|ref|XP_021924936.1| glycoprotein 3-alpha-L-fucosyltransferase A [Zootermopsis nevadensis] &gt;g…	3.74808	4.59323	5.83145	3.95717	3.75943	5.9197	3.08659	3.12762	3.31614	4.46361	4.44951	4.40548	5.30654	4.02905	4.00896	4.01796	4.75799	3.48966	K00753	GO:0006486;GO:0016021;GO:0018392;GO:0032580;GO:0036065	12
LOC111059937	glycoprotein 3-alpha-L-fucosyltransferase A [Zootermopsis nevadensis] &gt;gi|1227986508|ref|XP_021924934.1| glycoprotein 3-alpha-L-fucosyltransferase A [Zootermopsis nevadensis] &gt;gi|1227986510|ref|XP_021924935.1| glycoprotein 3-alpha-L-fucosyltransferase A [Zootermopsis nevadensis] &gt;gi|1227986512|ref|XP_021924936.1| glycoprotein 3-alpha-L-fucosyltransferase A [Zootermopsis nevadensis] &gt;g…	2.62058	3.00847	2.39996	2.88674	2.69786	3.53542	2.497	2.34064	2.28697	2.25233	2.03958	1.49562	2.0433	1.87607	1.91817	1.88514	2.1734	2.15077	K00753	GO:0016020;GO:0016757	3
LOC111060313	glycoprotein 3-alpha-L-fucosyltransferase A isoform X2 [Acyrthosiphon pisum]	3.64518	3.47127	3.30884	4.94537	4.8649	4.16192	3.17367	3.65482	4.54821	3.21451	2.87229	3.48957	2.51064	3.85603	3.30679	2.51106	4.11656	3.60273	K00753	GO:0016757	19
LOC120355815	glycoprotein 3-alpha-L-fucosyltransferase A-like [Nilaparvata lugens]	0.431439	0.683377	0.647852	0.266948	0.556132	0.479297	0.26187	0.65113	0.052552	0.401288	0.590197	0.424865	0.750913	0.335661	0.656762	0.763226	0.738349	0.91976	K00753	GO:0006486;GO:0016021;GO:0018392;GO:0032580;GO:0036065	15
LOC111047420	PREDICTED: uridine phosphorylase 1-like isoform X1 [Nasonia vitripennis]	13.0185	14.5221	12.9046	9.1805	8.84256	12.8021	7.47974	7.50255	8.57472	9.92555	7.92523	8.6974	11.8765	11.044	10.9981	8.44387	9.40061	9.4814	K00757	GO:0004850;GO:0005737;GO:0009166;GO:0046131	13
LOC111057292	adenine phosphoribosyltransferase-like [Agrilus planipennis] &gt;gi|1435349285|ref|XP_025833402.1| adenine phosphoribosyltransferase-like [Agrilus planipennis]	21.7785	22.4688	22.7253	24.3	20.2562	33.4348	24.2263	27.4486	26.6576	19.2268	16.8487	19.8067	22.8732	24.2144	22.8042	27.3409	28.2174	27.088	K00759	GO:0006166;GO:0016757;GO:0044424	18
LOC111046935	uridine 5&apos;-monophosphate synthase [Danio rerio]	23.0525	25.2725	28.2891	18.5722	25.7494	20.7297	27.8731	27.1318	38.5732	20.3247	30.5044	19.2403	29.9401	28.9677	30.9738	38.2894	28.2518	33.6221	K00762	GO:0004588;GO:0004590;GO:0005634;GO:0005829;GO:0006206;GO:0006222	18
LOC111046435	nicotinate phosphoribosyltransferase isoform X2 [Agrilus planipennis]	48.3105	47.9311	50.3101	34.4812	38.867	44.3871	37.9673	34.5717	43.8839	39.4565	41.0463	39.4245	65.7251	49.755	59.3832	60.7442	55.9585	58.4929	K00763	GO:0004514;GO:0004516;GO:0009435;GO:0019358	15
LOC111047646	amidophosphoribosyltransferase-like [Apis dorsata]	128.877	164.219	155.351	101.254	128.925	86.7106	122.807	120.258	138.927	93.1405	136.064	101.193	152.549	142.516	158.322	148.597	111.956	140.674	K00764	GO:0004044;GO:0006189;GO:0009113;GO:0009116;GO:0046872;GO:0051536	7
LOC120352273	MULTISPECIES: ATP phosphoribosyltransferase [Enterobacterales] &gt;gi|977172847|emb|CVG71395.1| ATP phosphoribosyltransferase [Serratia marcescens] &gt;gi|977355797|emb|CUY96678.1| ATP phosphoribosyltransferase [Serratia marcescens] &gt;gi|977372898|emb|CUZ17848.1| ATP phosphoribosyltransferase [Serratia marcescens] &gt;gi|977396696|emb|CUZ24715.1| ATP phosphoribosyltransferase [Serratia marcesce…	0	0	0	0	0	0	0	0	0	0	0	0	0	0	0	0	0	0	K00765	GO:0000105;GO:0000287;GO:0003879;GO:0005524;GO:0005737	NA
LOC111055444	Xylosyltransferase oxt [Zootermopsis nevadensis]	16.3718	16.0662	16.1175	11.0046	15.0223	10.5103	15.9797	12.2776	8.59924	8.12573	12.9606	7.07326	14.8116	12.3172	14.777	14.521	10.943	14.5988	K00771	GO:0008194;GO:0016020	13
LOC111043996	S-methyl-5&apos;-thioadenosine phosphorylase [Dromaius novaehollandiae]	29.4031	29.0388	23.5741	19.9441	23.9153	21.1758	23.0971	21.2173	15.6517	15.1023	20.1628	11.4166	27.4738	24.2669	29.1169	28.161	25.715	26.0754	K00772	GO:0016763	7
LOC111049306	uncharacterized protein LOC551860 [Apis mellifera]	44.824	44.6736	42.3583	38.0333	46.7566	58.2094	42.2885	40.4441	44.6834	37.0398	26.6421	35.1012	37.8375	44.8304	34.0494	32.2949	41.7148	33.5091	K00774	GO:0008152;GO:0044763	3
LOC111044753	queuine tRNA-ribosyltransferase catalytic subunit [Bombus impatiens]	24.2829	24.1569	21.558	29.977	23.3979	21.7903	21.8103	20.556	21.1942	21.3669	24.3747	18.5266	23.1459	19.1039	22.0312	20.5463	26.536	18.8692	K00777	GO:0005737;GO:0006400;GO:0008479;GO:0008616;GO:0043231	19
LOC111057914	hypothetical protein LSTR_LSTR008632 [Laodelphax striatellus]	30.1667	30.4763	27.204	28.6329	31.6834	31.8807	30.9983	27.9522	30.5566	27.7636	26.7822	24.7085	28.7385	29.5743	27.2909	23.9951	25.4199	27.1686	K00784	NA	10
LOC111044085	PREDICTED: farnesyl pyrophosphate synthase [Nasonia vitripennis]	29.5547	32.95	31.1082	30.6891	33.6906	29.2558	23.9772	24.3021	28.8505	21.6746	28.6729	21.3865	26.2479	26.1434	27.1859	27.7276	24.584	27.2067	K00787	GO:0004161;GO:0004337;GO:0005654;GO:0005829;GO:0006695;GO:0044822;GO:0045337	2
LOC111044850	PREDICTED: farnesyl pyrophosphate synthase [Nasonia vitripennis]	79.0012	73.8423	76.8319	62.0015	76.006	50.0302	111.302	97.5962	115.865	58.9409	90.4128	71.4352	77.7455	80.5728	85.2139	106.108	94.268	100.03	K00787	GO:0008202;GO:0008299;GO:0016740	18
LOC111046137	PREDICTED: farnesyl pyrophosphate synthase [Nasonia vitripennis]	8.48764	10.4562	6.52408	7.12409	9.30048	6.82993	5.57679	9.12431	5.97033	5.26886	7.19707	4.54978	7.99338	8.6904	7.58081	8.59286	6.72001	6.12192	K00787	GO:0004161;GO:0004337;GO:0005654;GO:0005829;GO:0006695;GO:0044822;GO:0045337	13
LOC120355332	farnesyl pyrophosphate synthase-like [Nilaparvata lugens]	1.8195	3.63241	0.516928	1.85022	1.38798	0.965169	1.19839	0.630304	1.70784	0.163481	2.0127	1.44145	0.588369	1.83355	0.620916	0.634502	0.844577	3.88263	K00787	GO:0008299;GO:0016740	5
LOC111048963	S-adenosylmethionine synthase isoform X1 [Solenopsis invicta]	401.28	393.765	343.726	423.622	330.189	383.577	280.628	285.49	265.721	383.615	428.963	380.382	401.66	382.737	408.028	335.869	330.821	350.445	K00789	GO:0004478;GO:0005524;GO:0005829;GO:0006556;GO:0006730;GO:0046872;GO:0048269	8
LOC111054191	tRNA dimethylallyltransferase [Strongylocentrotus purpuratus]	2.03951	1.38262	0.530809	0.527908	2.09933	1.12155	2.07521	1.01061	1.1505	1.13007	1.51884	0.953888	1.1254	0.331017	0.863584	0.851566	0.966958	0.873775	K00791	GO:0005524;GO:0008033;GO:0046872;GO:0052381	6
LOC111044612	spermidine synthase [Bombus impatiens] &gt;gi|815923943|ref|XP_012246691.1| spermidine synthase [Bombus impatiens] &gt;gi|1366131007|ref|XP_024226679.1| spermidine synthase [Bombus impatiens]	45.0034	45.7093	50.5113	47.4252	37.3959	61.0311	47.6517	40.3783	38.3218	37.744	35.0161	37.4535	55.5651	46.1895	46.4117	43.9105	44.0399	37.9536	K00797	GO:0004766;GO:0005829;GO:0008295;GO:0042803;GO:0044281	10
LOC111046863	cob(I)yrinic acid a,c-diamide adenosyltransferase, mitochondrial-like [Nilaparvata lugens]	20.1317	18.345	16.0544	15.0394	17.5589	23.3097	12.6822	15.0205	14.4344	16.2461	13.3508	16.8617	14.2713	22.84	15.3782	15.0369	17.6623	13.1174	K00798	NA	12
LOC111046617	PREDICTED: ganglioside-induced differentiation-associated protein 1 isoform X2 [Dendroctonus ponderosae] &gt;gi|332374044|gb|AEE62163.1| unknown [Dendroctonus ponderosae]	114.093	126.859	120.853	120.839	125.934	133.489	118.169	126.97	132.765	109.838	101.57	108.113	132.229	128.741	122.459	125.712	121.97	117.58	K00799	GO:0005741;GO:0007005;GO:0016021;GO:0044699	10
LOC111049782	RecName: Full=Elongation factor 1-gamma; Short=EF-1-gamma; AltName: Full=eEF-1B gamma &gt;gi|84607|pir||S00162 translation elongation factor eEF-1 gamma chain - brine shrimp &gt;gi|161172|gb|AAC83401.1| elongation factor 1-gamma [Artemia sp.]	2023.94	1995.13	1862.8	2292.8	1759.47	1996.19	1910.75	1641.04	1614.76	1933.87	1978.37	1883.71	1741.3	1687.04	1791.41	1511	1552.28	1665.59	K00799	GO:0003746;GO:0004364;GO:0005515;GO:0005634;GO:0005783;GO:0005829;GO:0006414;GO:0006749;GO:0009615;GO:0016020;GO:0070062	2
LOC111050559	unknown [Dendroctonus ponderosae]	570.896	574.935	631.886	697.801	671.291	818.727	715.697	687.498	702.836	624.843	493.214	631.849	550.225	550.17	495.165	504.553	582.466	535.009	K00799	GO:0016740;GO:0016829	3
LOC111050882	glutathione s-transferase T1 [Nilaparvata lugens]	24.5086	26.8027	25.2881	24.3625	23.5362	31.9243	21.3021	30.1704	31.1637	22.5796	23.819	21.336	23.8971	22.1817	24.9467	25.4092	25.9676	23.7578	K00799	GO:0008152;GO:0016740	3
LOC111055143	glutathione S-transferase 1-like [Nilaparvata lugens]	2.49897	2.16403	2.64075	1.94234	2.36525	2.48794	1.82202	2.67999	2.06163	1.87769	2.70035	3.82434	2.64424	3.38185	2.09941	1.4178	1.71478	2.04293	K00799	GO:0008152;GO:0016740	17
LOC111055942	glutathione S transferase class sigma [Blattella germanica]	133.236	124.854	129.434	147.591	116.547	144.539	164.517	148.398	150.565	162.243	166.924	180.923	174.625	179.528	175.678	200.715	197.175	202.249	K00799	GO:0008152;GO:0016740	11
LOC111057772	glutathione S-transferase zeta 1 [Danaus plexippus plexippus]	13.3966	15.4547	15.9023	8.16488	11.1074	12.9875	14.3443	14.157	19.0776	19.2223	15.4337	20.3086	18.6941	22.2636	21.1689	29.563	33.1198	28.5757	K00799	GO:0003824;GO:0005737;GO:0009072	14
LOC111060650	glutathione S-transferase [Solenopsis invicta] &gt;gi|1465609693|ref|XP_025988455.1| glutathione S-transferase [Solenopsis invicta] &gt;gi|1465609695|ref|XP_025988456.1| glutathione S-transferase [Solenopsis invicta] &gt;gi|1465609697|ref|XP_025988457.1| glutathione S-transferase [Solenopsis invicta] &gt;gi|1465609699|ref|XP_025988459.1| glutathione S-transferase [Solenopsis invicta]	5.05602	6.55307	4.7223	3.81874	3.6811	6.13242	4.42983	3.03829	3.59533	7.18346	8.49612	6.98798	10.5498	8.82166	10.1512	10.7729	10.5134	9.22316	K00799	NA	9
LOC111064619	glutathione s-transferase D1 [Nilaparvata lugens]	121.052	147.572	146.833	129.916	146.092	149.546	164.989	174.317	194.723	136.968	140.28	178.451	145.709	158.636	157.066	157.186	161.567	146.526	K00799	GO:0008152;GO:0016740	1
LOC120355222	glutathione s-transferase E1 [Nilaparvata lugens] &gt;gi|1624561160|dbj|BBG75020.1| epsilon-class glutathione S-transferase [Nilaparvata lugens]	1.11706	1.4039	1.03516	1.02077	1.82006	2.38222	1.67853	0.665186	0.514605	1.48124	1.01453	0.427108	0.58719	2.09782	0.831334	0.505385	1.39884	1.48126	K00799	GO:0008152;GO:0016740	19
LOC120355272	glutathione s-transferase E1 [Nilaparvata lugens] &gt;gi|1624561160|dbj|BBG75020.1| epsilon-class glutathione S-transferase [Nilaparvata lugens]	7.42203	7.45521	7.88205	9.00049	10.212	6.30129	6.74314	8.48195	4.82016	14.5663	6.76712	13.2691	8.41843	13.1142	5.86787	5.03878	7.56504	8.91935	K00799	GO:0008152;GO:0016740	17
LOC120355448	glutathione S-transferase 1-like [Nilaparvata lugens]	7.75292	7.49518	6.01716	6.03131	5.14686	6.75729	3.22304	5.75931	5.43303	7.63169	6.10863	9.21637	9.24468	9.03443	7.56696	7.20933	7.08777	8.52064	K00799	GO:0008152;GO:0016740	20
LOC111061098	hypothetical protein LSTR_LSTR013271 [Laodelphax striatellus]	34.7444	33.5887	26.1355	29.2655	26.6286	28.474	39.0076	36.1972	29.5715	26.4796	37.3201	24.5017	25.6592	23.6846	25.6036	41.109	36.8989	35.7825	K00802	GO:0006597;GO:0016768	18
LOC120356460	LOW QUALITY PROTEIN: spermine synthase-like [Nilaparvata lugens]	35.8838	38.9001	41.6463	36.0867	29.3163	24.5911	49.1559	36.3793	28.857	23.2437	34.3024	23.7952	31.3463	24.9491	27.4409	35.7104	37.8194	36.6343	K00802	NA	18
LOC111054684	unknown [Dendroctonus ponderosae] &gt;gi|546674767|gb|ERL86064.1| hypothetical protein D910_03478 [Dendroctonus ponderosae]	12.2337	13.1767	10.4137	10.1651	10.8511	12.7583	9.91918	9.57669	10.6014	9.66447	10.003	8.68343	10.0744	11.0223	10.3183	11.0203	11.9105	10.2882	K00803	GO:0005515;GO:0005730;GO:0005739;GO:0005778;GO:0005782;GO:0008609;GO:0008611;GO:0016491;GO:0071949	13
LOC111047526	geranylgeranyl pyrophosphate synthase [Solenopsis invicta]	11.3364	15.443	12.5228	8.47589	8.46832	11.2343	9.77327	9.55734	4.87531	7.33571	9.69735	5.8003	11.5081	8.74624	12.0922	8.38697	8.58228	8.683	K00804	GO:0004659;GO:0008299	13
LOC111045731	probable deoxyhypusine synthase isoform X1 [Zootermopsis nevadensis] &gt;gi|1228014037|ref|XP_021938987.1| probable deoxyhypusine synthase isoform X1 [Zootermopsis nevadensis] &gt;gi|1228014039|ref|XP_021938988.1| probable deoxyhypusine synthase isoform X1 [Zootermopsis nevadensis] &gt;gi|1228014041|ref|XP_021938990.1| probable deoxyhypusine synthase isoform X1 [Zootermopsis nevadensis] &gt;gi|12…	16.8194	17.5048	16.0158	21.9908	21.2836	23.3923	25.0071	26.2514	27.7357	15.2953	15.2535	17.5391	19.6214	18.8066	19.277	21.1309	21.3667	21.0475	K00809	GO:0008612	1
LOC111059029	ubiA prenyltransferase domain-containing protein 1 homolog [Bombus impatiens]	13.8944	7.35109	7.8338	7.59081	7.15505	8.43008	12.9141	7.46261	5.77708	7.46911	11.9143	5.79649	7.40138	6.57184	6.96666	7.01433	6.95537	12.156	K00810	GO:0004659;GO:0008152;GO:0016021	5
LOC120348700	ubiA prenyltransferase domain-containing protein 1 homolog [Bombus impatiens]	15.4424	13.0725	14.1681	13.2467	14.9514	13.3924	15.0854	11.5876	9.91176	11.286	13.4021	9.31561	13.3799	11.1044	12.2158	12.304	13.7746	11.7971	K00810	GO:0004659;GO:0008152;GO:0016021	2
LOC111044066	alanine aminotransferase 1 isoform X1 [Acyrthosiphon pisum]	53.6741	54.7724	46.9435	37.0427	29.1094	33.3532	38.7203	39.4557	51.3083	39.1457	49.1139	41.3278	49.1873	49.733	50.021	53.436	39.1216	50.5962	K00814	GO:0003824	15
LOC111044270	alanine aminotransferase 1 [Sogatella furcifera]	177.989	213.177	212.355	117.496	177.925	104.407	135.586	136	138.099	107.742	169.376	100.412	187.667	188.924	189.913	161.523	140.02	140.603	K00814	GO:0004021;GO:0009058;GO:0030170	13
LOC111052271	Pyridoxal phosphate-dependent transferase, subdomain 2,Pyridoxal phosphate-dependent transferase [Cinara cedri]	85.6315	76.2346	75.1992	61.0592	92.0811	115.817	73.7571	81.108	83.8055	63.0268	39.6729	57.3739	66.4699	94.2864	52.626	41.1359	64.8152	54.1757	K00814	GO:0003824	10
LOC111054112	hypothetical protein DAPPUDRAFT_306563 [Daphnia pulex]	10.2326	11.0095	9.33332	20.0464	17.4635	9.99352	9.95701	10.1254	13.8828	10.8052	9.38787	8.88293	20.5152	20.6631	16.5531	11.5369	12.4818	12.8503	K00815	GO:0008483;GO:0009072	16
LOC111049003	kynurenine/oxoglutarate transaminase 1, putative [Pediculus humanus corporis] &gt;gi|212509473|gb|EEB12842.1| kynurenine/oxoglutarate transaminase 1, putative [Pediculus humanus corporis]	90.7516	100.786	100.212	95.8879	87.9276	80.2622	93.4959	89.6258	92.4417	88.6857	87.5372	99.6906	98.2649	104.436	97.1227	100.473	91.3978	96.5129	K00816	GO:0009058;GO:0030170;GO:0047316;GO:0047804	7
LOC111049033	kynurenine/oxoglutarate transaminase 1, putative [Pediculus humanus corporis] &gt;gi|212509473|gb|EEB12842.1| kynurenine/oxoglutarate transaminase 1, putative [Pediculus humanus corporis]	10.3681	11.1322	11.3894	9.87851	10.5647	9.98185	10.3971	12.6156	12.4063	11.1602	11.7069	9.56246	9.3644	9.95227	9.69835	11.5505	8.54864	11.3684	K00816	GO:0008483;GO:0016829	1
LOC111057096	Ornithine aminotransferase,Pyridoxal phosphate-dependent transferase, subdomain 2,Aminotransferase class- [Cinara cedri]	20.5135	23.0258	21.4147	30.1135	24.1961	23.3411	26.4846	19.2492	20.5142	54.7668	65.4516	52.5551	50.1346	44.1171	46.8291	46.5991	52.1684	42.3779	K00819	GO:0008152;GO:0008483;GO:0030170	11
LOC111057099	ornithine aminotransferase precursor [Drosophila melanogaster] &gt;gi|30315971|sp|Q9VW26.1|OAT_DROME RecName: Full=Ornithine aminotransferase, mitochondrial; AltName: Full=Ornithine--oxo-acid aminotransferase; Flags: Precursor &gt;gi|7293759|gb|AAF49127.1| ornithine aminotransferase precursor [Drosophila melanogaster] &gt;gi|15010402|gb|AAK77249.1| GH01984p [Drosophila melanogaster] &gt;gi|220944…	114.537	103.894	108.509	114.714	95.5631	101.47	113.27	110.397	126.876	83.2714	81.2697	80.8084	71.5857	78.4952	74.8494	86.0673	84.0357	86.8079	K00819	GO:0004587;GO:0005759;GO:0030170;GO:0055129	6
LOC111051192	glutamine--fructose-6-phosphate aminotransferase [isomerizing] 2-like isoform X5 [Solenopsis invicta]	261.299	285.183	236.495	233.58	371.54	374.046	178.872	197.835	193.809	296.35	246.816	218.873	271.995	249.512	233.911	242.22	247.223	195.619	K00820	GO:0004360;GO:0006002;GO:0006047;GO:0006487;GO:0030246	19
LOC111051185	branched-chain-amino-acid aminotransferase, cytosolic-like [Nilaparvata lugens]	23.9329	21.2912	18.276	18.3178	16.4203	15.1646	13.2868	12.7376	14.9326	12.744	14.0591	11.7061	16.6994	18.5011	17.7696	13.4287	13.2587	13.9066	K00826	GO:0009082;GO:0052654;GO:0052655;GO:0052656	13
LOC111054011	hypothetical protein DAPPUDRAFT_128102 [Daphnia pulex]	14.5415	21.1663	28.2106	14.2403	19.1219	18.4741	19.3298	21.5935	22.0685	16.7147	25.7149	23.5049	25.9434	24.7216	20.7304	31.1682	30.0733	28.6883	K00827	GO:0008152;GO:0008483;GO:0030170	14
LOC111063659	probable phosphoserine aminotransferase [Bombus impatiens]	884.932	1029.24	1131.33	958.394	779.972	778.077	734.586	734.868	763.201	961.502	976.497	979.37	958.999	788.545	907.922	512.695	552.71	671.117	K00831	GO:0004648;GO:0005829;GO:0006564;GO:0008615;GO:0070062	5
LOC111043460	hexokinase-1 [Apis mellifera]	94.7752	96.0034	104.453	89.6468	117.68	93.2998	103.587	94.5378	102.174	127.951	144.91	125.68	138.443	135.682	132.344	149.384	120.233	113.243	K00844	GO:0000166;GO:0001678;GO:0004340;GO:0005829;GO:0006096;GO:0008865;GO:0019158;GO:0051156	11
LOC111061493	hexokinase [Nilaparvata lugens]	346.701	314.564	276.11	6.12805	367.605	471.474	239.431	5.64199	211.171	4.94605	3.55417	4.27644	4.25601	390.518	415.791	278.767	248.245	249.061	K00844	GO:0001678;GO:0004396;GO:0005524;GO:0005536;GO:0005623;GO:0006096;GO:0046835	13
LOC111062818	hexokinase-1-like [Nilaparvata lugens] &gt;gi|1233164463|ref|XP_022184110.1| hexokinase-1-like [Nilaparvata lugens] &gt;gi|1233164465|ref|XP_022184111.1| hexokinase-1-like [Nilaparvata lugens] &gt;gi|1149695184|gb|AQT25643.1| hexokinase [Nilaparvata lugens]	13.7185	8.82802	6.96983	10.5147	16.7665	11.3344	4.70082	0	0	0	8.42768	0	3.99152	3.58326	0	0	5.41935	7.48407	K00844	GO:0001678;GO:0004396;GO:0005524;GO:0005536;GO:0005623;GO:0006096;GO:0046835	2
LOC111045343	ketohexokinase-like [Nilaparvata lugens]	7.04443	7.82436	8.66114	7.05524	8.61926	5.02325	6.82529	8.57952	8.1831	5.1917	4.41549	5.87857	8.42407	6.18904	7.25321	5.30839	6.28002	5.86595	K00846	NA	6
LOC111053451	ketohexokinase-like [Nilaparvata lugens]	11.5709	9.81205	10.7212	9.06333	8.37246	10.4996	6.28153	9.95852	9.15895	7.92273	6.73506	5.9638	6.60518	6.22011	5.3263	6.139	4.78981	5.33689	K00846	NA	6
LOC111046479	hypothetical protein BRAFLDRAFT_90953 [Branchiostoma floridae] &gt;gi|229296118|gb|EEN66760.1| hypothetical protein BRAFLDRAFT_90953 [Branchiostoma floridae]	7.71222	7.74074	13.2766	6.63481	4.79705	4.63908	26.6652	14.8322	19.1079	10.3439	9.90434	13.8473	16.3767	11.0766	14.4347	16.4903	13.9865	16.6086	K00849	GO:0008152;GO:0016772	18
LOC111064121	ATP-dependent 6-phosphofructokinase isoform X4 [Acyrthosiphon pisum]	81.7209	80.9382	77.8096	58.815	79.8134	35.5373	75.8382	74.0339	74.6317	57.0016	94.9438	55.0251	86.3779	97.1267	93.6798	96.1105	74.8176	90.543	K00850	GO:0003872;GO:0005524;GO:0005737;GO:0006002;GO:0046872;GO:0061615	15
LOC111059102	ribokinase [Solenopsis invicta]	14.1234	12.0853	12.6548	10.7594	9.16437	13.4691	12.6092	11.9527	12.7384	11.6741	11.8949	11.916	13.2247	14.3098	15.5189	19.9878	17.536	18.8279	K00852	GO:0016740	14
LOC111051165	xylulose kinase [Bombus impatiens]	14.3164	15.41	13.5016	7.27684	11.5412	9.12793	6.51062	6.97739	6.92153	7.19361	6.48181	7.70061	10.6787	10.4687	10.763	8.4556	8.01008	7.31272	K00854	GO:0005975;GO:0016301;GO:0016310;GO:0016773	13
LOC111048717	unknown [Dendroctonus ponderosae]	12.8907	12.0012	9.37443	11.2367	10.3314	13.2338	11.3904	12.2801	14.4775	10.6258	10.4018	10.0104	11.9794	12.518	13.4217	12.7598	13.3413	10.9417	K00856	NA	18
LOC111050541	adenosine kinase-like [Nilaparvata lugens]	65.8523	63.2622	53.2069	61.2551	50.6167	63.8039	47.3165	43.7487	51.8721	50.1063	50.7827	41.0865	61.1885	61.3738	62.3393	54.7672	52.5726	56.2065	K00856	NA	4
LOC111047408	Thymidine kinase, cytosolic [Araneus ventricosus]	24.8876	24.3696	19.2978	16.8234	17.1248	18.2475	16.1333	18.4384	14.7147	15.9103	21.8578	13.1958	22.414	18.5764	21.8326	29.6547	22.4594	26.506	K00857	GO:0004797;GO:0005524;GO:0009157;GO:0016310;GO:0071897	15
LOC111048849	deoxynucleoside kinase [Agrilus planipennis]	31.3721	30.7085	26.3409	29.9428	27.1725	31.8513	27.6813	33.6182	31.5676	38.0175	35.4051	35.2527	39.8334	41.2855	45.1484	53.8506	47.6234	46.3725	K00857	GO:0006796;GO:0016301;GO:0034654	9
LOC111050628	PREDICTED: NAD kinase-like isoform X3 [Nasonia vitripennis]	118.392	122.968	105.364	116.18	109.71	134.2	91.297	84.954	88.2599	118.973	115.681	109.709	140.389	119.303	125.824	116.105	112.955	97.8703	K00858	GO:0003951;GO:0006741;GO:0016310;GO:0019674	20
LOC111061625	hypothetical protein DAPPUDRAFT_318645 [Daphnia pulex]	8.01515	6.93009	8.05467	6.82811	6.25766	6.38544	8.07754	8.51769	11.4218	4.00243	3.88249	5.44926	3.58128	4.50871	4.50005	6.5408	4.34091	5.03529	K00858	GO:0008152;GO:0016740	6
LOC111053869	bifunctional coenzyme A synthase [Bombus impatiens]	21.9114	21.021	21.3755	20.5271	22.5396	24.2175	20.8013	21.9112	25.0988	20.1099	18.1519	18.9362	22.9779	24.4513	23.8818	22.8862	22.3375	22.4903	K00859	GO:0004140;GO:0015937;GO:0016310	13
LOC120350903	putative riboflavin kinase [Stegodyphus mimosarum]	11.0222	10.957	12.2763	9.35767	15.1706	11.9286	12.3742	10.2258	7.42261	13.0163	16.7024	8.53267	14.713	15.3475	13.7901	12.5315	13.5421	11.6965	K00861	GO:0016301;GO:0044237	20
LOC111051825	Bifunctional ATP-dependent dihydroxyacetone kinase/FAD-AMP lyase (cyclizing) [Macaca mulatta]	12.5048	15.5571	15.6666	15.7925	16.3405	16.9801	17.4969	16.0451	18.1431	14.836	16.2498	14.8564	22.0977	23.7032	22.7542	21.3591	19.8355	21.0395	K00863	GO:0004371;GO:0005515;GO:0005634;GO:0034012;GO:0039534;GO:0044281;GO:0044723;GO:0046835;GO:0050354;GO:0070062	9
LOC111043609	glycerol kinase [Solenopsis invicta]	38.3961	41.3218	44.9333	40.6202	50.5189	39.3141	34.9319	37.5568	38.3597	42.9477	43.7806	41.6623	46.472	45.4995	45.8741	43.6119	42.4341	44.8992	K00864	GO:0004370;GO:0005739;GO:0006071;GO:0006641;GO:0016310;GO:0046167	20
LOC111044154	glycerol kinase, putative [Pediculus humanus corporis] &gt;gi|212515272|gb|EEB17443.1| glycerol kinase, putative [Pediculus humanus corporis]	9.60985	10.7148	12.2762	6.87805	7.76276	9.18714	8.65283	8.76037	7.25238	5.04541	9.15691	4.53205	11.3651	8.73269	9.96437	9.95642	10.3308	10.0581	K00864	GO:0004370;GO:0005975;GO:0006072;GO:0016021;GO:0016310	13
LOC111051715	glycerol kinase [Ooceraea biroi] &gt;gi|759065019|ref|XP_011341929.1| glycerol kinase [Ooceraea biroi] &gt;gi|759065021|ref|XP_011341930.1| glycerol kinase [Ooceraea biroi] &gt;gi|759065023|ref|XP_011341931.1| glycerol kinase [Ooceraea biroi] &gt;gi|759065025|ref|XP_011341932.1| glycerol kinase [Ooceraea biroi] &gt;gi|759065027|ref|XP_011341933.1| glycerol kinase [Ooceraea biroi] &gt;gi|759065029…	32.6863	41.0952	44.5901	26.6423	32.6266	26.9921	37.9761	33.6034	33.4297	28.2981	36.145	30.0879	35.2457	33.2676	33.6293	36.5052	33.0174	33.7299	K00864	GO:0004370;GO:0005975;GO:0006072;GO:0016021;GO:0016310	5
LOC120350584	glycerol kinase, putative [Pediculus humanus corporis] &gt;gi|212515272|gb|EEB17443.1| glycerol kinase, putative [Pediculus humanus corporis]	2.41169	2.30551	2.05148	1.71745	1.73803	2.04651	2.51372	1.6464	1.39752	1.68689	2.15199	1.77673	2.5363	2.57607	2.26635	3.7365	2.41685	2.59449	K00864	GO:0004370;GO:0005975;GO:0006072;GO:0016021;GO:0016310	15
LOC111048103	hypothetical protein LOTGIDRAFT_144857 [Lottia gigantea] &gt;gi|556106224|gb|ESO94876.1| hypothetical protein LOTGIDRAFT_144857 [Lottia gigantea]	30.6751	31.6105	31.0457	26.7783	32.178	30.1311	29.0528	34.0303	31.4774	29.8533	28.0839	32.3567	29.829	31.1648	28.8999	30.2991	33.779	24.6693	K00868	GO:0006796;GO:0016301	1
LOC111050971	mevalonate kinase isoform X2 [Apis mellifera] &gt;gi|1032001421|ref|XP_016773354.1| mevalonate kinase isoform X2 [Apis mellifera]	6.87408	8.5774	6.58992	5.45614	7.15046	8.25767	5.45515	8.68002	8.85006	6.67416	5.92643	6.81415	7.03464	7.18629	8.27774	6.19745	8.48903	7.77132	K00869	GO:0005515;GO:0008203;GO:0008299;GO:0016126;GO:0016301;GO:0016773;GO:0043227;GO:0044444	18
LOC111045286	putative cAMP-dependent protein kinase catalytic subunit [Danaus plexippus plexippus]	21.4981	22.2478	21.4773	16.7453	17.5884	24.8355	16.6272	18.3868	20.1265	19.3672	17.6476	18.0189	22.6487	20.0852	22.6034	20.7639	22.8331	19.3526	K00871	GO:0000166;GO:0004674;GO:0016310;GO:0044238;GO:0044260	7
LOC111043797	PREDICTED: pyruvate kinase-like isoform X5 [Dendroctonus ponderosae] &gt;gi|332375456|gb|AEE62869.1| unknown [Dendroctonus ponderosae] &gt;gi|478252256|gb|ENN72684.1| hypothetical protein YQE_10780, partial [Dendroctonus ponderosae] &gt;gi|546674429|gb|ERL85807.1| hypothetical protein D910_03223 [Dendroctonus ponderosae]	18.8453	18.2408	19.0097	14.5272	22.9111	26.367	15.4578	18.1522	17.4202	13.4821	9.69138	14.161	17.597	22.2386	13.7015	10.3906	16.5302	13.9596	K00873	GO:0003824	10
LOC111048393	GL24201 [Drosophila persimilis]	14.6132	14.061	13.5806	13.2922	14.5834	17.684	12.4857	11.663	14.4556	9.82559	8.05648	10.0525	13.3325	15.571	11.9666	10.7255	12.7292	9.96622	K00873	GO:0016740	10
LOC111048644	pyruvate kinase-like isoform X3 [Nilaparvata lugens] &gt;gi|1233177771|ref|XP_022190266.1| pyruvate kinase-like isoform X3 [Nilaparvata lugens]	962.624	776.028	629.413	938.146	795.729	770.833	728.938	640.625	529.134	788.098	890.234	653.269	860.761	975.052	927.226	781.982	687.333	791.988	K00873	GO:0000287;GO:0004743;GO:0006096;GO:0016301;GO:0030955	20
LOC111049678	pyruvate kinase isoform X2 [Bombus impatiens]	9.34604	6.68755	9.00478	10.8884	11.4424	13.2576	7.87154	9.2033	8.82938	7.07933	5.18525	8.24758	7.07994	12.5537	7.34754	5.35603	8.46462	7.89718	K00873	GO:0004743;GO:0005634;GO:0005739;GO:0005886;GO:0006006;GO:0006096;GO:0012501;GO:0023026;GO:0031012;GO:0043167;GO:0044822;GO:0070062	10
LOC111049928	PREDICTED: pyruvate kinase isoform X2 [Nasonia vitripennis]	11.9668	8.58177	9.62049	12.5167	15.7953	17.2484	12.7212	13.6556	11.2363	10.3886	8.29121	9.64017	8.88343	17.8981	12.6556	8.28037	12.0898	8.99013	K00873	GO:0005488;GO:0006090;GO:0006091;GO:0010033;GO:0016310;GO:0016740;GO:0044723;GO:0046034	10
LOC111047232	FGGY carbohydrate kinase domain-containing protein [Bombus impatiens] &gt;gi|815910016|ref|XP_012240591.1| FGGY carbohydrate kinase domain-containing protein [Bombus impatiens]	11.5879	12.2606	11.9475	11.6495	13.6293	13.1115	12.5538	11.2759	12.0972	14.3956	15.5576	12.5463	16.0458	15.1896	18.4037	14.6552	15.0131	14.8324	K00875	NA	9
LOC120355542	FGGY carbohydrate kinase domain-containing protein [Nilaparvata lugens]	6.33543	7.36937	9.10148	8.11901	10.0152	9.73958	7.15708	8.53634	6.43883	8.1996	8.12839	7.76936	9.62434	8.56746	8.8186	10.0863	7.91662	7.29184	K00875	NA	8
LOC111051032	PREDICTED: probable uridine-cytidine kinase isoform X1 [Nasonia vitripennis]	13.9218	14.9987	12.6764	9.35829	9.36196	17.4093	9.03442	9.39316	12.257	11.8017	10.1048	10.8919	14.7003	14.6166	15.6996	13.6534	15.0979	14.2412	K00876	GO:0004849;GO:0005524;GO:0006238;GO:0016310;GO:0044206;GO:0044211	7
LOC111058114	hypothetical protein L798_10738 [Zootermopsis nevadensis]	13.4942	15.2711	11.402	11.8524	13.1157	15.6244	12.8589	12.4485	11.699	11.8422	10.9445	10.7978	11.7913	11.2341	12.4662	11.6854	12.3925	10.6054	K00876	GO:0004849;GO:0005524;GO:0016310;GO:0044206;GO:0044211	2
LOC111056581	N-acetyl-D-glucosamine kinase isoform X1 [Zootermopsis nevadensis] &gt;gi|646722615|gb|KDR23546.1| N-acetyl-D-glucosamine kinase [Zootermopsis nevadensis]	21.4423	21.5649	20.3851	32.7878	27.0081	25.3162	27.0212	33.1847	26.1419	29.1589	36.0794	30.562	43.1555	28.8111	48.4703	37.1484	34.7533	29.7599	K00884	NA	9
LOC111045145	phosphatidylinositol 4-kinase alpha isoform X2 [Cryptotermes secundus]	13.7653	14.7817	14.9987	10.9715	17.1254	11.2731	13.9861	12.0717	7.62032	6.50982	11.3259	6.02157	9.64221	9.60469	9.86075	9.18787	8.01203	8.51645	K00888	NA	2
LOC111044940	phosphatidylinositol 4-phosphate 5-kinase type-1 alpha isoform X12 [Solenopsis invicta]	19.9913	19.8113	21.3073	24.3048	22.2489	25.9523	26.3734	23.9726	28.0021	19.1197	21.0509	19.3939	21.6856	19.5221	23.2221	23.9989	23.732	26.0394	K00889	NA	1
LOC111045295	unnamed protein product [Leptidea sinapis]	10.4272	8.03088	7.65325	5.66683	7.70175	10.8581	5.96946	7.18439	6.89332	6.26086	6.5495	4.82899	6.75483	7.85662	5.88955	5.29627	7.07981	6.30158	K00889	GO:0016307;GO:0046854	2
LOC111055643	ethanolamine kinase-like isoform X1 [Agrilus planipennis]	27.6993	26.5058	25.075	18.6588	22.9077	21.8544	20.2818	17.7176	22.0775	22.6852	25.7809	23.209	33.1854	33.8407	34.3377	30.5143	30.1019	34.9616	K00894	NA	15
LOC111046083	pyruvate dehydrogenase (acetyl-transferring) kinase, mitochondrial isoform X2 [Bombus impatiens]	43.0631	44.1768	42.8754	36.028	39.502	34.212	47.2809	38.9051	44.3142	35.4394	40.5288	36.5626	43.2968	45.837	48.6606	52.3483	43.2007	46.8227	K00898	GO:0004674;GO:0004740;GO:0008283;GO:0008631;GO:0010906;GO:0018105;GO:0097411	18
LOC111043393	hypothetical protein LSTR_LSTR003208 [Laodelphax striatellus]	52.4936	49.8103	47.1643	59.5548	44.9114	62.8347	50.146	45.6023	45.5532	55.0022	50.6348	53.3791	49.2851	51.5401	47.9586	50.1683	56.5777	50.9964	K00899	GO:0005634;GO:0005737;GO:0019284;GO:0019509;GO:0046523	8
LOC111044864	diacylglycerol kinase epsilon isoform X1 [Bombus impatiens]	7.51256	6.80761	6.87374	7.52745	7.78841	9.54796	6.89919	6.41418	6.22969	6.61834	6.57135	6.57259	6.9841	8.5042	7.21691	6.88792	7.78292	6.47347	K00901	GO:0009987;GO:0016740	12
LOC111052380	hypothetical protein LSTR_LSTR007968 [Laodelphax striatellus]	2.20808	1.89297	1.69061	1.79253	1.87355	3.51037	1.62942	1.50506	1.24447	1.69795	1.50109	1.72111	1.82751	2.08869	1.68501	1.45996	2.11129	1.57867	K00901	NA	19
LOC111060559	diacylglycerol kinase theta isoform X1 [Athalia rosae]	27.4273	25.8507	22.7483	28.7925	23.7271	32.6521	21.1733	20.0539	20.4697	25.2163	30.5974	22.7397	26.8697	25.3515	25.2169	20.9646	26.3338	21.1037	K00901	GO:0004143;GO:0005216;GO:0005524;GO:0005622;GO:0006811;GO:0007205;GO:0016020;GO:0016310;GO:0035556;GO:0055085	8
LOC120349035	eye-specific diacylglycerol kinase [Agrilus planipennis]	1.51842	4.48848	2.06594	0.819667	2.20425	1.88723	1.44067	1.31835	1.043	3.10562	4.8285	2.60905	3.6251	3.16818	3.20354	1.8804	3.67784	2.81855	K00901	GO:0004143;GO:0005524;GO:0005622;GO:0007205;GO:0016310;GO:0035556	11
LOC120353823	hypothetical protein LSTR_LSTR006253 [Laodelphax striatellus]	4.87121	3.70085	3.80639	3.37701	3.18212	4.70074	2.47424	3.34931	1.17577	2.41415	3.95143	1.96781	3.99468	3.42915	3.75117	2.65154	3.60629	2.50849	K00901	GO:0009987;GO:0016740	12
LOC111058006	dolichol kinase isoform X1 [Agrilus planipennis]	12.4925	17.7664	13.8967	8.14296	11.2637	7.38151	10.3882	9.30039	7.56393	6.88152	12.9378	7.60473	15.9754	16.2149	19.165	17.2049	11.7245	15.3035	K00902	NA	7
LOC111049935	LOW QUALITY PROTEIN: titin-like [Athalia rosae]	12.5245	11.7339	11.1504	11.8736	13.1624	21.718	10.4708	9.98931	9.24711	14.7975	12.9346	12.5242	11.5093	11.9188	11.3916	9.97303	12.7475	10.7396	K00907	GO:0016740	8
LOC111052189	putative myosin light chain kinase [Danaus plexippus plexippus]	24.2685	23.2113	20.5463	25.5342	27.9176	31.7263	17.5706	17.8061	19.6915	22.9627	21.5593	18.9897	24.0667	22.8834	22.0658	16.7198	16.5742	17.8138	K00907	GO:0004687;GO:0005524;GO:0006468	19
LOC111046871	hypothetical protein LSTR_LSTR010237 [Laodelphax striatellus]	3.64735	3.02861	3.80486	2.72955	2.628	4.58021	3.10552	2.41807	0.964058	2.26091	2.11508	1.79373	2.96483	2.41472	3.68197	2.86038	3.33968	3.30211	K00910	GO:0004703;GO:0005524;GO:0006468;GO:0007165;GO:0047696	13
LOC111043234	inositol-trisphosphate 3-kinase homolog isoform X3 [Acyrthosiphon pisum]	16.6782	20.0981	15.8076	28.2401	34.2199	32.6719	28.249	26.7636	22.2984	15.8447	13.2938	14.3131	20.2235	26.8902	26.623	27.4369	25.4899	13.3717	K00911	GO:0016301;GO:0044237	19
LOC111058343	uncharacterized protein LOC111052675 [Nilaparvata lugens]	17.1924	16.4567	14.8686	12.4274	11.3332	17.924	10.982	9.46897	10.2666	13.8575	12.6679	12.965	16.3798	13.6451	12.0279	11.8845	12.9599	10.9819	K00911	NA	12
LOC111054941	inositol-tetrakisphosphate 1-kinase [Acyrthosiphon pisum]	14.7886	16.763	19.2573	12.807	15.2355	14.8393	13.9127	12.6532	9.20693	7.38895	14.6759	6.72025	12.6943	14.8493	15.8055	15.4481	12.1805	15.3771	K00913	GO:0000166;GO:0006796;GO:0046872;GO:0051766	13
LOC111045363	phosphatidylinositol 3-kinase catalytic subunit type 3 [Diaphorina citri]	3.70567	4.56166	5.09122	2.8099	5.69976	3.24633	2.74824	3.6209	4.52407	1.92268	3.54702	2.29487	4.69885	5.70024	5.58978	4.44938	3.49436	3.2619	K00914	GO:0000166;GO:0016301;GO:0016310;GO:0016773;GO:0046488	13
LOC111059026	hypothetical protein LSTR_LSTR008463 [Laodelphax striatellus]	8.00391	8.59772	8.91509	7.38142	7.65308	8.3274	6.90937	7.12516	6.84333	7.37014	6.71599	6.2296	8.77553	8.9496	8.7318	8.69087	8.89013	7.91509	K00914	GO:0005524;GO:0005622;GO:0016303;GO:0036092;GO:0046854;GO:0048015	7
LOC111050213	inositol polyphosphate multikinase [Bombus impatiens] &gt;gi|815913288|ref|XP_012241997.1| inositol polyphosphate multikinase [Bombus impatiens] &gt;gi|815913290|ref|XP_012241998.1| inositol polyphosphate multikinase [Bombus impatiens]	24.1862	22.1053	21.1802	16.3314	18.8614	23.7192	16.0299	19.5871	20.4835	17.414	15.5476	14.7426	21.5121	18.6895	20.0284	21.4196	18.8779	19.5904	K00915	GO:0005654;GO:0005730;GO:0016301;GO:0016773;GO:0043647	13
LOC111044613	hypothetical protein GE061_15254 [Apolygus lucorum]	12.883	14.171	12.9759	9.69385	11.9699	12.7456	9.82156	10.1122	6.65707	6.15184	8.46127	5.46407	12.2472	14.305	13.4761	11.4186	10.9992	11.7198	K00920	GO:0016308;GO:0046854	13
LOC120351448	hypothetical protein GE061_15254 [Apolygus lucorum]	9.49546	8.30474	8.13508	6.77079	7.54196	10.4909	7.08034	5.75461	6.39751	6.97867	7.19657	6.57992	9.42238	11.2011	9.2702	8.29594	9.11692	8.53191	K00920	GO:0016307;GO:0046854	4
LOC111044261	1-phosphatidylinositol 3-phosphate 5-kinase isoform X2 [Zootermopsis nevadensis] &gt;gi|646717475|gb|KDR20319.1| 1-phosphatidylinositol-3-phosphate 5-kinase [Zootermopsis nevadensis]	3.64169	4.07474	4.30401	3.73959	4.45609	3.88872	3.472	3.12235	2.78929	3.6532	4.49562	2.69109	3.83743	4.63697	4.51666	3.75189	4.11785	3.72414	K00921	GO:0009987;GO:0016740	20
LOC111054338	hypothetical protein LSTR_LSTR007995 [Laodelphax striatellus]	21.2242	24.2454	24.6169	17.5411	24.1125	18.9513	23.032	20.3008	13.4378	9.74552	18.0281	9.46894	16.9032	16.9014	20.2503	17.703	17.1768	16.242	K00922	GO:0005524;GO:0005622;GO:0016301;GO:0016773;GO:0046854;GO:0048015	2
LOC111061019	hypothetical protein LSTR_LSTR000533 [Laodelphax striatellus]	2.96207	2.35097	2.38076	2.02289	3.39893	3.90828	3.05611	2.21144	0.901092	1.51733	2.05031	1.09583	2.98081	3.05697	3.06773	2.26282	2.11423	2.06475	K00923	GO:0000166;GO:0016310;GO:0016772;GO:0043168;GO:0044763	12
LOC111046992	putative phosphoglycerate kinase [Danaus plexippus plexippus]	0.919413	0.659305	0.790438	1.0226	1.40292	1.56668	0.923923	0.671822	1.22423	0.788185	0.59652	0.462326	1.07863	0.860351	1.49633	0.427998	0.579458	1.08245	K00927	GO:0004618;GO:0005515;GO:0005524;GO:0005634;GO:0005829;GO:0006094;GO:0016021;GO:0030317;GO:0030855;GO:0035686;GO:0045121;GO:0061621;GO:0070062;GO:0098779	10
LOC111052098	putative phosphoglycerate kinase [Danaus plexippus plexippus]	426.427	410.083	366.108	363.795	374.57	283.7	447.102	413.919	421.541	337.413	431.172	333.057	441.225	462.812	463.77	523.317	411.343	478.996	K00927	GO:0004618;GO:0005515;GO:0005524;GO:0005634;GO:0005829;GO:0006094;GO:0016021;GO:0030317;GO:0030855;GO:0035686;GO:0045121;GO:0061621;GO:0070062;GO:0098779	18
LOC111063555	putative phosphoglycerate kinase [Danaus plexippus plexippus]	4.43884	3.75562	4.37203	3.66634	5.58551	5.03779	5.29335	3.98776	4.91087	4.42942	2.29691	4.10711	4.59145	6.66758	4.00898	2.74476	4.8057	3.8824	K00927	GO:0004618;GO:0005515;GO:0005524;GO:0005829;GO:0005929;GO:0006094;GO:0016021;GO:0030855;GO:0045121;GO:0061621;GO:0070062	10
LOC111063707	phosphoglycerate kinase-like [Nilaparvata lugens]	359.324	342.061	337.657	288.679	415.849	448.603	358.226	348.321	320.335	265.678	188.242	231.618	262.179	350.893	231.593	165.004	226.451	204.454	K00927	GO:0008152;GO:0016740	3
LOC120348821	putative phosphoglycerate kinase [Danaus plexippus plexippus]	0.704037	0.559318	0.662679	0.41177	0.624227	0.432235	0.483138	0.513502	0.660194	0.126713	0.237345	0.115158	0	0.016539	0.039765	0.100229	0.111146	0	K00927	GO:0004618;GO:0005515;GO:0005524;GO:0005634;GO:0005829;GO:0006094;GO:0016021;GO:0030317;GO:0030855;GO:0035686;GO:0045121;GO:0061621;GO:0070062;GO:0098779	6
LOC120349859	phosphoglycerate kinase [Serratia symbiotica] &gt;gi|320029762|gb|EFW11786.1| putative phosphoglycerate kinase [Serratia symbiotica str. Tucson] &gt;gi|1594454139|dbj|BBI92435.1| phosphoglycerate kinase [Serratia symbiotica]	0	0	0	0	0	0	0	0	0	0	0	0	0	0	0	0	0	0	K00927	GO:0004618;GO:0005524;GO:0005737;GO:0006096	NA
LOC111050889	arginine kinase isoform X1 [Apis mellifera]	2088.34	1969.56	1872.67	2073.46	1807.81	1845.88	2125.75	1941.87	2100.2	1839.88	2022.44	1926.21	1790.33	1899.49	1877.91	1692.92	1870.83	1968.32	K00934	GO:0004054;GO:0005524;GO:0016310	1
LOC111048396	hypothetical protein GE061_17684 [Apolygus lucorum]	9.48835	10.2305	10.108	8.55029	8.37915	12.3339	6.94365	7.56947	11.3032	8.68605	7.81443	8.91564	13.3034	11.9229	13.9941	12.2426	13.6026	13.0585	K00939	GO:0005739;GO:0009150;GO:0009167;GO:0009205;GO:0016310;GO:0016776;GO:0019205;GO:0032550;GO:0032555;GO:0035639;GO:0046128	15
LOC111049845	adenylate kinase [Bombus impatiens]	136.673	138.555	133.126	136.32	122.949	142.293	134.942	135.228	155.487	134.541	112.16	137.844	143.362	141.616	136.11	146.923	142.659	144.584	K00939	GO:0004017;GO:0005524;GO:0005743;GO:0005758;GO:0005829;GO:0006172;GO:0046033;GO:0046034;GO:0046939	18
LOC111055899	hypothetical protein GE061_12689 [Apolygus lucorum]	100.394	91.5968	90.5263	65.3308	76.4097	98.987	58.7314	68.2495	70.6433	62.2268	73.9032	61.6525	94.7926	86.8863	86.0658	80.2874	76.8847	80.6949	K00939	GO:0004017;GO:0005524;GO:0005737;GO:0046034;GO:0046939	13
LOC120348850	hypothetical protein GE061_17684 [Apolygus lucorum]	2.09106	2.44323	2.14496	1.348	2.18245	1.59756	1.27473	1.60027	1.78649	0.684204	0.86076	0.600093	1.61505	1.3058	1.6816	1.10513	0.999229	0.946579	K00939	GO:0005739;GO:0009150;GO:0009167;GO:0009205;GO:0016310;GO:0016776;GO:0019205;GO:0032550;GO:0032555;GO:0035639;GO:0046128	2
LOC111045508	PREDICTED: nucleoside diphosphate kinase 6 [Dendroctonus ponderosae] &gt;gi|332375050|gb|AEE62666.1| unknown [Dendroctonus ponderosae] &gt;gi|478250008|gb|ENN70514.1| hypothetical protein YQE_12690 [Dendroctonus ponderosae]	25.4367	25.033	21.8987	22.3456	23.0265	22.456	25.443	23.0938	24.5205	22.5941	20.0206	23.0189	21.1115	22.6109	22.3717	21.2907	26.8821	24.4145	K00940	GO:0000166;GO:0004550;GO:0005739;GO:0009209;GO:0009220;GO:0016310;GO:0030308;GO:0043167;GO:0045839;GO:0046132	18
LOC111048246	unknown [Dendroctonus ponderosae]	2307.02	2390.1	2187.34	2486.76	1923.05	2396.27	2527.05	2525.56	2544.55	2153.3	2162.86	2338.74	2131.08	2108.22	2172.96	2377.19	2361.67	2432.06	K00940	GO:0000287;GO:0004536;GO:0004550;GO:0005524;GO:0005525;GO:0005634;GO:0005739;GO:0005829;GO:0006165;GO:0006183;GO:0006228;GO:0006241;GO:0006259;GO:0006897;GO:0007399;GO:0007595;GO:0030154;GO:0032587;GO:0042802;GO:0042981;GO:0043024;GO:0043209;GO:0043388;GO:0044822;GO:0050679;GO:0070062	1
LOC111060730	guanylate kinase isoform X3 [Bombus impatiens]	40.5125	39.3363	37.0719	35.8552	33.0311	41.7724	38.1069	35.5679	36.0238	38.131	38.051	40.6319	53.1909	50.3419	52.4063	51.9627	49.9049	50.6423	K00942	GO:0009150;GO:0016301;GO:1901068	9
LOC111044679	PREDICTED: thymidylate kinase [Vitis vinifera] &gt;gi|296090257|emb|CBI40076.3| unnamed protein product [Vitis vinifera]	28.6956	27.8221	21.2386	21.742	20.9443	23.0938	23.1888	22.6648	28.68	24.1925	27.2636	24.0232	23.8818	22.6572	26.3411	38.4566	30.9474	36.5769	K00943	GO:0005737;GO:0006796;GO:0016740	14
LOC111054462	PREDICTED: thymidylate kinase [Vitis vinifera] &gt;gi|296090257|emb|CBI40076.3| unnamed protein product [Vitis vinifera]	1.22721	1.37575	1.62166	0.415426	0.887678	0.932347	1.19944	0.919641	1.33598	0.919066	0.648474	0.369278	0.756524	0.524157	0.562769	0.471807	0.509645	0.565329	K00943	GO:0005737;GO:0006796;GO:0016740	6
LOC111047999	phosphoribosyl pyrophosphate synthase-associated protein 2 [Bombus impatiens] &gt;gi|1366131972|ref|XP_024226801.1| phosphoribosyl pyrophosphate synthase-associated protein 2 [Bombus impatiens]	26.8422	29.071	28.0221	23.0253	27.5732	30.6504	24.4229	28.1802	23.8986	21.9365	24.6203	23.0445	32.6798	30.4183	31.1721	29.8476	31.702	32.2141	K00948	GO:0000287;GO:0002189;GO:0004749;GO:0004857;GO:0009165;GO:0043086;GO:0060348	7
LOC111053456	hypothetical protein FOCC_FOCC009577 [Frankliniella occidentalis]	242.207	279.214	254.328	238.903	187.869	217.557	199.714	176.652	191.511	161.847	201.377	167.025	264.339	238.209	246.415	212.013	184.849	212.141	K00948	GO:0000287;GO:0004749;GO:0009156;GO:0009165;GO:0016301;GO:0016310	13
LOC111050338	hypothetical protein GE061_12425 [Apolygus lucorum]	7.39191	7.52018	6.52951	4.13291	5.83752	6.82095	4.01455	6.13696	4.37194	4.81976	5.50934	4.47572	7.08903	7.33881	8.11885	6.48288	5.6135	6.18815	K00949	GO:0044237	4
LOC111043463	FAD synthase-like isoform X2 [Zootermopsis nevadensis] &gt;gi|1227977078|ref|XP_021920062.1| FAD synthase-like isoform X2 [Zootermopsis nevadensis] &gt;gi|646715878|gb|KDR19338.1| FAD synthetase [Zootermopsis nevadensis]	30.0526	27.55	25.2643	21.3399	22.1773	28.7644	20.7832	22.6471	24.5073	22.609	23.2154	22.381	30.2188	25.6514	26.3247	27.4379	25.0349	27.0059	K00953	GO:0003824	7
LOC111061274	polyribonucleotide nucleotidyltransferase 1, mitochondrial [Zootermopsis nevadensis] &gt;gi|646675057|gb|KDQ96253.1| Polyribonucleotide nucleotidyltransferase 1, mitochondrial [Zootermopsis nevadensis]	17.9481	18.8247	17.912	15.0634	16.0455	15.2606	16.1043	18.084	23.2624	15.6348	17.8977	14.1691	18.8899	17.8688	16.9168	20.8414	20.2876	23.271	K00962	GO:0000175;GO:0003723;GO:0004654;GO:0006396;GO:0006402;GO:0090503	18
LOC111054366	UTP--glucose-1-phosphate uridylyltransferase isoform X1 [Zootermopsis nevadensis] &gt;gi|646710077|gb|KDR15697.1| UTP--glucose-1-phosphate uridylyltransferase [Zootermopsis nevadensis]	228.845	236.283	226.825	284.221	272.676	248.217	240.923	219.438	219.625	270.159	278.608	249.985	329.944	306.111	305.744	266.696	248.279	266.647	K00963	GO:0003983;GO:0006011	16
LOC111047037	probable galactose-1-phosphate uridylyltransferase [Acyrthosiphon pisum]	8.93244	8.79721	7.36041	7.53313	7.6648	7.54284	8.31116	9.947	9.6387	8.0107	9.0559	8.50422	11.2077	10.0902	10.5431	10.8354	9.08376	10.502	K00965	GO:0006012;GO:0008108;GO:0008270	9
LOC111048927	mannose-1-phosphate guanyltransferase beta [Bombus impatiens]	41.237	40.552	37.4531	37.4028	34.5188	42.8169	37.3083	31.9559	39.7859	33.0549	39.2113	33.8766	42.8484	44.4887	43.2392	43.8927	44.8375	43.9023	K00966	GO:0009058;GO:0016779	15
LOC111060212	mannose-1-phosphate guanyltransferase alpha-A [Nilaparvata lugens]	53.6143	56.0626	56.6221	54.8288	54.7977	47.9565	55.5566	55.5491	60.2905	50.7478	52.5706	49.5624	56.7909	59.1681	60.0189	59.2008	54.1409	60.9622	K00966	GO:0004475;GO:0009058	18
LOC111059915	ethanolamine-phosphate cytidylyltransferase isoform X1 [Bombus impatiens]	54.2463	58.8483	57.5933	41.7459	49.3022	54.3606	47.2049	54.9369	56.7068	48.0248	49.8858	49.2609	68.8387	66.7021	68.0667	62.6262	54.3047	73.0861	K00967	GO:0004306;GO:0009058	15
LOC111057456	choline-phosphate cytidylyltransferase A-like [Nilaparvata lugens]	90.1791	93.4678	93.5077	68.2496	55.1003	81.1692	50.9753	50.8342	49.7092	50.6802	59.494	60.0296	70.3791	69.6667	65.7864	49.2425	43.6829	44.1799	K00968	GO:0009058;GO:0016779	5
LOC111048029	UDP-N-acetylglucosamine pyrophosphorylase [Nilaparvata lugens]	60.4226	61.9609	59.0335	37.0634	82.8181	83.2788	42.8132	44.2361	38.8369	50.354	44.0066	35.9906	68.9516	62.2182	50.9811	62.4432	62.6292	48.3164	K00972	GO:0003977;GO:0005654;GO:0005829;GO:0005886;GO:0006048;GO:0006488;GO:0018279;GO:0042802;GO:0043687	12
LOC111051649	PREDICTED: phosphatidate cytidylyltransferase, photoreceptor-specific [Nasonia vitripennis] &gt;gi|1227102067|gb|OXU25373.1| hypothetical protein TSAR_002585 [Trichomalopsis sarcophagae]	20.1272	20.1594	19.0707	15.6613	17.277	24.0231	14.3742	14.881	15.9414	19.2628	17.7636	18.6809	21.2225	21.8919	22.6377	21.1097	25.7348	20.5775	K00981	GO:0004605;GO:0005789;GO:0006655;GO:0016021;GO:0016024	20
LOC111060407	hypothetical protein M6K229_2708 [Staphylococcus aureus]	0	0	0	0	0	0	0	0	0	0	0	0	0	0	0	0	0	0	K00986	NA	NA
LOC111061457	uncharacterized protein LOC102079115 isoform X1 [Oreochromis niloticus]	0	0.05772	0	0	0	0	0	0	0	0.058452	0	0	0.049037	0	0	0	0.027562	0	K00986	NA	11
LOC120355035	hypothetical protein LSTR_LSTR007039 [Laodelphax striatellus]	27.8183	29.0463	26.6243	23.5427	20.7102	30.3326	23.5141	22.552	23.4484	23.5099	24.5012	23.405	29.4701	28.7242	29.2688	28.213	29.5417	28.2173	K00993	GO:0016020;GO:0016740	7
LOC120353776	phosphatidylserine synthase [Serratia marcescens] &gt;gi|838729364|gb|KLX12587.1| CDP-diacylglycerol-serine O-phosphatidyltransferase [Serratia marcescens] &gt;gi|839836454|gb|KMJ08831.1| CDP-diacylglycerol-serine O-phosphatidyltransferase [Serratia marcescens] &gt;gi|977769329|emb|CVF29726.1| CDP-diacylglycerol--serine O-phosphatidyltransferase [Serratia marcescens] &gt;gi|977890819|emb|CVE50605…	0	0	0	0	0	0	0	0	0	0	0	0	0	0	0	0	0	0	K00998	NA	NA
LOC111061424	CDP-diacylglycerol--inositol 3-phosphatidyltransferase [Bombus impatiens] &gt;gi|815927229|ref|XP_012248154.1| CDP-diacylglycerol--inositol 3-phosphatidyltransferase [Bombus impatiens]	22.9959	25.0229	24.3006	17.8804	17.5695	29.2076	13.722	18.0823	20.5369	21.9173	17.7822	22.4801	25.1533	23.9176	20.2456	19.5045	22.9333	23.2686	K00999	GO:0003881;GO:0005794;GO:0006661;GO:0016021	4
LOC111064513	UDP-N-acetylglucosamine--dolichyl-phosphate N-acetylglucosaminephosphotransferase isoform X1 [Bombus impatiens]	34.3458	41.5719	37.0867	35.6201	36.0374	33.5709	40.0789	37.041	43.8048	30.0585	40.0043	35.5652	38.9324	39.8224	41.7177	36.9617	33.7394	40.1238	K01001	GO:0003975;GO:0005789;GO:0006488;GO:0016021;GO:0018279;GO:0019408;GO:0043687	18
LOC111047165	PREDICTED: LOW QUALITY PROTEIN: selenide, water dikinase [Megachile rotundata]	110.025	115.354	101.868	81.6086	66.8923	91.7425	94.3792	88.3793	95.8764	94.4403	105.071	97.2626	102.149	91.1169	99.0908	114.245	112.229	123.966	K01008	GO:0005524;GO:0042803;GO:0046982	14
LOC111053529	PREDICTED: LOW QUALITY PROTEIN: selenide, water dikinase [Megachile rotundata]	4.3126	3.96505	3.72001	4.44372	3.87611	3.48291	2.02108	4.27281	3.25878	3.39329	1.98041	3.46537	3.7592	4.2105	3.78501	2.2022	3.48021	2.76342	K01008	GO:0005524;GO:0042802;GO:0046983	10
LOC120349900	PREDICTED: LOW QUALITY PROTEIN: selenide, water dikinase [Megachile rotundata]	2.2261	2.19414	2.26745	2.20797	2.58424	2.97792	1.6796	2.91538	1.88077	1.83006	1.51708	2.12553	2.67529	2.41193	2.5266	1.37858	2.57548	2.06109	K01008	GO:0005524;GO:0042802;GO:0046983	10
LOC111053632	protein-tyrosine sulfotransferase isoform X1 [Nilaparvata lugens]	11.4668	13.8657	13.8016	8.30903	7.99	11.5925	11.4136	9.41094	6.49158	9.40369	14.9727	8.82643	14.3835	16.2485	14.9205	17.2053	15.536	14.9648	K01021	GO:0006478;GO:0008476;GO:0016021	15
LOC111060051	succinyl-CoA:3-ketoacid coenzyme A transferase 1, mitochondrial [Manduca sexta] &gt;gi|1714799092|ref|XP_030021616.1| succinyl-CoA:3-ketoacid coenzyme A transferase 1, mitochondrial [Manduca sexta]	41.2041	39.2235	41.7701	39.973	44.523	46.6404	37.9523	41.1524	42.3067	39.7818	42.4558	37.7402	41.1614	45.3584	41.726	38.9674	42.9658	40.6062	K01027	GO:0005759;GO:0008260;GO:0010033;GO:0031667;GO:0042803;GO:0044255;GO:0046952;GO:0048513;GO:1901700	19
LOC111044815	hypothetical protein L798_02919 [Zootermopsis nevadensis]	3.2139	2.83207	4.43288	2.0002	5.11243	1.9925	1.99749	4.88684	1.10301	5.49693	5.23489	4.43439	7.20887	4.19481	3.72856	5.03279	6.64798	3.58964	K01047	GO:0004623;GO:0005509;GO:0005576;GO:0006644;GO:0016042	11
LOC111053296	unknown [Dendroctonus ponderosae] &gt;gi|546672940|gb|ERL84648.1| hypothetical protein D910_02076 [Dendroctonus ponderosae]	21.4419	21.3208	16.7125	12.8165	14.639	20.2695	16.5468	16.5977	19.1308	19.1457	18.9192	18.9698	19.5989	19.8549	23.4094	24.5276	24.7243	24.4452	K01047	NA	15
LOC111056482	uncharacterized protein LOC100569429 [Acyrthosiphon pisum]	5.32603	5.36616	3.8524	3.9217	3.65018	4.88473	5.69844	4.30041	5.56485	4.21878	5.93603	3.89203	6.58023	5.96679	5.16291	6.2078	5.80533	6.51211	K01047	NA	15
LOC111062600	hypothetical protein LSTR_LSTR000384 [Laodelphax striatellus]	10.8511	13.6638	12.3524	8.52666	13.2001	20.1892	9.50135	12.5905	16.0818	14.6899	14.2687	18.0745	11.4138	11.669	14.8846	10.868	13.5895	10.641	K01047	NA	17
LOC120356126	acidic phospholipase A2 PA4-like [Nilaparvata lugens]	0	0	0	0	2.20517	1.43642	0	2.52856	0	0	0	0	0	0	0	0	0	0	K01047	NA	3
LOC111060337	acetylcholinesterase 1 precursor [Nilaparvata lugens]	0.510393	1.14499	0.571834	0.614149	1.06836	1.29882	0.560335	0.402904	0.115397	0.23539	0.67791	0	0.337982	0.555309	0.614247	0.463713	0.866791	0.382113	K01049	GO:0004104;GO:0008152;GO:0016021	2
LOC111043403	lipase 1-like [Nilaparvata lugens]	3.56293	4.11348	6.28226	6.13699	2.04551	6.49133	4.14606	4.06182	3.47604	4.07987	3.35573	6.69386	5.62002	3.03824	3.88171	3.5091	2.69945	2.19646	K01052	NA	2
LOC111045974	lipase 1 precursor [Danaus plexippus plexippus]	16.916	20.979	13.1766	4.95076	18.6758	14.126	4.71439	7.77754	10.4031	15.7193	14.3313	13.4674	7.69558	13.1498	10.7557	8.87783	14.2557	9.70824	K01052	NA	5
LOC111047664	gastric triacylglycerol lipase-like [Nilaparvata lugens]	0.288493	0	0.362047	0.071626	0.079699	0	0	0.039508	0	0.221144	0.110396	0.078236	0.234802	0.0572	0.245995	0.177918	0.1849	0.131625	K01052	NA	7
LOC111048615	lipase 1-like [Nilaparvata lugens]	0.561781	0.580966	0.098096	0.616141	0.247434	0.345645	0.413457	0.540384	0.340943	0	0.079618	0	0	0.107047	0.091112	0.193618	0	0.192457	K01052	NA	6
LOC111051529	lipase 3-like [Nilaparvata lugens]	66.1063	67.4767	69.7373	54.2385	70.8797	71.4421	51.175	49.1107	57.1385	33.4868	52.9553	37.4261	69.5493	69.8936	75.0218	57.489	49.5715	57.8962	K01052	NA	13
LOC111052171	hypothetical protein LSTR_LSTR003054 [Laodelphax striatellus]	6.55921	7.47704	6.42612	1.89859	6.76111	3.35171	2.01678	3.0939	3.13999	4.81579	5.40665	4.2592	4.97463	6.67545	5.49419	5.53958	7.11353	4.38422	K01052	NA	4
LOC111053818	lipase 3-like [Zootermopsis nevadensis] &gt;gi|646709629|gb|KDR15388.1| Lipase 3 [Zootermopsis nevadensis]	0.960458	0.763981	0.87292	0.512303	0.764766	0.321125	0.348246	0.793679	0.215443	0.268961	0.210801	0.097995	0.076274	0.319349	0.329891	0.094574	0.251037	0.992631	K01052	NA	6
LOC111054085	lipase 1-like [Nilaparvata lugens]	0	0.140643	0	0	0	0	0	0	0	0.048754	0	0	0	0	0	0	0	0.120641	K01052	NA	5
LOC111055363	lipase 3 [Bombus impatiens]	0.755228	1.83685	1.32157	0.679038	0.732921	0.86729	0.894744	0.616975	1.48994	1.44386	1.35791	0.801772	1.5043	0.789539	1.29782	0.667767	0.759831	1.17872	K01052	NA	5
LOC111055838	hypothetical protein LSTR_LSTR006060 [Laodelphax striatellus]	1.81806	1.75705	2.04423	1.17587	2.19758	1.5771	1.47632	1.06332	1.58199	0.902394	0.448767	0.556028	0.445629	1.45907	0.470424	0.492343	0.765736	0.655011	K01052	NA	6
LOC111062921	hypothetical protein LSTR_LSTR010997 [Laodelphax striatellus]	11.8218	11.2141	15.3788	8.13328	10.9498	11.7055	6.85153	7.49097	8.13648	14.7202	9.44725	8.63906	9.06417	11.2941	11.7622	8.74642	11.59	9.90167	K01052	NA	5
LOC120350873	gastric triacylglycerol lipase-like isoform X1 [Diaphorina citri] &gt;gi|1494745789|ref|XP_026677899.1| gastric triacylglycerol lipase-like isoform X2 [Diaphorina citri]	0	0.397677	0	0.095562	0	0.150591	0	0	0	0	0	0	0	0	0	0	0	0	K01052	NA	2
LOC120351949	Lipase 3 [Zootermopsis nevadensis]	41.4387	49.8205	41.9421	17.0774	58.2721	20.7172	18.4793	30.7836	26.8797	39.796	32.6966	37.8555	18.8954	29.204	19.1303	27.1329	38.0509	23.3894	K01052	NA	5
LOC120353487	lipase 1-like [Nilaparvata lugens]	0	0	0	0	0	0	0.181752	0	0	0	0	0	0	0	0	0	0.278658	0	K01052	NA	18
LOC111048025	unknown [Dendroctonus ponderosae]	29.0376	29.7154	26.6052	22.8973	22.8756	25.4758	27.4	27.0008	30.1785	23.4215	23.9594	18.4738	22.2377	23.571	26.688	28.8236	25.5422	31.7377	K01053	NA	18
LOC111048705	regucalcin-like isoform X2 [Manduca sexta]	124.189	115.719	142.314	103.856	87.1251	130.9	187.83	129.023	187.334	163.652	163.839	152.514	185.767	176.011	183.553	270.132	242.658	316.171	K01053	NA	14
LOC111049293	unknown [Dendroctonus ponderosae]	13.6556	16.1596	16.1638	13.1125	15.2326	22.6637	14.341	17.9596	17.3205	20.2304	22.1012	17.8625	17.6815	11.7687	18.355	16.1109	16.278	12.6104	K01053	NA	17
LOC111053276	Six-bladed beta-propeller, TolB-like,SMP-30/Gluconolactonase/LRE-like region,Senescence marker [Cinara cedri]	20.7845	19.5885	23.9572	37.9232	39.9619	41.4684	16.0809	27.0283	16.4161	51.4466	49.6414	46.2989	50.9221	19.2149	39.523	31.8694	41.318	22.2492	K01053	NA	8
LOC111053277	regucalcin-like isoform X2 [Agrilus planipennis]	36.9496	42.9032	47.8166	72.4929	74.939	75.1021	30.3844	60.1724	36.0506	51.4696	72.5208	57.1249	64.4788	29.3596	57.0454	40.3118	54.9722	24.3715	K01053	NA	19
LOC111059945	regucalcin-like [Nilaparvata lugens]	10.9015	8.39614	8.83757	8.84989	8.48234	12.9813	9.59155	9.38759	7.09358	8.54748	9.40086	8.03112	10.9374	8.02878	7.79996	7.79488	8.54827	9.68478	K01053	NA	19
LOC111043977	6-phosphogluconolactonase [Bombus impatiens]	64.1291	58.8134	49.6175	52.6639	48.3625	34.9603	57.0158	62.0886	69.3406	64.971	71.4114	56.5453	66.3584	75.8061	72.8105	78.1361	69.1854	79.6114	K01057	GO:0005515;GO:0005737;GO:0006098;GO:0017057;GO:0070062	9
LOC111046147	hypothetical protein GE061_00099 [Apolygus lucorum]	41.4125	49.2975	56.1776	29.6682	60.5959	41.8758	45.7394	56.8098	58.2913	53.4201	63.0286	58.2342	62.7296	62.5244	64.2339	81.8481	75.0385	53.159	K01062	GO:0016787;GO:0044238;GO:0044710;GO:0071704	9
LOC111044661	PREDICTED: esterase E4 [Dendroctonus ponderosae] &gt;gi|332375052|gb|AEE62667.1| unknown [Dendroctonus ponderosae]	6.44307	8.12152	6.10105	11.4538	8.10384	7.89711	6.1687	7.61717	6.06719	5.52191	6.10335	4.7227	6.93901	8.99844	6.8701	5.14028	4.98171	6.64081	K01063	NA	10
LOC111047774	carboxylesterase [Laodelphax striatellus]	6.48713	7.81276	8.01599	6.60803	6.40126	8.56342	5.95906	5.39291	5.32163	5.14997	7.67602	4.17109	6.00655	5.93185	7.20718	5.25961	4.5404	4.28851	K01063	NA	2
LOC111047908	venom carboxylesterase-6 [Bombus impatiens] &gt;gi|1366134098|ref|XP_024227069.1| venom carboxylesterase-6 [Bombus impatiens]	83.8391	97.2467	94.7191	77.7758	75.0189	55.7261	98.0803	90.1062	112.452	73.3536	91.1179	77.3272	89.8698	90.0359	97.9431	102.915	88.5887	93.7974	K01063	NA	18
LOC111052965	uncharacterized protein LOC111052965 [Nilaparvata lugens]	83.202	110.39	104.177	75.7848	76.5205	106.953	144.106	109.898	170.601	96.5991	125.178	125.929	152.544	131.922	137.456	229.27	171.145	200.308	K01063	GO:0008152;GO:0016787	14
LOC111058294	juvenile hormone esterase precursor [Apis mellifera] &gt;gi|27531023|dbj|BAC54130.1| esterase [Apis mellifera] &gt;gi|52546946|gb|AAU81605.1| juvenile hormone esterase [Apis mellifera]	36.3411	50.1518	46.9846	20.12	60.3268	12.7237	55.0243	47.5864	60.1978	18.2814	57.2343	24.2186	52.2287	57.817	53.4073	67.5163	30.3296	47.7423	K01063	GO:0016020	18
LOC111060276	venom carboxylesterase-6-like [Nilaparvata lugens]	17.3046	18.0599	22.214	10.7232	24.0196	8.63786	21.0763	19.8133	22.956	11.1716	19.2397	13.7124	19.8499	24.1553	22.9318	26.4478	16.299	21.0646	K01063	GO:0016020	18
LOC120350401	venom carboxylesterase-6 [Bombus impatiens] &gt;gi|1366134098|ref|XP_024227069.1| venom carboxylesterase-6 [Bombus impatiens]	35.6148	49.2553	42.5667	18.4709	35.9591	11.1152	43.23	35.7251	41.6485	23.4398	53.5833	28.4726	43.4374	47.1116	49.2194	58.5564	30.9052	44.3193	K01063	NA	18
LOC111062664	acyloxyacyl hydrolase isoform X3 [Dromaius novaehollandiae]	15.4156	17.4722	13.8339	12.0123	13.9085	12.1634	12.1579	12.8823	15.8899	10.9204	10.1902	8.51385	13.852	11.8604	17.3278	15.7605	12.7784	12.2219	K01065	GO:0006629;GO:0006954;GO:0052689	13
LOC111044829	hydroxyacylglutathione hydrolase, mitochondrial isoform X1 [Cricetulus griseus] &gt;gi|1537934226|ref|XP_027291805.1| hydroxyacylglutathione hydrolase, mitochondrial isoform X1 [Cricetulus griseus] &gt;gi|1538031988|ref|XP_027280782.1| hydroxyacylglutathione hydrolase, mitochondrial isoform X1 [Cricetulus griseus] &gt;gi|1538031990|ref|XP_027280783.1| hydroxyacylglutathione hydrolase, mitochondri…	72.3526	76.8365	90.6624	61.2011	64.3093	53.1419	88.2304	75.863	96.3373	74.0897	70.5329	61.5613	78.6012	77.1369	77.3306	81.0835	73.9915	78.3476	K01069	GO:0016787	18
LOC111058613	ETHE1 protein, putative [Pediculus humanus corporis] &gt;gi|212518609|gb|EEB20344.1| ETHE1 protein, putative [Pediculus humanus corporis]	19.2287	16.8643	24.4482	22.9382	22.9052	31.8036	18.9044	19.869	20.1198	27.5581	17.7588	32.1221	33.3029	23.0991	31.1714	29.9429	33.335	31.9125	K01069	GO:0004416;GO:0008152	9
LOC120349617	hypothetical protein DAPPUDRAFT_231232 [Daphnia pulex]	17.2686	15.3979	4.14345	4.29995	6.22556	8.96875	6.62874	2.13667	3.14275	10.4119	12.0169	5.01306	7.2306	4.31062	5.19138	1.80139	9.6041	5.7077	K01069	GO:0004416;GO:0005737;GO:0006790;GO:0043231	5
LOC120350674	beta-lactamase-like protein 2 homolog [Aedes albopictus]	15.5238	17.3834	15.7138	12.3663	12.2869	14.9494	11.6705	14.467	18.4692	18.0165	14.6423	16.9335	18.1519	17.6078	15.5286	18.0245	16.0554	16.1155	K01069	NA	9
LOC111058635	S-formylglutathione hydrolase [Nilaparvata lugens]	62.7168	71.1603	66.2546	64.3545	51.4923	61.8905	74.3837	71.1662	88.7388	58.4355	80.3323	55.5521	67.7164	68.4915	69.4634	79.6841	69.8002	73.5606	K01070	GO:0018738;GO:0046294	18
LOC120354011	S-formylglutathione hydrolase [Nilaparvata lugens]	59.4249	61.8932	61.8878	64.2721	51.2379	64.3896	70.6213	65.0891	76.564	57.411	70.1617	61.2472	63.0096	56.7989	55.6409	63.5891	62.6181	64.1645	K01070	GO:0016788	1
LOC111044640	palmitoyl-protein thioesterase 1 [Zootermopsis nevadensis] &gt;gi|646718899|gb|KDR21202.1| Palmitoyl-protein thioesterase 1 [Zootermopsis nevadensis]	17.5639	25.6366	25.7344	19.763	28.3734	26.3799	19.1283	22.7009	28.8433	13.7671	15.7572	16.9792	24.4858	21.2927	22.5596	22.0611	20.0661	22.3617	K01074	GO:0002084;GO:0005764;GO:0006898;GO:0008474	10
LOC111049537	lysosomal thioesterase PPT2 homolog [Nilaparvata lugens]	15.0069	19.1053	22.0337	14.5361	13.0556	10.5388	16.1125	15.4626	15.7496	12.9172	14.154	13.1218	18.4687	16.0038	13.3168	21.395	17.9498	19.2985	K01074	GO:0008152;GO:0016790;GO:0098599	18
LOC111058601	PREDICTED: alpha/beta hydrolase domain-containing protein 17C-like [Saccoglossus kowalevskii]	102.361	95.6726	92.3158	91.675	99.7432	105.818	101.806	103.964	107.122	88.43	83.8265	83.2731	96.6087	102.422	94.7571	104.336	104.85	102.009	K01076	GO:0008152;GO:0016787	18
LOC111043695	alkaline phosphatase-like [Sitophilus oryzae]	3.12396	3.09646	2.68238	3.31079	2.5348	3.19823	2.71355	2.93757	3.97987	3.31688	3.35722	3.38803	3.26627	2.4687	3.3038	2.6874	3.16637	3.3758	K01077	GO:0016020;GO:0016311;GO:0016791	17
LOC111045581	alkaline phosphatase-like [Sitophilus oryzae]	2.37507	0.996241	1.62111	2.48283	1.74961	2.45233	1.44299	1.69581	1.48045	2.88319	2.69398	2.40222	2.19574	2.49436	2.55404	1.50103	2.51203	2.76412	K01077	GO:0016020;GO:0016311;GO:0016791	8
LOC111052817	alkaline phosphatase [Bombus impatiens]	10.4293	11.3385	10.2301	8.80926	10.1792	13.3084	7.52441	9.98158	8.82304	11.3474	8.72612	11.5126	9.60398	11.4961	8.36031	8.44883	10.7773	10.1031	K01077	GO:0001501;GO:0001649;GO:0005515;GO:0016020;GO:0016462;GO:0033280;GO:0070062	8
LOC111054115	alkaline phosphatase-like [Sitophilus oryzae]	6.15916	5.76973	7.06788	8.87839	8.64301	7.7033	6.73318	5.93577	6.97082	7.35888	8.75362	6.89332	7.50939	8.20052	8.02767	7.19277	8.90472	8.16937	K01077	GO:0016020;GO:0016311;GO:0016791	8
LOC111057276	alakaline phosphatase 1 [Nilaparvata lugens]	5.68127	3.46986	5.39	3.55932	6.26999	4.97985	5.59858	6.30826	5.34094	4.7555	6.41087	5.52273	6.74578	5.14927	5.45153	6.67913	5.71647	7.05032	K01077	GO:0009987;GO:0016787	18
LOC111058397	alakaline phosphatase 1 [Nilaparvata lugens]	233.087	264.268	246.109	257.885	253.18	215.077	279.975	263.169	261.166	206.49	265.563	194.705	272.15	264.36	295.38	244.204	226.784	254.775	K01077	GO:0004035;GO:0016311	16
LOC111058615	fl(2)d-associated complex component isoform X2 [Nylanderia fulva]	2.79359	3.46016	2.64103	2.30184	1.92011	4.25609	1.39535	1.48688	1.13743	2.50992	2.38221	1.54748	2.57541	2.51935	2.33547	2.17954	2.38369	1.92556	K01077	GO:0005215;GO:0006810;GO:0008270;GO:0016021	12
LOC120352789	intestinal-type alkaline phosphatase-like [Nilaparvata lugens]	0	0	0	0	0	0	0	0	0	0	0	0	0	0	0	0	0	0	K01077	GO:0016311;GO:0016791	NA
LOC120352791	ALP-5 [Nilaparvata lugens]	0	0	0	0	0	0.162053	0	0	0	0	0	0	0	0	0	0	0	0	K01077	GO:0016311;GO:0016791	19
LOC111052347	phosphoserine phosphatase isoform X3 [Dromaius novaehollandiae]	17.1469	17.1155	16.5647	15.1024	21.9321	11.648	19.412	17.1636	15.9191	14.8133	21.7826	16.1744	22.4385	41.5863	38.2614	21.2533	20.1046	18.3788	K01079	GO:0000287;GO:0004647;GO:0005509;GO:0005829;GO:0006564;GO:0009605;GO:0016311;GO:0034641;GO:0042803	16
LOC111046996	phospholipid phosphatase 1 isoform X1 [Bombus impatiens]	17.0462	16.5631	16.8519	14.6102	17.1319	18.9058	15.921	15.4227	12.8183	14.6883	17.7306	12.1265	20.7422	14.2947	17.5762	20.1186	17.0365	16.7061	K01080	GO:0016020;GO:0016787;GO:0044255;GO:0050794	4
LOC111049286	putative phosphatidate phosphatase isoform X2 [Solenopsis invicta]	9.79126	10.4375	9.05897	10.5026	12.7327	13.9854	9.77853	10.3115	7.89854	11.8801	10.2114	11.5593	14.5723	14.5449	11.0393	11.4002	11.5675	10.3712	K01080	NA	8
LOC111054283	putative phosphatidate phosphatase isoform X2 [Solenopsis invicta]	25.5817	25.6661	22.8333	18.255	15.0515	32.7554	16.8486	16.0187	19.9517	21.9302	22.3473	22.8598	27.9526	26.2454	29.1819	27.3925	29.3151	26.7981	K01080	NA	20
LOC111056372	uncharacterized protein LOC100159257 isoform X1 [Acyrthosiphon pisum] &gt;gi|1028691078|ref|XP_016658084.1| uncharacterized protein LOC100159257 isoform X1 [Acyrthosiphon pisum] &gt;gi|1685545124|ref|XP_029346924.1| uncharacterized protein LOC100159257 isoform X1 [Acyrthosiphon pisum]	66.233	75.0602	79.045	83.6234	81.8794	75.193	77.0977	77.392	72.4622	72.7626	79.3885	77.3448	65.418	64.634	69.7753	61.1966	67.8812	57.3436	K01081	GO:0006796;GO:0016787	3
LOC111061166	3&apos;(2&apos;),5&apos;-bisphosphate nucleotidase 1 [Zootermopsis nevadensis] &gt;gi|1228008637|ref|XP_021936231.1| 3&apos;(2&apos;),5&apos;-bisphosphate nucleotidase 1 [Zootermopsis nevadensis] &gt;gi|1228008639|ref|XP_021936232.1| 3&apos;(2&apos;),5&apos;-bisphosphate nucleotidase 1 [Zootermopsis nevadensis] &gt;gi|646700417|gb|KDR10578.1| 3&apos;(2&apos;),5&apos;-bisphosphate nucleotidase 1 […	59.8722	67.0571	66.3046	66.5709	80.9563	66.0115	61.7113	60.3273	56.2169	48.6373	64.0625	41.4009	64.0597	62.3128	67.6712	65.4345	55.4407	56.4501	K01082	GO:0006796	10
LOC111045224	glucose-6-phosphatase [Nilaparvata lugens]	10.0754	10.9301	10.3214	7.13522	7.04224	8.6695	7.84715	9.45141	7.37083	8.42731	10.7589	7.09039	9.57293	9.29931	12.1627	12.2158	11.9282	10.8895	K01084	NA	15
LOC111057939	alpha,alpha-trehalose-phosphate synthase [UDP-forming]-like isoform X1 [Nilaparvata lugens]	99.0536	116.298	130.547	66.9371	158.575	58.861	104.71	126.535	111.988	102.87	144.226	116.264	82.4546	97.6581	103.954	123.578	116.387	99.6707	K01087	GO:0008152	17
LOC111057635	inositol monophosphatase 2 isoform X1 [Bombus impatiens]	0	0.288547	0.347311	0.615084	0.30154	0.370798	0.123773	0.130281	0.147078	0.254887	0.694379	0.431954	0.629063	0.684095	0.626643	0.443578	0.23032	0.317534	K01092	GO:0000287;GO:0005737;GO:0006021;GO:0016311;GO:0043647;GO:0044282;GO:0050896;GO:0052834;GO:1901575	8
LOC111062998	inositol monophosphatase 1 [Zootermopsis nevadensis] &gt;gi|646718684|gb|KDR21070.1| Inositol monophosphatase [Zootermopsis nevadensis]	59.9665	59.4568	59.5327	53.2869	56.0362	50.6285	69.8061	65.8253	68.5757	64.5376	64.3398	72.1956	64.3994	71.7651	69.109	88.1935	79.3235	83.9927	K01092	GO:0006796;GO:0052834	14
LOC111044544	N-acylneuraminate-9-phosphatase [Osmia bicornis bicornis]	47.169	55.1855	50.1823	35.9014	48.2016	62.7823	36.6042	41.4759	56.2792	40.1375	34.8903	43.8659	57.2349	52.9927	56.3246	55.0713	57.5312	47.1295	K01097	NA	7
LOC111045780	inositol polyphosphate 5-phosphatase OCRL-1 [Solenopsis invicta]	8.45397	9.0044	8.97931	5.75535	10.1549	8.0608	7.6571	6.33266	5.31619	5.78361	7.37677	5.35901	9.40372	8.8121	8.56357	9.36845	8.51292	8.32301	K01099	GO:0044763	4
LOC111059650	pyruvate dehydrogenase [acetyl-transferring]-phosphatase 1, mitochondrial [Zootermopsis nevadensis] &gt;gi|646721587|gb|KDR22865.1| [Pyruvate dehydrogenase [acetyl-transferring]]-phosphatase 1, mitochondrial [Zootermopsis nevadensis]	17.1068	17.8199	19.8002	14.0092	17.6698	13.9396	15.0268	13.4332	11.4648	13.0161	17.8798	12.1165	15.699	18.8666	19.1875	15.221	15.7037	19.1013	K01102	GO:0004722;GO:0006470;GO:0046872	4
LOC111054438	type I inositol 1,4,5-trisphosphate 5-phosphatase isoform X1 [Nilaparvata lugens]	6.61349	6.97407	5.89669	6.5057	6.6105	9.55604	5.10764	5.10843	4.59909	7.03517	6.54724	6.55162	10.2952	7.91142	6.78302	7.45143	6.46119	5.62773	K01106	GO:0016787;GO:0046856	20
LOC111043305	inositol polyphosphate 1-phosphatase [Bombus impatiens]	5.62586	5.81233	5.79588	5.08725	5.8229	6.7694	3.62245	4.2066	5.00809	7.74634	7.47611	6.62773	8.09299	7.12731	7.70938	6.9033	7.40167	6.32587	K01107	NA	11
LOC111064347	type I inositol 3,4-bisphosphate 4-phosphatase isoform X1 [Zootermopsis nevadensis] &gt;gi|1228002171|ref|XP_021932966.1| type I inositol 3,4-bisphosphate 4-phosphatase isoform X1 [Zootermopsis nevadensis] &gt;gi|1228002173|ref|XP_021932967.1| type I inositol 3,4-bisphosphate 4-phosphatase isoform X1 [Zootermopsis nevadensis] &gt;gi|646704089|gb|KDR12444.1| Type I inositol-3,4-bisphosphate 4-phos…	21.1263	22.5838	23.1362	18.799	18.9054	22.3542	18.6766	16.2394	15.4083	15.3779	16.527	14.7912	19.9344	20.7782	20.2756	15.6854	17.4346	14.767	K01109	NA	13
LOC111047065	phosphatidylinositol 3,4,5-trisphosphate 3-phosphatase and dual-specificity protein phosphatase PTEN isoform X2 [Solenopsis invicta]	16.3792	17.6606	15.8253	13.4472	13.894	17.6933	13.8233	13.4367	15.088	14.3912	15.8008	14.9734	16.7282	17.5032	18.9039	19.4227	17.7522	18.1778	K01110	GO:0001932;GO:0004721;GO:0005515;GO:0005886;GO:0006470;GO:0006950;GO:0007416;GO:0007420;GO:0009966;GO:0010647;GO:0010975;GO:0016477;GO:0022414;GO:0023056;GO:0031401;GO:0032879;GO:0035556;GO:0042127;GO:0042981;GO:0044087;GO:0044424;GO:0044708;GO:0044710;GO:0044802;GO:0048667;GO:0048812;GO:0050804;GO:0050877;GO:0051129;GO:0051705;GO:0051961;GO:0052866;GO:0061564;GO:0065008;GO:0065009;GO:0072358;GO:…	15
LOC111057487	PREDICTED: 14 kDa phosphohistidine phosphatase isoform X2 [Chrysochloris asiatica]	26.9133	26.4461	22.6368	22.7193	20.1586	29.0592	20.8157	18.9056	23.4345	21.7468	21.4902	20.7753	22.4379	23.1494	23.4839	23.0084	24.5737	25.4405	K01112	GO:0005829;GO:0008969;GO:0035971	13
LOC120349751	phospholipase C, phosphocholine-specific [Serratia marcescens]	0	0	0	0	0	0	0	0	0	0	0	0	0	0	0	0	0	0	K01114	NA	NA
LOC111061682	phospholipase D2 [Bombus impatiens]	1.2693	1.06342	0.955926	0.645351	1.23465	0.756819	0.625438	0.571011	0.356852	0.687659	1.53764	0.927964	1.01698	0.800698	1.10083	0.975304	1.08791	0.698724	K01115	NA	20
LOC111064608	phospholipase D2 [Bombus impatiens]	1.11266	0.961874	1.06755	0.568591	1.7016	0.473324	0.745887	0.669877	0.466682	0.376189	1.12618	0.541004	1.24606	0.657945	0.735995	0.786433	0.874377	0.847267	K01115	GO:0003824;GO:0009987;GO:0012505;GO:0016020;GO:0043231;GO:0044444;GO:0044699	13
LOC111051096	1-phosphatidylinositol-4,5-bisphosphate phosphodiesterase gamma-1 [Zootermopsis nevadensis]	9.83901	13.2262	12.2182	7.92047	9.74458	10.8211	10.2629	9.95734	9.47545	7.11142	8.25288	6.27584	11.6007	9.92414	11.7582	11.6924	11.2387	10.2608	K01116	GO:0004435;GO:0004871;GO:0005509;GO:0005622;GO:0009395;GO:0035556	13
LOC111050790	lysophospholipase D GDPD1-like [Solenopsis invicta]	4.64223	5.13078	4.75906	4.01853	3.56943	5.84273	3.18361	2.99071	2.71259	4.93235	4.63922	4.64385	5.65632	4.82067	5.6064	4.3864	5.00768	4.21952	K01126	GO:0008081;GO:0016020	20
LOC111059508	hypothetical protein LSTR_LSTR012616 [Laodelphax striatellus]	6.17126	6.1162	6.51537	4.06495	6.09808	8.42446	5.77215	4.79746	5.05175	6.7572	4.56594	5.52297	6.25758	8.71852	6.52327	5.67043	6.03418	5.54154	K01126	NA	16
LOC120348907	hypothetical protein LSTR_LSTR012616 [Laodelphax striatellus]	7.70323	6.48337	5.72881	5.64437	5.51389	7.12367	4.54151	4.50956	5.17525	3.9661	3.10311	3.28758	4.51052	4.37002	5.25934	4.47435	4.36321	4.10374	K01126	NA	2
LOC111048347	acid sphingomyelinase-like phosphodiesterase 3a isoform X1 [Bombus impatiens] &gt;gi|815901965|ref|XP_012237057.1| acid sphingomyelinase-like phosphodiesterase 3a isoform X1 [Bombus impatiens] &gt;gi|815901968|ref|XP_012237058.1| acid sphingomyelinase-like phosphodiesterase 3a isoform X1 [Bombus impatiens] &gt;gi|1366078107|ref|XP_024221153.1| acid sphingomyelinase-like phosphodiesterase 3a isofo…	0.612336	0.851134	0.790432	0.70702	0.511878	0.797299	0.691402	0.372496	0.573838	0.653474	1.48678	0.435241	1.27452	1.18986	1.169	0.722475	1.06976	0.347029	K01128	GO:0044421	16
LOC111062258	acid sphingomyelinase-like phosphodiesterase 3b [Agrilus planipennis]	1.32951	0.87488	1.32649	1.54374	1.28908	2.02955	1.40827	1.07344	1.07569	1.96497	1.33756	1.77059	1.45773	1.7757	1.61731	1.40664	2.01129	1.35213	K01128	GO:0044421	8
LOC120350332	deoxyguanosinetriphosphate triphosphohydrolase-like protein [Acinetobacter baumannii]	0	0	0	0	0	0	0	0	0	0	0	0	0	0	0	0	0	0	K01129	NA	NA
LOC111044180	arylsulfatase B-like [Zootermopsis nevadensis] &gt;gi|1227956223|ref|XP_021915548.1| arylsulfatase B-like [Zootermopsis nevadensis] &gt;gi|646723758|gb|KDR24260.1| Arylsulfatase B [Zootermopsis nevadensis]	49.6136	61.2914	67.2631	63.4099	54.4139	70.4415	53.5162	39.3594	11.5956	52.3808	74.844	48.0759	64.9773	41.7283	25.4479	32.5245	20.2848	11.8931	K01135	GO:0008484;GO:0016020	2
LOC111050017	arylsulfatase B-like [Acyrthosiphon pisum]	40.1673	38.7997	43.1762	31.8857	34.1407	40.7701	33.9321	34.3338	41.8147	29.5052	24.9075	33.7465	33.641	35.7646	33.3851	35.0893	34.7406	28.8643	K01135	GO:0016787	6
LOC111054840	arylsulfatase B-like isoform X2 [Zootermopsis nevadensis] &gt;gi|1227975303|ref|XP_021919135.1| arylsulfatase B-like isoform X2 [Zootermopsis nevadensis] &gt;gi|1227975305|ref|XP_021919136.1| arylsulfatase B-like isoform X2 [Zootermopsis nevadensis] &gt;gi|646716687|gb|KDR19827.1| Arylsulfatase B [Zootermopsis nevadensis]	22.2149	27.7123	34.5046	13.8911	26.514	11.6972	37.3465	31.5447	27.5475	18.55	25.1889	23.3252	24.4345	28.6835	25.5923	28.3823	27.4474	27.2673	K01135	GO:0008152;GO:0008484	18
LOC111056249	arylsulfatase B-like [Nilaparvata lugens]	20.2454	30.0923	23.9736	11.3833	34.4398	18.4774	19.3007	25.7758	25.8032	21.3861	32.5238	19.3892	18.1988	23.0063	27.8827	22.6987	22.3534	17.5576	K01135	NA	5
LOC111058429	arylsulfatase B [Apis mellifera]	0.852683	0.899549	1.38502	1.23401	1.14047	1.2247	0.889345	0.972071	0.760671	1.50595	1.94343	1.15176	2.0176	1.31449	2.4693	2.36984	1.61915	0.684447	K01135	GO:0016787	9
LOC111058431	arylsulfatase B-like [Acyrthosiphon pisum]	2.14391	1.78043	1.3006	1.38362	1.7023	1.62413	0.951483	1.14823	1.22379	2.54703	2.06725	2.00896	1.61019	1.74662	1.68399	1.74977	1.71929	1.67389	K01135	GO:0016787	17
LOC111046525	iduronate 2-sulfatase-like [Nilaparvata lugens]	1.95669	2.43067	2.75641	2.17631	3.88211	1.14241	2.80895	2.85141	3.04529	0.946176	2.66589	1.19152	1.58611	3.673	3.17227	2.64915	1.60776	2.13573	K01136	GO:0008484	10
LOC111049407	PREDICTED: N-acetylglucosamine-6-sulfatase-like [Saccoglossus kowalevskii]	78.9426	88.1164	84.4434	73.6349	68.8491	79.3891	77.2269	82.7926	85.9294	74.4131	78.405	81.4941	83.7868	82.1377	86.4189	97.1917	91.1171	92.0013	K01137	NA	14
LOC111046320	hypothetical protein GE061_19239 [Apolygus lucorum]	4.18323	4.14772	2.6476	3.01427	3.70066	5.04237	3.8989	3.12246	3.37719	2.56819	2.67098	2.75328	3.17439	4.09238	4.47253	3.29532	4.42627	5.68187	K01142	GO:0004519;GO:0016829;GO:0090304	15
LOC111052146	pre-piRNA 3&apos;-exonuclease trimmer-like [Nilaparvata lugens]	5.83358	5.512	5.89826	5.4801	5.41293	6.75726	6.01052	6.06332	6.33731	3.35915	4.56966	2.54259	4.07908	4.75732	4.93089	5.63898	3.39705	5.55743	K01148	NA	6
LOC111058787	poly(A)-specific ribonuclease PARN isoform X1 [Apis mellifera]	19.5348	18.4443	19.4945	17.4097	18.3022	23.0267	19.3984	21.8078	22.2326	15.9733	15.7923	17.9883	20.5486	20.9711	19.9611	22.6208	21.881	23.1928	K01148	GO:0005488	18
LOC111051709	uncharacterized protein C19orf43 homolog [Nilaparvata lugens]	5.14333	6.33348	5.15048	3.58152	3.6682	4.33944	3.9745	3.22353	3.38822	3.86186	4.99353	3.54672	5.77876	5.07885	6.46092	5.50806	4.63064	4.83061	K01149	NA	7
LOC111051710	hypothetical protein KGM_212377 [Danaus plexippus plexippus]	1050.84	1005.85	1009.48	1159.68	1032.39	929.689	1082.36	1104.43	1090.14	1201.76	1074.98	1197.21	1065.53	1045.89	1079.38	1024.91	1044.97	1130.74	K01149	GO:0004129;GO:0005739;GO:1902600	17
LOC111048316	plancitoxin-1 [Agrilus planipennis] &gt;gi|1435353985|ref|XP_025835052.1| plancitoxin-1-like [Agrilus planipennis]	37.4735	45.9316	48.0196	25.392	42.9797	32.4011	29.3913	32.6497	37.5814	27.625	32.1643	31.6508	41.7948	45.8543	49.1009	42.6862	39.0855	34.2897	K01158	GO:0004519;GO:0006259;GO:0043227;GO:0044699	7
LOC111061690	ribonucleases P/MRP protein subunit POP1-like [Nilaparvata lugens]	7.19474	7.0247	5.10796	5.39494	5.91284	7.19934	4.93865	5.23617	6.36303	5.18441	4.90501	4.41795	7.34871	6.36152	6.94315	5.79273	6.08351	6.13556	K01164	NA	13
LOC120351676	uncharacterized protein Dvir_GJ13895 [Drosophila virilis] &gt;gi|194155464|gb|EDW70648.1| uncharacterized protein Dvir_GJ13895 [Drosophila virilis]	0	0.032103	0.118001	0	0	0	0	0	0.114994	0.196973	0	0	0	0	0	0	0	0	K01166	GO:0008152	17
LOC111057715	endonuclease G, mitochondrial isoform X1 [Solenopsis invicta]	18.4468	18.8523	18.7465	13.912	17.3794	15.393	18.4223	18.5	17.881	12.9446	17.1948	13.0585	19.1811	16.0173	19.3183	19.572	15.7792	18.0683	K01173	GO:0003676;GO:0004123;GO:0004519;GO:0006309;GO:0044540;GO:0046872;GO:0080146	18
LOC111056901	uncharacterized protein LOC100161517 isoform X1 [Acyrthosiphon pisum]	14.5703	17.8728	15.8913	12.9514	20.6103	24.3996	8.81505	13.4793	15.641	13.3882	15.8972	12.9096	12.2144	16.0694	11.638	11.9264	13.6581	13.2008	K01179	GO:0008810;GO:0030245;GO:0030246	19
LOC111048624	chitinase [Mamestra brassicae]	100.387	143.827	146.671	92.036	85.1111	115.857	91.496	119.447	118.759	54.2602	133.891	77.1981	96.5419	88.493	117.278	70.5356	76.6985	72.2797	K01183	GO:0002532;GO:0004568;GO:0005615;GO:0005975;GO:0006032;GO:0008061;GO:0019900;GO:0090197	5
LOC111052462	chitinase-like protein Idgf4 isoform X2 [Bombus impatiens]	423.647	392.61	446.738	504.997	558.849	423.629	511.822	462.922	465.879	297.211	402.819	352.214	382.385	304.972	377.761	358.612	317.055	283.605	K01183	GO:0008152;GO:0016787	3
LOC111053933	acidic mammalian chitinase [Apis mellifera]	13.567	12.2275	12.5918	11.0162	11.5198	16.5342	10.0069	9.54149	10.7278	10.5614	10.4829	12.3922	13.2563	14.3987	15.3323	12.3808	14.6264	13.6465	K01183	GO:0005488;GO:0005615;GO:0005737;GO:0006032;GO:0008843;GO:0009605;GO:0044238;GO:0044707;GO:0044763;GO:0048522	20
LOC111055728	probable chitinase 10 isoform X1 [Solenopsis invicta]	91.3348	115.695	97.2192	53.8186	132.564	91.6802	58.3725	71.616	66.3432	84.2336	96.8572	69.0212	67.707	76.8547	67.9433	68.3411	84.3869	55.5562	K01183	GO:0005615;GO:0005975;GO:0006032;GO:0008061;GO:0008843;GO:0009617	2
LOC111056481	hypothetical protein LSTR_LSTR007626 [Laodelphax striatellus]	78.5879	91.585	102.602	61.3144	50.8552	88.0759	75.9011	72.8614	76.5297	71.5874	56.4954	74.4426	69.4064	58.3622	70.2507	71.7349	80.3677	66.526	K01183	GO:0004568;GO:0005975;GO:0006032;GO:0016021	5
LOC111057197	endochitinase [Acyrthosiphon pisum]	13.0766	8.45774	11.01	5.47934	9.60286	7.356	3.40872	4.80244	4.14156	9.15825	4.2081	4.57441	5.13579	9.30954	5.99111	4.58426	5.12304	6.42108	K01183	GO:0002532;GO:0004568;GO:0005615;GO:0005976;GO:0006032;GO:0019900;GO:0090197	5
LOC111064182	mucin-5AC [Solenopsis invicta]	20.7498	25.5572	20.3379	13.5272	31.517	18.9268	15.6004	16.7923	16.7277	16.8639	20.5361	16.1041	11.8345	17.5129	16.1063	17.2949	19.4891	15.9892	K01183	GO:0005615;GO:0005737;GO:0005975;GO:0006032;GO:0008061;GO:0008843;GO:0044707;GO:0044763;GO:0048522;GO:0050896	2
LOC111064210	Chitinase-3-like protein 3 [Zootermopsis nevadensis]	67.5849	60.5308	64.6406	45.5229	104.617	41.124	33.9349	49.5375	31.4141	64.6369	84.7891	51.5998	41.265	48.4614	51.1845	41.7391	52.347	38.6869	K01183	GO:0004553;GO:0006030	8
LOC120348789	endochitinase [Acyrthosiphon pisum]	24.1429	23.9067	23.9247	19.4564	30.8833	25.137	14.0589	16.4172	11.8432	17.0084	18.0169	11.9488	17.778	24.4531	20.7484	16.2752	19.4803	18.1721	K01183	GO:0002532;GO:0004568;GO:0005615;GO:0005976;GO:0006032;GO:0019900;GO:0090197	12
LOC120349484	chitinase [Phyllonorycter ringoniella]	2.51385	2.03207	1.4415	1.44146	1.66644	2.39603	0.997959	0.924213	0.877556	1.48975	0.971133	1.46972	1.50603	2.13699	1.85268	1.72081	0.997492	1.75995	K01183	GO:0002532;GO:0004568;GO:0005615;GO:0005976;GO:0006032;GO:0019900;GO:0090197	12
LOC120354132	chitinase [Nilaparvata lugens]	20.5239	22.9614	26.9608	22.5945	14.7445	16.985	33.0539	22.5058	30.3682	9.18048	17.0075	12.2455	25.4701	18.2276	23.5503	22.6859	18.0495	15.2489	K01183	GO:0004568;GO:0005576;GO:0005975;GO:0006032;GO:0008061	1
LOC120355456	seminal fluid protein [Nilaparvata lugens]	221.443	277.001	255.663	280.008	270.068	228.419	318.827	280.034	281.057	238.73	343.077	243.706	355.518	313.182	398.798	313.379	263.8	277.076	K01183	GO:0004568;GO:0005975;GO:0006032	16
LOC111049616	maltase 2 [Acyrthosiphon pisum]	54.7209	55.0561	48.1606	73.8199	67.6773	51.291	37.9675	41.5673	43.9292	41.0707	63.8724	39.0987	67.8627	74.2388	78.5011	54.7001	44.3467	59.7853	K01187	GO:0008152;GO:0016787	20
LOC111049617	maltase A3-like [Nilaparvata lugens]	2.1868	2.65436	1.90728	2.12017	1.96826	2.51694	1.61424	1.41205	1.52692	0.831416	2.19039	0.910836	1.95487	1.94054	1.56035	1.52485	1.43467	1.76296	K01187	NA	2
LOC111049618	maltase 2 [Acyrthosiphon pisum]	103.061	71.8972	64.6665	141.239	113.559	212.471	81.9681	75.3072	62.7462	120.657	98.78	111.483	162.107	131.936	129.835	119.849	127.486	111.814	K01187	GO:0008152;GO:0016787	8
LOC111055492	hypothetical protein D910_10211 [Dendroctonus ponderosae]	27.22	28.4501	28.4451	25.5839	29.2738	29.9533	29.5673	26.8993	28.7307	27.2711	32.4306	26.1356	32.5203	35.0438	32.5773	36.4156	33.4268	33.8561	K01187	GO:0016798	9
LOC111056870	neutral alpha-glucosidase AB isoform X4 [Bombus impatiens]	81.944	94.581	97.7622	75.1939	73.3638	74.815	97.0819	81.787	98.3011	58.0746	82.5092	59.558	76.1354	77.5928	83.3666	83.8845	76.3184	84.5077	K01187	GO:0016787	6
LOC111049528	alpha-mannosidase 2 [Bombus impatiens]	16.783	21.6916	23.2648	11.2425	17.3655	12.4789	13.0288	13.6115	11.2491	10.2241	17.3914	8.91277	14.1996	14.2811	17.3385	13.1401	13.0158	13.5845	K01191	GO:0004559;GO:0005488;GO:0005794;GO:0006487;GO:0007275;GO:0016020;GO:0048856;GO:0070062	5
LOC111044547	beta-mannosidase [Zootermopsis nevadensis] &gt;gi|1227973106|ref|XP_021917999.1| beta-mannosidase [Zootermopsis nevadensis] &gt;gi|1227973108|ref|XP_021918000.1| beta-mannosidase [Zootermopsis nevadensis] &gt;gi|646717625|gb|KDR20416.1| Beta-mannosidase [Zootermopsis nevadensis]	8.33894	10.1891	9.30268	9.447	12.2176	10.9205	8.58727	7.25329	10.152	8.09278	8.09199	7.89831	9.05627	9.68591	9.51366	7.50892	9.46656	8.47352	K01192	GO:0016787	10
LOC111048001	soluble trehalase [Nilaparvata lugens]	6.70864	5.42527	3.76168	4.00189	4.84763	5.98561	2.78397	3.39581	4.47309	6.28373	5.57712	6.54224	5.2542	6.56795	7.55088	6.7748	7.1642	7.64353	K01194	GO:0016787	9
LOC111051008	soluble trehalase [Nilaparvata lugens]	63.0993	66.612	71.6405	54.895	67.6909	59.4705	59.5291	68.2799	59.087	64.3685	51.2367	46.3059	47.8442	45.7653	41.8032	44.4894	56.4016	43.4993	K01194	GO:0004555;GO:0005991	6
LOC111056142	membrane-bound trehalase [Nilaparvata lugens]	36.944	43.4627	45.1666	24.7193	41.9845	29.119	30.9115	31.4084	29.9512	29.3027	39.52	27.5205	40.0584	40.7915	43.102	41.1306	35.6444	42.2194	K01194	GO:0004555;GO:0005991;GO:0016021	7
LOC111049067	beta-glucuronidase-like [Nilaparvata lugens]	21.006	21.2981	22.0124	12.2283	18.7081	16.316	11.86	12.7334	11.7849	15.0752	15.4148	11.771	14.9424	15.8649	15.3234	14.8811	17.0686	16.4672	K01195	GO:0004553;GO:0008152	5
LOC111049544	beta-glucuronidase isoform X2 [Solenopsis invicta]	15.1232	18.7046	15.9043	15.7968	18.4994	16.0078	14.5812	17.0042	18.9253	12.6695	14.3831	14.7049	19.2267	20.1515	18.8628	18.079	19.4814	17.2128	K01195	GO:0004553;GO:0005102;GO:0005615;GO:0005764;GO:0006027;GO:0016020;GO:0019904;GO:0030212;GO:0044710;GO:0070062	15
LOC111056404	LOW QUALITY PROTEIN: glycogen debranching enzyme [Nilaparvata lugens]	45.2485	43.5417	36.5	39.6162	50.4117	29.3128	40.2518	37.5255	29.1524	34.5394	58.2293	29.6138	47.112	52.5035	54.7438	45.8786	37.2183	49.3226	K01196	NA	16
LOC111048499	hyaluronidase [Acyrthosiphon pisum]	3.80605	4.83829	5.14216	2.45105	4.29066	6.29014	3.97145	5.04776	4.42729	7.52013	3.96274	4.90612	6.55464	5.54014	3.28772	5.58792	4.64525	2.9058	K01197	GO:0016787	17
LOC111055521	hyaluronidase PH-20 [Pteropus alecto]	0.806415	0.934789	0.824384	0.798538	0.441569	1.13102	0.638221	0.55875	0.488537	0.897047	0.577109	0.707534	0.57392	0.632227	0.904474	0.737124	1.1511	0.82876	K01197	NA	4
LOC111054539	PREDICTED: glucosylceramidase-like [Dendroctonus ponderosae] &gt;gi|1130254651|ref|XP_019767616.1| PREDICTED: glucosylceramidase-like [Dendroctonus ponderosae] &gt;gi|332375851|gb|AEE63066.1| unknown [Dendroctonus ponderosae]	6.20298	6.397	6.19016	7.65974	8.87159	9.62225	7.03281	7.03951	4.20089	9.52726	8.2383	7.77068	11.4704	7.12112	8.52665	9.81734	10.0648	8.21372	K01201	GO:0005764;GO:0006665;GO:0010033;GO:0016787;GO:0032268;GO:0034641;GO:0044707;GO:0048585;GO:0051716	8
LOC111057820	glucosylceramidase [Solenopsis invicta]	24.4047	27.9681	25.9493	32.7643	28.505	37.0823	24.1171	23.8032	27.7654	31.3937	26.4901	26.45	29.0275	23.3198	21.0678	27.3801	34.6859	26.7962	K01201	GO:0005764;GO:0006665;GO:0010033;GO:0016787;GO:0032268;GO:0034641;GO:0044707;GO:0048585;GO:0051716	19
LOC111059462	glucosylceramidase isoform X2 [Bombus impatiens] &gt;gi|815916529|ref|XP_012243417.1| glucosylceramidase isoform X2 [Bombus impatiens] &gt;gi|815916531|ref|XP_012243418.1| glucosylceramidase isoform X2 [Bombus impatiens]	2.9171	4.82598	4.01775	1.76274	5.99547	4.56979	2.40245	3.62406	3.61097	5.3743	3.54681	5.5631	1.23033	3.87453	2.32351	3.04873	4.61029	4.04947	K01201	GO:0004348;GO:0005515;GO:0005765;GO:0006680;GO:0023021;GO:0032715;GO:0035307;GO:0043407;GO:0046512;GO:0046513;GO:0070062;GO:0071356;GO:1903052	17
LOC111064260	glucosylceramidase isoform X2 [Bombus impatiens] &gt;gi|815916529|ref|XP_012243417.1| glucosylceramidase isoform X2 [Bombus impatiens] &gt;gi|815916531|ref|XP_012243418.1| glucosylceramidase isoform X2 [Bombus impatiens]	0.080642	0	0	0.262783	0.23891	0	0.074268	0	0	0.152902	0.116501	0.135001	0	0	0.204724	0.147698	0	0.220135	K01201	GO:0004348;GO:0005515;GO:0005765;GO:0006680;GO:0023021;GO:0032715;GO:0035307;GO:0043407;GO:0046512;GO:0046513;GO:0070062;GO:0071356;GO:1903052	8
LOC120355565	glucosylceramidase-like [Nilaparvata lugens] &gt;gi|1233163035|ref|XP_022207656.1| glucosylceramidase-like [Nilaparvata lugens]	0.411647	0.691273	0.593986	0.852301	0.844073	0.672257	1.27091	0.541856	0.782586	1.54127	1.12293	2.52813	2.46237	1.90882	0.780972	0.739218	1.74452	0.90419	K01201	GO:0008152	11
LOC111052906	hypothetical protein LSTR_LSTR000527 [Laodelphax striatellus]	13.1241	8.69461	10.1044	11.1913	15.1355	13.4282	10.8787	9.88278	12.168	8.1349	5.53758	9.14549	8.01459	10.802	7.24518	5.23063	7.36207	5.99072	K01204	GO:0008152;GO:0016798	3
LOC111058863	alpha-N-acetylgalactosaminidase-like [Nilaparvata lugens] &gt;gi|1035439579|gb|ANJ04640.1| alpha-N-acetylgalactosaminidase [Nilaparvata lugens]	93.555	115.119	121.814	79.124	81.7408	114.041	92.9436	94.0629	115.155	68.7278	93.1064	86.6622	110.366	97.8125	118.122	111.787	108.091	100.905	K01204	GO:0008152;GO:0016798	7
LOC111059935	alpha-N-acetylgalactosaminidase isoform X1 [Nilaparvata lugens] &gt;gi|1233208090|ref|XP_022203255.1| alpha-N-acetylgalactosaminidase isoform X2 [Nilaparvata lugens]	53.627	56.7699	54.7666	35.2278	68.2978	60.6703	24.2697	38.6385	27.568	55.1836	50.3696	44.1323	42.9308	41.763	39.0608	38.4152	49.8655	30.8679	K01204	GO:0004553;GO:0005975	8
LOC111059344	alpha-N-acetylglucosaminidase isoform X1 [Zootermopsis nevadensis] &gt;gi|646697820|gb|KDR09306.1| Alpha-N-acetylglucosaminidase [Zootermopsis nevadensis]	10.073	11.3825	10.9912	7.82021	10.9487	7.5985	10.8668	10.4519	9.29885	5.17713	8.12435	6.266	9.82188	9.99565	10.5454	11.884	10.5077	11.0905	K01205	NA	13
LOC111053201	alpha-L-fucosidase [Osmia bicornis bicornis] &gt;gi|1655575739|ref|XP_029047263.1| alpha-L-fucosidase [Osmia bicornis bicornis] &gt;gi|1655575741|ref|XP_029047264.1| alpha-L-fucosidase [Osmia bicornis bicornis]	0.0656	0	0	0	0.041538	0	0	0	0	0	0.201445	0	0.410026	0.053613	0.147222	0	0	0.146086	K01206	GO:0004560;GO:0005764;GO:0042806	16
LOC111057905	hypothetical protein GE061_04537 [Apolygus lucorum]	20.0473	21.5931	22.6711	21.6005	24.7715	22.4306	21.2817	20.7431	17.5798	18.5446	19.8542	19.5756	19.5883	22.8516	22.0484	20.6533	22.7039	20.4429	K01206	GO:0005975;GO:0016798	12
LOC111048933	cytosolic endo-beta-N-acetylglucosaminidase [Nilaparvata lugens]	11.146	9.86654	10.6992	8.02711	8.55404	6.87914	7.02401	8.22474	7.91324	8.34062	8.5401	7.9709	9.87617	10.063	10.9122	9.02619	7.77704	9.08873	K01227	GO:0005737;GO:0008152;GO:0033925	13
LOC111047775	mannosyl-oligosaccharide glucosidase GCS1 [Apis mellifera]	5.11568	5.81172	5.06686	3.54366	4.60037	4.11238	5.44188	4.23365	2.86067	2.82122	6.32197	2.96465	5.9377	5.71259	5.74267	6.65002	4.26109	5.49613	K01228	GO:0016798;GO:0044425;GO:0044723	7
LOC111050759	mannosyl-oligosaccharide 1,2-alpha-mannosidase IA isoform X1 [Solenopsis invicta]	56.7876	59.7649	54.7804	46.1386	48.3294	63.0273	46.9481	43.562	53.1335	42.7258	45.743	41.9071	50.3183	52.0828	53.1868	50.79	58.0969	47.6071	K01230	GO:0005794;GO:0009100;GO:0016020;GO:0016798;GO:0044699	13
LOC111054344	alpha-mannosidase 2 [Zootermopsis nevadensis] &gt;gi|1227998246|ref|XP_021930962.1| alpha-mannosidase 2 [Zootermopsis nevadensis] &gt;gi|1227998248|ref|XP_021930963.1| alpha-mannosidase 2 [Zootermopsis nevadensis] &gt;gi|1227998250|ref|XP_021930964.1| alpha-mannosidase 2 [Zootermopsis nevadensis] &gt;gi|1227998252|ref|XP_021930965.1| alpha-mannosidase 2 [Zootermopsis nevadensis] &gt;gi|1227998254…	5.95508	6.93966	5.58337	4.97462	5.58245	5.34354	5.1351	4.44521	2.67227	3.42524	5.58516	3.17081	5.42812	5.3886	5.65101	4.93608	5.49758	4.36371	K01231	GO:0004553;GO:0005488;GO:0008152	13
LOC111045179	S-adenosylhomocysteine hydrolase-like protein 1 isoform X5 [Solenopsis invicta]	38.0354	41.5935	39.3132	30.0521	30.9976	44.4779	33.1	33.1489	31.3817	40.5396	35.3829	42.6551	35.9873	34.7397	37.419	37.6612	39.4027	38.7407	K01251	GO:0004013;GO:0005829;GO:0006730;GO:0033353	20
LOC111045728	PREDICTED: adenosylhomocysteinase B-like [Neolamprologus brichardi]	147.412	143.975	146.456	131.811	129.628	123.128	154.262	169.462	174.421	147.358	163.748	141.838	147.099	150.257	137.128	175.55	158.475	173.146	K01251	GO:0004013;GO:0005829;GO:0006730;GO:0033353;GO:0042470;GO:0070062	18
LOC111043743	putative leukotriene A4 hydrolase [Daphnia pulex]	61.6895	67.8295	65.5584	53.1077	51.8594	56.8443	81.2948	73.1251	85.9193	45.8494	47.3335	50.8038	55.9127	53.6939	57.1219	62.6491	58.9439	63.0322	K01254	GO:0004177;GO:0004301;GO:0004463;GO:0005515;GO:0005654;GO:0005829;GO:0008237;GO:0008270;GO:0019369;GO:0019370;GO:0043171;GO:0044822;GO:0050896;GO:0070062	1
LOC111044560	PREDICTED: cytosol aminopeptidase isoform X2 [Tribolium castaneum]	168.316	174.708	185.228	170.569	180.887	166.319	203.582	201.15	199.037	168.404	172.235	172.148	163.801	176.232	159.023	171.614	173.368	165.928	K01255	GO:0005622;GO:0008238;GO:0019538	1
LOC111046217	Xaa-Pro aminopeptidase 1 [Zootermopsis nevadensis]	36.4907	41.5365	38.2448	30.6145	34.1509	35.0618	38.0872	34.136	38.4612	29.4579	33.34	27.8318	30.8789	35.0992	34.9104	35.673	31.497	35.7841	K01262	GO:0008152;GO:0016787	6
LOC111046791	xaa-Pro aminopeptidase 1 isoform X2 [Bombus impatiens]	0.30051	0.307938	0.238508	0	0.289479	0.234214	0.202529	0.295296	0	0	0.065206	0	0.145551	0	0.083706	0	0	0	K01262	NA	6
LOC111051356	xaa-Pro aminopeptidase ApepP-like [Nilaparvata lugens]	0.879599	0.64814	0.621527	0.655706	0.650341	1.03669	1.11837	1.12914	0.703662	0.752354	0.644508	0.876347	0.797459	1.11257	0.602789	0.482318	0.415371	0.766075	K01262	NA	1
LOC111053049	xaa-Pro aminopeptidase 3 [Solenopsis invicta]	66.7627	64.6206	78.6402	50.9617	60.2276	67.9503	59.3899	48.9662	71.0588	48.0157	56.4348	71.6945	60.2068	66.4727	63.1834	52.7896	66.3965	57.3474	K01262	GO:0003094;GO:0004177;GO:0005739;GO:0016485;GO:0046872;GO:0070062	5
LOC120348818	xaa-Pro aminopeptidase 1 isoform X2 [Bombus impatiens]	8.07229	8.15646	7.62381	9.35011	8.03941	6.34073	7.35575	7.2925	6.7675	11.2658	10.8542	9.63893	11.242	7.09031	11.4529	7.23725	10.3885	8.08953	K01262	NA	11
LOC120352180	probable Xaa-Pro aminopeptidase 3 isoform X1 [Zootermopsis nevadensis] &gt;gi|646698983|gb|KDR09847.1| putative Xaa-Pro aminopeptidase 3 [Zootermopsis nevadensis]	2.05156	2.06969	1.13279	1.7927	2.77218	1.25616	3.00761	2.18249	1.26557	2.38876	2.24571	1.51858	1.63851	2.17962	2.38227	1.39459	1.56217	1.74756	K01262	GO:0008152;GO:0008238;GO:0046872	1
LOC111054328	putative methionine aminopeptidase [Danaus plexippus plexippus]	57.129	52.0517	53.0187	61.7144	55.6011	63.3892	65.4902	62.2545	62.0034	58.247	60.6136	58.7956	66.2714	64.9828	57.1474	61.5604	61.5573	66.4093	K01265	GO:0004177;GO:0005634;GO:0005829;GO:0006417;GO:0008235;GO:0018206;GO:0022400;GO:0031365;GO:0070527	18
LOC111056983	methionine aminopeptidase 2-like [Nilaparvata lugens]	43.0635	43.1841	43.9908	50.1407	41.4068	31.9116	47.7741	41.3853	43.6731	27.2233	33.8562	25.831	30.5388	28.5412	30.7189	34.305	33.1537	37.6682	K01265	GO:0005737;GO:0006508;GO:0046872;GO:0070006;GO:0070084	6
LOC111057488	mRNA-decapping enzyme 1A [Bombus impatiens]	10.378	10.5608	8.49186	8.88323	7.87356	11.6602	8.85651	7.88392	9.44842	7.68045	7.87672	7.14873	8.85663	8.71499	8.69754	10.046	9.39527	8.95442	K01265	GO:0008233;GO:0044238;GO:0071704	13
LOC111059600	methionine aminopeptidase 2-like [Nilaparvata lugens]	37.1792	34.4082	38.0595	41.3024	35.5343	41.3487	44.3018	35.5479	38.505	43.3662	44.1887	40.0938	39.4611	39.4087	38.4973	42.2445	45.0977	41.328	K01265	GO:0005737;GO:0006508;GO:0046872;GO:0070006;GO:0070084	11
LOC111045928	dipeptidase 1-like [Bombus impatiens] &gt;gi|1366098778|ref|XP_024223517.1| dipeptidase 1-like [Bombus impatiens]	1.2897	1.16374	1.37037	1.173	1.10634	1.76667	1.11879	0.682606	0.5862	0.689768	1.60139	0.553864	1.06656	0.990305	0.942518	0.975124	1.48853	0.8585	K01273	GO:0006508;GO:0008237;GO:0016805;GO:0031225;GO:0046872	12
LOC111048591	dipeptidase 1-like [Nilaparvata lugens]	41.1499	39.5471	37.8187	37.962	32.7027	66.8678	28.8159	38.7481	44.3993	47.0235	35.6397	49.1391	41.5784	45.6387	41.9819	45.0296	55.7522	47.6307	K01273	GO:0070011	14
LOC111055255	uncharacterized protein Dmel_CG42750, isoform B [Drosophila melanogaster] &gt;gi|318068485|gb|AAF53659.5| uncharacterized protein Dmel_CG42750, isoform B [Drosophila melanogaster]	1.85532	2.3746	2.18118	1.48788	1.31743	2.69366	1.51539	1.48874	0.918694	1.34511	1.52032	1.39295	1.4507	1.54692	1.20145	1.8067	2.04461	1.6812	K01273	GO:0008237;GO:0008238;GO:0031224	2
LOC120351434	hypothetical protein GE061_21352 [Apolygus lucorum]	1.54452	0.543392	0.565633	0.636194	1.24306	1.56377	0.926132	0.676576	0	1.23641	0.80234	0.775491	1.28816	2.19313	0.282533	1.51684	1.16624	0.364331	K01273	GO:0006508;GO:0008237;GO:0016021;GO:0016805;GO:0031225;GO:0046872	20
LOC111047212	dipeptidyl peptidase 3 [Bombus impatiens]	118.33	125.022	119.431	108.106	103.429	103.623	137.927	130.77	146.388	95.4807	130.726	96.115	115.169	118.42	118.566	144.885	124.68	128.338	K01277	NA	18
LOC111044516	venom dipeptidyl peptidase 4 [Solenopsis invicta]	53.4626	54.9827	62.8998	47.972	53.9268	58.7063	39.7102	49.5033	48.9985	54.0667	45.7919	44.4745	45.9197	42.5013	39.3787	45.9143	59.4522	47.537	K01278	NA	2
LOC111050019	hypothetical protein GE061_11776 [Apolygus lucorum]	51.8678	59.3313	59.1868	46.4509	69.1746	54.4434	52.0228	55.3885	65.3257	50.5174	53.7058	48.3811	53.5861	50.2109	53.8212	54.5468	57.8907	48.1535	K01278	NA	6
LOC111064553	uncharacterized protein LOC111064553 [Nilaparvata lugens]	0.62529	0.716592	0.625735	0.676509	0.791623	1.80267	0.632374	0.63204	0.138577	0.443349	0.712755	0.331162	0.883499	0.75801	0.71305	0.626004	0.79	0.904904	K01278	GO:0016020	19
LOC111047027	tripeptidyl-peptidase 2 isoform X1 [Solenopsis invicta]	51.199	56.8946	57.7603	60.6576	55.4409	55.4378	64.3986	55.3593	63.0774	46.4294	53.5946	45.9302	54.4423	55.2272	54.4794	58.9044	56.6581	56.3638	K01280	GO:0070011	1
LOC111044873	angiotensin-converting enzyme [Solenopsis invicta]	12.4072	14.1438	13.3207	16.9629	20.8418	13.6085	10.6544	12.2119	11.2895	15.621	16.8663	12.4489	14.4181	14.8236	14.0558	11.6464	13.1677	14.3654	K01283	GO:0070011	8
LOC111050316	angiotensin-converting enzyme-like [Athalia rosae]	0.358955	0.281808	0.056105	0.788434	0.826091	0.860624	0.324683	0.088294	0.286924	0.306401	0.128922	0.356321	0.218825	0.208357	0.29947	0.129854	0	0.233186	K01283	GO:0001822;GO:0002002;GO:0003779;GO:0004175;GO:0005615;GO:0005764;GO:0005768;GO:0006508;GO:0008144;GO:0008237;GO:0008240;GO:0008241;GO:0008270;GO:0008283;GO:0009897;GO:0018193;GO:0030097;GO:0031401;GO:0031404;GO:0031434;GO:0031711;GO:0042447;GO:0043171;GO:0044763;GO:0050435;GO:0050482;GO:0050880;GO:0051019;GO:0070062;GO:1903522	19
LOC111055718	hypothetical protein GE061_00985 [Apolygus lucorum]	8.75154	7.81008	6.89791	7.70389	6.04836	8.17044	6.75471	7.18792	7.24667	7.75149	6.17084	6.21336	6.58722	6.2411	7.14428	7.58841	7.16162	6.2306	K01283	GO:0004180;GO:0006508;GO:0008237;GO:0008241;GO:0016020;GO:0046872	2
LOC111059211	Angiotensin-converting enzyme precursor, putative [Pediculus humanus corporis] &gt;gi|212516610|gb|EEB18604.1| Angiotensin-converting enzyme precursor, putative [Pediculus humanus corporis]	281.419	310.792	388.681	367.653	223.541	359.829	369.222	333.005	369.094	269.896	217.002	319.031	431.229	322.578	373.912	314.197	341.183	290.612	K01283	GO:0008238	16
LOC120349363	angiotensin-converting enzyme-like [Athalia rosae]	0.298341	0	0	0	0.222127	0	0	0	0	0	0	0	0	0.242823	0	0	0	0	K01283	GO:0001822;GO:0002002;GO:0003779;GO:0004175;GO:0005615;GO:0005764;GO:0005768;GO:0006508;GO:0008144;GO:0008237;GO:0008240;GO:0008241;GO:0008270;GO:0008283;GO:0009897;GO:0018193;GO:0030097;GO:0031401;GO:0031404;GO:0031434;GO:0031711;GO:0042447;GO:0043171;GO:0044763;GO:0050435;GO:0050482;GO:0050880;GO:0051019;GO:0070062;GO:1903522	12
LOC120352840	seminal fluid protein [Nilaparvata lugens]	42.4768	51.6728	49.1395	55.5887	34.612	93.6013	60.9644	43.7934	54.8276	20.9847	25.5832	36.5451	34.2297	18.7151	30.7735	20.9969	34.286	25.8356	K01283	GO:0004180;GO:0006508;GO:0008237;GO:0008241;GO:0016020;GO:0046872	3
LOC111056875	lysosomal Pro-X carboxypeptidase [Acyrthosiphon pisum]	63.7821	68.8609	83.6974	56.2367	73.5048	47.6835	84.935	73.1675	89.2587	50.3576	68.9115	62.8782	72.2848	72.1002	75.8886	82.7571	67.7023	77.197	K01285	GO:0008152;GO:0008238;GO:0044707;GO:0050794;GO:0050896;GO:0065008	18
LOC111062089	hypothetical protein DAPPUDRAFT_40462 [Daphnia pulex]	32.6936	32.9385	31.2206	32.2764	33.8695	37.0087	25.8054	28.8223	24.2439	38.2097	41.116	30.7786	38.3578	43.6936	37.7667	34.4092	40.1732	39.9273	K01294	GO:0004180;GO:0006518;GO:0008237;GO:0012505;GO:0016023;GO:0016485;GO:0044421;GO:0044699;GO:0046872;GO:0065007;GO:0098805	20
LOC111064421	carboxypeptidase D-like [Nilaparvata lugens]	65.084	90.5734	91.2724	71.9217	69.5191	114.923	62.1909	78.4528	78.0659	82.5917	93.2647	83.2388	65.6935	62.1836	89.4915	61.0689	80.4859	62.1753	K01296	GO:0004181;GO:0006508;GO:0008270;GO:0016021	17
LOC111048049	Peptidase M28 [Cinara cedri]	74.2259	74.7545	78.5868	52.1429	71.2592	52.0496	62.1948	65.817	68.214	61.7609	61.2855	53.7389	52.3069	67.5424	60.5513	56.8673	58.2531	61.9139	K01302	NA	5
LOC111047695	seminal fluid protein [Nilaparvata lugens]	48.8685	61.9995	65.9813	50.0991	51.3727	47.4219	64.812	57.3226	71.3982	42.3815	62.1437	43.1531	54.4472	51.0286	56.1899	58.3216	54.6556	56.1517	K01303	NA	1
LOC111048960	PREDICTED: pyroglutamyl-peptidase 1 [Elephantulus edwardii]	6.50941	6.8233	5.11197	6.20912	5.60604	6.62597	4.58247	5.82212	6.55178	5.16733	5.35702	5.09479	5.36753	6.61099	6.30919	7.24526	8.32714	7.11247	K01304	GO:0016787	14
LOC111053256	gamma-glutamyl hydrolase isoform X1 [Aedes albopictus]	30.3148	37.1108	42.7785	28.0939	23.171	30.3656	39.4749	29.8181	43.7757	43.8162	42.4061	45.9003	62.8844	54.4103	57.0083	58.9662	55.0071	50.2846	K01307	GO:0003824	9
LOC111053436	gamma-glutamyl hydrolase isoform X2 [Solenopsis invicta]	8.19127	8.05052	8.52197	5.8216	8.74362	10.1125	5.28676	7.87806	10.1411	8.09417	3.75678	7.34337	7.95381	8.80497	6.60937	4.33497	7.64051	5.40536	K01307	GO:0003824	10
LOC111058597	gamma-glutamyl hydrolase A-like [Nilaparvata lugens]	154.957	181.529	181.687	124.416	158.532	103.813	191.575	192.422	213.236	140.828	189	156.276	170.307	183.563	186.188	240.922	158.746	195.458	K01307	GO:0003824	18
LOC111050228	prolyl endopeptidase like protein [Danaus plexippus plexippus]	76.2428	80.5564	78.5775	76.9217	79.4066	75.3291	76.3985	80.863	93.6396	66.7883	77.6179	68.9658	83.5672	82.405	83.2068	78.4613	76.1898	84.4642	K01322	GO:0008236;GO:0044424	18
LOC111045632	furin-like protease 1, isoforms 1/1-X/2 [Nilaparvata lugens]	15.6007	16.1919	15.2041	15.0037	18.6446	14.6069	14.571	14.1179	12.3114	11.722	17.4925	11.4498	18.0064	16.0984	17.8892	15.4785	12.9529	15.164	K01349	NA	12
LOC111054000	protein Wnt-10b [Apis mellifera]	5.06021	3.53313	3.43433	4.11476	3.42266	5.63745	4.13029	3.32025	4.33193	3.85487	4.26672	4.80899	4.48319	3.77827	4.17112	5.3721	4.81672	4.49059	K01357	GO:0005109;GO:0005615;GO:0016055;GO:0030182;GO:0031069;GO:0042476;GO:0043586;GO:0045165;GO:0048733;GO:0071560	14
LOC111043990	hypothetical protein DAPPUDRAFT_231060 [Daphnia pulex]	104.453	100.345	110.194	112.77	107.142	108.899	120.135	107.909	95.5904	101.809	86.3381	105.373	94.7806	95.9427	92.7872	97.2382	99.5343	101.657	K01358	GO:0004252;GO:0005759;GO:0009368;GO:0042802;GO:0051260;GO:0051603	3
LOC120356274	neuroendocrine convertase 1-like [Halyomorpha halys] &gt;gi|939665796|ref|XP_014280194.1| neuroendocrine convertase 1-like [Halyomorpha halys]	2.49732	3.67233	3.55035	2.03988	2.74664	0.367067	2.51704	1.18018	1.26476	1.03874	4.16923	1.92757	2.32854	2.50197	1.94844	1.65324	3.38996	1.96741	K01359	GO:0016787	5
LOC111062474	neuroendocrine convertase 2 [Diaphorina citri]	18.325	18.9816	18.1669	17.1907	14.4318	25.9041	12.5902	11.6243	12.4517	18.2768	18.6308	16.8344	22.0258	19.7994	20.0661	16.0654	21.2124	18.0063	K01360	GO:0004252;GO:0006508	20
LOC111045008	Sarcophaga pro-cathepsin B [Sarcophaga peregrina]	776.891	908.515	1069.47	898.029	998.63	722.036	1169.59	1108.97	1113.38	820.836	908.121	914.04	1002.02	997.46	1001.93	1094.32	901.625	971.196	K01363	GO:0004197;GO:0005615;GO:0005764;GO:0051603	1
LOC111045013	cathepsin B [Nothoprocta perdicaria]	52.6298	51.9867	51.339	64.3169	52.4501	83.0943	40.3633	42.9614	41.3491	69.7141	66.7668	58.8977	74.9702	63.9253	70.5915	72.3973	79.5701	64.8913	K01363	GO:0006508;GO:0008234;GO:0009056;GO:0009987;GO:0043231;GO:0044421;GO:0044444;GO:0044699	20
LOC111045014	cathepsin B endopeptidase, putative [Ixodes scapularis]	52.8863	53.9495	50.0539	62.246	46.4375	82.8727	44.83	49.3189	52.9514	78.7359	63.2655	73.6116	69.9445	63.9491	69.0797	76.7137	83.2412	73.2175	K01363	GO:0006508;GO:0008234;GO:0009056;GO:0009987;GO:0043231;GO:0044421;GO:0044444	11
LOC111048658	cathepsin B-like cysteine proteinase 4 [Nilaparvata lugens]	127.62	144.373	134.81	177.304	119.37	197.983	132.095	112.2	136.484	122.367	122.01	120.436	110.769	106.707	112.843	119.541	128.382	116.958	K01363	GO:0016787	19
LOC111054587	cathepsin B endopeptidase, putative [Ixodes scapularis]	140.872	134.922	123.19	157.634	132.069	189.573	120.296	131.077	133.319	134.136	108.547	111.092	100.561	101.265	99.524	98.6995	118.458	96.661	K01363	GO:0006508;GO:0008234;GO:0009056;GO:0009987;GO:0043231;GO:0044421;GO:0044444	3
LOC111056618	Cathepsin B precursor [Lepeophtheirus salmonis] &gt;gi|290561811|gb|ADD38303.1| Cathepsin B [Lepeophtheirus salmonis]	284.749	293.248	280.244	484.008	329.715	435.387	370.045	330.929	299.256	431.154	363.248	430.544	376.67	358.044	329.994	467.647	500.02	404.587	K01363	GO:0008233	14
LOC111045655	hypothetical protein FOCC_FOCC002978 [Frankliniella occidentalis]	42.4036	51.8108	53.9286	52.7285	65.782	54.0705	46.2798	49.7871	56.9509	38.9335	44.2936	37.3317	67.9467	72.6314	72.3875	59.3516	49.3855	44.4612	K01369	GO:0006508;GO:0008233;GO:0043231;GO:0044260;GO:0044444;GO:0044699	16
LOC111046521	hypothetical protein DAPPUDRAFT_303947 [Daphnia pulex]	125.706	145.196	128.882	143.344	136.664	217.166	110.838	130.877	135.579	170.638	132.661	160.156	150.911	143.62	140.209	144.298	171.522	126.677	K01369	GO:0004197;GO:0005764;GO:0006508;GO:0007165;GO:0008202;GO:0043524;GO:0044260;GO:0044281;GO:0045087;GO:0048583;GO:0070062	8
LOC111053560	putative cysteine proteinase CG12163 isoform X2 [Apis mellifera]	292.394	306.367	314.929	270.757	334.369	278.061	277.354	329.376	326.657	291.365	273.559	273.671	296.059	281.483	278.954	268.739	250.088	235.489	K01373	GO:0004197;GO:0005615;GO:0005764;GO:0051603	6
LOC111049917	cathepsin O like protein [Danaus plexippus plexippus]	23.3855	18.391	16.5141	17.3631	17.4307	17.6527	14.9927	14.7514	19.5173	12.8518	13.2762	14.3638	18.1045	19.5022	19.039	22.7916	21.0667	21.3275	K01374	GO:0008233	7
LOC111056866	ufm1-specific protease 2 [Bombus impatiens]	57.9814	62.9212	60.2719	59.3649	58.0145	57.0979	71.3313	62.0819	64.1932	52.0982	56.8701	51.3766	54.2735	58.3588	64.385	55.5224	56.9206	56.2588	K01376	GO:0005515;GO:0006508;GO:0016790;GO:0033146;GO:0044424;GO:0071567	1
LOC111053072	aspartate protease cathepsin D [Triatoma infestans]	399.007	420.959	446.568	401.26	427.155	392.267	488.184	446.991	507.813	423.839	398.712	456.485	451.235	423.412	448.285	516.274	503.182	475.991	K01379	GO:0004190;GO:0005615;GO:0005764;GO:0006508;GO:0030163	18
LOC111058304	insulin-degrading enzyme isoform X1 [Zootermopsis nevadensis] &gt;gi|646710434|gb|KDR15953.1| Insulin-degrading enzyme [Zootermopsis nevadensis]	79.909	83.8054	83.236	70.713	88.175	92.3099	67.1302	76.9061	76.1108	72.9214	68.3195	72.7872	75.794	78.6711	73.8711	70.4881	74.6013	69.849	K01408	GO:0003824;GO:0008152	2
LOC111059171	probable tRNA N6-adenosine threonylcarbamoyltransferase, mitochondrial [Photinus pyralis]	9.40781	9.64364	9.95815	8.36676	7.41901	9.20819	9.90009	8.46357	10.0805	9.87574	9.53428	10.413	10.2103	7.99075	8.84803	11.1745	11.4131	10.6845	K01409	GO:0000408;GO:0043170;GO:0044238	14
LOC111060991	hypothetical protein FOCC_FOCC000412 [Frankliniella occidentalis]	10.4451	11.7001	13.3352	10.9561	10.4897	10.2214	11.4476	10.6525	11.4635	12.2784	11.321	12.4304	13.3334	11.4418	11.5566	11.888	13.0908	17.8487	K01409	GO:0005634;GO:0005737;GO:0008033;GO:0016787;GO:0046872;GO:0061711	14
LOC120356044	probable tRNA N6-adenosine threonylcarbamoyltransferase [Nilaparvata lugens]	6.39996	6.43327	6.72841	6.20179	5.0937	8.64308	5.21206	5.48602	6.39295	2.21843	2.14078	2.72592	3.37077	3.77328	2.71045	2.90004	2.59136	3.93467	K01409	NA	3
LOC111049265	mitochondrial intermediate peptidase [Solenopsis invicta]	29.7293	26.8058	26.5709	31.5461	35.0127	33.8929	30.9625	29.8358	26.938	30.7711	30.4248	24.8576	31.8679	36.0348	32.8242	25.3447	27.1681	29.7791	K01410	GO:0008237	19
LOC111045936	nardilysin isoform X1 [Bombus impatiens]	51.0942	51.7134	48.0548	47.9387	51.2872	66.0629	31.1777	37.046	42.4418	40.9327	47.4144	34.2885	53.2829	45.1793	42.0261	39.1016	35.8064	34.9924	K01411	GO:0005515;GO:0008233;GO:0044464;GO:0044763;GO:0051044;GO:0052548	12
LOC111050972	mitochondrial-processing peptidase subunit alpha [Zootermopsis nevadensis] &gt;gi|646694519|gb|KDR08018.1| Mitochondrial-processing peptidase subunit alpha [Zootermopsis nevadensis]	123.388	113.602	114.789	124.035	132.528	122.853	136.244	127.75	122.341	119.784	139.176	119.983	124.969	124.324	122.233	123.688	120.785	125.413	K01412	GO:0004222;GO:0006508;GO:0046872	1
LOC111051752	L-asparaginase [Culex quinquefasciatus] &gt;gi|167868238|gb|EDS31621.1| L-asparaginase [Culex quinquefasciatus]	25.2662	28.527	28.2227	19.1295	23.9721	16.196	19.7149	21.3447	22.2418	16.0917	22.0566	17.2965	16.8395	19.8459	23.5143	18.7829	15.5672	17.5283	K01424	GO:0016020;GO:0016787;GO:0044237;GO:0044238;GO:0044710;GO:0044763;GO:0071704	5
LOC111054091	glutaminase liver isoform, mitochondrial [Nilaparvata lugens]	2.79743	2.64535	2.44431	1.94098	2.63906	2.0172	1.29788	1.58422	1.87871	2.17365	2.47647	1.8756	3.1516	2.4591	2.3681	2.39514	2.61992	2.54759	K01425	NA	4
LOC120349498	PREDICTED: glutaminase liver isoform, mitochondrial isoform X2 [Nasonia vitripennis]	6.30937	5.01062	5.22408	3.16876	3.42296	5.65012	3.44861	3.35216	2.71285	3.44448	2.88612	2.19718	3.21661	4.03543	3.58753	3.58616	3.04141	3.60971	K01425	GO:0004359;GO:0006541	5
LOC120353856	glutaminase liver isoform, mitochondrial [Nilaparvata lugens]	4.54654	5.02708	4.40224	3.03244	3.57587	5.50863	3.02661	3.16235	4.47238	5.973	5.26508	5.49786	5.42385	4.07532	5.04267	4.38372	5.53329	4.33218	K01425	NA	11
LOC111058014	hypothetical protein DAPPUDRAFT_188353 [Daphnia pulex]	11.379	11.8878	11.2294	10.4327	12.7764	10.1046	11.8092	11.4572	10.2702	11.3524	13.831	9.23832	15.6103	16.6945	14.2491	14.1092	13.3566	13.5191	K01426	GO:0000166;GO:0006412;GO:0016884;GO:0044424;GO:0044710;GO:0044763	9
LOC111054195	beta-ureidopropionase [Aedes albopictus]	28.6004	30.5919	30.9481	23.9802	23.8962	28.2149	24.0492	25.9669	33.3235	30.2758	28.6586	33.0806	33.3996	37.8054	39.4592	32.13	35.4134	33.9674	K01431	GO:0006807;GO:0016810	9
LOC111051633	hypothetical protein DAPPUDRAFT_315847 [Daphnia pulex]	6.48001	7.81428	8.2446	5.78321	10.1137	6.44471	8.81884	10.0333	12.9092	7.48768	7.88115	6.38235	4.53964	9.31971	7.25265	7.14686	7.65738	6.07582	K01432	GO:0008152	1
LOC111060962	hypothetical protein LSTR_LSTR011777 [Laodelphax striatellus]	10.5401	10.8779	10.302	8.28114	10.4314	9.80333	7.58239	9.43485	9.6541	10.2384	6.99217	9.67898	9.36385	11.7088	10.6638	9.49723	11.5851	9.25522	K01443	GO:0016810;GO:0071704	7
LOC111053739	N4-Beta-N-acetylglucosaminyl-L-asparaginase [Caligus rogercresseyi]	7.01932	9.36099	9.59536	7.79591	11.5425	10.1077	7.20476	9.77387	10.1952	10.5012	9.03405	7.05195	8.45946	8.77291	8.89513	8.77765	11.1966	9.07359	K01444	GO:0003948;GO:0005615;GO:0005764;GO:0005783;GO:0006517;GO:0016020;GO:0070062	19
LOC111056738	N(4)-(Beta-N-acetylglucosaminyl)-L-asparaginase-like [Nylanderia fulva] &gt;gi|1663702198|ref|XP_029157381.1| N(4)-(Beta-N-acetylglucosaminyl)-L-asparaginase-like [Nylanderia fulva] &gt;gi|1663702200|ref|XP_029157382.1| N(4)-(Beta-N-acetylglucosaminyl)-L-asparaginase-like [Nylanderia fulva] &gt;gi|1663702202|ref|XP_029157383.1| N(4)-(Beta-N-acetylglucosaminyl)-L-asparaginase-like [Nylanderia fulv…	12.6313	15.7488	14.2768	9.41096	11.4554	15.4833	12.002	11.8112	11.8251	14.2192	10.7237	12.2258	13.5711	14.1297	14.755	13.1784	15.4284	14.854	K01444	GO:0016020;GO:0016787	7
LOC111049570	peptidoglycan recognition protein [Nilaparvata lugens]	15.3793	17.6472	13.9822	13.3864	12.6739	18.6789	11.8854	11.2129	12.9231	13.2886	10.26	12.5461	14.8437	14.5534	14.7027	14.3825	18.179	17.0678	K01446	GO:0002221;GO:0008270;GO:0008745;GO:0009253;GO:0016019;GO:0016045;GO:0042834;GO:0050830;GO:0070062	4
LOC111056786	Peptide-N(4)-(N-acetyl-beta-glucosaminyl)asparagine amidase [Heterocephalus glaber]	19.1846	17.6524	18.0847	18.5368	18.9554	20.2414	19.6505	17.6821	19.4585	17.4985	20.6946	18.6418	22.1287	21.9394	18.4995	19.7883	21.8227	19.7391	K01456	NA	9
LOC111050862	peptide deformylase, mitochondrial [Oreochromis niloticus]	25.1837	21.4435	20.4712	20.5031	20.0373	21.7886	19.3592	22.2025	22.5657	25.0602	22.7896	22.259	21.127	21.2366	23.7274	29.0701	24.7332	24.5989	K01462	GO:0009987	14
LOC111058585	dihydropyrimidinase isoform X3 [Nilaparvata lugens]	128.005	145.607	144.108	95.2783	125.17	102.165	162.24	157.653	149.811	94.5821	148.576	106.992	146.259	136.805	154.456	193.371	148.512	162.649	K01464	NA	18
LOC111063287	LOW QUALITY PROTEIN: CAD protein [Nilaparvata lugens]	1.5207	2.97462	0.886841	1.5401	0.750053	0.317759	2.13471	1.64481	0.397153	0.464007	1.33947	0.292764	1.11364	0.904133	1.30449	1.57927	1.68419	0.715787	K01465	GO:0004070;GO:0004088;GO:0005524;GO:0006207;GO:0006541;GO:0016597;GO:0016812;GO:0046872	5
LOC111051757	PREDICTED: probable imidazolonepropionase-like [Neolamprologus brichardi]	2.46576	2.72446	2.31113	2.05321	2.33181	2.24082	2.58272	2.18175	1.76786	2.64054	2.26501	1.6982	3.47602	2.06964	3.18872	2.9996	3.53504	2.34414	K01468	GO:0005829;GO:0006536;GO:0006548;GO:0016812	15
LOC111064128	putative imidazolonepropionase [Trichoplax sp. H2]	1.49693	2.40762	1.37959	1.50344	0.667779	1.16511	1.60519	1.18007	1.63362	1.46357	0.450175	1.09621	1.19269	0.480651	1.19942	1.00745	1.73461	1.41896	K01468	GO:0005829;GO:0006548;GO:0016810	5
LOC111051878	5-oxoprolinase isoform X1 [Zootermopsis nevadensis] &gt;gi|1227956312|ref|XP_021915995.1| 5-oxoprolinase isoform X1 [Zootermopsis nevadensis] &gt;gi|646723741|gb|KDR24254.1| 5-oxoprolinase [Zootermopsis nevadensis]	32.9078	31.9043	32.4351	33.3719	34.7732	32.0297	34.6229	29.5414	35.2429	31.8293	34.901	27.9029	36.8732	32.91	35.5781	36.7651	35.2928	35.5636	K01469	GO:0008152;GO:0016787	15
LOC111048652	N(G),N(G)-dimethylarginine dimethylaminohydrolase 1 [Nylanderia fulva]	6.43283	9.02893	7.97646	6.34172	6.157	6.97179	5.78896	4.82607	3.0295	4.26573	6.21007	4.36577	7.16632	8.95935	10.1371	9.06669	7.31827	6.41889	K01482	GO:0008152;GO:0016787	4
LOC111055677	guanine deaminase-like [Nilaparvata lugens]	5.41157	5.76268	5.69564	4.851	5.31066	5.72367	5.02366	4.85113	5.52494	3.10353	4.84703	4.62804	5.69591	6.09931	6.73003	5.87562	4.64741	5.50869	K01487	NA	13
LOC111051391	Adenosine deaminase [Caligus rogercresseyi]	42.3434	42.3133	39.434	46.6877	57.3704	55.4758	43.3068	46.0099	36.6655	42.3053	42.1807	41.6563	60.2684	47.5105	41.2407	58.1442	47.31	53.8699	K01488	GO:0005515;GO:0055086	20
LOC111051984	Adenosine deaminase [Caligus rogercresseyi]	24.3147	17.1278	20.1612	18.912	16.1253	20.8076	21.7043	23.8881	20.9146	29.7274	23.9702	27.9764	22.4817	22.0307	21.0996	29.9164	29.1634	31.6533	K01488	GO:0003824;GO:0005515;GO:0034654;GO:0044464;GO:0044711;GO:0055086;GO:0072521	14
LOC111055113	PREDICTED: cytidine deaminase-like [Microplitis demolitor]	3.85951	5.89417	4.12033	7.41683	1.42978	2.04728	5.71994	3.87943	4.03712	21.053	23.2834	36.9216	18.4815	14.1353	14.471	21.6795	28.7078	30.1196	K01489	GO:0016787	11
LOC120350926	uncharacterized protein LOC100159439 [Acyrthosiphon pisum] &gt;gi|641670611|ref|XP_008185270.1| uncharacterized protein LOC100159439 isoform X1 [Acyrthosiphon pisum] &gt;gi|641670613|ref|XP_008185271.1| uncharacterized protein LOC100159439 isoform X1 [Acyrthosiphon pisum] &gt;gi|641670615|ref|XP_008185272.1| uncharacterized protein LOC100159439 isoform X1 [Acyrthosiphon pisum] &gt;gi|641670619|re…	27.9628	42.0332	34.1899	29.432	39.5331	33.5043	31.9654	39.9156	33.9454	30.0093	23.351	22.5064	23.3998	30.2619	19.3684	29.5796	26.4473	30.5344	K01489	GO:0016787	6
LOC111044048	AMP deaminase 2 [Zootermopsis nevadensis]	58.4835	60.0891	59.2277	49.9244	43.5812	47.9718	50.9948	45.4848	41.8737	47.7325	57.9863	45.5805	54.395	42.503	56.1798	42.5453	41.3859	42.5394	K01490	GO:0003876;GO:0032264	5
LOC111060905	bifunctional methylenetetrahydrofolate dehydrogenase/cyclohydrolase, mitochondrial [Cricetulus griseus] &gt;gi|1538002191|ref|XP_027284630.1| bifunctional methylenetetrahydrofolate dehydrogenase/cyclohydrolase, mitochondrial [Cricetulus griseus] &gt;gi|344253858|gb|EGW09962.1| Bifunctional methylenetetrahydrofolate dehydrogenase/cyclohydrolase, mitochondrial [Cricetulus griseus]	15.6994	15.8074	12.6865	9.84327	9.84019	13.9074	10.7818	11.2456	13.6782	11.3394	10.1644	10.5619	11.8419	14.1878	14.2771	17.4503	17.4576	15.3511	K01491	GO:0006760;GO:0016646;GO:0043167	15
LOC111048622	deoxycytidylate deaminase [Nilaparvata lugens] &gt;gi|1233177720|ref|XP_022190239.1| deoxycytidylate deaminase [Nilaparvata lugens]	6.31511	8.72334	4.92681	5.44447	7.11253	7.34264	4.36747	4.74775	6.36166	9.00606	7.06996	5.23061	10.9109	7.58764	7.16908	8.41362	6.44141	7.16437	K01493	NA	20
LOC111049139	saccharopine dehydrogenase-like oxidoreductase [Apis mellifera]	618.644	536.882	456.71	530.294	468.414	459.833	423.998	491.444	513.508	409.812	473.871	391.308	642.704	648.575	665.928	637.911	544.254	753.882	K01495	GO:0003934;GO:0005509;GO:0005525;GO:0005654;GO:0005829;GO:0006729;GO:0006809;GO:0008270;GO:0014916;GO:0030742;GO:0031410;GO:0031965;GO:0032496;GO:0034341;GO:0034612;GO:0035998;GO:0042311;GO:0042416;GO:0042803;GO:0043234;GO:0045776;GO:0046654;GO:0048265;GO:0050662;GO:0050884;GO:0051000;GO:0051260;GO:0051291;GO:2000121	15
LOC111050087	inorganic pyrophosphatase [Bombus impatiens]	153.374	158.296	165.755	139.982	136.749	155.522	183.448	170.373	212.146	162.531	184.195	178.664	183.406	187.185	192.689	230.394	195.406	215.758	K01507	GO:0000287;GO:0004427;GO:0005737;GO:0006796	18
LOC111051179	secreted inorganic pyrophosphatase, putative [Ixodes scapularis]	12.9112	10.0669	12.8401	9.93173	8.06216	7.75879	10.8034	10.7321	11.8169	10.4189	13.5634	12.8598	14.7596	13.4037	15.0993	15.9285	15.8598	15.3239	K01507	NA	9
LOC120350037	inorganic pyrophosphatase [Bombus impatiens]	170.234	172.074	183.352	162.327	148.85	179.591	181.609	176.314	209.058	192.866	211.198	212.719	225.865	229.534	232.48	271.922	242.64	252.28	K01507	NA	9
LOC111051047	acylphosphatase-1-like [Nylanderia fulva]	96.409	106.439	65.7595	92.8684	91.3434	83.7133	65.4818	115.467	122.705	92.9108	86.2907	109.501	104.567	111.924	77.1055	104.081	118.148	114.454	K01512	GO:0016020;GO:0016787	14
LOC111059908	PREDICTED: acylphosphatase-2-like [Dendroctonus ponderosae] &gt;gi|332375454|gb|AEE62868.1| unknown [Dendroctonus ponderosae] &gt;gi|478254561|gb|ENN74804.1| hypothetical protein YQE_08577, partial [Dendroctonus ponderosae] &gt;gi|546681651|gb|ERL91702.1| hypothetical protein D910_09029 [Dendroctonus ponderosae]	30.2032	27.269	26.9523	27.5216	24.0274	29.1477	27.2834	27.9041	35.3613	31.2432	25.9292	33.3521	28.2618	30.3828	29.0756	27.4728	31.8889	30.9773	K01512	GO:0003998;GO:0005515;GO:0006796	18
LOC111046890	PREDICTED: protein prune homolog [Nasonia vitripennis] &gt;gi|644996864|ref|XP_008208196.1| PREDICTED: protein prune homolog [Nasonia vitripennis] &gt;gi|644996866|ref|XP_008208197.1| PREDICTED: protein prune homolog [Nasonia vitripennis] &gt;gi|644996871|ref|XP_008208199.1| PREDICTED: protein prune homolog [Nasonia vitripennis] &gt;gi|1032747428|ref|XP_016845668.1| PREDICTED: protein prune homol…	10.0189	13.5388	11.4081	12.3781	10.9481	11.1997	12.8873	14.6832	12.6783	9.7208	13.0361	10.376	12.1258	10.7041	12.2043	14.1838	13.7566	14.5255	K01514	NA	18
LOC111060252	bis(5&apos;-nucleosyl)-tetraphosphatase [asymmetrical] [Nothoprocta perdicaria]	48.4765	51.4317	45.4218	51.3696	42.9662	41.6268	45.5611	51.8711	61.406	40.9665	31.2826	34.5998	36.2142	37.7817	36.888	35.6193	39.1409	37.4776	K01518	GO:0016787	6
LOC111059233	inosine triphosphate pyrophosphatase [Nothoprocta perdicaria]	93.7702	98.0681	89.4196	88.7861	85.0989	97.8773	102.116	100.001	110.499	91.2614	71.1002	98.0092	80.6297	105.265	90.3957	93.6566	98.0874	89.6097	K01519	GO:0005488;GO:0005829;GO:0009117;GO:0009143;GO:0035870;GO:0036220;GO:0036222	1
LOC111054389	deoxyuridine 5&apos;-triphosphate nucleotidohydrolase, mitochondrial [Dromaius novaehollandiae] &gt;gi|1444720146|ref|XP_025952838.1| deoxyuridine 5&apos;-triphosphate nucleotidohydrolase, mitochondrial [Dromaius novaehollandiae]	57.466	54.6319	45.7442	38.5167	40.6006	42.4612	45.7935	50.3931	48.0837	37.8725	39.9792	28.2211	22.9699	25.4475	36.2651	44.5873	41.4135	42.1512	K01520	GO:0000287;GO:0004170;GO:0005737;GO:0006226;GO:0046081	6
LOC111054507	conserved hypothetical protein [Pediculus humanus corporis] &gt;gi|212511946|gb|EEB14806.1| conserved hypothetical protein [Pediculus humanus corporis]	41.4839	39.9246	37.8665	36.7772	35.2242	34.64	46.7701	40.4722	39.4689	33.0547	41.0682	31.3197	34.0707	36.3293	33.5707	43.1194	37.2565	37.8319	K01522	NA	1
LOC111056032	transcription factor BTF3 homolog 4 [Solenopsis invicta]	617.525	561.743	523.229	690.91	603.711	645.318	643.558	647.569	606.014	651.56	642.44	648.342	641.369	586.308	585.707	637.487	607.157	645.996	K01527	GO:0008168;GO:0032259;GO:0046872	17
LOC111056499	dynamin isoform X8 [Zootermopsis nevadensis] &gt;gi|646713831|gb|KDR18024.1| Dynamin [Zootermopsis nevadensis]	28.6007	30.3448	26.6957	26.6798	27.5813	36.0925	24.7339	23.0288	21.4016	24.8261	26.9541	20.7768	28.4401	29.1861	32.0406	25.6379	32.2408	26.6669	K01528	GO:0003924;GO:0005525;GO:0008152;GO:0072583	12
LOC111045383	PREDICTED: probable phospholipid-transporting ATPase VA isoform X2 [Nasonia vitripennis]	10.5111	13.6856	13.2941	9.442	12.479	11.0946	10.5985	9.0678	5.12643	6.91863	12.7781	6.28485	12.9467	12.4249	13.4373	11.4777	9.61846	10.3458	K01530	GO:0005488;GO:0015914;GO:0016020;GO:0016787;GO:0044464	4
LOC111045779	probable phospholipid-transporting ATPase IIB isoform X2 [Solenopsis invicta]	40.2329	41.6556	39.7275	43.7016	46.0007	44.063	44.1438	38.7501	41.6761	37.7784	41.496	37.3296	38.9997	41.6398	41.7952	38.7768	38.0821	38.7442	K01530	GO:0000287;GO:0004012;GO:0005524;GO:0005768;GO:0005802;GO:0005886;GO:0006890;GO:0006897;GO:0008152;GO:0016021;GO:0045332;GO:0048471;GO:0072600	10
LOC111049786	putative phospholipid-transporting ATPase IA [Zootermopsis nevadensis]	29.1504	36.1076	34.558	27.1901	34.6875	32.4564	30.6494	27.6654	25.8678	25.6569	33.0768	23.295	36.4654	33.2583	36.8173	32.3011	33.4399	29.359	K01530	GO:0000287;GO:0004012;GO:0005524;GO:0008152;GO:0016021;GO:0045332	4
LOC111054170	LOW QUALITY PROTEIN: probable phospholipid-transporting ATPase IM [Nilaparvata lugens]	0.218239	0.243133	0.046038	0.087279	0.180386	0	0.118691	0.18714	0.048344	0.147904	0.194769	0.067626	0.165975	0.185683	0.295585	0.307835	0.244275	0.165542	K01530	GO:0000287;GO:0004012;GO:0005524;GO:0008152;GO:0016021;GO:0045332	15
LOC111062099	probable phospholipid-transporting ATPase IF isoform X1 [Bombus impatiens]	7.8568	8.06944	7.17627	5.78902	9.63751	6.17508	5.53137	6.07923	4.97908	8.7447	9.92042	8.26245	12.4871	8.29981	9.89464	9.25713	8.64375	6.80996	K01530	GO:0005488;GO:0016020	20
LOC111061748	calcium-transporting ATPase type 2C member 1 isoform X1 [Zootermopsis nevadensis] &gt;gi|646718907|gb|KDR21210.1| Calcium-transporting ATPase type 2C member 1 [Zootermopsis nevadensis]	38.8166	41.8404	40.3201	35.7347	36.9592	39.7495	35.6394	33.8409	28.8938	33.5355	38.1796	33.9299	40.9622	40.8033	41.7098	41.3954	43.7622	40.7045	K01537	GO:0005388;GO:0005524;GO:0008152;GO:0016021;GO:0046872;GO:0070588	7
LOC111043643	hypothetical protein GE061_03196 [Apolygus lucorum]	323.665	297.297	255.404	305.266	274.05	365.17	244.802	219.826	215.774	286.612	322.539	238.381	290.949	286.374	296.888	279.225	321.75	281.68	K01539	GO:0005391;GO:0005524;GO:0006813;GO:0006814;GO:0008152;GO:0010248;GO:0016021;GO:0046872;GO:0090662	8
LOC111047624	sodium/potassium-transporting ATPase subunit beta-2-like [Nilaparvata lugens]	2.5318	1.04178	1.20304	3.28491	3.04732	2.86085	1.92065	1.67527	2.19265	1.75007	2.72139	2.95237	2.5311	1.93424	4.91525	2.06555	3.01353	2.31754	K01540	GO:0005890;GO:0006813;GO:0006814	8
LOC111055260	sodium/potassium-transporting ATPase subunit beta-2 isoform X1 [Bombus impatiens]	77.9441	78.0884	69.5115	75.2344	68.8191	101.336	53.1201	59.7013	62.0668	90.4651	84.3098	77.7395	92.2708	88.173	84.1236	75.5274	92.9752	88.9277	K01540	GO:0005890;GO:0006813;GO:0006814	20
LOC111055998	hypothetical protein FOCC_FOCC009591 [Frankliniella occidentalis]	224.162	227.182	203.968	175.389	173.7	209.372	168.564	178.092	201.193	182.98	178.5	173.484	215.508	210.32	210.247	220.651	214.001	210.807	K01540	GO:0005890;GO:0006813;GO:0006814	7
LOC111064103	Sodium/potassium-transporting ATPase subunit beta [Cinara cedri]	116.447	118.212	118.781	101.757	120.756	101.323	74.7734	88.4189	92.9475	100.309	119.127	87.5918	194.783	164.607	171.198	141.097	124.566	129.604	K01540	GO:0015672;GO:0016021;GO:0030001	16
LOC120348825	sodium/potassium-transporting ATPase subunit beta-2 [Solenopsis invicta]	37.0706	39.3785	35.0883	55.8455	45.607	51.394	40.2591	43.092	37.6264	39.1489	48.7673	38.9239	38.8698	41.6264	36.0143	37.2873	55.9529	39.9584	K01540	GO:0015672;GO:0016021;GO:0030001	19
LOC111055244	putative Arsenical pump-driving ATPase [Danaus plexippus plexippus]	55.7647	59.4415	53.3628	52.3534	52.6683	58.0344	55.0773	61.1596	64.8192	57.6044	54.8076	58.959	63.0944	68.1004	59.4317	62.0328	64.2705	61.0329	K01551	GO:0005515;GO:0005524;GO:0005730;GO:0005789;GO:0015105;GO:0015698;GO:0016887;GO:0036498;GO:0044267;GO:0045048;GO:0046872;GO:0070062	18
LOC111051925	fumarylacetoacetase isoform X1 [Agrilus planipennis] &gt;gi|1435358405|ref|XP_025836635.1| fumarylacetoacetase isoform X1 [Agrilus planipennis]	31.7805	26.1713	23.404	45.6261	48.2139	28.2699	30.9197	36.1057	24.1848	34.9658	44.1671	31.45	55.7099	55.4003	38.4533	43.2053	39.3404	50.5104	K01555	GO:0004334;GO:0005515;GO:0005829;GO:0006559;GO:0006572;GO:0034641;GO:0070062	9
LOC111052454	PREDICTED: acylpyruvase FAHD1, mitochondrial isoform X3 [Dendroctonus ponderosae] &gt;gi|332373762|gb|AEE62022.1| unknown [Dendroctonus ponderosae] &gt;gi|478262933|gb|ENN81356.1| hypothetical protein YQE_02246, partial [Dendroctonus ponderosae] &gt;gi|546674075|gb|ERL85555.1| hypothetical protein D910_02974 [Dendroctonus ponderosae]	26.6308	28.8176	34.3532	24.9535	26.4366	29.5829	34.2352	36.9919	44.6679	29.0712	32.6774	27.3466	32.5422	32.5692	30.6099	39.6947	37.6231	37.7332	K01557	GO:0003824	18
LOC111043786	eukaryotic translation initiation factor 2-alpha kinase 1 isoform X1 [Bombus impatiens]	13.3012	11.8135	12.7478	12.513	12.1033	14.3094	11.3989	11.4522	12.9709	11.3375	11.4743	11.362	17.8138	15.5457	17.4619	16.0643	15.0591	14.0261	K01558	GO:0004674;GO:0005488;GO:0010998;GO:0048523	16
LOC111058669	N-sulphoglucosamine sulphohydrolase [Apis mellifera]	29.9159	35.0262	37.4738	22.4125	27.4247	25.7094	27.9269	28.8957	36.4509	20.9935	26.6006	23.3467	26.3576	25.8764	28.8236	27.3776	26.0649	23.4664	K01565	GO:0005975;GO:0006027;GO:0006029;GO:0016787;GO:0043202;GO:0044281;GO:0070062	6
LOC111059784	malonyl-CoA decarboxylase, mitochondrial-like isoform X1 [Zootermopsis nevadensis] &gt;gi|646721151|gb|KDR22621.1| Malonyl-CoA decarboxylase, mitochondrial [Zootermopsis nevadensis]	7.33942	7.48336	6.5427	5.35305	5.50939	7.2752	5.71329	6.37932	6.5662	5.65796	5.4662	5.17281	6.0649	6.56003	7.19256	6.65848	6.68615	6.47107	K01578	GO:0016829	13
LOC111048401	putative aspartate decarboxylase [Bicyclus anynana]	158.969	127.844	135.048	190.938	363.155	113.32	213.098	247.393	45.2393	519.978	450.842	162.305	380.614	62.0235	225.583	245.184	162.381	32.2387	K01580	GO:0004782;GO:0005829;GO:0044237;GO:0071704	17
LOC111053128	glutamate decarboxylase [Nilaparvata lugens]	11.2664	10.3533	9.25941	9.99106	8.00359	19.6027	6.02568	6.69495	7.76966	10.1991	8.79631	8.90107	14.2947	12.6014	12.2958	9.18434	13.2507	10.0281	K01580	NA	20
LOC111063859	PREDICTED: acidic amino acid decarboxylase GADL1 isoform X2 [Tribolium castaneum] &gt;gi|1008425412|ref|XP_015840725.1| PREDICTED: acidic amino acid decarboxylase GADL1 isoform X2 [Tribolium castaneum]	27.8548	34.4317	35.7582	16.0799	45.282	13.9986	30.7557	33.7088	34.6562	24.652	34.0215	21.0377	28.8577	37.5915	32.9208	35.992	30.0775	28.3137	K01580	GO:0016831	18
LOC111044348	PREDICTED: ornithine decarboxylase 1-like [Nasonia vitripennis] &gt;gi|345493671|ref|XP_003427124.1| PREDICTED: ornithine decarboxylase 1-like [Nasonia vitripennis]	341.802	390.83	349.044	409.622	379.958	372.498	309.923	313.142	286.142	329.914	386.078	309.474	388.458	330.404	365.747	317.63	306.088	297.7	K01581	GO:0004586;GO:0005515;GO:0005829;GO:0006521;GO:0009615;GO:0033387	12
LOC111047647	PREDICTED: multifunctional protein ADE2 [Nasonia vitripennis]	218.922	267.394	215.25	205.632	205.473	180.119	282.438	223.282	298.322	163.41	236.719	154.105	215.378	203.882	209.165	238.653	195.145	268.029	K01587	GO:0004638;GO:0004639;GO:0005524;GO:0006189	1
LOC111046758	PREDICTED: aromatic-L-amino-acid decarboxylase [Microplitis demolitor]	8.26782	6.94374	5.35001	8.37984	8.91161	12.2522	5.80554	6.56671	6.34267	6.8436	5.23208	4.96053	5.57963	6.87581	4.96254	4.15521	5.76439	5.58689	K01593	GO:0016829;GO:0019752	19
LOC111049406	histidine decarboxylase-like [Nilaparvata lugens]	0.37887	1.24192	1.31316	0.277077	0.348556	1.18928	0.298249	0.355159	0.304535	0.963992	1.1933	0.532151	0.797194	0.866589	0.637749	0.636634	0.488626	0.854089	K01593	GO:0006520;GO:0016831;GO:0030170	20
LOC111050012	aromatic L-amino-acid decarboxylase [Gryllus bimaculatus]	61.6456	61.1227	74.9411	72.1404	70.1275	32.9062	41.6689	59.7765	35.6617	83.3325	80.5125	84.2224	67.7578	35.1224	61.1513	36.2013	50.0284	32.8436	K01593	GO:0004058;GO:0006520;GO:0030170;GO:0042423	17
LOC111051897	aromatic-L-amino-acid decarboxylase-like isoform X1 [Nilaparvata lugens]	1.34455	1.99405	1.35953	2.42201	1.52145	2.21717	0.77418	1.03786	0.536603	1.75993	2.42428	1.62741	1.84167	1.29569	0.938336	0.799279	0.942804	0.580267	K01593	NA	8
LOC111052314	tyrosine decarboxylase-like [Bombus impatiens] &gt;gi|815910980|ref|XP_012241000.1| tyrosine decarboxylase-like [Bombus impatiens]	92.6741	83.7334	81.984	70.1326	96.1467	108.088	81.2996	76.1771	76.8174	64.8063	41.7686	61.115	70.3085	94.9886	53.4108	43.6377	63.9724	49.6742	K01593	GO:0016831;GO:0044237;GO:0071704	10
LOC111060835	tyrosine decarboxylase-like [Nilaparvata lugens]	4.25501	3.56911	4.7534	4.1943	5.51945	5.98527	3.67241	3.02896	2.51084	4.69037	4.6501	4.2968	5.0195	7.43986	3.84857	3.38461	6.30425	3.74612	K01593	GO:0006520;GO:0016831;GO:0030170	8
LOC111062184	tyrosine decarboxylase-like [Bombus impatiens] &gt;gi|815910980|ref|XP_012241000.1| tyrosine decarboxylase-like [Bombus impatiens]	38.2762	27.8652	36.5431	26.836	39.1214	48.7336	33.0419	29.5999	31.0192	32.8298	21.4102	32.4677	36.9572	50.8035	29.536	23.1014	36.0492	27.2342	K01593	GO:0016829	10
LOC120354157	aromatic-L-amino-acid decarboxylase-like isoform X1 [Nilaparvata lugens]	1.93758	2.15403	1.98812	1.60037	1.16878	1.94599	0.799462	0.709656	0.312876	1.4644	1.71217	1.13432	1.26102	1.15632	0.587117	0.634386	0.511723	0.411326	K01593	NA	2
LOC111058636	phosphoenolpyruvate carboxykinase, cytosolic [GTP]-like [Nilaparvata lugens]	90.8331	56.2759	82.8931	72.943	162.621	104.212	35.9163	66.2061	69.4961	94.0082	116.249	96.6365	191.965	254.552	159.176	156.332	110.563	60.0966	K01596	GO:0004613;GO:0005525;GO:0006094	16
LOC111064242	unknown [Dendroctonus ponderosae]	11.6796	14.6408	13.155	7.80408	10.0352	16.5941	8.74122	13.2178	14.7273	8.20801	9.73583	9.70399	8.70789	8.59672	9.39142	10.7757	11.2755	9.99462	K01597	NA	6
LOC111043229	PREDICTED: phosphopantothenoylcysteine decarboxylase [Dendroctonus ponderosae] &gt;gi|1130214977|ref|XP_019755724.1| PREDICTED: phosphopantothenoylcysteine decarboxylase [Dendroctonus ponderosae] &gt;gi|332373874|gb|AEE62078.1| unknown [Dendroctonus ponderosae]	17.8466	13.1514	17.1418	11.4049	14.5847	14.4955	14.7157	12.8496	11.8159	14.3729	14.3346	20.2881	21.2522	20.3921	17.0941	17.6764	18.7206	13.4762	K01598	GO:0004633;GO:0005515;GO:0005829;GO:0015937;GO:0015939	9
LOC111053597	uroporphyrinogen decarboxylase [Daphnia pulex]	50.6607	54.7882	55.9938	44.0227	49.3228	50.8796	53.0077	61.1482	71.4114	45.4238	49.7835	48.2795	54.2783	54.0217	58.3521	58.3783	59.8448	54.0369	K01599	GO:0004853;GO:0005515;GO:0005654;GO:0005829;GO:0006783;GO:0009719;GO:0010038;GO:0014070;GO:0044281;GO:0097305;GO:1990267	18
LOC111064053	S-adenosylmethionine decarboxylase proenzyme isoform X3 [Agrilus planipennis]	44.5938	41.541	38.2431	30.6843	21.5746	41.981	34.4421	30.4346	40.6444	37.5381	29.7979	34.8164	42.1893	35.4038	42.4171	43.4247	53.1488	48.5921	K01611	GO:0004014;GO:0005829;GO:0006596;GO:0044281;GO:0097164	15
LOC111046232	phosphatidylserine decarboxylase proenzyme, mitochondrial isoform X3 [Nilaparvata lugens]	174.408	187.698	179.564	225.664	171.651	164.146	213.791	194.749	199.182	158.467	151.148	165.608	133.223	109.733	126.352	106.719	136.255	141.517	K01613	NA	6
LOC111046394	hypothetical protein FOCC_FOCC006903 [Frankliniella occidentalis]	16.8885	18.2882	21.5798	16.0951	17.2624	14.128	16.6617	19.7113	15.9281	17.8791	17.4099	16.0097	16.6636	18.9611	16.9073	17.0402	15.9884	17.0821	K01619	NA	5
LOC111047652	probable low-specificity L-threonine aldolase 2 [Acyrthosiphon pisum] &gt;gi|1685545100|ref|XP_029346920.1| probable low-specificity L-threonine aldolase 2 [Acyrthosiphon pisum] &gt;gi|1685545102|ref|XP_029346921.1| probable low-specificity L-threonine aldolase 2 [Acyrthosiphon pisum] &gt;gi|1685545104|ref|XP_029346922.1| probable low-specificity L-threonine aldolase 2 [Acyrthosiphon pisum]	556.999	596.272	776.728	538.523	486.239	674.715	619.63	493.104	574.674	448.051	509.86	587.85	639.008	683.256	710.882	482.26	470.648	535.496	K01620	GO:0003824	13
LOC111043812	FI14722p [Drosophila melanogaster]	1490.71	1291.84	1193.34	1605.8	1560.29	1061.35	1159.47	1051.57	899.717	1383.6	1703.31	1254.62	1780.6	1806.44	1754.97	1393.97	1130.46	1361.51	K01623	GO:0002576;GO:0003779;GO:0004332;GO:0005615;GO:0005634;GO:0005829;GO:0006000;GO:0006094;GO:0006754;GO:0006941;GO:0007015;GO:0008360;GO:0015629;GO:0015631;GO:0016020;GO:0030168;GO:0030388;GO:0031093;GO:0031674;GO:0042802;GO:0044822;GO:0046716;GO:0051289;GO:0061621;GO:0070061;GO:0070062	20
LOC111049767	fructose-bisphosphate aldolase-like isoform X1 [Nilaparvata lugens]	12.9547	11.8339	11.7351	11.8109	14.7928	17.236	12.9708	12.3336	9.64564	11.0477	6.94095	12.8389	13.0636	13.4946	8.08227	7.16367	11.689	8.94544	K01623	NA	10
LOC111050191	hypothetical protein DAPPUDRAFT_188180 [Daphnia pulex]	54.6435	44.7346	45.9199	46.9075	58.586	67.8967	51.904	47.305	50.4533	39.0624	27.3968	38.9491	42.1941	56.3723	35.1934	27.6435	39.026	31.9781	K01623	GO:0016829	10
LOC120356419	seminal fluid protein [Nilaparvata lugens]	0.200279	0	0.228857	0	0	0	0	0	0	0.230153	0	0	0	0	0	0	0	0	K01623	GO:0004332;GO:0006096	5
LOC120349562	class II fructose-bisphosphate aldolase [Serratia marcescens]	0	0	0	0	0	0	0	0	0	0	0	0	0	0	0	0	0	0	K01624	GO:0004332;GO:0006096;GO:0008270	NA
LOC111049806	sphingosine-1-phosphate lyase [Zootermopsis nevadensis] &gt;gi|646707358|gb|KDR14164.1| Sphingosine-1-phosphate lyase [Zootermopsis nevadensis]	23.4019	31.3851	30.981	22.9034	29.2408	23.9791	30.5916	27.7134	32.9534	25.2352	25.3647	25.6464	25.7745	32.727	29.2062	28.9107	26.985	29.0679	K01634	GO:0016830	18
LOC111055228	N-acetylneuraminate lyase [Agrilus planipennis]	15.3166	14.5993	13.6139	15.2354	21.9098	22.9471	17.4376	16.9677	17.4842	11.2686	10.3076	9.03444	10.4487	10.2412	9.4303	8.47752	11.3443	9.86969	K01639	NA	3
LOC111044616	PREDICTED: hydroxymethylglutaryl-CoA lyase, mitochondrial isoform X1 [Anolis carolinensis]	15.6578	14.0022	13.6613	16.298	20.3647	14.4894	12.7939	10.9937	10.0034	12.8461	15.8889	11.4404	16.0896	14.0112	13.1511	11.2764	9.17235	10.5246	K01640	GO:0004419;GO:0005739;GO:0046872;GO:0046951	10
LOC111060480	LOW QUALITY PROTEIN: hydroxymethylglutaryl-CoA synthase 1 [Nilaparvata lugens]	12.5409	19.0273	20.0661	13.173	21.4581	11.1471	13.5859	21.4939	12.6175	5.11603	12.912	7.38849	7.49058	9.00341	10.1587	10.7881	10.5777	8.73933	K01641	GO:0008152;GO:0016746	6
LOC111052457	Citrate synthase [Danaus plexippus plexippus]	1159.04	967.037	843.112	1178.95	1022.08	792.316	940.33	860.705	692.566	1043.43	1311.42	830.131	983.66	1201.21	1249.83	1057.48	911.304	1165.01	K01647	GO:0004108;GO:0005634;GO:0005759;GO:0005975;GO:0006099;GO:0044822;GO:0070062	20
LOC111048221	ATP-citrate synthase,ATP-citrate synthase, citrate-binding domain,Citrate synthase,ATP-citrate [Cinara cedri]	1428.51	1274.69	996.734	1613.26	1532.07	1095.82	849.509	760.174	574.87	1132.53	1580.5	919.932	1640.43	1857.52	1742.66	1084.55	819.131	1062.31	K01648	GO:0003878;GO:0005524;GO:0005737;GO:0006085;GO:0006101;GO:0006629;GO:0016874;GO:0046872;GO:0048037	20
LOC111058955	deoxyribodipyrimidine photo-lyase isoform X1 [Nilaparvata lugens]	12.6411	12.3754	11.3625	10.1455	11.8431	11.9216	10.4541	11.2965	9.2303	10.1097	11.5834	11.0532	11.7412	13.5588	13.2376	12.7439	11.1883	14.1561	K01669	GO:0003904;GO:0006281	7
LOC111044310	hypothetical protein FOCC_FOCC012104 [Frankliniella occidentalis]	31.6977	38.3373	32.8804	27.6582	30.7896	43.376	29.6254	34.7087	37.6106	27.4055	31.8098	28.1575	23.4655	27.2591	29.0107	27.4901	31.3375	28.6179	K01672	NA	6
LOC111055262	carbonic anhydrase 1 [Apis mellifera]	291.878	303.089	302.166	240.911	204.226	319.436	319.693	281.809	349.257	279.021	256.836	252.413	334.383	266.715	286.898	342.19	346.009	342.667	K01672	GO:0016836;GO:0046872	18
LOC111057633	beta carbonic anhydrase 1 isoform X1 [Acyrthosiphon pisum]	27.4328	20.8809	23.1222	30.6173	32.2911	23.169	18.7587	24.0749	16.873	22.8551	32.51	22.0065	35.7147	35.9081	30.6272	28.5008	22.1059	30.9429	K01673	GO:0004089;GO:0008152;GO:0008270	20
LOC111059684	fumarate hydratase, mitochondrial-like isoform X1 [Cimex lectularius]	181.102	185.148	180.324	175.729	170.487	162.885	173.832	167.192	156.545	161.38	188.643	165.555	175.491	175.368	176.806	166.769	169.252	172.158	K01679	GO:0004333;GO:0006099;GO:0006106;GO:0045239	5
LOC111044390	cytoplasmic aconitate hydratase-like [Sitophilus oryzae]	67.2332	70.9535	67.2518	54.323	51.0219	62.0741	66.8506	58.2682	60.6139	56.6559	65.9961	58.7713	63.728	64.7741	67.1329	72.6372	73.5156	76.9517	K01681	GO:0003994;GO:0008152;GO:0051539	15
LOC111046809	enolase [Nilaparvata lugens] &gt;gi|1096257533|gb|APA34016.1| seminal fluid protein [Nilaparvata lugens]	924.028	886.443	816.41	794.961	700.006	681.105	643.032	584.044	626.662	733.89	799.312	684.645	791.859	785.658	919.175	643.105	549.552	708.758	K01689	GO:0000015;GO:0000287;GO:0004634;GO:0006096	12
LOC120348915	enolase [Nilaparvata lugens] &gt;gi|1096257533|gb|APA34016.1| seminal fluid protein [Nilaparvata lugens]	1091.33	1002.59	933.809	944.835	805.878	848.853	732.11	672.878	706.671	750.883	890.291	715.635	839.225	908.25	963.218	674.406	591.121	760.238	K01689	GO:0000015;GO:0000287;GO:0004634;GO:0006096	12
LOC120349293	enolase [Pieris rapae]	747.552	588.505	602.251	513.031	502.595	427.804	473.538	393.551	456.84	254.594	337.12	263.721	309.473	326.425	375.417	263.619	211.611	309.569	K01689	GO:0000015;GO:0000287;GO:0004634;GO:0006096	6
LOC111061332	hypothetical protein DAPPUDRAFT_116992 [Daphnia pulex]	69.6505	59.1762	64.294	76.7884	60.452	58.8625	73.0887	64.2533	63.5574	56.9674	63.7323	68.2017	57.858	61.3167	57.1528	61.3007	59.1059	77.3748	K01691	GO:0016021	1
LOC111059501	hypothetical protein GE061_20394 [Apolygus lucorum]	53.9511	80.9203	76.8067	67.0369	67.1982	68.5762	78.4236	94.4233	101.6	88.8567	98.7952	94.7973	105.621	140.729	124.667	124.06	108.513	133.232	K01692	GO:0003824;GO:0008152	9
LOC111060500	hypothetical protein GE061_20394 [Apolygus lucorum]	22.0201	30.8541	30.4503	33.773	24.0415	23.9028	40.8431	38.01	37.8532	44.9201	46.0774	66.9742	48.2524	68.3403	63.1698	68.5647	66.13	66.8218	K01692	GO:0003824;GO:0008152	11
LOC111049463	LOW QUALITY PROTEIN: cystathionine beta-synthase [Aedes albopictus]	97.2023	94.1061	87.3184	90.6494	81.6968	50.8774	163.631	109.898	132.684	94.3376	145.46	104.944	130.209	123.244	121.517	153.834	126.358	161.579	K01697	GO:0004122;GO:0005737;GO:0006535;GO:0019343	18
LOC111055394	delta-aminolevulinic acid dehydratase isoform X2 [Bombus impatiens] &gt;gi|815915384|ref|XP_012242904.1| delta-aminolevulinic acid dehydratase isoform X2 [Bombus impatiens]	14.7833	14.6758	15.5102	15.1613	16.3088	17.5853	17.6729	16.6836	21.1819	14.99	14.1826	13.8378	16.9237	18.8792	18.9584	15.9452	18.6946	15.5315	K01698	GO:0004655;GO:0005829;GO:0006783;GO:0008270;GO:0032791;GO:0043227	1
LOC111051268	GDP mannose-4,6-dehydratase, putative [Pediculus humanus corporis] &gt;gi|212515472|gb|EEB17610.1| GDP mannose-4,6-dehydratase, putative [Pediculus humanus corporis]	19.0985	19.9797	20.5355	13.2954	12.6092	19.0147	16.6782	14.7137	18.8036	15.8835	15.933	19.4533	21.684	23.2948	22.6023	21.9197	22.706	21.0074	K01711	GO:0008446;GO:0019673	15
LOC111043974	urocanate hydratase [Nothoprocta perdicaria]	10.0652	6.20736	7.59662	10.8863	10.3362	6.55483	9.5886	10.5446	10.0746	9.54649	14.0297	11.0273	16.4578	12.9285	14.8228	16.6908	14.3435	16.7809	K01712	GO:0008152;GO:0016153	9
LOC111058725	uroporphyrinogen-III synthase [Oreochromis niloticus] &gt;gi|542192613|ref|XP_005471467.1| uroporphyrinogen-III synthase [Oreochromis niloticus] &gt;gi|1779342161|ref|XP_031606607.1| uroporphyrinogen-III synthase [Oreochromis aureus] &gt;gi|1779342163|ref|XP_031606608.1| uroporphyrinogen-III synthase [Oreochromis aureus]	9.34216	8.04781	10.2025	8.6875	7.94408	12.0254	8.08593	8.23369	9.85066	7.72423	6.76223	8.22703	7.92172	7.9915	7.66259	9.52086	9.86717	9.08976	K01719	NA	2
LOC111058039	hypothetical protein DAPPUDRAFT_230142 [Daphnia pulex]	21.6304	19.7327	17.1063	16.2008	17.7054	20.9094	13.9641	15.035	16.5721	13.5843	14.8176	11.7767	24.494	23.0051	21.0772	18.0351	16.7159	18.709	K01737	GO:0003874;GO:0005739;GO:0006729;GO:0042803;GO:0046872	4
LOC111059169	hypothetical protein DAPPUDRAFT_42116 [Daphnia pulex]	10.0978	7.75321	8.52432	7.88373	7.67451	3.51809	7.60486	8.47037	5.75681	13.5714	17.9262	10.4354	14.185	12.8229	13.3548	15.0771	12.9084	16.905	K01745	GO:0004397;GO:0005737;GO:0019556;GO:0019557	11
LOC111050378	porphobilinogen deaminase [Bombus impatiens]	54.4003	62.8835	62.5043	55.3745	56.418	75.7418	48.3133	52.7494	53.704	65.2104	60.7822	72.5489	74.8875	67.1983	63.9937	68.8563	70.9724	68.7762	K01749	NA	20
LOC111051350	uncharacterized protein LOC111051350 isoform X1 [Nilaparvata lugens]	130.729	115.22	113.676	154.761	165.298	122.318	137.779	156.346	118.614	122.658	171.061	108.006	181.053	126.14	125.926	171.24	117.618	141.65	K01754	NA	8
LOC111050464	adenylosuccinate lyase [Nilaparvata lugens]	141.614	127.246	125.091	137.662	131.771	108.913	96.2587	95.1839	83.9834	157.777	176.914	168.305	164.008	172.581	167.401	135.634	116.913	131.76	K01756	GO:0001666;GO:0004018;GO:0005739;GO:0005829;GO:0006144;GO:0006189;GO:0007584;GO:0009060;GO:0014850;GO:0042594;GO:0044208;GO:0051262;GO:0070626	8
LOC111044441	putative cystathionine beta-lyase [Nilaparvata lugens]	255.803	236.847	221.531	277.247	189.438	144.52	196.59	190.594	205.597	122.376	179.815	109.704	150.371	172.208	182.647	131.472	103.866	131.099	K01758	NA	6
LOC111054982	putative cystathionine gamma-lyase 2 [Nilaparvata lugens]	78.6454	93.9431	105.381	51.7817	75.5524	32.4657	82.6688	72.1437	65.429	61.8706	99.3262	66.2048	61.5196	76.4557	77.9857	82.8029	90.9926	72.0613	K01758	GO:0008152;GO:0016829;GO:0030170	5
LOC111044091	tubulin-specific chaperone E isoform X2 [Apis mellifera]	123.262	123.33	113.952	108.768	98.5173	134.276	116.641	118.607	136.254	107.008	97.0935	106.1	103.42	95.3543	97.4793	111.864	112.09	127.832	K01759	GO:0004462;GO:0005829;GO:0006094;GO:0006096;GO:0009507;GO:0009651;GO:0046872	6
LOC111059063	hypothetical protein DAPPUDRAFT_326277 [Daphnia pulex]	4.3468	4.04133	5.17412	4.17264	2.61699	1.77986	4.35157	4.01422	4.13233	6.71093	8.17355	9.54572	10.7154	10.3877	9.41141	10.0067	10.5839	7.9387	K01763	GO:0003824	11
LOC111051675	cytochrome c-type heme lyase-like [Nilaparvata lugens] &gt;gi|1233206767|ref|XP_022202571.1| cytochrome c-type heme lyase-like [Nilaparvata lugens]	9.03827	10.9263	10.0008	8.13877	11.0507	10.3104	9.01262	9.31005	9.67017	8.92418	12.4766	9.77937	11.7616	12.1823	11.8235	13.6308	11.5378	10.6405	K01764	GO:0016829	9
LOC111059258	cytochrome c-type heme lyase-like [Nilaparvata lugens] &gt;gi|1233206767|ref|XP_022202571.1| cytochrome c-type heme lyase-like [Nilaparvata lugens]	5.89682	7.79694	10.5727	4.1377	6.57452	8.86962	4.69256	6.68649	10.2837	6.4343	9.29545	6.26949	8.03086	9.03189	8.77909	6.36807	8.47128	8.01874	K01764	GO:0004408;GO:0005739;GO:0008152	7
LOC111064132	hypothetical protein LSTR_LSTR011978 [Laodelphax striatellus]	1.83571	1.23942	1.12903	1.50911	1.775	2.35541	1.44845	1.55478	1.2618	0.772478	0.712594	0.722026	0.996613	1.75055	0.781922	0.55271	1.15173	0.881856	K01768	GO:0006796;GO:0016829;GO:0044238;GO:0044763;GO:0071704	10
LOC111059783	receptor-type guanylate cyclase Gyc76C-like [Cimex lectularius]	21.9638	23.0197	21.6996	16.6123	20.1176	20.9526	16.4666	15.3127	14.814	15.6512	18.8869	13.5399	20.9733	22.0225	22.8362	19.8443	17.6281	19.6323	K01769	GO:0000166;GO:0009190;GO:0016020;GO:0016740;GO:0016849	4
LOC111064230	guanylate cyclase 32E isoform X2 [Photinus pyralis] &gt;gi|1755123617|gb|KAB0794058.1| hypothetical protein PPYR_13678 [Photinus pyralis]	0.397	0.528204	0.741638	0.597318	0.889178	0.653148	0.36416	0.601287	0.655462	0.601895	0.3602	0.657764	0.601533	0.645359	0.324878	0.583431	0.947802	0.549409	K01769	GO:0000166;GO:0009190;GO:0016020;GO:0016740;GO:0016849	19
LOC111058341	PI-PLC X domain-containing protein 3 [Zootermopsis nevadensis]	1.55543	1.56188	1.0479	1.30002	1.66071	1.38662	1.31338	1.44321	0.622476	1.58441	2.00254	1.82447	1.96585	1.52285	2.56619	2.27488	2.13504	2.15089	K01771	GO:0003824	9
LOC111056077	PREDICTED: ferrochelatase, mitochondrial [Nasonia vitripennis] &gt;gi|645018334|ref|XP_008211790.1| PREDICTED: ferrochelatase, mitochondrial [Nasonia vitripennis] &gt;gi|645018336|ref|XP_008211791.1| PREDICTED: ferrochelatase, mitochondrial [Nasonia vitripennis] &gt;gi|645018338|ref|XP_008211792.1| PREDICTED: ferrochelatase, mitochondrial [Nasonia vitripennis]	22.7964	28.3354	24.6355	20.4281	21.8179	19.3834	26.5867	23.895	25.4211	16.0007	29.3218	20.3047	28.5537	27.3222	30.0846	29.6135	28.0947	28.3227	K01772	GO:0004325;GO:0006783	15
LOC111044879	PREDICTED: ribulose-phosphate 3-epimerase-like [Saccoglossus kowalevskii]	55.9466	53.5191	51.575	58.4859	62.7418	44.9843	54.7828	62.3431	53.4401	54.4437	67.4923	49.6745	52.8958	68.2987	65.7198	66.475	55.891	60.6531	K01783	GO:0004750;GO:0005829;GO:0009052;GO:0019323;GO:0042803;GO:0044262;GO:0046872;GO:0070062	9
LOC111048929	UDP-glucose 4-epimerase-like isoform X1 [Zootermopsis nevadensis] &gt;gi|1228013238|ref|XP_021938582.1| UDP-glucose 4-epimerase-like isoform X1 [Zootermopsis nevadensis] &gt;gi|1228013240|ref|XP_021938583.1| UDP-glucose 4-epimerase-like isoform X1 [Zootermopsis nevadensis] &gt;gi|1228013244|ref|XP_021938585.1| UDP-glucose 4-epimerase-like isoform X1 [Zootermopsis nevadensis] &gt;gi|646697089|gb|K…	51.0077	54.1299	44.7367	44.0341	40.9237	49.9769	44.9122	44.5376	44.6332	46.6916	42.496	42.3233	53.9803	55.5963	49.3906	52.7078	52.9896	53.2701	K01784	GO:0003978;GO:0006012	15
LOC111057923	UDP-glucose 4-epimerase-like [Nilaparvata lugens] &gt;gi|1233204045|ref|XP_022201092.1| UDP-glucose 4-epimerase-like [Nilaparvata lugens] &gt;gi|1233204047|ref|XP_022201094.1| UDP-glucose 4-epimerase-like [Nilaparvata lugens] &gt;gi|1233204049|ref|XP_022201095.1| UDP-glucose 4-epimerase-like [Nilaparvata lugens]	6.91085	10.5854	6.27839	4.55892	5.47362	6.51007	7.00476	5.57289	4.02895	5.02158	7.26091	3.4751	7.94545	3.95747	7.90818	6.109	4.25608	6.36494	K01784	GO:0003978;GO:0006012	5
LOC120355232	UDP-glucose 4-epimerase-like [Nilaparvata lugens] &gt;gi|1233204045|ref|XP_022201092.1| UDP-glucose 4-epimerase-like [Nilaparvata lugens] &gt;gi|1233204047|ref|XP_022201094.1| UDP-glucose 4-epimerase-like [Nilaparvata lugens] &gt;gi|1233204049|ref|XP_022201095.1| UDP-glucose 4-epimerase-like [Nilaparvata lugens]	9.09657	8.52984	8.50826	5.8222	7.61062	6.17325	7.25117	7.08302	5.92431	4.54923	4.69389	5.11562	6.28359	5.61538	6.07624	7.55143	6.40462	8.43072	K01784	GO:0005975;GO:0016857	13
LOC111046888	unknown [Dendroctonus ponderosae]	38.1131	42.0119	42.0052	29.7469	34.3218	37.6486	34.0992	37.0659	41.4242	35.7578	34.3951	38.0815	44.5379	47.4989	49.9667	50.517	42.6712	47.8929	K01785	NA	15
LOC111054643	aldose 1-epimerase isoform X1 [Bombus impatiens]	28.8183	25.9849	36.9305	38.0726	48.7271	31.141	22.2817	42.3939	22.2362	56.6591	54.8923	52.3846	54.6567	38.324	40.691	41.9638	46.8346	30.3273	K01785	GO:0005975	17
LOC111055171	hypothetical protein DAPPUDRAFT_60468 [Daphnia pulex]	22.9839	17.8194	20.1399	13.0319	22.2797	37.581	13.1952	14.2596	18.6987	14.8424	7.60019	11.5495	15.9073	19.9161	13.256	9.52029	13.4782	11.2295	K01785	NA	10
LOC111058864	aldose 1-epimerase isoform X1 [Bombus impatiens]	90.0333	79.2356	90.1832	69.4998	107.75	89.838	79.0388	84.3246	84.4442	79.7285	44.6477	75.086	85.3437	101.349	69.6621	46.8732	69.6661	52.1588	K01785	NA	10
LOC111049959	PREDICTED: glucose-6-phosphate 1-epimerase isoform X2 [Nasonia vitripennis]	19.136	18.8532	18.7877	18.2291	14.7885	20.9186	20.5156	19.9483	23.6028	14.1654	14.1823	12.6052	18.1494	17.0063	17.4097	21.0331	19.6689	19.8721	K01792	GO:0005975;GO:0016853;GO:0030246	18
LOC111045855	D-glucuronyl C5-epimerase B [Bombus impatiens]	12.8949	13.7423	12.2464	12.7196	11.7771	17.3408	11.7684	11.9048	11.9023	11.7488	10.9564	12.1177	13.7458	13.715	14.1638	13.4543	14.5644	13.454	K01793	NA	4
LOC111043757	46 kDa FK506-binding nuclear protein [Nilaparvata lugens]	339.037	321.036	282.988	330.487	273.71	340.896	300.41	290.17	255.922	313.258	337.87	285.304	332.62	300.347	318.715	357.433	327.744	346.969	K01802	GO:0000413;GO:0016853	20
LOC111044160	hypothetical protein DAPPUDRAFT_231749 [Daphnia pulex]	355.569	371.246	353.833	355.884	338.849	262.187	404.576	398.631	392.569	361.707	339.471	375.548	347.313	358.078	349.797	367.895	367.304	354.579	K01802	GO:0000413;GO:0001933;GO:0003755;GO:0005102;GO:0005219;GO:0005528;GO:0005829;GO:0006458;GO:0006939;GO:0010459;GO:0010881;GO:0019221;GO:0019227;GO:0019855;GO:0022417;GO:0030018;GO:0030551;GO:0031000;GO:0032513;GO:0033017;GO:0033197;GO:0034704;GO:0035584;GO:0042026;GO:0042098;GO:0042542;GO:0042803;GO:0044325;GO:0048680;GO:0051280;GO:0051284;GO:0051775;GO:0055010;GO:0060315;GO:0060347;GO:0061077;GO:…	1
LOC111048031	hypothetical protein DAPPUDRAFT_303038 [Daphnia pulex]	80.0964	81.2769	80.5311	62.0591	54.4185	73.0452	67.5552	71.918	98.3178	69.2805	59.9608	76.6854	72.5248	82.9072	81.6897	78.7243	86.3902	77.5559	K01802	GO:0000413;GO:0003755;GO:0005515;GO:0005528;GO:0005789;GO:0061077;GO:0070062	18
LOC111050116	FK506-binding protein 59 isoform X1 [Bombus impatiens]	214.83	203.748	204.787	212.287	192.694	207.832	201.495	201.958	213.175	204.089	208.459	190.407	199.703	198.591	192.526	191.051	189.927	196.564	K01802	NA	6
LOC111051968	EF-hand calcium-binding protein [Bemisia tabaci]	708.373	879.687	784.149	441.745	612.798	669.042	804.98	712.265	863.059	586.206	708.353	652.236	582.715	672.433	705.009	804.698	781.02	798.508	K01802	GO:0005509;GO:0006457	18
LOC111052439	unknown [Dendroctonus ponderosae]	2209.52	2091.43	1973.98	2404.88	1798.5	2104.88	2441.29	2221.67	2205.82	2079.19	2102.72	2182.48	2048.36	1978.75	1997.53	2268.76	2243.61	2361.24	K01802	GO:0000413;GO:0002931;GO:0003755;GO:0005739;GO:0006457;GO:0010849;GO:0010939;GO:0032780;GO:0070266;GO:0070301;GO:0071243;GO:0071277;GO:0090200;GO:0090201;GO:0090324;GO:1902445;GO:2000276;GO:2001243	18
LOC111060889	hypothetical protein DAPPUDRAFT_231749 [Daphnia pulex]	275.14	291.832	260.434	241.342	192.773	255.177	258.798	247.552	279.234	258.421	265.874	244.178	249.947	241.172	251.172	280.506	273.487	286.665	K01802	GO:0000413;GO:0001933;GO:0003755;GO:0005102;GO:0005219;GO:0005528;GO:0005829;GO:0006458;GO:0006939;GO:0010459;GO:0010881;GO:0019221;GO:0019227;GO:0019855;GO:0022417;GO:0030018;GO:0030551;GO:0031000;GO:0032513;GO:0033017;GO:0033197;GO:0034704;GO:0035584;GO:0042026;GO:0042098;GO:0042542;GO:0042803;GO:0044325;GO:0048680;GO:0051280;GO:0051284;GO:0051775;GO:0055010;GO:0060315;GO:0060347;GO:0061077;GO:…	18
LOC111059767	unknown [Dendroctonus ponderosae]	266.002	239.548	223.856	225.414	255.584	168.487	260.968	240.036	211.084	205.514	305.388	190.697	317.664	327.051	324.969	355.564	247.793	324.747	K01803	GO:0004807;GO:0005615;GO:0005634;GO:0005829;GO:0006094;GO:0006098;GO:0007275;GO:0019563;GO:0031625;GO:0046166;GO:0061621;GO:0070062	9
LOC111046520	PREDICTED: ribose-5-phosphate isomerase [Nasonia vitripennis]	42.4203	49.1534	59.4082	52.1931	43.3397	56.1605	51.9674	48.161	45.147	44.7215	53.1399	41.4493	50.2291	50.5343	50.7248	57.7412	52.2295	55.1935	K01807	NA	14
LOC111062075	mannose-6-phosphate isomerase [Zootermopsis nevadensis] &gt;gi|1227993225|ref|XP_021928384.1| mannose-6-phosphate isomerase [Zootermopsis nevadensis] &gt;gi|1227993227|ref|XP_021928385.1| mannose-6-phosphate isomerase [Zootermopsis nevadensis] &gt;gi|1227993229|ref|XP_021928386.1| mannose-6-phosphate isomerase [Zootermopsis nevadensis] &gt;gi|1227993231|ref|XP_021928387.1| mannose-6-phosphate iso…	37.9061	46.2385	41.0686	26.5897	34.0656	37.9745	32.5317	31.3036	40.4151	30.7961	34.1054	35.3717	39.4634	44.7971	43.2811	40.8473	40.4085	41.2859	K01809	NA	7
LOC111046975	unknown [Dendroctonus ponderosae]	153.31	156.536	151.615	100.604	135.338	91.2414	137.316	146.651	152.779	99.8759	161.343	93.2491	157.374	178.077	175.414	199.147	131.112	181.966	K01810	GO:0001525;GO:0004347;GO:0005125;GO:0005615;GO:0005737;GO:0006094;GO:0006096	15
LOC111057397	glucose-6-phosphate isomerase [Danaus plexippus plexippus]	3.16644	3.06928	3.29013	4.70251	4.59473	6.61203	3.80072	3.36352	4.82192	5.41622	2.39416	5.83469	5.2805	7.18541	4.74756	3.802	6.21385	4.11455	K01810	GO:0004347;GO:0006094;GO:0006096	8
LOC111053407	putative hydroxypyruvate isomerase [Bombus impatiens]	27.002	25.8304	30.5865	31.0203	26.8011	31.1419	37.7324	34.107	40.7799	52.5968	44.0988	61.5538	48.0685	51.1399	51.4438	57.5725	53.9373	58.852	K01816	GO:0016853	11
LOC111046213	PREDICTED: isopentenyl-diphosphate Delta-isomerase 1 [Nasonia vitripennis]	15.0705	17.7048	16.3572	15.5348	17.8012	14.2503	13.5383	15.9909	18.1899	16.5538	16.6676	16.8321	13.1291	14.9806	14.3826	14.6953	15.0305	14.9028	K01823	GO:0003824	17
LOC120348742	isopentenyl pyrophosphate:dimethylallyl pyrophosphate isomerase [Culex quinquefasciatus] &gt;gi|167863496|gb|EDS26879.1| isopentenyl pyrophosphate:dimethylallyl pyrophosphate isomerase [Culex quinquefasciatus]	10.1108	9.41307	11.4068	11.5114	10.2156	13.0677	10.7131	8.70802	9.42091	13.0776	13.3274	12.7582	9.43519	11.263	9.72378	10.258	11.309	11.2168	K01823	GO:0016853	17
LOC111044326	phosphoglycerate mutase 2 [Bombus impatiens]	308.319	287.946	276.877	301.264	264.419	242.214	294.335	286.06	298.336	299.933	355.114	291.48	364.907	364.199	390.053	393.727	332.142	396.884	K01834	GO:0004619;GO:0005829;GO:0006110;GO:0016020;GO:0019901;GO:0043209;GO:0043456;GO:0045730;GO:0070062	9
LOC111044559	phosphoglycerate mutase 1 [Diaphorina citri]	9.45234	7.06204	8.81293	8.96644	10.0545	8.66268	6.6695	8.38853	8.17379	9.63875	9.14129	9.24434	7.46072	11.3555	9.89509	9.16065	11.4011	9.63277	K01834	GO:0016853	11
LOC120350959	Histidine phosphatase superfamily,Phosphoglycerate mutase 1,Histidine [Cinara cedri]	4.21986	3.49576	3.957	3.4527	4.42277	4.37575	4.8288	2.36082	2.42758	4.40204	2.45081	3.18166	2.08383	4.43477	2.85062	2.69357	3.72019	2.87922	K01834	GO:0016853	2
LOC111052301	phosphoglucomutase-2 [Bombus impatiens]	15.4944	15.3338	12.3597	10.6595	12.5742	17.4808	9.8274	10.8559	13.3115	11.745	13.5547	10.6695	18.7573	17.729	17.2787	17.4208	17.3091	16.1828	K01835	GO:0016310;GO:0016868;GO:0019318;GO:0047933	15
LOC111063230	hypothetical protein FOCC_FOCC006711 [Frankliniella occidentalis]	111.588	121.086	109.947	80.1727	74.2944	114.485	93.1386	79.6891	86.3829	74.9202	96.165	75.6051	158.496	139.204	157.393	130.568	113.562	119.962	K01835	GO:0000287;GO:0004614;GO:0005829;GO:0005978;GO:0006006;GO:0019388	7
LOC111054276	phosphoacetylglucosamine mutase [Nilaparvata lugens]	100.933	108.063	108.365	109.1	125.023	113.311	98.4989	104.965	100.164	100.96	85.2946	101.168	95.2245	108.605	89.2991	82.4048	94.7205	81.3199	K01836	GO:0004610;GO:0005829;GO:0006048;GO:0006488;GO:0006493;GO:0018279;GO:0032501;GO:0043687	3
LOC111052775	PREDICTED: tRNA pseudouridine(38/39) synthase [Acromyrmex echinatior] &gt;gi|746850333|ref|XP_011055642.1| PREDICTED: tRNA pseudouridine(38/39) synthase [Acromyrmex echinatior]	15.6504	15.7961	14.1415	14.3424	13.5803	16.3794	12.6149	11.4933	16.13	9.99362	10.7074	11.6739	15.6371	16.3921	15.7393	12.6727	11.9091	14.426	K01855	GO:0016070	13
LOC111052002	inositol-3-phosphate synthase 1-B isoform X1 [Bombus impatiens]	675.052	613.676	641.094	1329.94	1238.9	838.234	837.885	992.277	766.285	588.506	905.834	678.489	1257.57	825.741	1309.61	723.229	581.126	444.376	K01858	GO:0004512;GO:0006021;GO:0008654	10
LOC111047422	tyrosine--tRNA ligase, mitochondrial [Manduca sexta]	16.4404	15.2285	12.9726	11.4665	11.5083	16.2714	12.1265	14.0297	15.2921	13.0435	13.3393	12.1238	13.6652	14.0455	14.9167	16.3658	17.3706	17.3292	K01866	GO:0000166;GO:0004812;GO:0006418	14
LOC111054573	tyrosine--tRNA ligase, cytoplasmic [Vulpes vulpes]	26.7032	32.4771	33.0543	23.5838	34.8505	20.3618	30.8885	40.2748	28.9691	23.164	43.7157	28.8984	34.7149	42.0431	33.3958	34.1099	30.6447	37.4759	K01866	GO:0000049;GO:0004822;GO:0004831;GO:0005524;GO:0005829;GO:0006428;GO:0006437	9
LOC111061656	tyrosine--tRNA ligase, mitochondrial-like [Nilaparvata lugens]	1.45256	0.882354	0.325678	0.514663	1.92308	2.22453	1.13949	0.618001	1.25391	0.338601	0.982568	1.23434	1.83029	1.71439	0.767251	1.3666	0.139444	0.834187	K01866	GO:0000166;GO:0004812;GO:0006418	10
LOC120350698	tyrosine--tRNA ligase, mitochondrial [Aedes albopictus]	0.32703	0.495091	0.263429	0.6024	0.522336	0	0.506719	0.38907	0	0.549168	0	0.065731	0.227563	0.27833	0.089486	0.227588	0.491595	0.35495	K01866	GO:0000166;GO:0004812;GO:0006418	2
LOC120353521	tyrosine--tRNA ligase, cytoplasmic [Nilaparvata lugens]	0.589563	0.610135	0.85443	0.530751	0.481393	0.975167	0.821967	0.49849	4.41486	0.569661	0.47134	0.221481	0.540828	0.489232	0.379036	0.756015	0.335448	0.328501	K01866	GO:0000049;GO:0004831;GO:0005524;GO:0005737;GO:0006437	1
LOC111046059	tryptophan--tRNA ligase, cytoplasmic-like isoform X1 [Zootermopsis nevadensis] &gt;gi|646714660|gb|KDR18550.1| Tryptophanyl-tRNA synthetase, cytoplasmic [Zootermopsis nevadensis]	37.5452	43.6393	49.1974	49.0268	37.8745	47.7922	41.6678	40.9268	61.1045	35.8721	37.0255	39.905	49.7453	44.375	42.6906	45.7151	45.8612	47.2252	K01867	GO:0000166;GO:0004812;GO:0006418	18
LOC111060858	hypothetical protein LSTR_LSTR006002 [Laodelphax striatellus]	3.85772	3.32827	3.79499	2.56867	4.17892	1.64606	2.9171	2.83606	3.11333	5.0484	7.71258	6.4441	7.14805	8.8067	8.87419	9.67684	7.06043	7.1818	K01867	GO:0000166;GO:0004812;GO:0006418	9
LOC111045669	PREDICTED: threonine--tRNA ligase, cytoplasmic isoform X2 [Nasonia vitripennis]	167.636	179.163	167.53	183.363	158.49	161.059	171.32	158.685	165.114	185.579	204.323	193.675	211.94	200.437	211.061	198.158	187.147	197.757	K01868	GO:0004829;GO:0005524;GO:0005737;GO:0006435;GO:0015629;GO:0070062	11
LOC111054317	leucine--tRNA ligase, cytoplasmic [Nilaparvata lugens]	32.4191	34.8532	30.8833	27.371	25.3992	29.7401	32.4715	27.4203	30.2472	25.4627	29.3373	23.3473	27.6127	28.8463	29.1206	30.3126	28.3039	30.1095	K01869	GO:0000166;GO:0004812;GO:0006418	5
LOC111060185	PREDICTED: probable leucine--tRNA ligase, mitochondrial [Nasonia vitripennis]	10.1352	8.47905	7.82378	8.86116	8.80564	8.39835	8.61851	8.72885	9.40034	10.3531	11.6906	10.6725	10.5194	12.5269	11.7438	12.0889	11.385	12.9963	K01869	NA	11
LOC111044862	isoleucine--tRNA ligase, mitochondrial [Bombus impatiens]	15.4206	15.8543	15.0441	13.0023	15.6725	14.2004	13.7245	14.0119	18.5907	13.685	15.4451	14.3576	16.2236	20.637	16.2848	17.986	17.5552	17.4087	K01870	GO:0003824;GO:0005739;GO:0006418	15
LOC111051261	isoleucine--tRNA ligase, cytoplasmic [Acyrthosiphon pisum]	39.4759	37.5253	38.7008	37.6599	37.5941	34.0784	46.9043	36.0834	36.6694	29.3615	41.1212	29.5779	33.9236	32.9814	37.6559	36.6391	31.6397	37.4814	K01870	GO:0000166;GO:0004822;GO:0005829;GO:0006428	6
LOC111055905	alanine--tRNA ligase, mitochondrial isoform X1 [Zootermopsis nevadensis] &gt;gi|1227988903|ref|XP_021926160.1| alanine--tRNA ligase, mitochondrial isoform X1 [Zootermopsis nevadensis] &gt;gi|646710595|gb|KDR16062.1| Alanyl-tRNA synthetase, cytoplasmic [Zootermopsis nevadensis]	3.73806	2.62987	2.83077	1.88443	3.29479	4.2965	2.29528	2.95199	3.33038	3.05428	2.50589	3.33318	3.24562	4.02298	3.80573	3.50867	3.31675	3.49494	K01872	NA	20
LOC111062386	hypothetical protein GE061_12049 [Apolygus lucorum]	91.3259	95.7245	88.5446	86.4316	89.7915	84.7878	96.1871	83.7539	94.7251	76.4479	103.307	70.8535	80.7622	86.6401	89.3873	83.3647	79.948	85.3186	K01872	GO:0000166;GO:0004812;GO:0043039	6
LOC111052470	valine--tRNA ligase-like isoform X1 [Zootermopsis nevadensis] &gt;gi|646719376|gb|KDR21498.1| Valyl-tRNA synthetase [Zootermopsis nevadensis]	7.94796	6.95729	6.75974	6.48623	6.34577	7.29658	5.65535	5.96649	7.74349	9.37199	10.7847	8.3245	9.67386	11.1062	10.5267	6.07757	7.43358	9.12343	K01873	GO:0006412;GO:0016874	11
LOC111055412	valine--tRNA ligase [Zootermopsis nevadensis] &gt;gi|646717768|gb|KDR20498.1| Valyl-tRNA synthetase [Zootermopsis nevadensis]	84.4865	81.4693	80.7221	85.9426	76.5174	85.834	72.2826	63.0653	67.4807	80.2369	91.4196	87.4881	89.4415	91.2773	85.1153	71.9311	71.7254	74.0396	K01873	GO:0000166;GO:0004812;GO:0006418	8
LOC120348787	valine--tRNA ligase isoform X1 [Nilaparvata lugens] &gt;gi|1233197221|ref|XP_022198302.1| valine--tRNA ligase isoform X3 [Nilaparvata lugens] &gt;gi|1233197225|ref|XP_022198303.1| valine--tRNA ligase isoform X4 [Nilaparvata lugens]	34.0733	44.6967	37.8779	36.4449	36.8003	32.6192	33.8392	29.6678	32.634	17.2682	25.8141	18.1178	23.2953	19.6216	21.9774	15.8999	18.0831	17.4274	K01873	GO:0002161;GO:0004832;GO:0005524;GO:0006438;GO:0006450	6
LOC120351822	valine--tRNA ligase-like isoform X1 [Zootermopsis nevadensis] &gt;gi|646719376|gb|KDR21498.1| Valyl-tRNA synthetase [Zootermopsis nevadensis]	13.9582	15.7204	14.6115	12.9491	13.8741	9.8523	15.1095	15.7048	15.6769	9.80983	14.5867	9.70536	12.3482	13.1031	13.2525	9.62976	12.1471	10.6221	K01873	GO:0006412;GO:0016874	6
LOC111050617	methionine--tRNA ligase, mitochondrial isoform X4 [Athalia rosae]	10.6957	10.721	8.87591	7.51124	9.67894	10.8596	10.0255	8.50972	10.4005	8.55976	10.0937	9.36149	9.78561	9.39332	8.01353	9.57755	10.2776	10.4311	K01874	GO:0004812;GO:0006418;GO:0044444	18
LOC111053825	hypothetical protein FOCC_FOCC015920 [Frankliniella occidentalis]	48.4994	50.4742	44.8008	50.5959	44.5155	42.7542	52.8549	45.1454	49.3597	44.6017	52.2194	41.4352	45.2025	44.6086	47.4222	44.2882	42.7778	46.4908	K01874	GO:0016874	1
LOC111045450	serine--tRNA ligase, mitochondrial isoform X1 [Agrilus planipennis]	23.0522	22.983	23.9404	19.5847	19.6236	25.9426	16.7163	18.5675	21.1205	20.4427	15.9347	21.5991	24.0292	24.737	21.4834	19.2549	21.609	20.3032	K01875	GO:0000166;GO:0004828;GO:0005759;GO:0006418;GO:0044822	4
LOC111048318	serine--tRNA ligase, cytoplasmic [Acyrthosiphon pisum]	281.852	262.644	260.748	303.264	259.385	314.649	288.157	253.361	282.412	224.402	256.021	268.217	235.255	227.442	248.068	235.361	229.13	241.752	K01875	GO:0004812;GO:0006418	3
LOC111057739	serine--tRNA synthetase-like protein Slimp [Agrilus planipennis]	9.02772	10.4246	9.39285	6.12451	9.21813	10.5812	5.56747	7.12047	10.4771	7.12414	6.49316	5.56259	8.21498	9.04811	8.59238	8.73557	7.10441	8.62054	K01875	NA	13
LOC111054482	aspartate--tRNA ligase, mitochondrial isoform X1 [Zootermopsis nevadensis] &gt;gi|646701094|gb|KDR10978.1| Aspartyl-tRNA synthetase, mitochondrial [Zootermopsis nevadensis]	7.13956	9.39956	7.67046	6.68181	6.26983	5.93142	6.08302	4.81066	4.54741	7.42895	8.2762	6.7465	10.1938	10.0971	9.56114	7.88158	8.166	7.886	K01876	GO:0097159;GO:1901363	20
LOC111057151	glycine--tRNA ligase [Solenopsis invicta]	93.1884	105.868	97.8521	80.4074	93.6525	75.7517	104.003	99.0113	110.515	83.2486	99.5073	77.9344	96.1409	100.388	85.928	102.366	93.38	90.8838	K01880	GO:0004820;GO:0005524;GO:0006426;GO:0031988;GO:0043231;GO:0044444	18
LOC111051922	probable proline--tRNA ligase, mitochondrial [Photinus pyralis] &gt;gi|1755131201|gb|KAB0801634.1| hypothetical protein PPYR_03820 [Photinus pyralis]	9.17093	7.72097	9.04538	7.95671	8.87458	10.1087	7.96473	8.23316	7.83728	8.69866	8.59331	7.87555	10.9372	10.8795	9.10164	10.3775	9.94178	10.2913	K01881	GO:0016874	15
LOC111052375	PREDICTED: bifunctional glutamate/proline--tRNA ligase [Musca domestica]	75.1691	79.3128	71.2989	72.0746	75.6594	73.1839	74.9712	67.4155	74.1686	66.8115	79.2973	56.7444	67.739	70.6364	74.5606	68.409	67.4171	68.4824	K01881	GO:0000166;GO:0004812;GO:0006418	6
LOC111055146	cysteine--tRNA ligase, cytoplasmic-like [Nilaparvata lugens]	51.3049	56.5229	52.1625	41.3295	49.373	42.3563	36.6483	41.2909	35.4259	46.837	60.4697	41.9476	62.8562	54.4696	62.8492	53.125	49.1536	48.8882	K01883	GO:0000166;GO:0004812;GO:0006418	20
LOC111056331	probable cysteine--tRNA ligase, mitochondrial [Ooceraea biroi] &gt;gi|607365979|gb|EZA60151.1| Cysteinyl-tRNA synthetase, mitochondrial [Ooceraea biroi] &gt;gi|1494643507|gb|RLU17365.1| hypothetical protein DMN91_009599 [Ooceraea biroi]	11.5563	11.8876	11.7457	7.51779	8.6742	8.82762	10.6401	11.6424	13.4848	8.34632	9.54836	8.57279	9.59092	12.7151	11.1886	12.4301	14.3334	15.0088	K01883	NA	18
LOC111054993	probable glutamate--tRNA ligase, mitochondrial [Nilaparvata lugens]	8.01157	8.8254	8.9294	7.67689	9.10733	7.10363	8.42883	9.70866	9.52001	7.65682	8.73744	7.89113	9.35473	10.5516	8.61008	8.1585	9.65212	9.52535	K01885	GO:0016874	18
LOC111046156	putative glutamine-tRNA ligase [Danaus plexippus plexippus]	68.9306	74.5474	75.2343	39.6327	43.3522	36.6287	62.5256	54.4517	77.4941	40.2831	59.0607	41.2796	69.4112	63.4055	71.4669	80.2007	59.8954	81.3901	K01886	GO:0000166;GO:0004812;GO:0006418	18
LOC111050652	arginine--tRNA ligase, cytoplasmic [Bombus impatiens]	49.1793	48.0212	40.5509	49.5578	47.4868	36.7325	44.3128	47.4139	50.3288	45.5157	41.2262	38.4922	46.9425	44.1204	45.3259	42.9914	43.0057	49.8453	K01887	GO:0000166;GO:0004814;GO:0005737;GO:0006420	1
LOC111051323	probable arginine--tRNA ligase, mitochondrial isoform X1 [Zootermopsis nevadensis] &gt;gi|646706126|gb|KDR13513.1| putative arginyl-tRNA synthetase, mitochondrial [Zootermopsis nevadensis]	4.9778	5.14997	5.44897	4.39182	5.47381	5.71539	4.76039	4.20491	5.73052	4.46004	4.5487	4.12251	4.25901	5.03123	4.92018	5.4857	4.36764	4.8416	K01887	GO:0006412;GO:0016874	2
LOC111048245	phenylalanine--tRNA ligase alpha subunit isoform X1 [Bombus impatiens]	44.2143	45.1275	44.3837	41.5434	38.5198	44.0301	46.9523	45.1706	52.5417	47.0594	45.9975	49.1304	52.1988	50.3952	52.1398	50.9397	48.3109	55.5241	K01889	GO:0000049;GO:0004826;GO:0005524;GO:0006432;GO:0009328;GO:0016020;GO:0044822	9
LOC111047477	PREDICTED: phenylalanine--tRNA ligase beta subunit-like isoform X1 [Neolamprologus brichardi]	58.9833	60.1498	58.3888	61.0429	56.2411	60.1465	56.8793	54.957	64.052	47.1407	51.0652	48.743	49.7261	51.6877	50.7024	53.8006	49.421	52.4293	K01890	GO:0000287;GO:0003723;GO:0004826;GO:0005524;GO:0006432;GO:0009328	6
LOC111058287	PREDICTED: histidine--tRNA ligase, cytoplasmic isoform X3 [Tribolium castaneum] &gt;gi|642921013|ref|XP_008192654.1| PREDICTED: histidine--tRNA ligase, cytoplasmic isoform X3 [Tribolium castaneum]	74.5645	77.3462	80.5249	71.0864	69.5308	69.8433	90.3099	81.7422	85.7509	61.8445	88.903	62.3804	78.0176	77.0785	78.2369	79.7185	71.9404	77.4391	K01892	GO:0004821;GO:0005524;GO:0006427;GO:0017119	1
LOC111046932	asparagine--tRNA ligase, cytoplasmic isoform X1 [Nilaparvata lugens]	305.38	319.058	309.835	305.229	254.997	241.834	337.754	284.437	333.795	236.637	305.09	231.177	255.392	267.35	283.074	250.891	239.125	267.517	K01893	GO:0003676;GO:0004816;GO:0005524;GO:0005737;GO:0006421	6
LOC111048576	probable asparagine--tRNA ligase, mitochondrial [Nilaparvata lugens]	15.3032	16.9771	16.3577	17.375	13.9026	16.8572	14.5157	13.1716	17.1919	16.8106	15.6042	16.3118	15.7189	16.8383	15.2205	15.441	16.309	14.5567	K01893	GO:0006412;GO:0016874;GO:0097159;GO:1901363	8
LOC111057202	Acetate-CoA ligase,AMP-binding, conserved site,Acetyl-coenzyme A synthetase, N-terminal domain,AMP- [Cinara cedri]	41.8547	42.8697	37.8014	24.1049	33.9751	26.464	23.8021	27.8962	24.1588	23.7279	42.1721	20.4679	51.1597	42.9361	49.9735	40.3549	33.6693	40.3326	K01895	GO:0003987;GO:0005524;GO:0016021;GO:0016208;GO:0019427	7
LOC111043579	long-chain-fatty-acid--CoA ligase 5 isoform X1 [Agrilus planipennis]	9.06397	9.05662	7.44975	8.74989	9.66249	13.6365	7.69908	6.77462	8.75364	9.40999	9.75949	7.76354	9.08217	9.47105	8.93545	9.48593	10.4622	10.9803	K01897	GO:0008152;GO:0016020;GO:0016874	8
LOC111053803	long-chain-fatty-acid--CoA ligase 4 isoform X3 [Solenopsis invicta] &gt;gi|751214962|ref|XP_011160366.1| long-chain-fatty-acid--CoA ligase 4 isoform X3 [Solenopsis invicta]	102.896	103.482	92.3377	77.4064	65.0394	94.3007	70.3345	71.4409	72.3674	87.7551	81.0096	84.1913	86.6982	78.8553	78.8376	85.8139	86.062	89.8901	K01897	GO:0003824;GO:0008152;GO:0016020	5
LOC111050731	PREDICTED: succinate--CoA ligase [ADP/GDP-forming] subunit alpha, mitochondrial-like [Dendroctonus ponderosae] &gt;gi|332376625|gb|AEE63452.1| unknown [Dendroctonus ponderosae] &gt;gi|478253950|gb|ENN74242.1| hypothetical protein YQE_09214 [Dendroctonus ponderosae]	278.722	275.728	274.992	261.796	267.935	308.992	258.758	270.371	267.066	284.382	284.68	292.845	287.93	291.393	283.679	281.465	295.841	282.694	K01899	GO:0003878;GO:0004775;GO:0004776;GO:0005525;GO:0005743;GO:0005829;GO:0005886;GO:0006099;GO:0009142;GO:0044822;GO:0048037;GO:0070062	11
LOC111046062	hypothetical protein LSTR_LSTR010509 [Laodelphax striatellus]	148.311	139.639	142.53	161.379	161.245	160.886	148.632	144.208	135.492	168.51	169.009	173.442	149.267	146.97	150.973	144.472	153.687	146.332	K01900	GO:0005524;GO:0008152;GO:0016874;GO:0046872	17
LOC111053016	succinate--CoA ligase [ADP-forming] subunit beta, mitochondrial-like [Nilaparvata lugens]	14.2952	12.4545	10.6327	12.0467	16.8248	23.1778	12.5526	10.7926	12.6864	9.8567	6.69868	7.99291	10.7131	15.1898	10.8319	6.83054	11.2661	7.61301	K01900	GO:0000166;GO:0003824;GO:0043167	10
LOC111058219	hypothetical protein DAPPUDRAFT_306482 [Daphnia pulex]	77.2637	88.8628	92.9922	77.806	91.3855	65.8698	89.2589	96.522	97.6063	82.9518	96.2025	87.1035	96.5744	96.4027	91.9861	114.386	96.6595	98.1558	K01900	GO:0005524;GO:0008152;GO:0016874	18
LOC111052550	luciferin 4-monooxygenase [Bombus impatiens] &gt;gi|815910028|ref|XP_012240594.1| luciferin 4-monooxygenase [Bombus impatiens] &gt;gi|815910030|ref|XP_012240595.1| luciferin 4-monooxygenase [Bombus impatiens] &gt;gi|1366095589|ref|XP_024223162.1| luciferin 4-monooxygenase [Bombus impatiens]	11.9484	12.6964	11.8623	10.6301	10.1136	10.5738	12.4506	13.9347	14.4317	10.8517	13.1838	10.6753	13.2142	13.0806	11.8397	15.6645	15.9929	13.0477	K01904	GO:0003824	18
LOC111056297	AMP-binding, conserved site,AMP-dependent synthetase/ligase,AMP-binding enzyme, C-terminal domain [Cinara cedri]	58.3381	69.6476	78.8161	51.8608	64.0275	61.3436	65.7097	68.8351	61.8311	39.1046	61.2034	48.1867	74.2625	66.5704	67.1222	87.9791	68.7998	78.2858	K01904	NA	15
LOC111061783	AMP-binding, conserved site,AMP-dependent synthetase/ligase,AMP-binding enzyme, C-terminal domain [Cinara cedri]	56.9897	74.1402	87.0792	43.3078	62.701	51.1043	62.9548	59.8528	69.9549	46.9947	52.7856	52.5302	62.9666	57.2461	58.7611	57.5281	56.9444	55.6242	K01904	GO:0003824;GO:0008152	5
LOC111059197	acyl-CoA synthetase short-chain family member 3, mitochondrial [Diaphorina citri]	44.8093	55.5884	52.3093	53.3547	39.5018	47.7285	60.2457	53.2119	59.9045	44.0122	52.3819	48.9109	62.3374	53.9379	57.5176	61.2267	59.7447	52.8063	K01908	GO:0003987;GO:0008152	18
LOC120353954	aspartate--ammonia ligase [Serratia marcescens] &gt;gi|977169775|emb|CVH29133.1| Aspartate--ammonia ligase [Serratia marcescens]	0	0	0	0	0	0	0	0	0	0	0	0	0	0	0	0	0	0	K01914	NA	NA
LOC111057929	glutamine synthetase 2 isoform X1 [Acyrthosiphon pisum]	675.157	716.317	670.807	501.456	448.134	573.205	641.609	583.653	799.954	519.689	534.563	502.778	608.75	617.781	619.909	708.754	698.569	771.565	K01915	GO:0004356;GO:0005524;GO:0006542	18
LOC111047123	Phosphopantothenoylcysteine synthetase isoform A [Danaus plexippus plexippus]	38.6234	39.2562	42.7036	39.2578	43.6428	43.9664	38.4934	43.649	54.1479	40.2349	35.1293	48.4861	44.8215	47.9453	44.9563	48.0985	46.3224	44.2516	K01922	GO:0016874	18
LOC111052743	hypothetical protein DAPPUDRAFT_205741 [Daphnia pulex]	9.08351	13.0478	10.5614	9.34508	14.2599	8.36048	8.8377	7.05792	4.45216	5.61317	8.04013	6.67671	12.2584	12.5638	11.391	7.61614	5.78253	7.95628	K01930	GO:0005739;GO:0006766;GO:0009396;GO:0016874;GO:0043648	12
LOC111048224	protein neuralized isoform X1 [Bombus impatiens]	12.3678	12.5785	11.0195	10.0998	11.6367	14.0591	11.3826	10.6517	10.0639	10.2919	12.0111	9.3994	11.524	8.69605	12.7907	10.3451	13.1567	11.5513	K01931	NA	2
LOC111052553	trifunctional purine biosynthetic protein adenosine-3 isoform X1 [Nilaparvata lugens] &gt;gi|1233186849|ref|XP_022194962.1| trifunctional purine biosynthetic protein adenosine-3 isoform X2 [Nilaparvata lugens] &gt;gi|1233186852|ref|XP_022194963.1| trifunctional purine biosynthetic protein adenosine-3 isoform X1 [Nilaparvata lugens] &gt;gi|1233186856|ref|XP_022194964.1| trifunctional purine biosyn…	34.2986	36.6881	29.835	32.2355	40.4529	15.502	36.2223	32.8959	30.7354	18.2408	41.9065	19.7628	32.0192	46.9126	38.3107	41.3174	21.3557	36.2759	K01933	GO:0003824;GO:0009058	16
LOC111045305	5-formyltetrahydrofolate cyclo-ligase isoform X1 [Cricetulus griseus] &gt;gi|1537987251|ref|XP_027266776.1| 5-formyltetrahydrofolate cyclo-ligase isoform X1 [Cricetulus griseus] &gt;gi|344238397|gb|EGV94500.1| 5-formyltetrahydrofolate cyclo-ligase [Cricetulus griseus]	12.8359	16.262	13.9657	13.4852	13.6186	12.242	11.2676	12.9016	12.4973	13.5268	13.084	13.3055	18.2023	14.7203	13.4245	16.677	14.944	12.3165	K01934	GO:0005524;GO:0005542;GO:0005759;GO:0006536;GO:0030272;GO:0035999;GO:0046657	7
LOC111064314	CTP synthase [Zootermopsis nevadensis] &gt;gi|646718833|gb|KDR21167.1| CTP synthase [Zootermopsis nevadensis]	29.6199	31.5135	25.8945	28.2056	30.9285	30.3848	26.4271	24.842	19.7719	24.7217	30.8251	21.4982	31.357	27.8982	28.7214	27.4742	25.6828	27.2047	K01937	GO:0003883;GO:0005524;GO:0006541;GO:0044210	12
LOC111046524	adenylosuccinate synthetase [Acyrthosiphon pisum]	29.4417	29.7019	31.2904	22.3266	27.5072	26.8653	20.8852	23.4233	23.4816	21.2445	26.2836	19.6597	37.5307	32.6586	36.4356	32.7819	32.7587	34.3031	K01939	GO:0000287;GO:0004019;GO:0005525;GO:0005737;GO:0005886;GO:0044208;GO:0046040;GO:0070062	7
LOC111048036	biotin--protein ligase isoform X1 [Zootermopsis nevadensis] &gt;gi|1227990439|ref|XP_021926965.1| biotin--protein ligase isoform X1 [Zootermopsis nevadensis] &gt;gi|1227990441|ref|XP_021926966.1| biotin--protein ligase isoform X1 [Zootermopsis nevadensis] &gt;gi|646710080|gb|KDR15700.1| Biotin--protein ligase [Zootermopsis nevadensis]	9.04808	10.6154	10.433	8.97015	9.76617	9.84974	9.37849	8.39796	9.59734	6.57645	8.62858	6.90452	9.81195	9.95454	13.3828	9.00593	10.8864	9.63064	K01942	NA	13
LOC111050202	PREDICTED: biotin--protein ligase [Nasonia vitripennis] &gt;gi|645035104|ref|XP_008209083.1| PREDICTED: biotin--protein ligase [Nasonia vitripennis]	7.45273	6.62997	5.89367	6.3139	8.47253	7.02057	5.23588	5.36908	5.4146	4.62927	5.4106	4.21618	5.82118	6.16954	5.82923	5.14142	5.14122	4.69455	K01942	GO:0000785;GO:0004080;GO:0005652;GO:0005829;GO:0006766;GO:0008283;GO:0009374;GO:0016363;GO:0019899;GO:0070781;GO:0071110	10
LOC111058010	biotin--protein ligase isoform X1 [Zootermopsis nevadensis] &gt;gi|1227990439|ref|XP_021926965.1| biotin--protein ligase isoform X1 [Zootermopsis nevadensis] &gt;gi|1227990441|ref|XP_021926966.1| biotin--protein ligase isoform X1 [Zootermopsis nevadensis] &gt;gi|646710080|gb|KDR15700.1| Biotin--protein ligase [Zootermopsis nevadensis]	10.1535	10.2417	8.33258	7.4513	8.12554	10.4016	7.76701	7.80128	6.65665	6.50443	8.00794	5.94787	7.35841	8.3674	9.27089	8.07274	8.38588	7.63302	K01942	NA	13
LOC111054897	probable glutamine-dependent NAD(+) synthetase [Zootermopsis nevadensis] &gt;gi|1227994796|ref|XP_021929191.1| probable glutamine-dependent NAD(+) synthetase [Zootermopsis nevadensis] &gt;gi|1227994798|ref|XP_021929192.1| probable glutamine-dependent NAD(+) synthetase [Zootermopsis nevadensis] &gt;gi|1227994800|ref|XP_021929193.1| probable glutamine-dependent NAD(+) synthetase [Zootermopsis nevad…	28.2309	31.6694	27.3822	31.0901	33.0913	27.3828	37.3361	30.479	39.5294	25.3764	33.1586	27.0949	32.5369	35.2369	36.2683	38.5196	32.1744	37.8524	K01950	GO:0003952;GO:0005524;GO:0009435;GO:0016810	18
LOC111054442	GMP synthase [glutamine-hydrolyzing] [Solenopsis invicta] &gt;gi|1465622475|ref|XP_011160278.2| GMP synthase [glutamine-hydrolyzing] [Solenopsis invicta]	100.215	102.298	96.2376	117.848	119.076	104.876	103.302	102.88	97.7408	105.858	113.562	96.2157	115.908	112.118	107.828	106.389	98.0032	103.522	K01951	GO:0003921;GO:0003922;GO:0005524;GO:0005829;GO:0006177;GO:0006541;GO:0009113;GO:0016462	8
LOC111062983	hypothetical protein LSTR_LSTR006657 [Laodelphax striatellus]	46.4836	50.6569	42.8153	25.8868	39.6267	14.205	47.2681	40.0411	43.1902	25.8649	57.3014	27.5071	45.2486	55.5055	52.602	57.1369	33.2212	58.3693	K01952	NA	15
LOC111049887	unknown [Dendroctonus ponderosae]	25.7715	28.0521	24.2175	21.563	12.3755	13.1122	34.5783	24.7976	32.5738	15.3699	20.3044	10.4214	9.91886	10.8614	16.0143	12.0466	19.4008	22.3092	K01953	GO:0044763	1
LOC111053437	unknown [Dendroctonus ponderosae]	197.767	201.491	137.205	150.333	97.7046	113.338	171.405	211.935	203.667	116.489	207.331	145.24	169.034	174.61	156.45	219.237	135.538	186.916	K01953	GO:0044763	18
LOC111056559	asparagine synthetase domain-containing protein 1 isoform X2 [Apis mellifera]	4.43207	5.38804	4.1927	5.88999	5.01377	4.3918	3.82378	5.21693	4.92507	3.44871	3.64576	4.63876	4.6739	4.42776	4.84358	4.57852	4.45932	4.43553	K01953	NA	10
LOC111059250	PREDICTED: pyruvate carboxylase, mitochondrial isoform X1 [Nasonia vitripennis] &gt;gi|345495988|ref|XP_003427614.1| PREDICTED: pyruvate carboxylase, mitochondrial isoform X1 [Nasonia vitripennis] &gt;gi|645027556|ref|XP_008211776.1| PREDICTED: pyruvate carboxylase, mitochondrial isoform X1 [Nasonia vitripennis]	309.52	265.958	208.589	295.049	330.696	176.357	211.762	225.501	177.854	235.919	345.555	182.35	307.279	377.888	359.31	291.17	234.591	291.705	K01958	GO:0003677;GO:0004075;GO:0004736;GO:0005524;GO:0006090;GO:0006094;GO:0009374;GO:0046872	20
LOC111045727	hypothetical protein DAPPUDRAFT_187192 [Daphnia pulex]	59.8839	72.1988	76.0237	48.0626	67.3921	39.7888	60.1227	60.123	64.1899	47.8762	58.8502	44.3145	62.5656	56.1738	58.8689	48.5217	45.4217	54.8059	K01965	GO:0000166;GO:0016874;GO:0043167	5
LOC111049955	hypothetical protein DAPPUDRAFT_301272 [Daphnia pulex]	25.0064	28.8217	28.8279	25.8806	32.6639	20.2177	25.2061	25.8438	26.6523	20.0217	26.9749	20.6955	30.217	29.3454	30.4384	25.3604	22.2339	24.1208	K01966	GO:0008152;GO:0016874	13
LOC111043408	PREDICTED: methylcrotonoyl-CoA carboxylase subunit alpha, mitochondrial [Nasonia vitripennis]	22.1152	23.5152	23.6676	21.8916	25.3205	17.4553	18.4676	19.2059	22.1163	20.6277	23.014	22.0522	27.8111	28.8972	27.1632	22.4731	21.2384	22.3992	K01968	GO:0004485;GO:0005515;GO:0005759;GO:0005829;GO:0006552;GO:0006768;GO:0009374	16
LOC111057478	hypothetical protein DAPPUDRAFT_303340 [Daphnia pulex]	26.7296	31.5771	39.6583	22.6997	35.5885	21.7135	30.1169	28.7413	32.2912	19.721	33.4912	22.7417	34.6408	39.0801	36.5571	31.716	26.6173	29.7695	K01969	GO:0008152;GO:0016874	16
LOC111046781	RNA 3&apos;-terminal phosphate cyclase [Apteryx rowi]	5.99324	4.22371	5.45351	5.15274	4.91721	4.35234	5.02491	6.72741	5.25642	29.7796	23.5176	28.4996	24.0556	25.7093	22.4008	26.398	32.2533	32.1396	K01974	GO:0000166;GO:0003963;GO:0005654;GO:0044822	11
LOC111061198	RNA 3&apos;-terminal phosphate cyclase-like [Nilaparvata lugens]	12.937	12.2514	13.1603	9.78979	10.4064	7.28841	10.4802	11.256	10.8052	20.5818	26.1752	23.0388	22.2397	27.6325	24.7253	29.0788	26.0096	28.7218	K01974	NA	11
LOC111043264	lactosylceramide 4-alpha-galactosyltransferase isoform X1 [Bombus impatiens]	25.8079	23.3514	18.8684	16.1421	16.5566	29.5733	19.636	16.3243	22.1852	21.1579	22.6998	20.3138	28.83	28.755	32.4779	29.9811	32.3391	33.8335	K01988	GO:0008378;GO:0016020;GO:0043227;GO:0044238;GO:0044710;GO:0044763;GO:0071704	15
LOC111045397	ABC transporter G family member 20 isoform X2 [Acyrthosiphon pisum] &gt;gi|1685542903|ref|XP_029344264.1| ABC transporter G family member 20 isoform X2 [Acyrthosiphon pisum]	42.956	46.2845	37.9925	23.3334	43.0143	46.6449	21.8225	27.0213	22.422	36.8205	41.7641	30.51	36.7448	30.9658	35.8374	28.0129	35.9752	23.354	K01990	NA	12
LOC111058783	ABC transporter G family member 20-like [Solenopsis invicta] &gt;gi|1465613192|ref|XP_025989541.1| ABC transporter G family member 20-like [Solenopsis invicta] &gt;gi|1465613194|ref|XP_025989542.1| ABC transporter G family member 20-like [Solenopsis invicta]	10.7296	8.62324	9.55913	20.6147	22.6839	6.12193	10.6469	15.3939	9.27975	18.3162	21.8178	21.8088	16.9601	10.1848	18.6523	11.0848	15.5563	8.25728	K01990	NA	17
LOC111043629	ATP-binding cassette sub-family A member 9-like [Nilaparvata lugens]	0.576244	0.604615	0.627812	0.581332	0.490283	0.666903	0.285903	0.467632	0.340088	0.701326	0.553834	0.443624	0.849818	0.896344	0.974806	0.525563	0.899412	0.932645	K01992	NA	20
LOC111043971	multidrug resistance protein 1A isoform X1 [Acyrthosiphon pisum]	5.46088	6.41781	3.98001	5.30247	3.80939	5.42898	5.64726	4.33824	5.80091	7.28307	4.41831	5.91097	4.56657	2.98896	5.476	5.57218	5.18088	5.68207	K01992	GO:0000166;GO:0016020;GO:0042626;GO:0055085	17
LOC111044220	hypothetical protein LSTR_LSTR014101 [Laodelphax striatellus]	4.59516	4.41552	4.73954	5.03256	4.13272	4.9202	4.64087	3.38574	3.12932	5.3452	5.08691	5.18738	5.52367	4.31008	5.68025	5.5581	6.15469	6.15414	K01992	NA	11
LOC111044570	hypothetical protein GE061_12514 [Apolygus lucorum]	7.81701	8.41408	6.93839	10.2613	10.0523	9.3905	8.30669	5.90911	5.96289	8.37581	8.98247	7.63319	9.07835	9.04761	9.46318	8.7597	9.06155	7.60313	K01992	GO:0005515;GO:0005886;GO:0006820;GO:0016043;GO:0022892;GO:0030301;GO:0043231;GO:0044238;GO:0044425;GO:0044444;GO:0044763;GO:0050794;GO:0051716;GO:0071704	8
LOC111046238	ATP-binding cassette sub-family G member 4 [Acyrthosiphon pisum]	6.51669	6.51194	5.68714	7.1277	8.04072	8.96403	6.83812	7.66657	7.18324	7.21599	7.48081	6.08164	11.7608	8.66334	10.6669	11.7661	11.2196	7.83244	K01992	GO:0016887;GO:0044765	9
LOC111048251	ABC transporter G family member 23 [Acyrthosiphon pisum] &gt;gi|641672997|ref|XP_008186145.1| ABC transporter G family member 23 [Acyrthosiphon pisum] &gt;gi|1028718103|ref|XP_016662480.1| ABC transporter G family member 23 [Acyrthosiphon pisum] &gt;gi|1028718105|ref|XP_016662481.1| ABC transporter G family member 23 [Acyrthosiphon pisum] &gt;gi|1028718107|ref|XP_016662482.1| ABC transporter G fa…	0.374345	0.911549	0.557315	0.662811	0.455628	0.613302	0.525613	0.364541	0.275652	0.256561	0.390042	0.465588	0.694003	0.885324	0.501067	0.492674	0.768192	0.402261	K01992	NA	4
LOC111048314	ATP-binding cassette sub-family G member 1 isoform X1 [Zootermopsis nevadensis] &gt;gi|646695440|gb|KDR08338.1| ATP-binding cassette sub-family G member 1 [Zootermopsis nevadensis]	10.8592	10.7873	12.7431	9.35696	16.7187	5.03996	12.1512	24.4812	9.74793	7.28598	30.2622	9.74799	18.9862	7.89424	28.5532	14.3187	12.0605	7.00176	K01992	NA	16
LOC111049555	hypothetical protein GE061_12877 [Apolygus lucorum]	9.67303	11.2887	10.9437	5.23581	15.3164	5.45592	9.8861	8.13593	6.03581	5.68045	12.7178	4.19148	16.1813	10.4722	13.1802	14.6963	7.47837	9.36481	K01992	GO:0016787	7
LOC111049726	Protein scarlet [Zootermopsis nevadensis]	3.28983	2.72749	2.1602	4.05787	2.50518	4.19228	2.68129	2.76089	2.72316	4.02922	3.96747	3.66832	3.47601	2.75026	3.07213	2.65739	3.76703	3.71056	K01992	GO:0006810;GO:0016787	8
LOC111050522	probable multidrug resistance-associated protein lethal(2)03659 [Nilaparvata lugens]	5.40305	4.56168	6.28409	2.71366	7.79825	6.69653	3.31181	4.82379	2.32524	8.22436	7.49184	9.54136	7.76829	9.28504	6.7013	7.2317	8.12193	7.57005	K01992	NA	11
LOC111050990	multidrug resistance-associated protein 5-like isoform X1 [Zootermopsis nevadensis] &gt;gi|646708853|gb|KDR15000.1| Multidrug resistance-associated protein 5 [Zootermopsis nevadensis]	16.9905	16.6573	18.6661	15.5569	20.8696	14.9128	15.1189	16.6588	17.6696	17.1013	19.4192	16.6014	20.9985	18.0385	20.4692	20.0747	17.8568	18.3779	K01992	GO:0003824	9
LOC111051167	ATP-binding cassette sub-family B member 7, mitochondrial isoform X2 [Athalia rosae]	13.2991	15.0261	12.623	9.83445	10.7663	13.1414	8.32352	9.50311	11.5806	9.32861	12.02	9.48598	13.2793	14.5228	13.5305	13.5659	12.9374	13.3854	K01992	GO:0005524;GO:0005743;GO:0006879;GO:0015232;GO:0015886;GO:0016021;GO:0042626;GO:0044281;GO:0055085	7
LOC111051976	probable multidrug resistance-associated protein lethal(2)03659 [Nilaparvata lugens]	13.2183	12.8389	12.3219	9.11866	12.9219	15.8795	10.0551	9.58764	10.1334	11.0382	12.5465	11.6368	16.8568	14.3248	15.7824	13.8191	13.3252	12.7817	K01992	NA	20
LOC111052058	AAA+ ATPase domain,P-loop containing nucleoside triphosphate hydrolase,ABC transporter-like,ABC-2 [Cinara cedri]	22.7611	25.1139	22.2115	21.1496	22.1148	24.9272	23.3595	22.4103	20.343	27.8447	33.9012	24.3988	33.1734	21.5512	30.4841	30.064	28.5122	22.1508	K01992	GO:0016787	11
LOC111052060	ABC transporter G family member 23 [Acyrthosiphon pisum] &gt;gi|641672997|ref|XP_008186145.1| ABC transporter G family member 23 [Acyrthosiphon pisum] &gt;gi|1028718103|ref|XP_016662480.1| ABC transporter G family member 23 [Acyrthosiphon pisum] &gt;gi|1028718105|ref|XP_016662481.1| ABC transporter G family member 23 [Acyrthosiphon pisum] &gt;gi|1028718107|ref|XP_016662482.1| ABC transporter G fa…	25.1708	26.3459	26.6602	17.5107	19.5924	15.6511	17.4399	16.3923	14.4963	12.4915	25.8022	10.3538	31.9114	18.1943	23.1671	20.2208	11.7846	12.9027	K01992	GO:0000166;GO:0016020	13
LOC111052166	probable multidrug resistance-associated protein lethal(2)03659 [Nilaparvata lugens]	9.66312	11.4093	9.89676	9.83699	12.8351	10.0452	8.46554	8.45979	6.24803	7.99109	9.66851	5.94674	13.4705	12.0229	13.1085	12.2641	9.55589	9.67228	K01992	NA	4
LOC111052403	ABC-transporter, subfamily G member 03 [Frankliniella occidentalis]	9.52895	14.6318	12.8701	6.04395	10.3668	5.87239	11.2933	9.84452	8.29802	5.89076	9.10192	5.75792	10.9561	11.0765	11.3636	10.3968	10.1908	8.76442	K01992	GO:0016887;GO:0044765	13
LOC111052673	ABC transporter G family member 23 [Acyrthosiphon pisum] &gt;gi|641672997|ref|XP_008186145.1| ABC transporter G family member 23 [Acyrthosiphon pisum] &gt;gi|1028718103|ref|XP_016662480.1| ABC transporter G family member 23 [Acyrthosiphon pisum] &gt;gi|1028718105|ref|XP_016662481.1| ABC transporter G family member 23 [Acyrthosiphon pisum] &gt;gi|1028718107|ref|XP_016662482.1| ABC transporter G fa…	17.8331	15.9995	18.1124	21.4725	29.3254	14.3332	14.8104	16.6506	11.8851	22.1085	20.5315	16.1709	25.8137	17.2193	16.4021	17.3084	18.4678	13.5459	K01992	NA	8
LOC111052681	AAA+ ATPase domain,P-loop containing nucleoside triphosphate hydrolase,ABC transporter-like,ABC-2 [Cinara cedri]	3.39945	2.55022	2.6375	3.4713	5.07622	3.48062	2.13501	3.45941	2.04309	3.60163	4.21507	2.69319	7.11677	4.49777	5.41461	3.92271	3.08833	3.41635	K01992	NA	16
LOC111053312	PREDICTED: ATP-binding cassette sub-family B member 6, mitochondrial [Nasonia vitripennis]	77.4224	88.2001	85.7286	82.8021	82.8325	76.0391	76.2308	69.5032	76.4316	68.732	80.6581	69.6488	74.1179	81.0008	82.8075	73.8836	79.838	72.347	K01992	GO:0005524;GO:0005768;GO:0005783;GO:0005794;GO:0006779;GO:0006879;GO:0007420;GO:0015439;GO:0015562;GO:0015886;GO:0020037;GO:0031307;GO:0043190;GO:0043588;GO:0055085;GO:0070062	13
LOC111053631	ATP-binding cassette sub-family B member 10 [Nilaparvata lugens]	28.499	31.2001	32.3821	31.199	32.2373	28.5597	29.1954	30.1153	29.3193	28.7234	30.8612	28.7861	33.15	33.5863	32.134	30.9992	34.2047	31.0529	K01992	GO:0005524;GO:0005743;GO:0008152;GO:0016021;GO:0042626;GO:0055085	15
LOC111053741	hypothetical protein GE061_13037 [Apolygus lucorum]	30.7943	39.6997	38.122	17.8003	35.4328	25.67	24.0836	26.6113	28.5526	24.2662	31.4067	22.1524	34.5467	33.2395	32.0961	31.7889	22.3766	21.0677	K01992	NA	13
LOC111054503	ABC transporter G family member 9 isoform X1 [Nilaparvata lugens]	59.8296	75.1248	78.1895	75.1131	49.0057	97.3103	89.6979	81.2213	89.4122	62.4406	59.6673	79.2771	71.3914	63.1632	79.3265	71.826	76.5851	62.9981	K01992	GO:0005524;GO:0008152;GO:0016021;GO:0016887	1
LOC111055319	ABC-transporter, subfamily C member 01 [Frankliniella occidentalis]	50.3439	58.9173	49.0574	34.8957	52.0691	41.0555	35.4129	39.5033	31.3599	39.6962	56.7916	35.3786	53.8881	56.7852	58.0115	48.8352	42.1541	46.1653	K01992	GO:0005524;GO:0008152;GO:0016021;GO:0042626;GO:0055085	4
LOC111055446	multidrug resistance-associated protein 7 isoform X1 [Zootermopsis nevadensis] &gt;gi|1227985450|ref|XP_021924381.1| multidrug resistance-associated protein 7 isoform X1 [Zootermopsis nevadensis] &gt;gi|1227985452|ref|XP_021924382.1| multidrug resistance-associated protein 7 isoform X1 [Zootermopsis nevadensis] &gt;gi|646712175|gb|KDR17053.1| Multidrug resistance-associated protein 7 [Zootermopsi…	12.1956	11.4782	12.7366	13.0345	15.0247	9.9344	12.6197	11.5726	12.5306	11.2278	15.8033	10.6909	15.1211	14.4921	15.4798	13.9469	14.3666	13.803	K01992	GO:0003824	9
LOC111055612	ABC transporter, putative [Pediculus humanus corporis] &gt;gi|212514881|gb|EEB17121.1| ABC transporter, putative [Pediculus humanus corporis]	4.14562	4.67281	4.30298	4.22931	4.16575	4.27064	5.0062	3.64974	2.2936	2.03835	3.40735	1.99917	4.7161	4.0284	3.7713	4.22411	3.72831	3.65629	K01992	NA	13
LOC111056073	ATP-binding cassette sub-family G member 1 [Acyrthosiphon pisum] &gt;gi|1685539689|ref|XP_029343548.1| ATP-binding cassette sub-family G member 1 [Acyrthosiphon pisum]	19.9331	21.8239	23.4841	10.1511	18.5766	15.032	15.9536	16.5622	10.3936	21.2916	31.1069	23.1394	33.5896	25.7836	26.8926	30.511	26.1501	26.83	K01992	GO:0000166;GO:0016020;GO:0016887	9
LOC111056360	protein white [Nilaparvata lugens]	11.6509	12.4516	8.94438	10.5806	12.4573	10.4139	9.35541	8.526	8.01582	8.78076	11.7164	6.91191	12.9497	13.1222	13.9417	11.9388	10.3564	12.4907	K01992	NA	4
LOC111056552	ABC transporter [Daphnia pulex]	23.3565	24.5426	28.5716	25.0926	28.7097	25.5162	21.1257	23.1955	23.8151	20.4193	24.8601	21.7023	22.6159	22.9651	18.5526	21.2253	21.0438	20.5688	K01992	GO:0005524;GO:0005730;GO:0005740;GO:0042626;GO:0043190;GO:0055085	2
LOC111057111	hypothetical protein GE061_14264 [Apolygus lucorum]	103.457	134.118	125.07	71.6638	135.184	114.748	92.3378	100.656	106.616	85.7482	127.515	81.5815	111.209	105.738	131.295	108.446	102.316	84.3318	K01992	GO:0005524;GO:0008152;GO:0015416;GO:0015716;GO:0015748;GO:0016021	13
LOC111058079	ABC transporter G family member 23 [Acyrthosiphon pisum] &gt;gi|641672997|ref|XP_008186145.1| ABC transporter G family member 23 [Acyrthosiphon pisum] &gt;gi|1028718103|ref|XP_016662480.1| ABC transporter G family member 23 [Acyrthosiphon pisum] &gt;gi|1028718105|ref|XP_016662481.1| ABC transporter G family member 23 [Acyrthosiphon pisum] &gt;gi|1028718107|ref|XP_016662482.1| ABC transporter G fa…	0.845785	0.937913	0.798016	0.738942	0.883679	1.09125	1.01165	0.669181	0.538806	0.699577	0.383618	0.606477	0.805196	1.05276	0.73352	0.924051	1.03104	1.22483	K01992	NA	7
LOC111058699	ATP-binding cassette sub-family G member 1 [Acyrthosiphon pisum]	17.763	22.4319	26.6507	9.14816	25.7509	23.7701	14.0028	19.0254	20.0574	17.1188	25.2891	16.9096	11.1297	15.3832	17.2432	12.9444	19.0673	15.9676	K01992	GO:0000166;GO:0016020;GO:0016887	5
LOC111059307	protein scarlet-like isoform X6 [Bombus impatiens] &gt;gi|815903565|ref|XP_012237762.1| protein scarlet-like isoform X6 [Bombus impatiens]	33.2299	33.6556	28.1907	39.1391	44.1181	31.3003	34.6454	29.204	22.4487	28.7801	42.3593	24.5671	44.4512	47.2588	46.9074	43.0411	37.8461	44.0244	K01992	NA	20
LOC111059652	LOW QUALITY PROTEIN: ABC transporter G family member 23-like [Nilaparvata lugens]	3.26144	7.12603	5.45606	1.43813	5.56176	2.63516	3.49871	5.19762	6.59189	0.716173	1.47496	1.96031	0.990686	1.51438	1.17913	1.56026	1.9481	1.07273	K01992	NA	6
LOC111061282	ABC transporter G family member 23 [Acyrthosiphon pisum] &gt;gi|641672997|ref|XP_008186145.1| ABC transporter G family member 23 [Acyrthosiphon pisum] &gt;gi|1028718103|ref|XP_016662480.1| ABC transporter G family member 23 [Acyrthosiphon pisum] &gt;gi|1028718105|ref|XP_016662481.1| ABC transporter G family member 23 [Acyrthosiphon pisum] &gt;gi|1028718107|ref|XP_016662482.1| ABC transporter G fa…	13.5219	24.6757	20.4519	6.14217	27.1491	19.2924	11.1773	16.2931	17.732	15.9586	18.6687	14.3884	6.98123	20.8017	13.1751	11.0209	20.4125	15.3712	K01992	GO:0000166;GO:0016020	2
LOC111062739	ATP-binding cassette sub-family A member 3 isoform X2 [Acyrthosiphon pisum]	48.6675	50.1382	44.1079	48.0971	51.8769	55.7978	39.3208	38.3327	43.1479	38.4123	41.519	37.2692	48.3581	50.251	52.3097	43.7084	46.4994	41.8633	K01992	GO:0006810;GO:0016020;GO:0042599	12
LOC111062748	ATP-binding cassette sub-family A member 3 isoform X2 [Acyrthosiphon pisum]	9.70876	9.44997	9.09923	10.0511	10.725	13.4058	8.73378	8.97133	8.82955	13.9546	11.5533	11.5042	11.3105	12.1386	10.3392	11.3742	12.804	12.2713	K01992	GO:0006810;GO:0016020;GO:0097208	8
LOC111062784	AAA+ ATPase domain,P-loop containing nucleoside triphosphate hydrolase,ABC transporter-like,ABC-2 [Cinara cedri]	2.22261	2.42777	2.59874	0.971416	4.0621	2.45837	2.23957	2.30589	2.17754	2.60692	3.13676	2.12595	3.52758	3.64478	2.67773	2.94645	2.23502	2.61899	K01992	NA	16
LOC111064146	ATP-binding cassette sub-family G member 1-like [Nilaparvata lugens]	4.90069	8.19937	8.65006	2.65666	11.5874	2.12526	6.95472	6.7173	2.7877	5.03131	12.1312	4.64871	13.7026	7.9617	12.6453	13.8571	6.24104	7.60963	K01992	NA	9
LOC111064156	ABC-transporter, subfamily G member 13 [Frankliniella occidentalis]	33.4912	44.9851	32.6956	32.1525	36.9424	37.9974	35.9307	42.0452	39.0964	20.7061	21.8584	18.0111	26.258	20.7552	22.0302	21.8659	23.2287	22.1135	K01992	NA	6
LOC120349335	protein white [Bombyx mandarina] &gt;gi|218775025|dbj|BAH03523.1| ABC transporter [Bombyx mori]	0	0	0	0	0	0	0	0	0	0	0	0	0	0	0	0	0	0	K01992	GO:0005524;GO:0006810;GO:0008152;GO:0016021;GO:0016887	NA
LOC120349974	ATP-binding cassette sub-family A member 3 isoform X2 [Acyrthosiphon pisum]	12.6072	24.3386	19.9697	7.55731	18.9392	6.30751	13.25	12.2996	10.7196	3.69994	9.31718	2.93995	8.5473	10.6	11.3287	15.6892	6.34349	7.14929	K01992	GO:0006810;GO:0016020;GO:0042599	5
LOC120351510	hypothetical protein GE061_13358 [Apolygus lucorum]	0	0.41504	0	0.462694	0.109272	0.476488	0.596834	0.352651	0.34505	0.764008	0.714152	0.297641	0.7867	0.799076	0.451008	0.486877	0.535331	1.16108	K01992	GO:0000166;GO:0016020	11
LOC120351662	hypothetical protein GE061_13358 [Apolygus lucorum]	0	0	0	0	0	0	0	0	0	0	0	0	0	0	0	0	0	0	K01992	GO:0000166;GO:0006810;GO:0016020;GO:0016887	NA
LOC120351663	hypothetical protein GE061_13358 [Apolygus lucorum]	0	0.18129	0	0	0	0	0.158911	0	0	0	0	0	0	0	0	0	0.113072	0.261721	K01992	GO:0000166;GO:0016020	14
LOC120351675	AAA+ ATPase domain,P-loop containing nucleoside triphosphate hydrolase,ABC transporter-like,ABC-2 [Cinara cedri]	0	0	0	0.110078	0.118642	0	0	0.044445	0	0	0	0.043913	0	0.115448	0	0.084526	0	0	K01992	NA	19
LOC120355948	hypothetical protein LSTR_LSTR010415 [Laodelphax striatellus]	14.0519	17.1626	18.837	7.82899	24.2531	13.2454	13.9494	16.1514	18.0429	10.007	13.3492	7.17435	5.45959	10.7639	9.69746	6.29314	8.06612	8.6803	K01992	GO:0000166;GO:0016020	6
LOC120356056	hypothetical protein LSTR_LSTR010415 [Laodelphax striatellus]	3.74806	3.21204	4.2846	1.7174	4.88485	2.66975	2.8062	3.60921	3.54031	2.64185	4.66321	2.63806	1.60332	3.30241	1.72453	2.46593	2.57556	1.96385	K01992	GO:0005524;GO:0008152;GO:0016021;GO:0016887	6
LOC120356549	ATP-binding cassette sub-family G member 1-like [Nilaparvata lugens]	0	0	0	0	0	0.359024	0	0	0	0	0	1.40549	0	0	0.321432	0.28132	0.432206	0	K01992	GO:0000166;GO:0016020	17
LOC111043216	NADH dehydrogenase (ubiquinone) acyl carrier protein, isoform B [Drosophila melanogaster] &gt;gi|1013919524|ref|XP_016029800.1| uncharacterized protein Dsimw501_GD13611, isoform B [Drosophila simulans] &gt;gi|1653987|emb|CAA70289.1| NADH-ubiquinone oxidoreductase acyl-carrier subunit [Drosophila melanogaster] &gt;gi|2288903|emb|CAA04368.1| mtAcyl carrier subunit isoform 1 [Drosophila melanogaster…	416.699	363.119	389.84	458.004	414.32	341.705	416.021	478.123	452.441	428.106	350.758	416.83	374.239	351.389	357.509	401.866	419.816	427.414	K02078	GO:0006633	1
LOC120348964	acyl carrier protein, mitochondrial [Nilaparvata lugens]	32.766	32.7938	37.4129	33.683	28.3855	21.8385	30.0971	42.9435	33.7898	36.2058	49.8632	35.3591	58.0718	47.1257	40.5453	48.1988	39.4918	44.1515	K02078	GO:0006633	9
LOC120353190	acyl carrier protein, mitochondrial [Nilaparvata lugens]	154.85	203.587	197.539	166.461	166.171	151.19	193.986	198.047	163.717	275.4	318.226	293.798	339.414	319.689	312.399	360.222	309.09	339.74	K02078	GO:0006633	11
LOC111053786	WD40-repeat-containing domain,Anaphase-promoting complex subunit 4, WD40 domain,NB-ARC,WD40/YVTN repeat- [Cinara cedri]	4.66573	4.32782	4.33618	4.13303	3.60552	5.19132	4.00198	3.80858	2.87324	4.30032	4.47619	4.00951	5.90761	5.49286	6.3125	5.83356	5.78446	5.48626	K02084	NA	9
LOC111044809	adenomatous polyposis coli homolog [Nilaparvata lugens]	14.8922	14.4416	13.9317	15.8124	15.6526	15.0617	13.3155	11.5569	10.9137	13.4191	15.1642	11.5809	14.7247	15.1671	15.4494	15.7775	16.275	14.7796	K02085	NA	20
LOC111050534	cyclin-dependent kinase 1 [Apis mellifera] &gt;gi|380030752|ref|XP_003699006.1| PREDICTED: cyclin-dependent kinase 1 [Apis florea] &gt;gi|572258661|ref|XP_006607703.1| cyclin-dependent kinase 1 [Apis dorsata] &gt;gi|1035623347|ref|XP_016919677.1| cyclin-dependent kinase 1 [Apis cerana] &gt;gi|1241831962|gb|PBC28324.1| Cell division control protein [Apis cerana cerana]	62.8049	63.6158	50.4848	46.3024	49.1148	43.9836	55.4513	61.7719	57.8162	54.0688	58.8066	48.9449	47.1069	55.5281	56.2246	80.6639	73.5257	78.5545	K02087	GO:0004693;GO:0005524;GO:0005634;GO:0005737;GO:0005813;GO:0005876;GO:0007095;GO:0008353;GO:0016020;GO:0018105;GO:0018107;GO:0030496;GO:0030544;GO:0030855;GO:0034501;GO:0043066;GO:0051301;GO:0070062;GO:0072686	14
LOC111058816	cyclin-dependent-like kinase 5 [Nilaparvata lugens]	3.82916	4.10148	3.23863	2.03162	3.20203	5.42655	3.00344	3.05396	3.18921	1.39362	1.76125	1.68587	1.61167	1.6317	1.5784	1.76852	1.84315	2.0929	K02090	GO:0004672;GO:0005524;GO:0006468	6
LOC111062275	cyclin-dependent-like kinase 5 [Nilaparvata lugens]	8.12425	7.45267	7.41238	6.94518	5.18455	8.33117	6.33965	5.83726	7.00989	6.65114	8.03666	5.1132	6.83848	6.93257	8.04805	7.9082	7.08676	6.58167	K02090	GO:0004672;GO:0005524;GO:0006468	13
LOC111051128	protein spire isoform X2 [Apis mellifera]	24.0159	26.4106	24.237	21.9384	23.2663	28.7096	21.6924	21.9954	18.6235	22.7548	24.5924	21.907	27.9328	25.6926	26.9692	26.2007	27.6312	25.1634	K02098	GO:0044464	20
LOC111056787	hypothetical protein LSTR_LSTR007598 [Laodelphax striatellus]	1.04617	0.706486	0.700361	0.62374	0.972443	0.622054	0.298729	0.841204	0.376176	0.640346	0.944999	0.794637	0.987457	0.86473	1.3741	0.991404	0.821303	0.512251	K02104	NA	20
LOC111061579	armadillo segment polarity protein isoform X1 [Nilaparvata lugens]	129.953	124.513	117.565	116.586	106.407	134.897	112.396	99.5998	105.551	104.679	112.319	97.7632	120.036	120.5	125.54	125.196	133.354	131.202	K02105	GO:0004871;GO:0007165;GO:0034333	7
LOC111049207	hypothetical protein DAPPUDRAFT_309281 [Daphnia pulex]	1201.81	1248.64	1080.34	1282.33	1238.59	1081.77	1208.24	1152.98	1114.98	988.724	1087.46	919.279	889.283	979.185	1006.74	937.958	911.171	976.919	K02111	GO:0001937;GO:0005524;GO:0005753;GO:0005886;GO:0006629;GO:0008180;GO:0015986;GO:0015991;GO:0042288;GO:0043209;GO:0044822;GO:0045261;GO:0046933;GO:0046961;GO:0070062	3
LOC120355758	ATPase alpha-subunit [Nilaparvata lugens]	153.723	56.6093	130.617	232.369	132.143	115.054	190.077	122.853	123.853	377.095	571.901	406.355	494.101	491.189	510.454	516.762	445.301	502.324	K02111	GO:0005524;GO:0015986;GO:0015991;GO:0045261;GO:0046933;GO:0046961	11
LOC111044729	ATP synthase subunit beta, mitochondrial [Bombus impatiens]	3201.62	2963.28	2782.59	3347.68	3129.03	2960.4	3214.45	2847.21	2776.31	3005.88	3546.93	2836.26	2959.95	3071.41	3173	3107.97	2894.48	3116.14	K02112	GO:0001525;GO:0001649;GO:0005524;GO:0005634;GO:0005753;GO:0005886;GO:0006629;GO:0006933;GO:0009986;GO:0015986;GO:0015991;GO:0042288;GO:0042645;GO:0043209;GO:0045261;GO:0046933;GO:0046961;GO:0051453;GO:0070062	8
LOC111048022	hypothetical protein GE061_06807 [Apolygus lucorum]	591.428	572.048	581.511	672.581	597.777	628.285	595.065	612.204	623.929	615.749	600.779	618.228	634.213	624.016	629.336	619.152	591.432	636.84	K02113	GO:0003824;GO:0006139;GO:0044271;GO:0044281;GO:0044763;GO:0097159;GO:1901363;GO:1901566	8
LOC120353605	hypothetical protein GE061_20124 [Apolygus lucorum]	1087.15	939.484	1027.81	1178.2	1036.08	987.06	1087.43	1026.57	958.121	1018.27	997.664	1027.64	956.165	947.707	930.538	954.022	914.157	1014.89	K02114	GO:0000275;GO:0015986;GO:0046933;GO:0046961	3
LOC111051202	ATP synthase protein [Danaus plexippus plexippus]	1262.32	1171.3	1140.72	1405.71	1278.16	1202.65	1314.56	1196.93	1145.16	1291.61	1397.22	1231.6	1238.36	1247.57	1262.24	1217.38	1171.79	1246.12	K02127	GO:0005515;GO:0005654;GO:0005753;GO:0015078;GO:0015986;GO:0016887;GO:0021762;GO:0045263;GO:0070062	8
LOC111050335	ATP synthase lipid-binding protein, mitochondrial [Bombus impatiens]	4303.95	4127.73	3945.08	4600.71	4033.23	4676.04	4166.55	4234.45	4208.69	4660.05	4533.64	4763.64	4522.21	4473.9	4524.98	4476.21	4413.86	4677.32	K02128	GO:0005739;GO:0015078;GO:0015986;GO:0015991;GO:0016021;GO:0045263	11
LOC111063037	H+ transporting ATP synthase subunit e [Danaus plexippus plexippus]	1135.43	1080.74	970.852	1257.96	829.92	821.22	1274.02	1178.57	1363.57	1339.84	1230.5	1487.06	1120.9	1201.26	1178.1	1400.21	1366.69	1192.22	K02129	NA	11
LOC120349570	H+ transporting ATP synthase subunit e [Danaus plexippus plexippus]	2.06647	0	1.21188	2.38627	1.12339	2.93744	1.87079	2.96126	1.83842	2.46624	3.19583	3.45058	1.86901	1.90947	0.666361	3.3571	2.3595	1.65084	K02129	NA	17
LOC111064154	putative ATP synthase subunit f [Danaus plexippus plexippus]	840.963	866.549	829.508	934.963	862.931	716.885	899.309	958.162	985.906	873.466	882.163	864.054	938.037	920.8	903.15	907.89	896.404	946.002	K02130	GO:0016020	18
LOC120350930	ATP synthase-coupling factor 6, mitochondrial-like [Diaphorina citri] &gt;gi|1494746183|ref|XP_026678036.1| ATP synthase-coupling factor 6, mitochondrial-like [Diaphorina citri]	347.723	319	346.869	347.851	334.841	380.7	360.531	401.47	399.189	384.646	318.434	357.96	365.513	362.452	339.988	365.742	367.333	383.788	K02131	GO:0005743;GO:0015992	1
LOC111049061	protein stunted isoform X2 [Apis mellifera]	665.566	670.19	661.968	727.197	702.774	687.417	688.025	752.146	735.877	734.436	703.901	749.309	741.027	743.496	749.345	771.597	763.047	761.377	K02135	GO:0000275;GO:0015986;GO:0046933;GO:0046961	11
LOC111046915	ATP synthase subunit gamma, mitochondrial [Nilaparvata lugens]	932.776	914.856	909.699	1007.68	941.447	852.202	903.611	884.4	953.127	901.228	918.786	839.438	950.237	938.774	938.757	907.716	857.193	911.032	K02136	GO:0015986;GO:0045261;GO:0046933;GO:0046961	10
LOC120353717	hypothetical protein LSTR_LSTR005785 [Laodelphax striatellus]	7.6257	6.95166	8.2363	5.99332	7.16873	8.50352	5.94499	8.25959	5.59776	3.52104	2.7595	3.80377	3.92152	7.64107	5.14229	3.95653	4.8039	4.61898	K02136	GO:0006811;GO:0016787	6
LOC111058442	hypothetical protein DAPPUDRAFT_231100 [Daphnia pulex]	726.962	695.586	751.678	772.225	733.534	737.461	719.857	767.803	740.433	717.086	704.35	738.461	745.209	746.281	706.105	710.413	695.443	737.629	K02138	NA	3
LOC111046602	hypothetical protein DAPPUDRAFT_230756 [Daphnia pulex]	1506.16	1533.06	1408.49	1673.06	1467.83	1128.38	1591.73	1785.56	1542.37	1768.21	1585.41	1709.87	1697.87	1649.32	1611.31	1679.43	1661.45	1688.08	K02140	GO:0005753;GO:0016887;GO:0022857;GO:0022904;GO:0042776;GO:0045263;GO:0070062	11
LOC111043438	seminal fluid protein [Nilaparvata lugens]	184.837	185.864	176.842	186.149	190.184	216.287	166.679	190.897	191.88	188.167	178.262	192.501	190.408	190.749	177.876	192.44	206.837	187.304	K02144	GO:0000221;GO:0015991;GO:0046961	19
LOC111053189	V-type proton ATPase catalytic subunit A [Solenopsis invicta] &gt;gi|1465620112|ref|XP_025991764.1| V-type proton ATPase catalytic subunit A [Solenopsis invicta]	308.452	302.285	286.181	280.179	256.53	336.396	258.128	250.731	237.335	278.613	283.118	267.09	290.696	279.338	295.714	305.845	348.986	311.6	K02145	GO:0005524;GO:0015991;GO:0033180;GO:0046034;GO:0046961	20
LOC111044953	40-kDa V-ATPase subunit [Danaus plexippus plexippus]	150.9	146.993	146.922	161.862	151.533	159.472	158.495	159.208	152.737	157.9	161.093	160.149	158.852	150.317	145.618	162.01	170.888	164.012	K02146	GO:0005765;GO:0005769;GO:0005813;GO:0008152;GO:0008553;GO:0015991;GO:0016021;GO:0033179;GO:0070062	14
LOC111059338	V-type proton ATPase subunit d [Agrilus planipennis] &gt;gi|1435353221|ref|XP_025834769.1| V-type proton ATPase subunit d [Agrilus planipennis]	7.76438	3.33008	4.77914	4.77341	9.49865	10.0355	7.25872	4.13919	5.95376	3.8132	4.41988	4.04122	4.28499	6.97333	5.43535	3.67748	5.88977	3.34109	K02146	GO:0015078;GO:0015991;GO:0033179;GO:0043231;GO:0044444;GO:0044446	10
LOC120355533	V-type proton ATPase subunit d-like [Nilaparvata lugens]	5.2722	3.6727	3.25497	4.23043	7.40612	7.0645	3.38994	4.90745	5.71603	3.71567	2.82825	3.71209	2.44284	4.45357	4.93563	3.30223	5.04781	2.64024	K02146	GO:0015078;GO:0015991;GO:0033179	19
LOC111058393	V-type proton ATPase subunit B [Nilaparvata lugens] &gt;gi|1096257391|gb|APA33963.1| seminal fluid protein [Nilaparvata lugens]	310.69	312.512	307.29	343.357	322.011	362.05	292.889	311.225	320.159	322.674	322.736	331.557	325.742	298.338	311.601	335.435	355.831	321.553	K02147	GO:0005524;GO:0015991;GO:0016820;GO:0033180;GO:0046034	8
LOC111043995	V-type proton ATPase subunit C isoform X1 [Solenopsis invicta]	132.619	128.743	123.729	97.4399	99.8983	144.632	92.3467	100.346	115.467	118.114	105.195	113.592	141.322	138.567	138.619	142.442	151.393	134.457	K02148	GO:0005515;GO:0005765;GO:0005829;GO:0005886;GO:0006879;GO:0008152;GO:0008286;GO:0008553;GO:0015991;GO:0031410;GO:0033180;GO:0033572;GO:0045177;GO:0046961;GO:0070062;GO:0090382	15
LOC111056177	V-type proton ATPase subunit D [Nilaparvata lugens] &gt;gi|1096257447|gb|APA33983.1| seminal fluid protein [Nilaparvata lugens]	153.365	168.849	153.98	144.259	150.614	148.025	149.007	146.595	132.482	134.538	150.037	122.669	162.272	156.228	169.325	170.849	173.829	161.677	K02149	GO:0042626;GO:0055085	7
LOC111046646	V-type H+-transporting ATPase subunit E [Clonorchis sinensis]	22.0008	17.0481	20.8696	18.2114	21.3226	23.6574	19.7673	20.6301	19.0954	15.8796	7.73895	15.2181	16.9492	26.9036	12.7323	13.4696	19.0034	13.5385	K02150	GO:0005765;GO:0015992;GO:0016469;GO:0034220;GO:0051117;GO:0065007;GO:0070062	10
LOC111049145	V-type proton ATPase subunit E [Bombus impatiens]	361.332	354.991	329.213	317.38	307.969	415.119	275.427	299.329	323.248	349.53	306.554	334.423	373.368	355.164	368.009	377.918	402.53	378.139	K02150	GO:0015991;GO:0033178;GO:0046961	20
LOC120352526	V-type proton ATPase subunit E [Sitophilus oryzae]	5.93563	4.71938	3.574	3.94857	5.50859	7.28356	5.50079	4.00076	3.93906	4.91047	3.53424	6.33102	3.40735	7.34537	3.86152	3.33294	5.42314	4.07251	K02150	NA	19
LOC111053502	V-type proton ATPase subunit F [Agrilus planipennis] &gt;gi|1435329053|ref|XP_025830207.1| V-type proton ATPase subunit F [Agrilus planipennis]	140.154	150.521	140.861	112.778	108.734	139.718	113	120.959	147.247	132.707	110.579	133.246	153.15	143.543	149.296	163.455	170.276	155.661	K02151	GO:0008152;GO:0015991;GO:0033180;GO:0046961	15
LOC111054955	hypothetical protein DAPPUDRAFT_303591 [Daphnia pulex]	13.6545	12.7917	15.6181	12.4809	18.2991	22.6586	9.76967	16.0587	18.5476	14.1167	6.40279	16.7715	12.1329	21.7041	15.1923	9.92899	17.4713	11.8277	K02152	NA	10
LOC111055144	hypothetical protein DAPPUDRAFT_303591 [Daphnia pulex]	0	0	0	0	0	0	0	0	0	0	0	0	0	0	0	0	0	0	K02152	GO:0044765	NA
LOC111059876	hypothetical protein LSTR_LSTR007898 [Laodelphax striatellus]	489.372	461.57	428.594	463.544	380.201	585.568	418.964	470.339	524.247	488.525	413.323	488.191	486.099	474.842	475.414	514.412	559.995	501	K02152	GO:0015992;GO:0016471;GO:0016820;GO:0055085	14
LOC120350711	AGAP001823-PA [Anopheles gambiae str. PEST] &gt;gi|55233526|gb|EAA01526.2| AGAP001823-PA [Anopheles gambiae str. PEST]	2.0762	0.472298	1.64763	1.13942	1.40317	1.27161	1.24325	1.40538	1.06559	2.01007	2.02441	1.316	2.20122	0.678889	1.97662	1.43596	1.23557	1.09104	K02152	GO:0015992;GO:0016471;GO:0016820;GO:0055085	17
LOC120355178	V-type proton ATPase subunit G-like [Nilaparvata lugens]	5.00964	2.61116	0.945143	8.70326	5.70288	7.92206	3.81417	5.69229	5.01748	1.31328	0.933499	2.07092	1.88674	3.02833	0.703764	0.519107	2.5423	1.42391	K02152	GO:0044765	3
LOC120355273	V-type proton ATPase subunit G-like [Nilaparvata lugens]	2.22716	2.19002	2.0505	3.36524	2.86224	4.23265	2.73847	3.96998	2.21032	2.06868	0.638669	3.25777	2.78745	2.59294	1.90809	1.83756	2.14234	1.64408	K02152	GO:0044765	3
LOC111044555	V-type proton ATPase subunit e [Bombus impatiens]	251.11	229.939	223.698	221.95	204.707	279.119	199.023	226.519	216.616	229.188	203.658	238.724	249.728	244.008	234.433	255.25	266.713	237.403	K02153	GO:0015991;GO:0016021;GO:0033179;GO:0033181;GO:0046961	15
LOC111044206	PREDICTED: V-type proton ATPase 116 kDa subunit a-like isoform X2 [Nasonia vitripennis]	4.08433	3.2749	3.68752	3.69785	5.52471	4.78996	3.04935	4.89233	4.22315	3.22749	2.63095	3.38255	2.4433	4.62609	3.567	2.0943	3.16351	2.82554	K02154	GO:0006810;GO:0016020	3
LOC111055204	V-type proton ATPase 116 kDa subunit a isoform X2 [Bombus impatiens]	70.9558	71.3491	69.2427	54.7154	62.7845	76.693	59.0876	52.6896	60.6938	58.5895	58.4247	55.715	67.2939	74.4904	71.3843	62.7667	68.0616	64.1537	K02154	GO:0000220;GO:0005654;GO:0005794;GO:0005886;GO:0006879;GO:0007035;GO:0008286;GO:0010008;GO:0015986;GO:0015991;GO:0016021;GO:0030670;GO:0033572;GO:0046961;GO:0051117;GO:0070062;GO:0070072;GO:0090382	4
LOC111058708	Vha100-2 isoform A [Danaus plexippus plexippus]	146.765	148.666	139.629	141.124	144.788	166.319	125.002	128.079	124.164	149.208	153.056	131.815	148.459	137.464	142.921	144.471	160.246	138.909	K02154	GO:0005886;GO:0007035;GO:0015986;GO:0016471;GO:0031410;GO:0033179;GO:0046961;GO:0051117;GO:0070072	8
LOC111056018	vacuolar H[+] ATPase 16kD subunit 1, isoform A [Drosophila melanogaster] &gt;gi|24586010|ref|NP_724474.1| vacuolar H[+] ATPase 16kD subunit 1, isoform B [Drosophila melanogaster] &gt;gi|24586012|ref|NP_724475.1| vacuolar H[+] ATPase 16kD subunit 1, isoform C [Drosophila melanogaster] &gt;gi|24586014|ref|NP_724476.1| vacuolar H[+] ATPase 16kD subunit 1, isoform D [Drosophila melanogaster] &gt;gi|1…	1274.34	1228.36	1114.37	1167.66	1057.41	1306.57	1003.65	1065.12	1165.32	1210.92	1160.81	1132.12	1285.09	1212.28	1266.87	1298.81	1394.85	1288.03	K02155	GO:0005774;GO:0008152;GO:0015078;GO:0015991;GO:0016021;GO:0016787;GO:0033179	15
LOC111048265	PREDICTED: protein argonaute-3 [Nasonia vitripennis] &gt;gi|645036154|ref|XP_008216915.1| PREDICTED: protein argonaute-3 [Nasonia vitripennis]	88.0369	93.3384	81.849	84.1131	82.0955	78.6142	72.1842	72.3176	64.0209	77.443	81.945	66.9833	86.4423	72.4933	84.5014	82.4889	76.7598	72.8796	K02156	GO:0003676;GO:0044424	12
LOC111048352	piwi-like protein Siwi isoform X2 [Solenopsis invicta]	105.286	110.277	97.2768	100.642	94.0432	107.011	94.2637	89.3586	84.3373	82.5036	82.7317	76.7696	90.908	77.9838	93.1912	92.3818	100.438	90.3528	K02156	GO:0003676;GO:0044424	2
LOC111058563	piwi-like protein Siwi isoform X2 [Solenopsis invicta]	120.1	112.225	112.858	129.391	108.87	101.299	132.163	111.805	106.354	128.708	156.978	129.518	156.772	155.193	169.333	171.749	153.57	160.615	K02156	NA	9
LOC111056696	axin-like [Nilaparvata lugens]	6.77851	5.58939	6.61457	7.42034	6.83487	6.18728	5.80803	5.89561	2.92942	2.76762	6.32346	3.05662	7.50877	6.53969	7.5747	5.9726	6.13375	6.34826	K02157	NA	4
LOC111048377	broad-complex core protein isoforms 1/2/3/4/5 isoform X6 [Solenopsis invicta]	10.369	10.0435	9.85579	8.81681	7.12365	11.3739	7.63232	8.68891	9.08609	9.18332	8.90175	10.4646	10.6324	10.8898	10.6678	8.94731	9.99819	9.5513	K02174	NA	20
LOC111057373	broad-complex core protein-like [Nilaparvata lugens]	1.51523	1.56163	2.08259	1.84879	2.6552	3.57955	1.82247	1.99335	0.856948	0.874323	2.12624	0.827413	2.63879	1.88676	2.14118	1.74004	1.72881	1.72867	K02174	NA	19
LOC111054451	PREDICTED: beta-1,3-galactosyltransferase brn [Dendroctonus ponderosae] &gt;gi|332375618|gb|AEE62950.1| unknown [Dendroctonus ponderosae]	2.71068	3.50552	3.64632	2.31417	3.30491	2.68512	2.19456	2.31229	1.75615	1.22718	2.91122	1.90243	3.29782	3.66002	3.63948	4.83187	2.9142	3.26436	K02175	GO:0016757	7
LOC111055953	CUGBP Elav-like family member 2 isoform X3 [Solenopsis invicta]	33.2438	33.0723	31.1935	22.9843	25.5858	39.0349	25.9344	25.8595	27.0924	27.9223	20.1847	25.7309	27.8984	28.8348	29.0612	26.2022	31.5204	26.5051	K02177	NA	13
LOC111060134	mitotic checkpoint serine/threonine-protein kinase BUB1-like [Nilaparvata lugens]	20.5706	20.3658	16.5658	17.0075	18.471	21.0585	18.9154	17.6738	17.2526	17.8027	24.0859	17.127	18.0766	21.8806	24.2254	23.8849	22.2661	23.0989	K02178	NA	9
LOC111053462	mitotic checkpoint protein BUB3 isoform X3 [Diaphorina citri] &gt;gi|1494763057|ref|XP_026684025.1| mitotic checkpoint protein BUB3 isoform X4 [Diaphorina citri]	41.9045	36.2489	33.45	33.469	34.0951	35.9963	41.6405	45.7584	42.8874	26.9628	31.03	27.2596	26.2686	28.0007	28.9269	36.6939	37.0466	37.6207	K02180	NA	1
LOC111048941	neo-calmodulin-like [Nilaparvata lugens]	12.5152	14.9695	16.0094	15.3839	12.5953	15.142	12.8214	11.877	12.2172	15.4343	13.1758	12.2473	14.3061	13.6285	13.8071	11.5446	16.0301	14.1288	K02183	NA	12
LOC111049764	calmodulin 2 [Schistosoma mansoni]	886.661	813.983	795.372	957.993	780.254	994.549	979.601	903.905	878.074	993.086	914.341	984.416	867.492	854.727	799.718	965.891	1012.92	1003.13	K02183	GO:0005509	14
LOC111059649	probable calcium-binding protein CML11 isoform X1 [Nilaparvata lugens]	4.21336	3.96461	4.00418	5.67065	7.81332	8.87299	4.4962	4.03611	1.13627	3.47547	5.92588	2.51921	5.84603	6.21693	5.00562	5.21192	5.44865	3.87544	K02183	GO:0005509;GO:0032440;GO:0055114	19
LOC111058229	Protein cappuccino [Zootermopsis nevadensis]	12.3507	12.0554	12.7975	13.7318	9.73017	14.5658	14.1382	10.114	11.9009	11.1532	10.2929	11.1153	13.5446	13.0464	14.6864	11.6747	13.9475	11.6408	K02184	NA	13
LOC111048232	cyclin-dependent kinase 7 [Nilaparvata lugens]	10.8546	11.2599	10.7233	12.5208	9.89447	11.0466	12.289	10.0773	11.9083	9.90778	10.8206	8.49285	9.68552	9.86973	11.0698	11.4695	9.18905	11.3073	K02202	GO:0004672;GO:0005524;GO:0006468;GO:0051301	6
LOC111043317	ubiquitin-conjugating enzyme E2 R2 like protein [Danaus plexippus plexippus]	75.0653	76.3434	75.3069	62.262	66.6167	80.987	59.686	69.287	65.1718	63.7325	62.613	61.6815	82.2028	73.1994	82.6247	70.6451	77.8505	66.5173	K02207	GO:0005524;GO:0005737;GO:0006513;GO:0016874;GO:0031625;GO:0043161;GO:0061630;GO:0061631;GO:0070936	4
LOC111059292	mitogen-activated protein kinase ERK-A, putative [Pediculus humanus corporis] &gt;gi|212511412|gb|EEB14403.1| mitogen-activated protein kinase ERK-A, putative [Pediculus humanus corporis]	42.3861	42.7204	40.3283	37.3024	33.7609	48.1633	39.6128	36.4329	48.273	37.7812	33.5084	38.2915	43.6278	43.3854	44.1634	46.1514	43.9746	41.9318	K02208	GO:0005524;GO:0005739;GO:0006461;GO:0006468;GO:0008353;GO:0051301	15
LOC111050727	DNA replication licensing factor Mcm5 [Zootermopsis nevadensis] &gt;gi|646699723|gb|KDR10221.1| DNA replication licensing factor mcm5 [Zootermopsis nevadensis]	32.7649	33.2112	28.6279	30.233	34.3201	33.9052	30.1104	33.7616	30.4041	29.0023	39.3808	30.0677	31.4868	31.8056	36.0564	41.8572	35.9333	39.6086	K02209	GO:0003678;GO:0003682;GO:0003688;GO:0005524;GO:0005634;GO:0006270;GO:0032508;GO:0042555	14
LOC111050208	DNA replication licensing factor Mcm7 [Nilaparvata lugens]	29.6847	30.2692	24.1202	27.724	29.1819	25.8291	26.0989	28.3053	20.6193	22.6158	34.517	21.7948	26.1612	27.0578	30.5695	37.6727	32.206	34.6296	K02210	GO:0003677;GO:0003678;GO:0005524;GO:0005634;GO:0006270;GO:0032508;GO:0042555	14
LOC111044336	cyclin-dependent kinase 9 isoform X2 [Bombus impatiens]	53.2247	55.0182	49.6072	47.0809	44.0381	65.1452	39.5768	39.5866	42.6346	41.0415	36.7442	47.2082	48.6587	44.0342	46.6517	45.6243	48.6615	47.2187	K02211	GO:0003682;GO:0004693;GO:0005524;GO:0005737;GO:0006282;GO:0006367;GO:0006368;GO:0007179;GO:0007346;GO:0008024;GO:0008134;GO:0008283;GO:0008353;GO:0010613;GO:0016020;GO:0016605;GO:0017069;GO:0031297;GO:0033129;GO:0042493;GO:0044212;GO:0045944;GO:0050434;GO:0051301;GO:0071157;GO:0071345;GO:1900364;GO:1903839;GO:2001168	12
LOC111044370	cyclin-dependent kinase 9 isoform X2 [Bombus impatiens]	15.8981	17.2671	14.968	13.363	12.4898	18.4299	11.1574	12.0965	12.1124	12.7914	11.4939	13.7556	14.3683	13.6015	13.9202	15.5815	16.6645	14.9947	K02211	GO:0003682;GO:0004693;GO:0005524;GO:0005737;GO:0006282;GO:0006367;GO:0006368;GO:0007179;GO:0007346;GO:0008024;GO:0008134;GO:0008283;GO:0008353;GO:0010613;GO:0016020;GO:0016605;GO:0017069;GO:0031297;GO:0033129;GO:0042493;GO:0044212;GO:0045944;GO:0050434;GO:0051301;GO:0071157;GO:0071345;GO:1900364;GO:1903839;GO:2001168	4
LOC111048156	DNA replication licensing factor MCM4 [Zootermopsis nevadensis] &gt;gi|1227987430|ref|XP_021925408.1| DNA replication licensing factor MCM4 [Zootermopsis nevadensis] &gt;gi|646711200|gb|KDR16461.1| DNA replication licensing factor MCM4 [Zootermopsis nevadensis]	34.2135	31.0931	26.6754	31.8934	29.8707	31.1348	34.8256	35.5663	29.4153	32.5069	47.7831	32.5015	30.4156	30.9682	39.4806	48.5717	42.4064	49.1644	K02212	GO:0003677;GO:0003678;GO:0005524;GO:0006270;GO:0032508;GO:0042555	14
LOC111049318	cell division control protein 6 homolog isoform X1 [Bombus impatiens]	12.838	12.7695	11.4836	10.8677	9.95352	14.4179	11.6159	10.3582	11.8397	10.8946	12.0725	9.45961	11.605	12.9324	13.7469	17.0994	15.0317	13.6935	K02213	GO:0043229;GO:0044763	14
LOC111055393	cell division cycle 7-related protein kinase-like [Zootermopsis nevadensis] &gt;gi|646706483|gb|KDR13692.1| Cell division cycle 7-related protein kinase [Zootermopsis nevadensis]	11.0983	12.4853	10.2565	7.13859	8.16871	10.1377	8.81091	7.56256	6.29137	7.78402	9.099	5.16251	10.1044	8.81566	10.9149	10.119	10.0907	11.1384	K02214	GO:0016740	7
LOC111063362	PREDICTED: serine/threonine-protein kinase grp isoform X1 [Acromyrmex echinatior]	25.0676	25.6399	21.8582	24.0047	20.6172	25.1445	28.2853	22.6099	18.227	19.8815	31.0159	20.7765	26.618	26.2637	26.5425	32.0303	27.3248	30.3642	K02216	GO:0000166;GO:0004672;GO:0016310	14
LOC111046673	PREDICTED: cyclin-dependent kinases regulatory subunit-like [Dendroctonus ponderosae] &gt;gi|1130210228|ref|XP_019754348.1| PREDICTED: cyclin-dependent kinases regulatory subunit-like [Dendroctonus ponderosae] &gt;gi|332372907|gb|AEE61595.1| unknown [Dendroctonus ponderosae] &gt;gi|478261028|gb|ENN80606.1| hypothetical protein YQE_02971 [Dendroctonus ponderosae]	23.4664	24.2185	23.4979	21.2185	22.1526	25.1315	24.589	27.7656	23.0812	21.4758	24.7116	21.075	24.6908	22.5064	25.137	31.4685	30.1604	29.8687	K02219	GO:0007127;GO:0016301;GO:0016538;GO:0045859;GO:0051301	14
LOC120349818	cyclin-dependent kinases regulatory subunit 1 [Oreochromis niloticus] &gt;gi|499001726|ref|XP_004555052.1| cyclin-dependent kinases regulatory subunit 1 [Maylandia zebra] &gt;gi|548380029|ref|XP_005734159.1| PREDICTED: cyclin-dependent kinases regulatory subunit 1-like [Pundamilia nyererei] &gt;gi|554820325|ref|XP_005920902.1| PREDICTED: cyclin-dependent kinases regulatory subunit 1-like [Haploch…	28.0842	23.4693	21.4498	22.5079	19.3451	32.1108	19.8682	28.4341	24.8318	25.4693	25.8055	26.0587	23.3605	25.7402	26.6867	36.1416	35.2263	32.3513	K02219	GO:0007127;GO:0016301;GO:0016538;GO:0045859;GO:0051301	14
LOC111046258	circadian locomoter output cycles kaput protein (dclock) (dpas1) [Anopheles sinensis]	4.04063	4.40266	3.84444	3.39946	3.02992	4.98024	2.56027	2.79663	2.55789	3.6754	3.36546	3.36129	4.69023	3.57436	3.77838	3.93018	4.14542	3.09956	K02223	GO:0003677;GO:0003700;GO:0005634;GO:0005667;GO:0005737;GO:0006355;GO:0046983	4
LOC111051249	protoheme IX farnesyltransferase, mitochondrial [Agrilus planipennis]	43.0693	38.6507	34.0277	46.9932	45.1168	51.7225	35.1288	36.1913	31.3869	42.9103	41.737	36.9064	46.2959	49.2508	44.9599	38.9475	38.1153	38.6891	K02257	GO:0004659;GO:0005739;GO:0006783;GO:0007005;GO:0016020;GO:0017004;GO:0045333	8
LOC120352885	MULTISPECIES: protoheme IX farnesyltransferase [Serratia] &gt;gi|445211163|gb|AGE16833.1| protoheme IX farnesyltransferase [Serratia marcescens WW4] &gt;gi|542026555|gb|ERH72159.1| protoheme IX farnesyltransferase [Serratia marcescens EGD-HP20] &gt;gi|668660628|gb|KFB57739.1| protoheme IX farnesyltransferase [Serratia marcescens] &gt;gi|668999002|gb|KFD10545.1| heme O synthase/protoheme IX farnes…	0	0	0	0	0	0	0	0	0	0	0	0	0	0	0	0	0	0	K02257	GO:0005886;GO:0008495;GO:0016021;GO:0048034	NA
LOC111049659	cytochrome c oxidase assembly protein COX11, mitochondrial [Solenopsis invicta]	23.5243	22.0117	22.5988	18.9465	21.0353	20.97	21.2961	23.7989	24.4917	18.8931	14.9078	20.2557	22.647	20.5315	24.3104	22.3747	21.0895	22.6139	K02258	GO:0005507;GO:0005739;GO:0016021;GO:0033132	18
LOC111060004	cytochrome c oxidase assembly protein COX15 homolog [Bombus impatiens] &gt;gi|1366108532|ref|XP_024224253.1| cytochrome c oxidase assembly protein COX15 homolog [Bombus impatiens]	26.4989	29.2916	27.9969	25.2382	29.7569	21.2683	24.4752	27.3281	28.0312	37.8804	44.1711	33.7851	45.3973	46.0761	45.1831	43.7623	38.9302	37.6346	K02259	GO:0004129;GO:0005746;GO:0006123;GO:0006784;GO:0007585;GO:0008535;GO:0016653;GO:0070069;GO:1902600	11
LOC111056714	cytochrome c oxidase copper chaperone [Acyrthosiphon pisum]	302.772	280.936	286.977	311.509	298.819	275.21	253.545	302.198	270.523	322.665	269.904	323.259	292.814	290.749	295.336	291.175	300.445	315.785	K02260	GO:0005515;GO:0005758;GO:0006091;GO:0006825;GO:0007420;GO:0007507;GO:0016531	8
LOC111045402	hypothetical protein DAPPUDRAFT_230889 [Daphnia pulex]	261.257	267.745	240.951	285.389	234.332	257.977	273.336	259.283	274.57	274.434	258.293	293.68	276.138	283.771	267.434	291.295	291.845	286.12	K02263	GO:0016020	11
LOC111047701	hypothetical protein DAPPUDRAFT_230889 [Daphnia pulex]	999.455	992.666	967.375	1007.07	1012.12	842.7	1042.77	1027.57	977.118	1005.94	1085.88	1049.36	1076.91	1029.89	1035.32	1051.15	971.405	1055.67	K02263	GO:0016020	11
LOC111063822	cytochrome c oxidase subunit 4 isoform 1, mitochondrial-like [Nilaparvata lugens]	74.9304	50.722	64.5331	70.5378	94.8659	73.3894	77.6036	74.0567	67.4709	49.3233	40.0843	51.2629	59.8179	90.6672	45.3519	40.4085	55.5961	51.2475	K02263	GO:0016020	10
LOC111045039	cytochrome C oxidase subunit Va [Ixodes scapularis]	1038.41	985.507	1018.88	1059.67	918.39	923.958	1027.03	1060.02	1073.78	1058.91	1041.88	1118.42	1041.62	1038.63	1038.43	1108.46	1109.89	1064.65	K02264	GO:0004129;GO:0005743;GO:1902600	18
LOC111056141	unnamed protein product [Callosobruchus maculatus]	12.8199	10.6666	12.6008	11.1813	14.518	21.4597	11.2637	11.5036	12.8693	14.0617	7.61243	11.682	14.795	21.6978	11.6861	8.58014	14.7838	11.2047	K02264	GO:0004129;GO:0005743;GO:0055114;GO:1902600	12
LOC120356043	uncharacterized protein LOC111056141 [Nilaparvata lugens]	1.36441	1.65335	0.881529	0.720437	1.49604	0.3044	1.12464	1.21026	0.535788	2.50072	0.439028	2.35555	1.71581	3.54677	1.85615	0.732752	2.58012	1.52637	K02264	GO:0004129;GO:0005743;GO:0055114;GO:1902600	9
LOC111050153	unknown [Dendroctonus ponderosae]	554.001	494.781	506.59	619.892	535.255	611.708	556.516	607.835	519.766	616.051	572.361	630.358	571.533	577.561	565.545	582.055	584.032	587.484	K02265	NA	8
LOC120350066	unknown [Dendroctonus ponderosae]	98.7725	72.4731	80.4115	82.7807	115.506	82.161	107.82	83.9835	73.0263	68.2241	44.6275	64.3233	62.5183	92.8952	54.2946	45.7807	61.4671	48.7932	K02265	GO:0004129;GO:0005740;GO:0045277;GO:0055114;GO:1902600	3
LOC111043888	putative gamma-glutamylcyclotransferase CG2811 [Nilaparvata lugens]	386.316	402.499	413.737	437.108	400.4	358.386	425.878	466.475	454.952	430.388	419.637	440.186	433.593	433.474	424.745	420.043	437.263	433.829	K02266	NA	18
LOC111044422	PREDICTED: keratin-associated protein 10-7-like [Nasonia vitripennis]	120.678	103.686	121.987	74.3579	118.399	165.863	92.6324	111.228	108.216	103.919	62.7537	90.219	110.847	151.144	92.0971	69.8983	105.328	78.7402	K02266	GO:0016020	10
LOC111052934	hypothetical protein DAPPUDRAFT_230594 [Daphnia pulex]	61.6462	50.8531	58.654	51.4503	65.2823	61.059	71.3177	64.2327	61.6724	38.3164	33.9588	38.8845	50.5252	60.5208	44.5151	29.9279	46.7365	38.6531	K02267	NA	3
LOC111051659	hypothetical protein DAPPUDRAFT_301871 [Daphnia pulex]	911.128	874.907	1065.18	1064.02	946.012	533.033	1124.89	1107.37	1124.62	1006.79	915.711	1009.73	930.891	866.462	852.076	986.064	976.226	963.015	K02268	NA	1
LOC120353062	hypothetical protein LSTR_LSTR012796 [Laodelphax striatellus]	382.041	421.833	380.254	401.046	307.228	266.354	424.892	449.347	423.571	622.791	620.413	623.664	631.768	690.393	649.807	656.879	658.021	620.992	K02270	NA	11
LOC111048871	NA	68.8631	56.5986	64.0436	56.5051	78.6552	50.7954	68.4409	69.5009	62.1845	59.3518	37.9467	57.5415	60.2298	83.1406	44.3565	41.5749	60.1883	45.6748	K02272	NA	10
LOC111044853	cryptochrome precursor [Dianemobius nigrofasciatus]	40.2697	42.3144	39.4714	38.5403	42.8533	44.1055	39.903	42.5135	36.7111	31.2157	33.5699	28.7912	33.2386	29.1814	31.1814	29.2102	31.3764	35.2274	K02295	GO:0000166;GO:0003913;GO:0005634;GO:0005737;GO:0006281;GO:0006355;GO:0007165;GO:0009881;GO:0048511	3
LOC111059678	cryptochrome 2 [Nilaparvata lugens]	31.2617	31.0556	29.5911	38.5874	40.68	42.4293	29.8549	28.6085	27.1616	36.3652	34.1475	30.5853	45.3478	36.1286	35.1136	35.8618	33.7432	33.4869	K02295	NA	8
LOC111063388	aryl hydrocarbon receptor [Locusta migratoria migratoria]	8.62034	7.27693	6.03318	5.53093	6.60577	6.79514	5.44658	4.89739	5.74139	7.48068	7.20959	5.77141	8.24307	8.82585	7.74438	6.52295	7.82205	6.36351	K02296	GO:0044424	20
LOC111054675	hypothetical protein LSTR_LSTR007093 [Laodelphax striatellus]	26.6598	25.0929	22.2542	18.4264	18.2906	33.1899	17.118	15.8617	20.8305	19.4469	18.4301	19.1744	24.6962	21.8	26.4089	22.6843	24.8261	23.0042	K02306	NA	4
LOC111062224	craniofacial development protein 2-like [Diaphorina citri]	13.0222	15.3536	12.5242	8.67474	9.59045	13.3807	8.06806	7.91917	8.48786	9.46307	9.38767	7.63391	14.6917	12.8332	15.321	11.6085	13.7462	12.8199	K02308	NA	7
LOC111049676	hypothetical protein GE061_18954 [Apolygus lucorum]	5.4922	6.16692	4.46265	3.4814	4.92991	5.40336	4.53704	4.39751	1.92296	3.30194	5.52588	3.98639	5.12459	4.39563	4.22565	3.67093	5.46364	3.39169	K02310	NA	12
LOC120356129	DNA fragmentation factor subunit alpha-like [Nilaparvata lugens]	4.00317	5.01598	4.31414	3.15834	4.84955	4.07985	3.3101	3.23705	1.66193	3.38041	3.34818	4.02865	3.60436	3.90219	4.0609	3.7046	3.53608	3.09087	K02310	NA	12
LOC111051259	DNA fragmentation factor subunit beta isoform X1 [Acyrthosiphon pisum]	3.17709	3.06538	3.10421	2.5658	3.4262	2.18382	2.84228	3.23635	3.07084	2.68412	3.41477	1.96261	3.67966	3.20489	3.39517	3.87938	2.91629	2.61739	K02311	GO:0044424	15
LOC111057101	DNA polymerase alpha catalytic subunit [Nilaparvata lugens]	9.64871	10.0449	9.04672	8.42601	10.1357	11.5907	9.51857	8.46063	7.71053	7.40191	9.93903	7.32285	9.43596	10.0554	12.1468	11.6887	11.3649	10.8742	K02320	NA	15
LOC111063981	DNA polymerase alpha subunit B isoform 1 [Danaus plexippus plexippus]	85.7818	82.3352	73.827	75.5493	70.5948	81.7822	75.1084	70.0968	73.5105	70.6145	79.0808	76.7312	75.9947	79.0165	75.87	83.4046	82.2924	83.5605	K02321	GO:0006259;GO:0034645	7
LOC111044438	hypothetical protein FOCC_FOCC005995 [Frankliniella occidentalis]	9.99428	11.9534	11.869	9.36496	9.13486	11.1734	11.1289	10.1649	9.8772	6.94048	8.03029	5.31278	6.91344	7.04931	7.72816	7.48565	7.59432	9.69359	K02324	GO:0016740;GO:0090304;GO:0097159;GO:1901363	6
LOC111045035	DNA polymerase epsilon subunit 2 isoform X1 [Sus scrofa]	9.17965	10.5319	7.88938	9.46395	9.25887	11.2002	10.0934	12.3569	10.8918	11.9874	10.642	11.3391	12.1119	10.962	15.3939	13.7542	13.7908	15.0928	K02325	GO:0006260;GO:0016779;GO:0031981;GO:0071897	9
LOC111063407	DNA polymerase epsilon subunit 3 [Bombus impatiens] &gt;gi|815928468|ref|XP_012248712.1| DNA polymerase epsilon subunit 3 [Bombus impatiens]	41.6522	33.5141	29.0441	39.6967	35.5945	44.8897	35.6889	36.5985	37.8697	43.9254	38.7288	46.521	36.7922	48.0904	36.2575	56.287	54.2818	50.8113	K02326	GO:0003677;GO:0003887;GO:0005671;GO:0006260;GO:0008622;GO:0043966;GO:0046982;GO:0071897	14
LOC111054845	DNA polymerase delta catalytic subunit isoform X1 [Frankliniella occidentalis] &gt;gi|324120732|dbj|BAJ78757.1| DNA polymerase delta catalytic subunit [Thrips palmi] &gt;gi|1776772473|gb|KAE8748036.1| hypothetical protein FOCC_FOCC005231 [Frankliniella occidentalis]	12.0136	13.4707	13.3401	11.527	12.814	9.63042	12.2565	12.6412	13.0955	9.09884	17.0713	9.91392	11.6702	12.1638	13.5221	17.2788	13.9448	16.5484	K02327	GO:0000166;GO:0003677;GO:0003887;GO:0006260;GO:0008408;GO:0071897;GO:0090305	14
LOC120356487	DNA polymerase delta catalytic subunit isoform X1 [Nilaparvata lugens] &gt;gi|1233195293|ref|XP_022197650.1| DNA polymerase delta catalytic subunit isoform X2 [Nilaparvata lugens]	10.4707	9.63558	8.15986	7.43588	8.96341	9.40821	7.30106	7.66641	9.03946	7.73308	11.0716	8.37513	9.38579	8.62264	10.8434	11.1311	10.559	11.2752	K02327	GO:0000166;GO:0003677;GO:0003887;GO:0006260;GO:0008408;GO:0071897;GO:0090305	15
LOC111049779	hypothetical protein LSTR_LSTR006042 [Laodelphax striatellus]	18.5105	19.5725	18.7561	16.5264	18.9102	14.9504	19.3591	21.2625	23.4509	17.8009	20.0268	16.8421	18.7461	17.5246	17.562	21.3505	20.2963	24.6372	K02328	NA	18
LOC111051738	DNA polymerase beta [Acyrthosiphon pisum]	13.2931	12.5616	12.539	10.1222	8.98807	10.6283	9.09163	9.24835	8.65728	12.3861	11.785	14.4834	16.071	12.77	13.8534	14.5093	13.6012	14.8419	K02330	GO:0003677;GO:0003887;GO:0005515;GO:0005634;GO:0005874;GO:0006281;GO:0006915;GO:0016445;GO:0048534;GO:0065007;GO:0071897	9
LOC111054956	myb-binding protein 1A [Bombus impatiens]	23.2834	26.4451	23.6945	17.4555	21.7248	27.732	17.377	22.0007	26.8001	19.9377	19.8476	18.1553	25.5881	24.5966	26.8199	27.0889	25.3079	25.7068	K02331	GO:0003676;GO:0010467;GO:0034645;GO:0034654;GO:0043231;GO:0044763;GO:0050794;GO:0090304	7
LOC120348693	DNA polymerase subunit gamma-1, mitochondrial [Nilaparvata lugens] &gt;gi|1233202887|ref|XP_022200469.1| DNA polymerase subunit gamma-1, mitochondrial [Nilaparvata lugens]	1.19226	1.2832	0.726041	0.865735	1.11376	1.69677	0.866662	0.938364	0.676439	0.900637	0.712068	0.509079	0.906796	0.651127	0.5223	0.604055	0.694238	0.545206	K02332	NA	2
LOC111058624	hypothetical protein LSTR_LSTR004725 [Laodelphax striatellus]	4.63368	4.79578	4.234	3.67195	4.18381	5.70187	3.87543	3.32961	3.7394	3.46539	3.50412	3.06815	4.34366	4.93036	4.50707	3.95635	4.57625	4.45762	K02349	NA	4
LOC111048559	hypothetical protein L798_12743 [Zootermopsis nevadensis]	8.45589	9.30325	8.285	6.89941	7.02731	8.15695	6.21323	5.68007	5.33139	5.64421	6.37122	5.13595	7.88032	7.2942	8.30409	8.07812	8.57826	8.368	K02350	GO:0006281;GO:0016740;GO:0034645;GO:0043229;GO:0097159;GO:1901363	4
LOC111046026	segment polarity protein dishevelled homolog DVL-3 isoform X1 [Apis mellifera] &gt;gi|572257475|ref|XP_006607145.1| segment polarity protein dishevelled homolog DVL-3 isoform X1 [Apis dorsata]	15.2439	16.1471	13.1344	13.8166	14.6294	14.9095	13.6179	12.5526	11.5218	12.9592	12.0914	12.1279	15.8307	14.5836	15.3684	14.5434	14.6847	13.5404	K02353	NA	4
LOC111053466	PREDICTED: ribosome-releasing factor 2, mitochondrial isoform X1 [Acromyrmex echinatior]	12.2342	12.785	12.581	11.9526	15.297	12.0206	13.6721	15.195	15.3881	9.11291	10.898	9.32414	12.1982	14.2579	11.7109	12.0567	11.0144	12.8705	K02355	NA	1
LOC111054150	elongation factor G, mitochondrial [Apis mellifera]	13.4353	24.0881	14.439	9.24523	15.8722	6.30115	14.2622	13.9853	18.9132	11.0563	19.1053	8.34416	17.6667	19.2103	17.8184	21.2176	16.8077	17.1032	K02355	GO:0003746;GO:0003924;GO:0005525;GO:0005622;GO:0006414;GO:0016779	15
LOC120348826	elongation factor G, mitochondrial [Apis mellifera]	14.7349	21.4096	21.5078	13.554	15.344	16.339	18.6623	28.4731	19.3624	12.0338	35.5364	11.8623	25.9262	21.6473	21.8828	16.2127	12.9333	21.1135	K02355	GO:0003746;GO:0003924;GO:0005525;GO:0005622;GO:0006414;GO:0016779	16
LOC111047617	elongation factor Ts, mitochondrial isoform X1 [Solenopsis invicta] &gt;gi|751229473|ref|XP_011168200.1| elongation factor Ts, mitochondrial isoform X1 [Solenopsis invicta]	88.7397	72.1918	77.0846	88.3434	74.0743	91.8887	71.9466	59.2287	69.7591	83.1611	76.1975	68.2926	74.0974	69.2819	72.9997	69.7325	73.1503	72.4974	K02357	GO:0043231	19
LOC111044293	hypothetical protein LSTR_LSTR010655 [Laodelphax striatellus]	176.015	170.734	176.28	175.05	170.482	161.752	176.487	182.697	168.519	174.819	218.635	177.822	156.423	160.034	170.864	181.32	183.558	189.962	K02358	GO:0003746;GO:0003924;GO:0005525;GO:0005622;GO:0006414	17
LOC111052184	unknown [Dendroctonus ponderosae]	27.6645	26.4212	27.2271	20.5962	19.9364	25.336	21.4023	22.1377	28.0415	22.2033	22.4446	21.5582	28.2068	25.3142	25.8226	28.3885	31.4871	28.8782	K02358	GO:0000166;GO:0003746;GO:0003924;GO:0005515;GO:0016020;GO:0016779;GO:0042645;GO:0044822;GO:0070062;GO:0070125	15
LOC111044232	PREDICTED: beta-1,4-mannosyltransferase egh [Nasonia vitripennis] &gt;gi|645014346|ref|XP_008203441.1| PREDICTED: beta-1,4-mannosyltransferase egh [Nasonia vitripennis]	31.28	30.8386	27.7482	23.3994	24.6999	31.4231	22.0432	22.7748	22.507	25.3404	27.8189	25.0985	35.5268	32.2186	33.2485	33.1255	34.227	33.5062	K02359	GO:0016021;GO:0019187;GO:0097502	15
LOC111044901	cAMP-regulated phosphoprotein 21-like [Nilaparvata lugens]	20.1216	21.5731	23.1211	20.2191	20.6946	23.1707	20.6765	18.2631	20.0555	22.4989	22.3302	17.9375	20.2487	19.2144	21.4691	19.1527	21.5137	19.4202	K02360	NA	2
LOC111061611	separin-like [Nilaparvata lugens]	2.33934	3.3202	2.89946	2.50761	4.18929	3.8775	3.47665	5.14299	4.94637	3.06524	3.73903	2.40465	3.66192	3.49297	3.06744	3.37646	4.18411	5.28326	K02365	NA	18
LOC111056777	hypothetical protein GE061_17879 [Apolygus lucorum]	9.81775	11.7093	10.01	7.96806	8.79258	7.80886	7.77778	7.59631	8.86424	7.00224	9.9783	6.98678	8.87906	10.4111	9.87672	9.74676	8.85897	10.0382	K02367	GO:0006024;GO:0015012;GO:0015020;GO:0016021	7
LOC111049614	hypothetical protein LSTR_LSTR013240 [Laodelphax striatellus]	6.99274	7.18916	6.71902	6.27099	5.63495	7.17178	6.13469	5.48605	4.81126	6.43323	6.92335	6.12606	6.86088	7.18006	8.15303	7.37211	8.17852	7.33104	K02370	GO:0009059;GO:0016020;GO:0044711;GO:1901137	20
LOC111049114	PREDICTED: frizzled-2-like [Nasonia vitripennis]	12.2807	11.5937	12.7351	8.37933	9.56352	12.133	9.02288	8.275	8.88378	10.3018	12.0383	10.4869	12.6012	12.1475	13.8211	13.2083	13.9634	12.7783	K02375	GO:0004930;GO:0016021;GO:0035567;GO:0042813;GO:0044464;GO:0060070	15
LOC111052341	GDP-L-fucose synthase [Nilaparvata lugens] &gt;gi|1233186283|ref|XP_022194680.1| GDP-L-fucose synthase [Nilaparvata lugens]	18.5255	19.5841	20.5176	17.6688	18.8161	19.6151	21.3305	14.3785	17.3179	19.4546	21.6637	22.7561	23.4476	22.5596	24.1846	26.1714	22.4894	22.8461	K02377	GO:0042351;GO:0050577;GO:0050662	9
LOC120355297	GDP-L-fucose synthase [Nilaparvata lugens] &gt;gi|1233186283|ref|XP_022194680.1| GDP-L-fucose synthase [Nilaparvata lugens]	0.572661	0.336577	1.3574	0.887599	0.346322	0.380177	0.398464	0.405744	1.39686	0	0	0	0	0	0	0	0	0	K02377	GO:0042351;GO:0050577;GO:0050662	6
LOC111055829	hypothetical protein DAPPUDRAFT_306870 [Daphnia pulex]	11.6249	16.5417	13.9792	14.9476	14.2711	15.5845	14.131	16.6871	15.0864	10.7018	10.6797	12.4615	12.8143	9.61584	11.4616	13.825	12.5578	13.2733	K02427	GO:0032259	6
LOC120349600	L-fucose permease [Acinetobacter baumannii]	0	0	0	0	0	0	0	0	0	0	0	0	0	0	0	0	0	0	K02429	NA	NA
LOC111050705	PREDICTED: glutamyl-tRNA(Gln) amidotransferase subunit B, mitochondrial [Nasonia vitripennis]	20.2498	21.3234	18.5225	17.4309	20.3384	20.0585	18.9536	18.8411	22.2103	15.9377	14.8691	16.098	14.7379	20.8339	16.6958	17.9247	17.6927	17.8934	K02434	GO:0016884;GO:0034641;GO:0044238;GO:0044260;GO:0044424;GO:0044710;GO:0044763;GO:1901564	6
LOC111052557	glycine cleavage system H protein, mitochondrial [Bombus impatiens]	92.9319	79.7255	73.0417	85.6948	98.6389	72.8954	59.6537	83.7623	80.5101	81.6442	85.3835	87.9573	115.536	109.322	125.181	92.4349	98.3292	92.924	K02437	GO:0005515;GO:0005739;GO:0005960;GO:0019464	16
LOC111056704	cyclin-dependent kinase 10 [Apis mellifera] &gt;gi|572300085|ref|XP_006616152.1| cyclin-dependent kinase 10 isoform X1 [Apis dorsata]	12.0734	13.9504	13.4607	15.0998	9.40747	9.14882	16.8037	15.0761	15.1588	17.762	15.5798	12.0385	12.9336	14.1863	13.4489	16.0989	14.3806	17.9075	K02449	GO:0005524;GO:0008353;GO:0043410;GO:0051301;GO:0051726;GO:0097472	18
LOC120348833	cyclin-dependent kinase 10 [Nylanderia fulva]	22.0969	17.907	17.2109	16.5471	17.1321	22.2905	18.5108	15.369	23.1557	16.5874	16.4749	16.6858	16.4275	17.4299	18.7588	17.8636	20.9807	19.6882	K02449	GO:0005524;GO:0006468;GO:0008353	18
LOC111057744	MTRF1L release factor glutamine methyltransferase [Photinus pyralis] &gt;gi|1755128496|gb|KAB0798932.1| hypothetical protein PPYR_06812 [Photinus pyralis]	102.433	99.8994	93.041	104.105	90.2421	133.044	92.0124	94.0752	122.25	132.732	93.5001	136.926	98.0781	103.28	103.219	111.541	140.398	116.476	K02493	NA	11
LOC111049689	histidine triad nucleotide-binding protein 1 [Solenopsis invicta] &gt;gi|751216995|ref|XP_011161466.1| histidine triad nucleotide-binding protein 1 [Solenopsis invicta]	135.882	142.592	146.765	119.295	103.241	110.812	152.711	152.472	168.859	123.55	114.655	123.854	102.948	114.491	115.913	142.469	133.681	143.904	K02503	GO:0003824;GO:0008152	1
LOC111043809	heparan sulfate 2-O-sulfotransferase 1 [Nothoprocta perdicaria]	10.4193	11.7536	9.93589	8.91577	8.61049	11.4322	7.76981	7.99114	7.83722	8.9918	9.35817	8.04049	11.2831	10.7436	12.074	12.6199	11.6411	11.722	K02513	GO:0006790;GO:0008146;GO:0043170;GO:0043436;GO:1901135	7
LOC111047724	hypothetical protein LSTR_LSTR014745 [Laodelphax striatellus]	8.1115	9.12935	7.8229	6.4516	4.92479	11.3457	8.03496	7.1192	11.5241	6.12397	5.21015	6.33911	8.97702	8.25942	9.96349	9.08612	11.5167	10.735	K02514	GO:0008146;GO:0008152;GO:0016021	18
LOC111043959	protein arginine N-methyltransferase 5-like [Nilaparvata lugens]	0	0.113482	0	0	0	0	0	0.276716	0	0.172899	0	0	0	0.224674	0	0.062855	0.144347	0.153871	K02516	GO:0032259	18
LOC111052729	protein arginine N-methyltransferase 5 isoform X2 [Zootermopsis nevadensis] &gt;gi|646718675|gb|KDR21061.1| Protein arginine N-methyltransferase 5 [Zootermopsis nevadensis]	19.3189	21.3282	18.3612	20.5418	23.2245	21.071	21.8151	19.8039	16.9524	15.5001	19.8994	15.8375	21.9239	22.0409	24.0342	22.5716	18.3743	19.6767	K02516	GO:0006479;GO:0016740	12
LOC111056100	hypothetical protein DAPPUDRAFT_306984 [Daphnia pulex]	11.0261	12.2131	12.1956	10.9835	11.6666	13.7881	13.8885	13.9993	15.7834	10.5062	12.7161	11.4759	13.3615	12.4742	13.0602	12.4459	13.9992	13.5932	K02519	GO:0003723;GO:0006413;GO:0016787;GO:0043231;GO:0044710;GO:0044763	1
LOC120352058	translation initiation factor IF-2 [Serratia marcescens] &gt;gi|1698906029|gb|TQI86341.1| translation initiation factor 2 (bIF-2) [Serratia marcescens]	0	0	0	0	0	0	0	0	0	0	0	0	0	0	0	0	0	0	K02519	GO:0000166;GO:0005622;GO:0006412	NA
LOC111057387	translation initiation factor IF-3, mitochondrial [Agrilus planipennis]	27.5386	25.9351	21.8586	18.0638	20.5701	29.2538	14.3088	19.1003	23.2832	25.78	18.0594	23.6265	25.458	24.8833	26.0615	26.3812	24.4483	29.1422	K02520	NA	7
LOC111056424	mitotic spindle assembly checkpoint protein MAD2A [Solenopsis invicta]	27.6752	25.617	21.107	17.1883	15.2875	23.7654	17.5096	19.7673	22.4796	21.2572	19.8949	20.1484	21.2644	25.7629	24.0453	30.3457	29.2983	32.4991	K02537	GO:0000087;GO:0000090;GO:0000236;GO:0000776;GO:0005643;GO:0005829;GO:0007264;GO:0042803;GO:0043066;GO:0048471;GO:0060564;GO:0072686;GO:0090267	15
LOC111048470	hypothetical protein GE061_18873 [Apolygus lucorum]	11.2328	11.7676	9.98041	10.5088	12.2615	9.9392	11.5261	10.6315	10.9725	7.56319	14.9869	6.87873	11.2008	12.3566	13.4226	13.2455	12.2693	15.2904	K02540	GO:0003677;GO:0003678;GO:0005524;GO:0005634;GO:0006270;GO:0032508;GO:0042555	15
LOC111058960	hypothetical protein LSTR_LSTR000022 [Laodelphax striatellus]	37.8776	38.74	34.8013	28.457	28.7713	29.1578	31.6536	36.2135	31.2072	30.0685	43.4207	28.8198	32.2983	34.6698	41.4828	48.0147	41.7465	49.5095	K02541	GO:0003677;GO:0003678;GO:0005524;GO:0005634;GO:0006270;GO:0032508;GO:0042555	14
LOC111046575	LOW QUALITY PROTEIN: DNA replication licensing factor Mcm6-like [Nilaparvata lugens]	7.84243	6.70309	5.91326	5.29055	6.15872	6.25763	7.05962	6.05946	7.22514	4.61769	8.91511	5.02647	5.91356	6.06763	9.20266	9.98899	7.975	7.61666	K02542	GO:0000166;GO:0004386;GO:0006260	14
LOC120353305	LOW QUALITY PROTEIN: DNA replication licensing factor Mcm6-like [Nilaparvata lugens]	5.80284	4.24136	3.26256	5.80862	4.27564	7.04934	5.9143	7.91095	6.65288	5.72921	7.47635	4.10715	5.36249	6.08294	5.81806	6.90984	8.04628	6.89308	K02542	GO:0003677;GO:0003678;GO:0005524;GO:0005634;GO:0006270;GO:0032508;GO:0042555	18
LOC111043553	glucosamine-6-phosphate isomerase [Nilaparvata lugens]	65.8586	75.2884	93.171	42.4597	65.4012	69.1303	57.222	67.9822	75.7637	57.2096	56.5459	70.9287	62.8735	80.2387	69.5753	87.494	75.3764	60.959	K02564	GO:0004342;GO:0005737;GO:0005975;GO:0006044;GO:0016787	7
LOC120348962	glucosamine-6-phosphate isomerase [Nilaparvata lugens]	25.9257	36.3805	36.1902	14.3649	33.4546	18.2286	21.48	24.5362	30.6146	13.9637	19.5113	16.0866	25.1218	24.5614	25.1329	17.3039	19.8845	18.9141	K02564	GO:0004342;GO:0005737;GO:0005975;GO:0006044;GO:0016787	5
LOC111049384	hypothetical protein LSTR_LSTR009218 [Laodelphax striatellus]	18.9069	16.3824	15.4273	12.8471	14.0764	18.1527	13.8993	12.2815	12.1616	13.3777	14.9886	11.5563	16.9865	15.9438	16.3336	15.5027	17.5208	17.6477	K02577	GO:0008152;GO:0015016;GO:0016021;GO:0016787	7
LOC111044615	neurogenic locus Notch protein isoform X1 [Osmia bicornis bicornis]	12.2611	11.2653	10.0694	10.1393	8.88853	14.1799	10.5123	8.10347	8.16414	8.39322	11.3255	8.71351	10.6988	9.82567	12.1825	11.5993	11.8995	12.0149	K02599	GO:0003824;GO:0044699	4
LOC120352057	MULTISPECIES: transcription termination/antitermination protein NusA [Serratia] &gt;gi|671767794|gb|KFF78975.1| transcription elongation factor NusA [Serratia marcescens] &gt;gi|977391024|emb|CVF15220.1| N utilization substance protein A [Serratia marcescens] &gt;gi|1216702489|gb|ASM33830.1| transcription termination protein NusA [Serratia marcescens] &gt;gi|1274653713|gb|PIJ09440.1| transcriptio…	0	0	0	0	0	0	0	0	0	0	0	0	0	0	0	0	0	0	K02600	GO:0000166;GO:0003700;GO:0003746;GO:0005737;GO:0006414;GO:0031564	NA
LOC111051954	cytoplasmic polyadenylation element-binding protein 1 isoform X1 [Osmia bicornis bicornis]	22.4349	20.5425	16.6869	20.7936	24.863	29.9816	18.3398	19.0399	19.9133	20.442	12.7339	18.4286	20.1666	28.2701	23.3374	17.4714	26.8099	20.8007	K02602	NA	12
LOC111053472	cytoplasmic polyadenylation element-binding protein 2 isoform X1 [Acyrthosiphon pisum]	15.3261	14.8959	13.6472	13.7446	14.0913	21.2053	11.5521	11.5031	10.0375	17.2608	15.9999	15.24	15.9748	15.4165	14.8412	14.0457	17.1362	13.7929	K02602	NA	8
LOC120349303	cytoplasmic polyadenylation element binding protein, putative [Ixodes scapularis]	11.0178	10.8829	7.55524	8.37335	9.70531	19.8185	7.71426	9.7953	5.77698	6.99646	5.90159	6.63644	7.21571	9.66281	8.67328	6.98623	7.02977	9.24893	K02602	GO:0003676;GO:0009987;GO:0032991;GO:0043229	10
LOC111044733	origin recognition complex subunit 1 isoform X6 [Acyrthosiphon pisum] &gt;gi|1685563935|ref|XP_029346797.1| origin recognition complex subunit 1 isoform X6 [Acyrthosiphon pisum]	8.61513	9.70248	7.14254	7.64004	8.24801	10.7949	7.46939	7.23589	8.92991	7.06859	7.27437	7.50352	8.42172	9.73504	9.35357	9.18893	10.136	9.95741	K02603	GO:0009987;GO:0097159;GO:1901363	15
LOC111046427	origin recognition complex subunit 2-like [Nilaparvata lugens]	10.7133	12.2914	12.188	10.0844	12.4117	13.7719	10.0809	11.8429	10.9833	11.58	11.935	11.8903	12.5531	12.5305	13.9308	12.2546	13.964	12.4936	K02604	NA	20
LOC111062231	hypothetical protein GE061_00714 [Apolygus lucorum]	7.47017	6.64169	6.62317	7.85967	8.06438	6.11949	8.11962	9.6942	7.39814	6.05579	7.45086	5.56277	6.33199	7.20083	7.78953	10.074	8.46001	9.56767	K02605	NA	18
LOC111054762	origin recognition complex subunit 4 [Bombus impatiens]	15.414	13.6077	11.136	12.5545	15.7702	14.6404	15.2193	18.2904	14.1729	12.0651	12.2285	11.9087	12.115	13.9393	13.9547	17.4072	15.3702	18.9749	K02606	GO:0000166;GO:0000278;GO:0000784;GO:0003688;GO:0005515;GO:0005654;GO:0005664;GO:0005730;GO:0005737;GO:0006270;GO:0015629;GO:0022402	18
LOC111048091	LOW QUALITY PROTEIN: origin recognition complex subunit 5 [Loxodonta africana]	4.68201	4.9181	3.79059	3.93457	4.38207	5.18836	4.03228	4.38506	3.70205	4.83469	3.55817	3.8607	3.6376	4.90405	4.20343	4.11462	4.61143	4.44667	K02607	GO:0044424	12
LOC111047698	PREDICTED: phosphatidylinositol 3-kinase regulatory subunit alpha [Nasonia vitripennis]	38.4028	43.5454	35.259	32.524	32.4876	47.6749	33.7325	28.7562	28.1397	31.215	31.5733	29.9061	38.2639	37.8785	43.3771	39.8478	42.199	36.8128	K02649	GO:0005102;GO:0007165;GO:0032879;GO:0044424;GO:0048522;GO:0048523;GO:0051234;GO:0071375;GO:1902578	4
LOC111052561	calcium-dependent protein kinase C isoform X3 [Acyrthosiphon pisum]	5.61671	5.28429	5.02991	4.90271	4.19481	9.75812	3.73817	3.56047	3.96945	6.11103	5.28796	6.03774	6.63002	6.28961	6.59555	5.60456	6.78608	5.66125	K02677	GO:0000087;GO:0000088;GO:0000188;GO:0001666;GO:0001750;GO:0001938;GO:0002026;GO:0002062;GO:0002159;GO:0002250;GO:0003682;GO:0004698;GO:0005080;GO:0005246;GO:0005524;GO:0005654;GO:0005783;GO:0005829;GO:0005886;GO:0006112;GO:0006357;GO:0006816;GO:0006874;GO:0006937;GO:0007077;GO:0007173;GO:0007190;GO:0007194;GO:0007202;GO:0007268;GO:0008270;GO:0008285;GO:0008543;GO:0010613;GO:0022400;GO:0030198;GO:…	20
LOC111059182	hypothetical protein GE061_03311 [Apolygus lucorum]	27.0352	25.8457	22.5431	19.9033	19.8863	23.1024	21.6436	19.5631	21.998	15.6523	21.3002	15.9096	22.168	23.6612	23.1738	23.5721	23.5162	24.4382	K02678	NA	13
LOC111051492	DNA primase small subunit [Bombus impatiens]	22.6737	23.6074	20.3694	17.3225	17.5235	22.3654	19.0592	20.5936	23.0081	22.1398	22.813	18.0889	20.5229	22.8625	23.1793	27.8783	23.6699	26.3861	K02684	GO:0003899;GO:0006260	14
LOC111043661	DNA primase protein [Danaus plexippus plexippus]	12.5181	9.31091	10.0624	9.45721	10.3357	10.998	10.7053	11.1427	8.94089	8.39666	10.5491	11.144	9.69939	10.9921	11.8789	14.1121	12.35	13.8366	K02685	GO:0005488;GO:0016779	14
LOC111057557	proteasome subunit alpha type-1 isoform X2 [Solenopsis invicta]	162.113	174.342	152.179	173.932	140.416	175.04	196.111	181.049	195.57	163.397	174.194	170.846	170.192	164.325	169.323	190.673	193.706	188.973	K02725	GO:0001530;GO:0002862;GO:0004298;GO:0005634;GO:0005737;GO:0010499;GO:0019773;GO:0043161	18
LOC111044395	proteasome subunit [Danaus plexippus plexippus]	308.438	308.675	317.688	343.275	308.216	328.899	389.839	382.51	394.331	295.847	281.528	318.416	290.255	298.426	288.868	314.338	311.303	302.227	K02726	GO:0000932;GO:0004298;GO:0005634;GO:0010499;GO:0019773;GO:0043161	1
LOC111056174	proteasome subunit alpha type-3-like [Nilaparvata lugens]	124.053	148.393	112.054	148.861	124.223	144.082	141.636	177.029	171.302	145.811	215.909	180.346	168.422	167.499	148.987	182.42	197.04	214.178	K02727	GO:0004298;GO:0005634;GO:0005737;GO:0006511;GO:0019773	11
LOC120353102	hypothetical protein LSTR_LSTR005112 [Laodelphax striatellus]	14.1541	10.8778	16.1123	10.3321	10.0028	13.1866	12.0738	12.4236	12.0056	2.92141	3.87493	5.21128	4.35133	4.0534	5.72455	5.46776	6.20567	7.10714	K02727	GO:0004298;GO:0005634;GO:0005737;GO:0006511;GO:0019773	6
LOC120356030	proteasome subunit alpha type-3-like [Nilaparvata lugens]	75.4396	82.1861	83.8636	99.2151	68.5415	76.243	94.6862	105.533	87.1351	23.8417	20.4527	12.7485	14.434	14.7593	23.4778	21.3997	21.5195	18.9783	K02727	GO:0004298;GO:0005634;GO:0005737;GO:0006511;GO:0019773	6
LOC111062043	PREDICTED: proteasome subunit alpha type-4 [Dendroctonus ponderosae] &gt;gi|332376146|gb|AEE63213.1| unknown [Dendroctonus ponderosae] &gt;gi|478259623|gb|ENN79476.1| hypothetical protein YQE_04120, partial [Dendroctonus ponderosae] &gt;gi|546679426|gb|ERL89890.1| hypothetical protein D910_07249 [Dendroctonus ponderosae]	215.609	223.394	238.763	257.699	226.409	265.549	271.874	289.3	271.921	239.789	226.092	244.047	218.081	215.222	218.195	241.241	245.896	251.132	K02728	GO:0000932;GO:0004298;GO:0005634;GO:0005886;GO:0010499;GO:0019773;GO:0043161;GO:0070062	1
LOC111047166	proteasome subunit alpha type-5 [Agrilus planipennis]	78.7822	83.5618	93.1992	73.8712	77.5854	115.343	91.081	145.197	100.993	63.6315	108.891	64.0522	78.2026	76.2536	79.2523	95.6446	79.9617	81.1267	K02729	GO:0004298;GO:0005634;GO:0005737;GO:0010499;GO:0019773;GO:0043161	1
LOC111045115	proteasome subunit alpha type-6-like [Zootermopsis nevadensis] &gt;gi|646708289|gb|KDR14657.1| Proteasome subunit alpha type-6 [Zootermopsis nevadensis]	169.015	170.032	177.454	178.012	174.429	173.858	203.573	211.01	220.057	141.188	146.228	145.872	153.885	160.198	159.536	177.739	161.724	159.774	K02730	GO:0004298;GO:0005634;GO:0005737;GO:0010499;GO:0019773;GO:0043161	1
LOC111044511	proteasome subunit alpha type-7-1 [Solenopsis invicta]	163.204	171.945	160.794	157.651	153.081	160.577	189.625	192.207	218.764	163.33	150.017	162.56	167.419	172.543	158.52	197.343	186.462	191.559	K02731	GO:0000084;GO:0000087;GO:0000090;GO:0000186;GO:0000209;GO:0002223;GO:0002479;GO:0004298;GO:0005654;GO:0005829;GO:0006521;GO:0006595;GO:0006977;GO:0007173;GO:0007265;GO:0007411;GO:0008286;GO:0008543;GO:0010499;GO:0016032;GO:0019773;GO:0031145;GO:0033209;GO:0038061;GO:0038095;GO:0042802;GO:0043066;GO:0043488;GO:0048010;GO:0048011;GO:0050852;GO:0051436;GO:0051437;GO:0070062;GO:0090090;GO:0090263	18
LOC111052590	proteasome subunit beta 1 [Danaus plexippus plexippus]	0.572432	0.314711	0.701937	1.38619	0.365728	0.388147	0.489843	0.411084	0.48573	1.13544	0.484537	0.675504	0.841518	0.408865	0.327576	1.05699	0.780257	0.530806	K02732	GO:0000084;GO:0000087;GO:0000090;GO:0000186;GO:0000209;GO:0002223;GO:0002479;GO:0004298;GO:0005515;GO:0005654;GO:0005829;GO:0005839;GO:0006521;GO:0006595;GO:0006977;GO:0007173;GO:0007265;GO:0007411;GO:0008286;GO:0008543;GO:0010499;GO:0016032;GO:0031145;GO:0033209;GO:0038061;GO:0038095;GO:0043066;GO:0043488;GO:0048010;GO:0048011;GO:0050852;GO:0051436;GO:0051437;GO:0070062;GO:0090090;GO:0090263	8
LOC120348937	proteasome subunit beta type-1 [Nilaparvata lugens]	87.544	101.154	77.1524	74.4137	87.9557	58.9599	104.5	108.599	134.252	70.5102	93.7666	74.6924	81.8635	78.5133	83.2999	100.776	80.5016	82.4479	K02732	GO:0004298;GO:0005839;GO:0051603	1
LOC111062790	hypothetical protein DAPPUDRAFT_300859 [Daphnia pulex]	10.9386	8.03393	10.9143	9.99958	8.0061	28.9326	14.1168	14.198	13.1497	9.09005	7.16049	10.5699	5.14099	5.87356	3.99537	10.3975	12.6713	9.06757	K02734	GO:0004298;GO:0005634;GO:0005737;GO:0005839;GO:0010499;GO:0043161	3
LOC120348812	hypothetical protein DAPPUDRAFT_300859 [Daphnia pulex]	52.2018	43.6098	52.0838	48.0773	48.9195	65.3006	55.3167	61.0345	77.2972	34.0055	43.0273	53.5824	55.6175	48.5485	53.978	71.9291	63.282	62.584	K02734	GO:0004298;GO:0005634;GO:0005737;GO:0005839;GO:0010499;GO:0043161	18
LOC120349679	hypothetical protein DAPPUDRAFT_300859 [Daphnia pulex]	14.7702	13.4863	24.6191	26.2417	22.9575	10.0578	17.6951	20.6705	13.9712	15.6516	21.2338	26.6205	18.6711	26.5898	27.6842	36.4792	31.9428	24.6299	K02734	GO:0004298;GO:0005634;GO:0005737;GO:0005839;GO:0010499;GO:0043161	14
LOC120349972	proteasome subunit beta type-2 [Solenopsis invicta]	1.06734	0.952792	0	0.649637	28.903	0.499687	1.836	2.28092	0.473439	0.295569	0.93331	2.65202	1.6405	1.38233	0.735347	1.68794	1.515	0.608508	K02734	GO:0004298;GO:0005634;GO:0005737;GO:0005839;GO:0010499;GO:0043161	19
LOC111044087	proteasome subunit beta type-3 [Apis mellifera] &gt;gi|572265954|ref|XP_006611102.1| proteasome subunit beta type-3 isoform X2 [Apis dorsata] &gt;gi|1035611710|ref|XP_016913522.1| proteasome subunit beta type-3 [Apis cerana]	192.022	198.644	190.046	200.07	175.982	185.277	256.149	240.604	259.7	188.632	180.939	195.66	188.335	197.993	195.79	211.347	225.017	219.422	K02735	GO:0000084;GO:0000087;GO:0000090;GO:0000186;GO:0000209;GO:0002223;GO:0002479;GO:0004298;GO:0005515;GO:0005654;GO:0005739;GO:0005794;GO:0005829;GO:0005839;GO:0006521;GO:0006595;GO:0006977;GO:0007173;GO:0007265;GO:0007411;GO:0008286;GO:0008543;GO:0010499;GO:0015629;GO:0016032;GO:0031145;GO:0033209;GO:0038061;GO:0038095;GO:0043066;GO:0043488;GO:0048010;GO:0048011;GO:0050852;GO:0051436;GO:0051437;GO:…	1
LOC111063907	hypothetical protein DAPPUDRAFT_99667 [Daphnia pulex]	201.084	211.994	226.927	221.833	220.338	214.729	256.622	255.809	272.193	212.956	220.263	231.818	216.37	219.019	220.875	247.527	237.944	229.519	K02736	GO:0004175;GO:0005737;GO:0005839;GO:0010499;GO:0043161;GO:0043227	1
LOC111048533	proteasome subunit beta type-5 [Bombus impatiens]	380.36	379.866	390.639	374.747	348.985	348.478	453.098	422.701	457.255	337.521	355.084	338.818	339.45	333.838	335.619	382.414	356.675	362.806	K02737	GO:0004298;GO:0005634;GO:0005737;GO:0005839;GO:0010499;GO:0043161	1
LOC111049749	proteasome subunit beta type-6 isoform X1 [Bombus impatiens]	313.534	315.446	309.789	343.822	288.931	252.673	381.403	379.688	365.514	298.101	292.525	313.709	263.151	274.758	270.026	319.676	312.423	305.638	K02738	GO:0000084;GO:0000087;GO:0000090;GO:0000186;GO:0000209;GO:0002223;GO:0002479;GO:0004298;GO:0005654;GO:0005794;GO:0005829;GO:0005839;GO:0006521;GO:0006595;GO:0006977;GO:0007173;GO:0007265;GO:0007411;GO:0008286;GO:0008543;GO:0010499;GO:0016032;GO:0031145;GO:0033209;GO:0038061;GO:0038095;GO:0043066;GO:0043488;GO:0048010;GO:0048011;GO:0050852;GO:0051436;GO:0051437;GO:0070062;GO:0090090;GO:0090263	1
LOC111052847	proteasome subunit beta type-7 [Ixodes scapularis] &gt;gi|215498130|gb|EEC07624.1| proteasome beta2 subunit, putative [Ixodes scapularis]	344.242	337.772	354.797	331.948	330.679	307.19	414.289	378.715	405.473	309.495	327.264	336.487	322.594	307.342	312.147	377.212	335.852	348.568	K02739	GO:0000084;GO:0000087;GO:0000090;GO:0000186;GO:0000209;GO:0002223;GO:0002479;GO:0004175;GO:0005515;GO:0005654;GO:0005829;GO:0005839;GO:0006521;GO:0006595;GO:0006977;GO:0007173;GO:0007265;GO:0007411;GO:0008286;GO:0008543;GO:0010499;GO:0016032;GO:0031145;GO:0033209;GO:0038061;GO:0038095;GO:0043066;GO:0043488;GO:0048010;GO:0048011;GO:0050852;GO:0051436;GO:0051437;GO:0070062;GO:0090090;GO:0090263;GO:…	1
LOC111051257	cell cycle checkpoint protein RAD1 isoform X1 [Acyrthosiphon pisum]	6.73323	5.69895	5.31797	8.23706	6.08923	8.94233	5.47064	6.52046	8.42307	7.85226	6.06805	6.56775	5.8225	5.23349	5.5788	5.96873	6.27909	5.51337	K02830	GO:0090304	19
LOC111062192	uncharacterized protein LOC111062192 [Nilaparvata lugens]	10.3933	10.2265	9.39093	5.36341	8.79886	8.25629	4.43465	6.4539	9.61818	4.98964	6.82049	5.70135	8.53735	8.04125	11.4941	7.52916	6.08587	7.02736	K02834	NA	13
LOC111063739	putative ribosome-binding factor A, mitochondrial [Acyrthosiphon pisum]	0.313496	0.386507	1.43346	0.403566	0.710129	0.787674	0.266652	0.231275	0.451312	0.495436	0.616024	0.396943	1.17624	0.779129	0.920776	0.683121	0.888909	1.11626	K02834	NA	20
LOC111062768	PREDICTED: peptide chain release factor 1-like, mitochondrial-like [Saccoglossus kowalevskii]	3.10296	2.69581	4.37641	2.3435	3.06524	8.54585	1.81097	2.45493	3.59466	3.26324	4.66307	3.60675	6.6722	2.64787	4.06997	4.81971	3.0483	7.16828	K02835	NA	20
LOC120348743	PREDICTED: peptide chain release factor 1-like, mitochondrial isoform X2 [Nasonia vitripennis]	2.07991	2.08923	1.95314	1.63026	1.7563	2.01617	1.78452	2.23632	3.496	2.61258	3.54892	3.2218	3.86219	3.88674	4.41788	4.75573	3.59176	3.77234	K02835	NA	9
LOC111053747	PREDICTED: ribosome-recycling factor, mitochondrial [Dendroctonus ponderosae] &gt;gi|332375891|gb|AEE63086.1| unknown [Dendroctonus ponderosae]	26.8004	29.3884	30.4226	27.3505	23.6942	31.7213	21.4175	26.312	30.827	30.5788	25.1784	31.3197	34.8411	31.3905	32.6801	31.1205	32.2977	28.9306	K02838	GO:0006412	9
LOC111044541	PREDICTED: protein rhomboid [Acromyrmex echinatior]	2.4419	3.62924	2.42259	1.79865	1.67675	2.91236	1.52349	1.62098	1.78052	1.60502	2.59427	1.64947	2.93257	1.95382	2.40212	3.0006	2.13322	1.90288	K02857	GO:0008233;GO:0016020	4
LOC111060715	hypothetical protein LSTR_LSTR011447 [Laodelphax striatellus]	41.5292	49.1946	50.2023	55.8929	50.2748	47.726	46.7891	49.26	48.1535	42.4709	43.9981	44.2951	51.8654	54.3541	56.3262	49.2795	42.9621	45.4538	K02857	GO:0008233;GO:0016020	16
LOC111054287	unknown [Dendroctonus ponderosae] &gt;gi|546679400|gb|ERL89871.1| hypothetical protein D910_07230 [Dendroctonus ponderosae]	56.9479	62.6634	63.0734	52.1063	47.7218	59.4249	53.2275	61.8364	68.9294	53.8428	56.8182	55.2755	59.8644	56.7844	65.2791	65.8797	66.8458	65.4476	K02863	GO:0003723;GO:0032543;GO:0043229;GO:0044444	18
LOC111044629	putative mitochondrial ribosomal protein L10 [Danaus plexippus plexippus]	53.3435	50.798	47.856	56.7316	55.7805	67.3847	60.4513	56.8974	60.3011	54.1303	46.2212	59.1778	47.9667	48.3271	45.3462	50.0266	55.4556	48.7261	K02864	NA	3
LOC111047850	unknown [Dendroctonus ponderosae]	1857.39	1919.15	1866.94	2238.18	1784.64	2007.66	1976.94	1806.1	1897.08	2351.34	2315.56	2302.68	2129.14	2121.28	2185.15	1887.55	2056.95	2067.15	K02865	GO:0003723;GO:0003735;GO:0006412;GO:0008641;GO:0015934	17
LOC111050579	60S ribosomal protein L10 [Nilaparvata lugens]	1851.52	1720.7	1888.66	2199.49	1815.7	1956.72	2234.18	1877.58	1941.43	1702.08	1773.81	1710.09	1570.63	1501.64	1562.84	1592.65	1593.69	1778.86	K02866	GO:0003735;GO:0005840;GO:0006412	3
LOC111045794	mitochondrial ribosomal protein L11 [Danaus plexippus plexippus]	16.7104	15.1878	22.3141	15.0551	15.6443	19.9007	17.3274	18.1877	23.2307	20.1124	16.0857	19.6145	16.6908	16.3627	14.5741	17.0917	21.1501	18.653	K02867	GO:0003735;GO:0005840;GO:0006412	1
LOC111058403	60S ribosomal protein L11 [Nilaparvata lugens]	2226.91	2217.28	2132.61	2791.13	2079.98	2094.31	2566.49	2615.71	2233.65	2367.6	2427.61	2524.34	2396.53	2380.83	2266.35	2516.84	2276.4	2219.28	K02868	GO:0003735;GO:0005840;GO:0006412	1
LOC120348857	ribosomal protein L11 [Triatoma infestans]	1294.4	1309.93	1217.74	1354.68	1240.65	1239.85	1505.43	1474.75	1393.29	1318.41	1187.41	1239.13	1184.22	1071.18	1208.09	1010.97	1204.24	1329.44	K02868	GO:0003735;GO:0005840;GO:0006412	1
LOC111056804	60S ribosomal protein L12 [Solenopsis invicta]	2005.97	2081.04	1939.58	2325.59	1854.79	2159.92	2178.93	2270.74	2224.02	1972.72	1952.58	2055.09	1918.98	1929.34	1925.22	1895.43	1889.76	2005.14	K02870	GO:0000027;GO:0000184;GO:0003735;GO:0005515;GO:0005925;GO:0006413;GO:0006414;GO:0006415;GO:0006614;GO:0016020;GO:0019083;GO:0019843;GO:0022625;GO:0044822;GO:0070062	1
LOC111051867	PREDICTED: 39S ribosomal protein L13, mitochondrial [Dendroctonus ponderosae] &gt;gi|332375993|gb|AEE63137.1| unknown [Dendroctonus ponderosae] &gt;gi|478258109|gb|ENN78247.1| hypothetical protein YQE_05398, partial [Dendroctonus ponderosae] &gt;gi|546682789|gb|ERL92678.1| hypothetical protein D910_09990 [Dendroctonus ponderosae]	102.538	114.384	102.36	106.233	111.639	105.534	117.283	130.929	121.822	112.252	120.97	112.618	133.156	122.292	129.544	129.237	128.074	135.51	K02871	GO:0003735;GO:0005840;GO:0006412	18
LOC111050794	60S ribosomal protein L13a [Bombus impatiens]	3023.16	2875.7	2905.79	3393.08	2774.13	3216.86	2998.92	2994.96	2989.31	3453.08	3194.51	3591.34	2934.57	2924.78	2965.35	2916.88	3055.48	3213.33	K02872	GO:0000184;GO:0003729;GO:0003735;GO:0005730;GO:0005925;GO:0006414;GO:0006415;GO:0006614;GO:0016020;GO:0019083;GO:0022625;GO:0071346;GO:0097452;GO:1901194	17
LOC111046790	PREDICTED: 60S ribosomal protein L13 [Dendroctonus ponderosae] &gt;gi|332373968|gb|AEE62125.1| unknown [Dendroctonus ponderosae]	0.678852	0.496415	0.890452	0.455791	0.877715	0	1.03252	0.91746	1.38074	0.540567	0.240048	0.380033	0.670271	0.322396	0.236507	0.604575	0.761947	0.187821	K02873	GO:0000184;GO:0003735;GO:0005515;GO:0005634;GO:0006413;GO:0006414;GO:0006415;GO:0006614;GO:0016020;GO:0019083;GO:0022625;GO:0044822	1
LOC120350079	PREDICTED: 60S ribosomal protein L13 [Dendroctonus ponderosae] &gt;gi|332373968|gb|AEE62125.1| unknown [Dendroctonus ponderosae]	3271.56	2942.85	3046.16	3534.38	2934.23	3095.47	3504.16	3197.2	3287.21	3346.9	3223.46	3422.02	2994.18	2914.88	2897.46	2877.25	2962.38	3198.03	K02873	GO:0000184;GO:0003735;GO:0005515;GO:0005634;GO:0006413;GO:0006414;GO:0006415;GO:0006614;GO:0016020;GO:0019083;GO:0022625;GO:0044822	1
LOC111054992	39S ribosomal protein L14, mitochondrial [Bombus impatiens] &gt;gi|350417552|ref|XP_003491478.1| 39S ribosomal protein L14, mitochondrial [Bombus impatiens]	77.4374	75.7614	75.6973	81.0386	76.7188	59.1254	84.2138	89.0095	81.5384	75.3951	83.3453	86.4528	85.6218	83.8009	80.2914	93.1534	77.4773	87.7494	K02874	GO:0030529;GO:0043229;GO:0044444	18
LOC111052592	60S ribosomal protein L14 [Bombus impatiens]	2069.28	1973.97	2012.24	2279.81	1881.15	2201.01	2231.88	2121.09	2244.68	2304.53	2201.28	2444.46	2170.93	2128.92	2115.15	2073.06	2176.6	2192.53	K02875	GO:0003735;GO:0006412;GO:0022625;GO:0042273;GO:0044822	17
LOC111051730	putative 39S ribosomal protein L15 [Danaus plexippus plexippus]	87.9863	85.7616	97.9669	88.9642	89.7148	86.2891	99.2417	101.681	92.3018	100.59	101.306	114.541	97.7759	103.54	97.1769	110.259	115.945	108.506	K02876	GO:0003735;GO:0005762	11
LOC111044885	ribosomal protein L15 [Danaus plexippus plexippus]	1917.89	1932.29	1816	2239.43	1663.73	1916.13	2017.19	2034.16	1908.05	1982.9	1799.74	2057.24	1775.67	1726.27	1729.72	1720.8	1779.05	1960.95	K02877	GO:0000184;GO:0002181;GO:0003735;GO:0005515;GO:0005634;GO:0006413;GO:0006414;GO:0006415;GO:0006614;GO:0016020;GO:0019083;GO:0022625;GO:0044822;GO:0070062	3
LOC111044575	39S ribosomal protein L16, mitochondrial [Agrilus planipennis]	188.83	199.006	188.906	196.848	192.722	189.086	192.754	204.297	214.152	209.968	191.248	210.417	207.828	200.12	202.349	226.432	214.021	202.893	K02878	GO:0003735;GO:0005762;GO:0019843;GO:0032543	14
LOC111063556	hypothetical protein LSTR_LSTR011080 [Laodelphax striatellus]	1731.16	1667.27	1625.45	1949.31	1564.44	1914.84	1908.7	1833.13	1769.89	1593.61	1461.33	1555.94	1400.62	1356.84	1414.97	1490.51	1466.21	1579.02	K02880	GO:0003735;GO:0006412;GO:0015934	3
LOC111046395	PREDICTED: 39S ribosomal protein L18, mitochondrial [Dendroctonus ponderosae] &gt;gi|332374802|gb|AEE62542.1| unknown [Dendroctonus ponderosae] &gt;gi|478251084|gb|ENN71560.1| hypothetical protein YQE_11662, partial [Dendroctonus ponderosae] &gt;gi|546671911|gb|ERL84018.1| hypothetical protein D910_01337 [Dendroctonus ponderosae] &gt;gi|546671966|gb|ERL84048.1| hypothetical protein D910_01377 [De…	101.77	96.0758	109.301	100.837	106.356	95.5013	85.8153	103.579	116.634	117.907	111.224	122.425	125.373	124.902	119.546	114.088	126.774	124.65	K02881	GO:0005622	11
LOC111047371	60S ribosomal protein L18a-like [Formica exsecta]	2168.79	2119.98	2119.78	2482.65	2072.45	1897.52	2354.14	2210.16	2226.3	2449.91	2374.11	2448.57	2094.11	2119.44	2097.01	2146.59	2148.23	2229.13	K02882	GO:0003735;GO:0005840;GO:0006412	17
LOC111060696	60S ribosomal protein L18 [Agrilus planipennis] &gt;gi|1435359197|ref|XP_025836895.1| 60S ribosomal protein L18 [Agrilus planipennis]	2578.17	2476.29	2471.51	3007.31	2368.17	2327.91	2720.28	2691.76	2567.52	2628.6	2478.43	2655.19	2424.51	2336.26	2388.28	2326.78	2301.78	2442.46	K02883	GO:0003735;GO:0005840;GO:0006412	1
LOC111056447	hypothetical protein GE061_19358 [Apolygus lucorum]	31.5968	36.8581	34.1508	38.6994	34.7273	29.9651	43.0743	42.5971	44.9305	34.9859	38.3655	35.4425	34.906	36.5202	40.0967	43.864	37.511	41.9525	K02884	GO:0003735;GO:0005840;GO:0006412	18
LOC111058405	PREDICTED: 60S ribosomal protein L19-like [Dendroctonus ponderosae] &gt;gi|1130221051|ref|XP_019757415.1| PREDICTED: 60S ribosomal protein L19-like [Dendroctonus ponderosae] &gt;gi|332374630|gb|AEE62456.1| unknown [Dendroctonus ponderosae] &gt;gi|478258539|gb|ENN78610.1| hypothetical protein YQE_04914, partial [Dendroctonus ponderosae] &gt;gi|478261717|gb|ENN80874.1| hypothetical protein YQE_0271…	2398.56	2220.04	2409.43	2553.76	2154.04	2203.81	2499.37	2459.05	2626.83	2545.4	2317.37	2637.03	2324.46	2267.84	2298.54	2380.59	2389.53	2528.45	K02885	GO:0003735;GO:0005840;GO:0006412	1
LOC111044448	60S ribosomal protein L8 [Nilaparvata lugens] &gt;gi|1233166661|ref|XP_022185299.1| 60S ribosomal protein L8 [Nilaparvata lugens] &gt;gi|312306048|gb|ADQ73877.1| 60S ribosomal protein L8 [Laodelphax striatellus] &gt;gi|1574110513|gb|RZF45223.1| hypothetical protein LSTR_LSTR012646 [Laodelphax striatellus]	3171.06	2950.98	2739.19	3719.5	2871.58	3149.09	3500.21	3017.8	2750.7	3093.46	3067.68	2951.62	2703.69	2707.63	2692.06	2564.74	2650.38	2755.68	K02886	GO:0003723;GO:0003735;GO:0006412;GO:0015934	3
LOC111064185	unknown [Dendroctonus ponderosae]	75.5764	76.1277	69.4604	73.6983	73.3181	73.0917	76.1213	81.6724	85.1647	76.0195	82.5305	84.5838	73.6216	78.4934	75.8512	84.1235	77.2605	83.306	K02886	GO:0005840;GO:0009987;GO:0044446	18
LOC111048079	unknown [Dendroctonus ponderosae] &gt;gi|546678165|gb|ERL88863.1| hypothetical protein D910_06245 [Dendroctonus ponderosae]	81.2111	84.2995	90.8042	86.551	87.1625	91.9621	88.3918	94.8007	101.108	97.4708	89.9151	96.4081	95.6418	104.061	96.409	98.1961	102.935	102.655	K02887	GO:0030529;GO:0043229;GO:0044444	9
LOC111043792	39S ribosomal protein L21, mitochondrial [Bombus impatiens]	57.6715	52.4476	65.3552	54.0775	50.1726	55.4098	52.7311	66.8013	81.1482	62.9903	63.9069	56.5219	68.5007	61.8948	66.5667	70.0846	70.7534	72.6103	K02888	GO:0005622	18
LOC111049772	60S ribosomal protein L21 [Bombus impatiens]	1460.85	1535.72	1448.46	1694.26	1403.23	1613.16	1629.15	1760.81	1643.53	1549.71	1465.99	1621.94	1516.3	1521.29	1460.72	1497.46	1468.26	1521.02	K02889	GO:0003735;GO:0006412;GO:0022625;GO:0044822	1
LOC111050008	ribosomal protein L22 [Danaus plexippus plexippus]	112.057	110.012	122.959	116.337	113.497	114.401	117.141	134.571	148.116	110.516	101.005	96.3369	104.803	105.12	109.546	109.96	113.688	116.068	K02890	GO:0005840	1
LOC111047508	60S ribosomal protein L22 [Bombus impatiens]	2559.98	2550.71	2379.35	2881.87	2313.43	3072.82	2575.96	2428.8	2504.3	2548.93	2515.52	2534.52	2433.54	2284.84	2399.69	2236.88	2246.74	2426.99	K02891	GO:0000184;GO:0002181;GO:0003735;GO:0005515;GO:0005634;GO:0005925;GO:0006413;GO:0006414;GO:0006415;GO:0006614;GO:0008201;GO:0019083;GO:0022625;GO:0033077;GO:0044822;GO:0046632;GO:0070062	19
LOC111052132	39S ribosomal protein L23, mitochondrial [Drosophila novamexicana]	64.3293	72.2101	69.1774	68.5194	67.5053	60.6436	67.1144	80.2939	94.309	81.6551	75.5711	87.1167	77.8942	82.386	80.5907	94.1877	89.8705	89.8259	K02892	GO:0005622	18
LOC111064361	60S ribosomal protein L23a [Solenopsis invicta]	2472.55	2450.47	2313.04	2894.95	2262.92	2769.76	2724.03	2526.69	2479.51	2486.22	2323.69	2570.94	2345.71	2240.57	2321.61	2291.77	2240.27	2338.11	K02893	GO:0000166;GO:0003735;GO:0005840;GO:0006412	3
LOC111044691	ribosomal protein L23 [Bombyx mori] &gt;gi|770075635|ref|NP_001292462.1| 60S ribosomal protein L23 [Plutella xylostella] &gt;gi|913306175|ref|XP_013183506.1| PREDICTED: 60S ribosomal protein L23 [Amyelois transitella] &gt;gi|1199384327|ref|XP_021186830.1| 60S ribosomal protein L23 [Helicoverpa armigera] &gt;gi|1229700778|ref|XP_022130825.1| 60S ribosomal protein L23 [Pieris rapae] &gt;gi|12741054…	2640.5	2668.39	2568.65	2742.4	2316.16	2263.04	2635.05	2901.52	2689.31	2852.21	2526.69	2812.06	2627.89	2599.45	2601.18	2487.3	2606.59	2634.51	K02894	GO:0003735;GO:0005840;GO:0006412	1
LOC111046736	PREDICTED: probable 39S ribosomal protein L24, mitochondrial [Dendroctonus ponderosae] &gt;gi|332375210|gb|AEE62746.1| unknown [Dendroctonus ponderosae] &gt;gi|478254335|gb|ENN74587.1| hypothetical protein YQE_08710, partial [Dendroctonus ponderosae] &gt;gi|546674053|gb|ERL85541.1| hypothetical protein D910_02960 [Dendroctonus ponderosae]	88.122	86.9015	96.1691	81.4174	81.7626	94.8732	78.6497	85.9603	98.2555	90.6591	84.4319	98.3909	96.4659	96.2114	101.772	107.638	112.043	96.9022	K02895	GO:0030529	9
LOC111049175	solute carrier family 35 member F5 isoform X1 [Apis mellifera] &gt;gi|1035605185|ref|XP_016910095.1| solute carrier family 35 member F5 [Apis cerana]	6.14054	5.79142	5.19768	4.27615	5.5102	5.43565	4.13204	4.6249	3.31059	4.74248	3.75451	4.22707	4.87767	5.61494	4.99399	3.73829	4.76497	5.0824	K02895	GO:0016021	13
LOC120348815	solute carrier family 35 member F5 isoform X1 [Apis mellifera] &gt;gi|1035605185|ref|XP_016910095.1| solute carrier family 35 member F5 [Apis cerana]	5.21995	4.11866	4.90663	4.38569	4.42741	8.04663	4.65208	4.1338	4.89573	3.8882	2.92871	2.90428	4.09465	4.35217	3.81511	3.6607	4.23738	3.66243	K02895	GO:0016021	10
LOC120349721	solute carrier family 35 member F5 isoform X1 [Bombus impatiens]	13.2083	13.6	13.1717	10.3207	14.5231	18.422	12.7649	12.0874	9.8927	8.85205	8.95536	11.9724	13.3407	16.0069	12.5216	10.9563	12.1538	12.9369	K02895	GO:0016021	12
LOC111043750	probable ribosome biogenesis protein RLP24 [Apis mellifera]	198.423	197.072	185.981	211.601	175.689	208.599	188.989	196.712	205.758	212.748	191.131	212.909	208.652	208.986	213.665	194.33	200.039	218.214	K02896	GO:0003735;GO:0005730;GO:0005840;GO:0006412;GO:0042254	11
LOC111048331	ribosomal protein L24 [Euphydryas aurinia]	1826.53	1745.26	1799.51	2148.47	1691.81	1908.78	2116.5	2045.75	1954.17	1828.56	1637.62	1790.41	1658.38	1538.37	1625.18	1587.02	1679.53	1716.22	K02896	GO:0000027;GO:0003735;GO:0006412;GO:0022625;GO:0044822;GO:1902626	3
LOC111054521	60S ribosomal protein L26 [Bombus impatiens]	2013.88	2014.33	2014.43	2149.44	1796.44	1835.01	2068.31	2184.32	2318.11	2090.23	1937.28	2197.07	2047.92	2041.99	2027.34	2016	2020.01	2112.25	K02898	GO:0000184;GO:0002181;GO:0003735;GO:0006413;GO:0006414;GO:0006415;GO:0006614;GO:0019083;GO:0022625;GO:0042273;GO:0044822;GO:0070062	1
LOC111045747	uncharacterized protein LOC105201156 isoform X1 [Solenopsis invicta]	106.985	99.446	116.259	107.961	110.398	100.151	120.315	124.523	120.787	112.264	103.98	124.381	100.395	97.8871	100.93	110.289	108.959	111.188	K02899	GO:0030529	1
LOC111064379	60S ribosomal protein L27 [Sitophilus oryzae] &gt;gi|1746727450|ref|XP_030755444.1| 60S ribosomal protein L27 [Sitophilus oryzae]	2679.63	2776.09	2747.33	2914.76	2454.71	2233.9	3027.94	3021.48	2977.21	2742.76	2753.98	2915.43	2724.63	2639.51	2628.27	2668.63	2593.49	2774.41	K02901	GO:0003735;GO:0005840;GO:0006412	1
LOC111045453	39S ribosomal protein L28, mitochondrial isoform X1 [Bombus impatiens]	25.2056	25.3385	22.8631	19.1952	24.2221	30.5655	24.6118	24.3218	25.2676	26.3885	22.2559	28.078	28.2942	24.5507	24.4584	25.2086	28.2612	24.1061	K02902	GO:0005840;GO:0032543;GO:0044429;GO:0097159;GO:1901363	11
LOC120348831	PREDICTED: 39S ribosomal protein L28, mitochondrial [Microplitis demolitor]	16.8319	9.13411	9.52462	11.3833	12.4252	7.90658	16.7422	17.0988	11.3276	9.68519	17.839	7.66514	14.5709	7.43394	7.30677	7.70199	6.05006	8.98677	K02902	NA	1
LOC111048147	60S ribosomal protein L28 [Zootermopsis nevadensis] &gt;gi|646716356|gb|KDR19636.1| 60S ribosomal protein L28 [Zootermopsis nevadensis]	940.64	948.637	915.113	1103.22	825.367	807.18	998.227	1059.62	971.771	1047.09	943.693	1057.51	1021.93	996.704	985.51	946.111	970.286	988.875	K02903	GO:0003735;GO:0005840;GO:0006412	11
LOC111045675	ribosomal protein L29 [Heliconius melpomene cythera]	434.882	52.9661	440.303	173.801	320.746	33.3752	38.1751	258.547	38.8824	30.5518	41.5358	28.6721	62.476	43.4531	111.008	102.332	477.594	346.632	K02905	GO:0000184;GO:0003735;GO:0006413;GO:0006414;GO:0006415;GO:0006614;GO:0007566;GO:0008201;GO:0016020;GO:0019083;GO:0022625;GO:0044822	13
LOC111047897	39S ribosomal protein L3, mitochondrial [Solenopsis invicta]	78.4541	79.0033	87.3339	84.0474	88.4409	68.5484	98.6652	83.7925	97.5641	82.9129	93.7269	83.2968	87.4821	80.091	94.2952	109.635	86.1362	95.9068	K02906	GO:0030529;GO:0043229;GO:0044444	18
LOC111053521	hypothetical protein KGM_213133 [Danaus plexippus plexippus]	69.0216	72.3802	72.6168	61.7288	61.8616	54.8667	62.1844	69.857	76.1648	68.7801	69.1797	68.3791	65.3296	72.0527	71.6564	75.0453	80.2442	75.0687	K02907	NA	18
LOC111050702	hypothetical protein DAPPUDRAFT_304893 [Daphnia pulex] &gt;gi|1022757227|gb|KZS03861.1| 60S ribosomal protein L30 [Daphnia magna]	2185.78	2172.52	2146.06	2512.16	2007.61	1943.22	2396.54	2603.14	2351.94	2410.19	2236.69	2419.18	2344.06	2280.93	2195.24	2276.29	2270.5	2346.81	K02908	GO:0003735;GO:0005840;GO:0006412	1
LOC111053170	60S ribosomal protein L31 [Zootermopsis nevadensis] &gt;gi|1227994202|ref|XP_021928881.1| 60S ribosomal protein L31 [Zootermopsis nevadensis] &gt;gi|646708414|gb|KDR14739.1| 60S ribosomal protein L31 [Zootermopsis nevadensis]	2593.05	2713.51	2541.38	2980.62	2446.86	2144.98	2804.8	3247.39	2831.69	3117.17	2702.92	3014.47	2907.52	2856.16	2808.91	2678.23	2756.94	2815.47	K02910	GO:0003735;GO:0005840;GO:0006412	18
LOC111052048	39S ribosomal protein L32, mitochondrial isoform X1 [Zootermopsis nevadensis] &gt;gi|646708457|gb|KDR14769.1| 39S ribosomal protein L32, mitochondrial [Zootermopsis nevadensis]	70.1159	61.5442	63.9429	67.1883	58.6512	72.8209	69.2984	68.491	77.0313	65.8878	62.1431	70.1793	56.4316	60.1006	59.6045	73.4549	63.2115	67.125	K02911	NA	1
LOC111062506	ribosomal protein L32 [Danaus plexippus plexippus]	2417.38	2498.55	2498.75	2904.86	2285.58	2145.19	2796.49	2935.22	2728.61	2705.8	2358.52	2674.82	2412.95	2376.65	2341	2477.58	2510.22	2583.75	K02912	GO:0003735;GO:0006412;GO:0022625	1
LOC111048976	hypothetical protein DAPPUDRAFT_301876 [Daphnia pulex]	36.4535	38.1309	32.8596	39.2718	27.2739	29.099	39.1274	43.389	46.4794	35.6647	40.791	37.1941	40.386	44.5465	38.4839	43.2015	38.9332	44.1422	K02913	GO:0003735;GO:0005762	18
LOC111051887	39S ribosomal protein L34, mitochondrial [Apis mellifera]	214.651	214.006	219.13	261.232	221.258	197.632	245.977	260.57	239.261	242.278	245.89	247.602	226.551	226.443	213.382	252.402	241.742	244.799	K02914	NA	18
LOC111052824	PREDICTED: 60S ribosomal protein L34-like [Dendroctonus ponderosae] &gt;gi|1130225256|ref|XP_019758620.1| PREDICTED: 60S ribosomal protein L34-like [Dendroctonus ponderosae] &gt;gi|332374976|gb|AEE62629.1| unknown [Dendroctonus ponderosae] &gt;gi|478257723|gb|ENN77866.1| hypothetical protein YQE_05544, partial [Dendroctonus ponderosae] &gt;gi|546677694|gb|ERL88488.1| hypothetical protein D910_058…	3423.63	3616.62	3218.91	4186.86	3052.36	2864.18	3772.19	4054.61	3715.69	4022.97	3421.07	3983.01	3599.38	3687.27	3618.75	3621.86	3666.59	3659.53	K02915	GO:0003735;GO:0005840;GO:0006412	18
LOC111046896	39S ribosomal protein L35, mitochondrial [Solenopsis invicta]	97.3726	110.715	99.1198	87.3418	89.8254	100.339	95.9612	117.466	125.19	100.381	92.6156	97.5635	98.4265	93.0482	109.729	123.274	105.043	105.216	K02916	GO:0003735;GO:0005840;GO:0006412	18
LOC111051980	60S ribosomal protein L35a [Agrilus planipennis] &gt;gi|1435358457|ref|XP_025836654.1| 60S ribosomal protein L35a [Agrilus planipennis]	2814.15	2546.93	2665.11	3256.21	2506.03	2866.54	3043.06	2697.25	2646.81	2758.15	2663.78	2834.08	2428.51	2428.64	2441.3	2390.88	2417.67	2630.92	K02917	GO:0003735;GO:0005840;GO:0006412	3
LOC111058329	PREDICTED: 60S ribosomal protein L35 [Dendroctonus ponderosae] &gt;gi|332372620|gb|AEE61452.1| unknown [Dendroctonus ponderosae] &gt;gi|478255999|gb|ENN76198.1| hypothetical protein YQE_07166, partial [Dendroctonus ponderosae] &gt;gi|546671565|gb|ERL83827.1| hypothetical protein D910_01079 [Dendroctonus ponderosae] &gt;gi|546683656|gb|ERL93434.1| hypothetical protein D910_10726 [Dendroctonus pond…	1091.76	1049.16	1443.1	1713.52	1404.42	727.677	1384.38	1686.26	1531.59	1378.01	1538.22	1967.41	1751.42	1599.48	1883.4	1562.12	1664.06	1444.34	K02918	GO:0000184;GO:0000463;GO:0003729;GO:0003735;GO:0005730;GO:0006413;GO:0006414;GO:0006415;GO:0006614;GO:0016020;GO:0019083;GO:0022625	11
LOC120350173	PREDICTED: 60S ribosomal protein L35 [Dendroctonus ponderosae] &gt;gi|332372620|gb|AEE61452.1| unknown [Dendroctonus ponderosae] &gt;gi|478255999|gb|ENN76198.1| hypothetical protein YQE_07166, partial [Dendroctonus ponderosae] &gt;gi|546671565|gb|ERL83827.1| hypothetical protein D910_01079 [Dendroctonus ponderosae] &gt;gi|546683656|gb|ERL93434.1| hypothetical protein D910_10726 [Dendroctonus pond…	328.272	387.976	302.282	330.964	262.074	301.944	340.79	389.401	344.615	458.723	390.522	402.502	403.516	484.332	310.083	447.819	446.323	506.818	K02918	GO:0000184;GO:0000463;GO:0003729;GO:0003735;GO:0005730;GO:0006413;GO:0006414;GO:0006415;GO:0006614;GO:0016020;GO:0019083;GO:0022625	11
LOC111045283	hypothetical protein DAPPUDRAFT_301505 [Daphnia pulex]	85.5196	79.3118	81.7266	77.2362	72.9303	87.3867	84.7436	90.1886	93.2529	74.6505	79.1234	92.3052	81.179	80.9292	80.8945	91.7517	93.0544	87.7327	K02919	GO:0005743;GO:0005840;GO:0070124;GO:0070125;GO:0070126	18
LOC120353124	hypothetical protein LSTR_LSTR008480 [Laodelphax striatellus]	2180.31	2293.05	2259.69	2695.32	2035	1819.91	2543.64	2763.33	2508.93	2504.61	2250.81	2474.89	2429.97	2372.37	2245.6	2393.06	2434.89	2473.03	K02920	GO:0003735;GO:0005840;GO:0006412	1
LOC111052188	60S ribosomal protein L37a [Agrilus planipennis]	2821.02	2993.52	2798.3	3354.47	2697.41	2085.92	3055.28	3525.1	3189.56	3477.67	2979.64	3219.56	3084.11	3006.01	2977.65	2807.31	2971.49	3070.55	K02921	GO:0003735;GO:0005840;GO:0006412;GO:0032040	1
LOC111058931	60S ribosomal protein L37 [Nilaparvata lugens]	2358.92	2321.55	2728.73	2862.22	2221.64	1517.39	2772.82	2795.48	2890.59	2418.23	2236.67	2456.31	2212.49	2171.34	2148.15	2266.71	2303.95	2411.27	K02922	GO:0003735;GO:0005840;GO:0006412;GO:0019843;GO:0046872	1
LOC111060258	60S ribosomal protein L38 [Diaphorina citri]	2654.03	2519.19	2923.09	3040.5	2460.82	1456.71	3383.56	3308.25	3285.32	2791.06	2551	2903.57	2494.65	2441.76	2408.48	2875.46	2737.57	2845.86	K02923	GO:0003735;GO:0005840;GO:0006412	1
LOC111050047	ribosomal protein L39, putative [Ixodes scapularis]	47.0043	31.9384	42.1545	44.2115	31.6709	58.5314	64.5889	35.994	45.821	33.1374	27.9079	57.6948	29.5345	25.9122	25.8497	32.8257	33.6183	36.0777	K02924	GO:0000184;GO:0002227;GO:0003723;GO:0003735;GO:0005615;GO:0006413;GO:0006414;GO:0006415;GO:0006614;GO:0019083;GO:0019731;GO:0022625;GO:0050830	3
LOC111055336	60S ribosomal protein L39 [Triatoma infestans]	0	0	0	0	0.243356	0	0	0	0	0	0	0	0	0	0	0	0	0	K02924	GO:0003735;GO:0005840;GO:0006412	19
LOC120350406	ribosomal protein L39, putative [Ixodes scapularis]	7.18896	6.3005	13.9433	7.73959	5.1808	7.0629	10.048	11.6501	12.2134	6.42544	3.54449	30.0579	7.51091	5.99599	7.12185	6.15349	7.89647	9.29463	K02924	GO:0000184;GO:0002227;GO:0003723;GO:0003735;GO:0005615;GO:0006413;GO:0006414;GO:0006415;GO:0006614;GO:0019083;GO:0019731;GO:0022625;GO:0050830	17
LOC111057081	60S ribosomal protein L3 [Bombus impatiens]	2184.48	2034.02	1915.91	2659.28	2051.31	2246.91	2301.09	2021.5	1985.19	2548.36	2488.33	2440.87	2055.04	2124.77	2222.88	2034.78	2132.8	2305.03	K02925	GO:0000027;GO:0000184;GO:0003735;GO:0005654;GO:0005730;GO:0005925;GO:0006413;GO:0006414;GO:0006415;GO:0006614;GO:0019083;GO:0022625;GO:0044822;GO:0070062;GO:0071353	17
LOC111047268	39S ribosomal protein L4, mitochondrial isoform X1 [Solenopsis invicta]	115.534	119.244	108.292	122.475	126.951	123.634	133.438	135.658	127.118	120.916	117.952	119.087	116.318	122.605	115.752	128.384	121.679	132.47	K02926	GO:0003735;GO:0005840;GO:0006412	1
LOC111054421	60S ribosomal protein L44 [Nilaparvata lugens] &gt;gi|264667399|gb|ACY71285.1| ribosomal protein L36A [Chrysomela tremula]	2368.04	2300.88	2551.58	2491.53	2156.66	1855	2466.3	2887.6	2707.23	3019.98	2629.62	2959.51	2919.16	2731.27	2807.92	2702	2978.51	2913.49	K02929	GO:0003735;GO:0005840;GO:0006412	11
LOC120355365	60S ribosomal protein L44 [Habropoda laboriosa]	119.769	301.404	228.742	295.169	187.413	172.143	223.721	222.565	274.497	6.25306	3.50381	6.014	7.61843	3.35485	8.13567	6.01705	6.19553	5.00193	K02929	GO:0003735;GO:0005840;GO:0006412	6
LOC111049089	60S ribosomal protein L4 [Bombus impatiens]	2654.55	2583.82	2456.69	3088.6	2505.56	2735.61	2819.57	2500.21	2613.92	2771.97	2865.84	2730.5	2595.86	2540.39	2619.38	2452.69	2477.57	2562.66	K02930	GO:0000184;GO:0002181;GO:0003735;GO:0005515;GO:0005730;GO:0005925;GO:0006413;GO:0006414;GO:0006415;GO:0006614;GO:0016020;GO:0019083;GO:0022625;GO:0044822;GO:0070062	17
LOC111059149	60S ribosomal protein L5 [Laodelphax striatellus]	2969.71	2754.71	2704.86	3223.22	2586.99	3101.98	2793.17	2666.22	2793.54	3120.64	3114.45	3262	2792.6	2771.76	2768.85	2690.43	2728	2914.05	K02932	GO:0003735;GO:0005524;GO:0005840;GO:0006298;GO:0006412;GO:0008097;GO:0030983	17
LOC111050130	60S ribosomal protein L6 [Solenopsis invicta]	1060.29	1034.56	1017.88	1209.56	965.519	1182.46	1063.03	1039.39	1072.06	1133.31	1039	1147.7	1004.68	1024.96	1023.14	969.827	1013.49	1056.7	K02934	GO:0005622	19
LOC111044313	unknown [Dendroctonus ponderosae]	113.283	104.962	106.28	114.212	100.899	102.091	108.183	119.248	127.577	127.585	122.731	127.383	119.032	113.249	114.53	128.198	130.457	129.133	K02935	GO:0005622	11
LOC111048565	60S ribosomal protein L7a [Laodelphax striatellus] &gt;gi|1574115528|gb|RZF46362.1| hypothetical protein LSTR_LSTR011146 [Laodelphax striatellus]	2633.33	2471.19	2394.66	3073.32	2440.5	2754.22	2862.44	2560.88	2566.96	2796.66	2689.8	2853.84	2455.98	2444.43	2450.82	2413.16	2534.6	2601.38	K02936	GO:0005840;GO:0042254	17
LOC111046776	ribosomal protein L7 [Danaus plexippus plexippus]	3331.32	3335.01	3316.32	3701.88	3181.72	3185.84	3715.16	3559.26	3492.25	3326.1	3374.39	3472.12	3308	3139.54	3203.49	3329.12	3229.6	3304.18	K02937	GO:0005840	1
LOC111054787	PREDICTED: 39S ribosomal protein L9, mitochondrial [Musca domestica]	56.6859	55.4951	64.1306	60.0472	58.565	55.1452	56.8925	62.8607	66.777	77.3933	60.5797	77.0938	62.3953	63.2835	66.6363	69.297	68.8978	73.841	K02939	NA	11
LOC111049423	60S ribosomal protein L9 [Agrilus planipennis] &gt;gi|1435353394|ref|XP_025834834.1| 60S ribosomal protein L9 [Agrilus planipennis]	2484.98	2490.04	2498.26	2920.61	2346.68	2492.9	2694.27	2886.46	2766.83	2892.71	2567.88	2846.88	2662.72	2625.23	2584.59	2596.13	2671.47	2670.72	K02940	GO:0002181;GO:0003735;GO:0019843;GO:0022625	1
LOC111051135	60S acidic ribosomal protein P0 [Zootermopsis nevadensis] &gt;gi|1227994173|ref|XP_021928864.1| 60S acidic ribosomal protein P0 [Zootermopsis nevadensis] &gt;gi|646708450|gb|KDR14762.1| 60S acidic ribosomal protein P0 [Zootermopsis nevadensis]	3703.16	3593.22	3388.78	4130.81	3357.6	4510.79	3623	3395.42	3539.39	3909.25	3752.89	4006.32	3537.12	3421.51	3539.19	3279.44	3358.42	3565.24	K02941	GO:0003906;GO:0005840;GO:0006259;GO:0042254	19
LOC111057102	LOW QUALITY PROTEIN: 60S acidic ribosomal protein P1 [Nilaparvata lugens]	4001.35	3936.65	3586.15	4813.74	3519.58	4468.79	4390.53	4408.41	4109.75	4467.61	3959.5	4361.35	3913.99	3857.01	3878.69	3726.44	3930.12	3957.9	K02942	GO:0003735;GO:0005840;GO:0006414	1
LOC111059611	ribosomal protein P2 [Ceratitis capitata]	5193.27	4986.95	4881.82	6128.89	4757.66	4616.14	5791.18	6028.2	5596.36	5920.31	5336.01	6431.44	5639.63	5547.58	5529.65	5291.67	5638.62	5340.15	K02943	GO:0003735;GO:0005840;GO:0006414	17
LOC120354046	hypothetical protein LSTR_LSTR001962 [Laodelphax striatellus]	0.547251	0.139247	0.289563	0.436013	0.160692	0.273266	0.427388	0.451935	0.440751	0.152743	0	0.105394	0.064964	0.123967	0.425544	0.455385	0.155574	0.448943	K02943	GO:0003735;GO:0005840;GO:0006414	1
LOC111063176	28S ribosomal protein S10, mitochondrial [Zootermopsis nevadensis] &gt;gi|646711672|gb|KDR16763.1| 28S ribosomal protein S10, mitochondrial [Zootermopsis nevadensis]	70.3335	65.7391	73.0948	93.2748	60.1054	63.2256	63.3933	64.8475	75.3246	58.661	60.0051	56.445	60.0678	60.6594	56.4021	63.8839	66.7716	67.608	K02946	NA	3
LOC111047761	40S ribosomal protein S10 [Bombus impatiens] &gt;gi|815907358|ref|XP_012239422.1| 40S ribosomal protein S10 [Bombus impatiens]	2188.34	2090.62	2203.49	2537.85	2059.47	2262.5	2314.5	2284.05	2215.98	2338.19	2216.69	2563.21	2139.39	2111.63	1999.83	1984.46	2047.24	2374.96	K02947	GO:0005737;GO:0030529	17
LOC111056005	mitochondrial ribosomal protein S11 [Nilaparvata lugens]	156.046	153.927	163.952	176.044	145.955	182.307	137.359	155.888	154.119	192.438	148.507	194.789	165.114	173.269	161.654	154.423	172.638	168.4	K02948	GO:0003735;GO:0005840;GO:0006412	8
LOC120350032	mitochondrial ribosomal protein S11 [Nilaparvata lugens]	22.7873	21.2497	19.6838	20.8716	21.8614	23.3429	21.2961	19.4543	19.423	23.3809	22.6435	22.8689	23.5511	22.4697	22.5897	24.4031	22.9964	22.2958	K02948	GO:0003735;GO:0005840;GO:0006412	11
LOC111046998	ribosomal protein S11 isoform 1 [Euphydryas aurinia]	1665.58	1548.75	1556.4	1777.25	1548.5	1717.79	1846.54	1871.4	1728.1	1749.27	1635.62	1810.82	1672.07	1598.09	1606.19	1655.94	1671.15	1724.04	K02949	GO:0003735;GO:0005840;GO:0006412;GO:0019843	1
LOC111050294	40S ribosomal protein S12, mitochondrial [Apis mellifera]	20.1078	21.6069	21.0152	17.7244	17.1242	21.3694	13.4517	14.9467	23.2871	20.2998	18.9255	18.7516	23.1104	22.2016	20.9532	22.2864	21.8815	22.9769	K02950	GO:0003735;GO:0005761;GO:0006412;GO:0015935	15
LOC111055468	40S ribosomal protein S12 [Apis mellifera] &gt;gi|820834965|ref|XP_012339202.1| PREDICTED: 40S ribosomal protein S12 [Apis florea] &gt;gi|1035596095|ref|XP_016905405.1| 40S ribosomal protein S12 [Apis cerana] &gt;gi|1035596097|ref|XP_016905407.1| 40S ribosomal protein S12 [Apis cerana] &gt;gi|1772602109|ref|XP_031367863.1| 40S ribosomal protein S12 isoform X2 [Apis dorsata] &gt;gi|1241832678|gb|P…	986.955	975.361	951.464	1117.01	900.338	908.519	1031.65	1101.31	1083.25	1090.77	997.067	1075.68	998.976	943.952	936.273	938.862	984.694	1029.2	K02951	GO:0000184;GO:0003735;GO:0006413;GO:0006414;GO:0006415;GO:0006614;GO:0016020;GO:0019083;GO:0022627;GO:0044822	1
LOC111049147	40S ribosomal protein S13 [Papilio polytes] &gt;gi|914614928|ref|NP_001299165.1| 40S ribosomal protein S13 [Papilio xuthus] &gt;gi|913298772|ref|XP_013193651.1| PREDICTED: 40S ribosomal protein S13 [Amyelois transitella] &gt;gi|943947545|ref|XP_014356884.1| PREDICTED: 40S ribosomal protein S13 [Papilio machaon] &gt;gi|1199367319|ref|XP_021184589.1| 40S ribosomal protein S13 [Helicoverpa armigera]…	2391.43	2402.45	2273.41	2782.3	2227.96	2346.13	2646.91	2651.03	2549.63	2651.98	2523.92	2613.26	2419.13	2322.17	2304.22	2248.34	2264.29	2406.35	K02953	GO:0000184;GO:0003729;GO:0003735;GO:0005515;GO:0005730;GO:0005925;GO:0006413;GO:0006414;GO:0006415;GO:0006614;GO:0016020;GO:0019083;GO:0022627;GO:0033119;GO:0070062;GO:0070181	1
LOC111048765	28S ribosomal protein S14, mitochondrial isoform X2 [Acyrthosiphon pisum] &gt;gi|1685533436|ref|XP_029341995.1| 28S ribosomal protein S14, mitochondrial isoform X1 [Acyrthosiphon pisum]	29.7599	33.0574	36.0692	28.8087	30.4833	29.9893	37.6828	33.3724	35.9803	30.4387	30.5578	32.8211	28.0751	33.6517	31.5159	31.9396	31.6214	31.6837	K02954	NA	1
LOC120351466	hypothetical protein PPYR_01817 [Photinus pyralis]	107.981	113.313	113.35	134.602	110.717	125.885	111.895	138.022	123.315	135.404	111.276	145.212	119.206	125.693	116.83	124.412	140.827	138.212	K02954	NA	14
LOC111052546	hypothetical protein DAPPUDRAFT_230521 [Daphnia pulex] &gt;gi|1022766578|gb|KZS11622.1| 40S ribosomal protein S14 [Daphnia magna]	1799.98	1812.47	1819.61	2220.16	1704.69	1617.6	1990.89	2045.71	1922.27	1953.62	1742.45	1942.11	1765.7	1707.54	1780.87	1653.09	1782.13	1761.23	K02955	GO:0003735;GO:0005840;GO:0006412	1
LOC111051518	28S ribosomal protein S15, mitochondrial-like [Nilaparvata lugens]	42.1974	41.3428	44.2279	37.6473	36.9353	42.0237	37.4489	45.2083	52.557	42.9044	44.0538	44.034	47.0352	46.5448	44.6347	46.7574	50.4579	51.5173	K02956	GO:0005622	18
LOC120355726	28S ribosomal protein S15, mitochondrial-like [Nilaparvata lugens]	13.7219	11.7785	13.4253	11.4661	10.7771	16.525	12.8572	13.0692	16.3782	25.4608	18.8086	23.3631	21.6176	19.3121	18.5224	22.4015	26.8924	22.4777	K02956	GO:0005622	11
LOC111051488	40S ribosomal protein S15Aa [Anoplophora glabripennis] &gt;gi|1130239459|ref|XP_019763062.1| PREDICTED: 40S ribosomal protein S15Aa [Dendroctonus ponderosae] &gt;gi|1133422562|ref|XP_019866948.1| PREDICTED: 40S ribosomal protein S15Aa [Aethina tumida] &gt;gi|1133422564|ref|XP_019866949.1| PREDICTED: 40S ribosomal protein S15Aa [Aethina tumida] &gt;gi|1746723294|ref|XP_030753289.1| 40S ribosomal p…	2425.03	2390.99	2346.31	2669.08	2227.18	2101.97	2626.62	2783.04	2503.46	2676.54	2423.77	2739.07	2487.38	2433.64	2400.1	2544.12	2518.96	2588.6	K02957	GO:0000184;GO:0003735;GO:0006413;GO:0006414;GO:0006415;GO:0006614;GO:0008284;GO:0009615;GO:0016020;GO:0019083;GO:0022627;GO:0044822;GO:0045787;GO:0070062	18
LOC111049083	40S ribosomal protein S15 [Nilaparvata lugens] &gt;gi|1574120736|gb|RZF47891.1| hypothetical protein LSTR_LSTR007888 [Laodelphax striatellus]	3462.34	3453.78	3415.21	4086.17	3198.26	3375.12	3893.32	3888.73	3516.03	3763.99	3529.71	4008.57	3534.35	3501.92	3567.05	3568.52	3497.68	3627.81	K02958	GO:0003723;GO:0003735;GO:0006412;GO:0015935	17
LOC111056628	probable 28S ribosomal protein S16, mitochondrial [Bombus impatiens] &gt;gi|1366129817|ref|XP_024226516.1| probable 28S ribosomal protein S16, mitochondrial [Bombus impatiens]	128.488	117.985	118.498	127.193	101.109	103.567	135.895	128.687	121.913	141.634	128.063	125.379	117.522	119.584	120.218	146.99	139.72	139.857	K02959	GO:0003735;GO:0005763;GO:0006412	14
LOC111052033	40S ribosomal protein S16-like [Nilaparvata lugens] &gt;gi|1574114116|gb|RZF46006.1| hypothetical protein LSTR_LSTR006772 [Laodelphax striatellus]	2478.32	2466.3	2512.02	2793.95	2348.56	2534.42	2829.17	2838.48	2715.25	2545.45	2438.92	2606.95	2464.45	2409.28	2411.7	2438.02	2362.32	2460.84	K02960	GO:0003735;GO:0005840;GO:0006412	1
LOC111058692	40S ribosomal protein S17 [Vanessa tameamea] &gt;gi|315115451|gb|ADT80698.1| ribosomal protein S17 [Euphydryas aurinia]	1989.65	2117.61	2079.81	2324.84	1774.3	1710.11	2211.88	2554.9	2230.22	2704.33	2321.87	2675.05	2536.22	2573	2490.4	2438.6	2506.09	2525.56	K02962	GO:0000028;GO:0000184;GO:0003735;GO:0005925;GO:0006364;GO:0006413;GO:0006414;GO:0006415;GO:0006614;GO:0016020;GO:0019083;GO:0022627;GO:0034101;GO:0044822;GO:0070062	11
LOC120351412	40S ribosomal protein S17, putative [Pediculus humanus corporis] &gt;gi|212505723|gb|EEB10115.1| 40S ribosomal protein S17, putative [Pediculus humanus corporis]	547.463	257.42	381.45	347.639	560.202	651.376	335.328	274.814	584.118	83.8723	66.5279	65.5367	85.7517	69.9298	87.2316	66.7734	70.438	75.23	K02962	GO:0003735;GO:0005840;GO:0006412	3
LOC111047899	hypothetical protein KGM_207701 [Danaus plexippus plexippus]	73.8153	70.7151	81.2841	72.8763	70.9479	56.1346	66.5295	74.3572	77.731	68.2727	65.4765	71.8176	62.8973	64.4325	59.2064	61.2813	62.132	73.8455	K02963	NA	6
LOC111056595	mitochondrial 28S ribosomal protein S18c [Danaus plexippus plexippus]	67.6801	70.7825	72.1305	65.1498	55.9361	59.0072	56.4979	56.3238	71.6882	70.7087	68.7488	73.8818	81.813	71.6657	73.9418	82.3714	77.9197	68.5684	K02963	GO:0003735;GO:0005763;GO:0006412	9
LOC111051930	PREDICTED: 40S ribosomal protein S18 [Dendroctonus ponderosae] &gt;gi|332373488|gb|AEE61885.1| unknown [Dendroctonus ponderosae] &gt;gi|478258627|gb|ENN78677.1| hypothetical protein YQE_04849, partial [Dendroctonus ponderosae] &gt;gi|546685783|gb|ERL95232.1| hypothetical protein D910_12499 [Dendroctonus ponderosae]	2432.79	2251.88	2386.78	2616.49	2182.59	2007.93	2688.09	2651.33	2442.52	2595.38	2408.27	2694.37	2263.15	2266.39	2236.21	2402.73	2383	2516.17	K02964	GO:0003723;GO:0003735;GO:0005840;GO:0006412	1
LOC111055801	40S ribosomal protein S19a [Solenopsis invicta]	2051.72	1940.57	1765.49	2479.03	1905.33	2022.08	2199.61	1965.49	1934.42	2277.62	2052.45	2139.65	1845.83	1872.81	1903.2	1771.07	1952.15	1955.41	K02966	GO:0003735;GO:0005840;GO:0006412	17
LOC111060539	PREDICTED: 28S ribosomal protein S2, mitochondrial [Nasonia vitripennis]	26.3377	26.1402	26.4579	34.5421	24.7772	28.5969	27.0488	26.0003	30.7754	27.3317	28.8329	28.0888	25.5798	26.7029	26.1858	29.1674	30.1739	29.8248	K02967	GO:0003735;GO:0006412;GO:0015935	14
LOC111055566	40S ribosomal protein S20-like [Nilaparvata lugens]	992.872	1192.59	1001.69	1246.11	991.049	1168.58	1093.84	1081.39	1075.63	1331.37	1295.8	1298.89	1224.18	1100.89	1227.36	1038.3	1095.25	1128.06	K02969	GO:0003735;GO:0006412;GO:0015935	17
LOC111051817	hypothetical protein DAPPUDRAFT_304201 [Daphnia pulex]	90.0126	92.4813	81.9254	87.7396	74.4319	72.8067	84.1443	90.0086	112.451	88.0289	83.7098	102.488	101.535	92.0062	92.0904	110.935	109.005	99.7641	K02970	GO:0003735;GO:0006412;GO:0044391	18
LOC111045684	40S ribosomal protein S21 [Nilaparvata lugens]	1150.22	904.576	1190.19	1177.24	1029.31	758.441	1287.18	1182.17	1099.27	1075.03	1040.58	1203.08	926.648	934.554	848.878	1028.03	1000.76	1010.27	K02971	GO:0003735;GO:0005840;GO:0006412	1
LOC111060586	40S ribosomal protein S23 [Vanessa tameamea] &gt;gi|342356365|gb|AEL28841.1| ribosomal protein S23 [Heliconius melpomene cythera]	2635.63	2658.53	2722.58	3004.25	2403.61	2412.67	2996.38	3036.34	2839.69	2678.56	2558	2791.37	2630.7	2576.06	2581.61	2638.67	2583.24	2684.55	K02973	GO:0000184;GO:0003735;GO:0005515;GO:0005730;GO:0006413;GO:0006414;GO:0006415;GO:0006417;GO:0006614;GO:0016020;GO:0019083;GO:0022627;GO:0044822;GO:0045182	1
LOC111062055	PREDICTED: 40S ribosomal protein S24 isoform X2 [Dendroctonus ponderosae] &gt;gi|332374864|gb|AEE62573.1| unknown [Dendroctonus ponderosae]	1817.66	1698.44	1701.27	2024.9	1654.49	1772.03	2024.5	1984.22	1748.42	2014.66	1747.56	2086.96	1747.94	1783.87	1758.22	1786.89	1765.65	1821.95	K02974	GO:0000166;GO:0000184;GO:0000462;GO:0003735;GO:0003743;GO:0005730;GO:0006413;GO:0006414;GO:0006415;GO:0006614;GO:0016020;GO:0019083;GO:0022627;GO:0031369;GO:0034101;GO:0044822	17
LOC111059155	40S ribosomal protein S25-like [Nilaparvata lugens] &gt;gi|1233206575|ref|XP_022202468.1| 40S ribosomal protein S25-like [Nilaparvata lugens] &gt;gi|209414623|emb|CAR82270.1| ribosomal protein S25 protein [Nilaparvata lugens]	12.8964	13.6842	10.8079	12.4832	14.2246	4.6376	13.6489	17.452	11.4376	9.65185	14.6151	11.603	14.4889	11.4039	15.7722	12.3873	14.4437	11.6571	K02975	GO:0005840	18
LOC120349861	40S ribosomal protein S25 [Bombus terrestris] &gt;gi|1183208867|ref|XP_012266955.2| 40S ribosomal protein S25 [Athalia rosae] &gt;gi|1655572497|ref|XP_029045536.1| 40S ribosomal protein S25 [Osmia bicornis bicornis]	3468.91	3938.73	3708.87	4131.95	3246.77	2959.41	3757.07	4484.31	4260.38	3997.38	3697.49	3888.42	3988.7	3840.92	3929.09	3689.17	3913.28	3788.34	K02975	NA	1
LOC111056161	40S ribosomal protein S26 [Apis mellifera] &gt;gi|380022827|ref|XP_003695237.1| PREDICTED: 40S ribosomal protein S26 [Apis florea] &gt;gi|572267875|ref|XP_006612002.1| 40S ribosomal protein S26 [Apis dorsata] &gt;gi|1035610978|ref|XP_016913140.1| 40S ribosomal protein S26 [Apis cerana]	2568.12	2718.44	2540.36	3097.68	2361.11	2489	2918.49	3079.25	2668.42	2912	2733.81	3118.8	2854.9	2823.36	2674.64	2660.84	2680.13	2763.73	K02976	GO:0000184;GO:0003729;GO:0003735;GO:0005515;GO:0005730;GO:0006413;GO:0006414;GO:0006415;GO:0006614;GO:0016020;GO:0019083;GO:0022627;GO:0033119;GO:0070062	17
LOC111056997	ubiquitin-40S ribosomal protein S27a isoform X1 [Solenopsis invicta]	1481.1	1480.45	1422.5	1684.41	1328.04	1582.38	1520.77	1551.85	1502.78	1599.84	1537.83	1560.46	1401.62	1459.61	1400.49	1270.8	1381.45	1452.78	K02977	GO:0003735;GO:0005840;GO:0006412	17
LOC111054786	hypothetical protein DAPPUDRAFT_308217 [Daphnia pulex] &gt;gi|1022758677|gb|KZS05140.1| 40S ribosomal protein S27 [Daphnia magna]	1199.38	1098.78	1217.27	1336.63	1114.05	940.702	1297.18	1332.32	1166.19	1305.86	1152.21	1377.15	1110.97	1132.72	1087.85	1218.54	1199.36	1187.33	K02978	GO:0003735;GO:0005840;GO:0006412;GO:0046872	17
LOC111049421	hypothetical protein DAPPUDRAFT_128589 [Daphnia pulex] &gt;gi|1022774884|gb|KZS18866.1| 40S ribosomal protein S28 [Daphnia magna]	2812.74	2707.08	2802.93	3152.06	2497.12	1660.47	3306.72	3357.66	3161.61	3135.31	2798.98	3098.44	2789.91	2685.43	2655.77	2847.78	2845.54	2971.37	K02979	GO:0000184;GO:0003735;GO:0005515;GO:0006364;GO:0006407;GO:0006413;GO:0006414;GO:0006415;GO:0006614;GO:0019083;GO:0022627;GO:0042274;GO:0044822;GO:0070062	1
LOC111053599	40S ribosomal protein S29 [Hyposmocoma kahamanoa] &gt;gi|1590303752|ref|XP_028176503.1| 40S ribosomal protein S29 [Ostrinia furnacalis] &gt;gi|315115363|gb|ADT80654.1| ribosomal protein S29 [Euphydryas aurinia]	129.638	91.1069	194.818	135.627	189.571	212.374	183.103	126.878	182.337	224.098	266.949	271.85	227.676	253.311	230.109	284.674	249.523	246.055	K02980	GO:0003723;GO:0003735;GO:0006412;GO:0008270;GO:0022627	11
LOC120351520	40S ribosomal protein S29 [Triatoma infestans]	2250.97	1714.65	3276.65	2160.23	1926.37	1051.1	2526.12	2413.29	2956.36	1894.46	1396.65	1753.14	1676.84	1534.57	1497.04	1811.44	1847.43	2138.83	K02980	GO:0003723;GO:0003735;GO:0006412;GO:0008270;GO:0022627	1
LOC111044964	40S ribosomal protein S2 [Solenopsis invicta]	7456.03	6909.53	6508.19	8632.68	6376.85	7521.81	7589.19	6692.87	6317.92	6809.01	6662.34	6498.91	5763.78	5771.15	5835.74	5514.35	5727.93	6224.11	K02981	GO:0003723;GO:0003735;GO:0006412;GO:0015935	3
LOC111053235	uncharacterized protein LOC110826693 [Zootermopsis nevadensis] &gt;gi|646721156|gb|KDR22626.1| 40S ribosomal protein S30 [Zootermopsis nevadensis]	139.635	77.1313	143.596	155.023	108.322	245.323	139.804	142.506	97.5026	97.5499	94.9093	101.615	96.7043	89.0345	93.9298	93.9705	90.7718	109.702	K02983	GO:0003735;GO:0005840;GO:0006412	3
LOC111054943	PREDICTED: 40S ribosomal protein S3a [Dendroctonus ponderosae] &gt;gi|332374748|gb|AEE62515.1| unknown [Dendroctonus ponderosae] &gt;gi|478251135|gb|ENN71611.1| hypothetical protein YQE_11710, partial [Dendroctonus ponderosae] &gt;gi|546680324|gb|ERL90610.1| hypothetical protein D910_07957 [Dendroctonus ponderosae]	2290	2363.76	2249.99	2576.73	2132.17	2732.53	2407.74	2558.72	2522.06	2484.03	2380.41	2506.47	2389.09	2320.2	2371.2	2319.47	2351.54	2444.32	K02984	GO:0003735;GO:0005634;GO:0006412;GO:0022627;GO:0030154	1
LOC111047299	40S ribosomal protein S3-A [Xenopus laevis] &gt;gi|133940|sp|P02350.2|RS31_XENLA RecName: Full=40S ribosomal protein S3-A; AltName: Full=S1A &gt;gi|65091|emb|CAA40592.1| ribosomal protein S1a [Xenopus laevis] &gt;gi|27769401|gb|AAH42230.1| Ribosomal protein S1a protein [Xenopus laevis] &gt;gi|1050394185|gb|OCT96376.1| hypothetical protein XELAEV_18014054mg [Xenopus laevis] &gt;gi|1050394186|gb|OC…	2408.93	2335.8	2275	2717.61	2166.58	2573.34	2546.59	2451.83	2332.15	2404.47	2342.37	2461.49	2259.59	2183.94	2241	2128.06	2138.51	2291.78	K02985	GO:0000184;GO:0003729;GO:0003735;GO:0005730;GO:0005743;GO:0005759;GO:0005844;GO:0005925;GO:0006413;GO:0006414;GO:0006415;GO:0006614;GO:0007059;GO:0007067;GO:0008017;GO:0008534;GO:0017148;GO:0019083;GO:0019901;GO:0022627;GO:0030544;GO:0031116;GO:0031397;GO:0032079;GO:0032183;GO:0032357;GO:0032358;GO:0032587;GO:0042769;GO:0043507;GO:0044390;GO:0045738;GO:0045739;GO:0051018;GO:0051059;GO:0051092;GO:…	3
LOC111046261	40S ribosomal protein S4 [Cyphomyrmex costatus]	2530.44	2490.93	2510.32	2970.38	2362.55	2529.56	2598.31	2570.82	2522.92	2698.12	2579.44	2681.55	2457.23	2368.08	2384.25	2309.7	2325.68	2437.8	K02987	GO:0003735;GO:0005844;GO:0005925;GO:0007275;GO:0008284;GO:0015935;GO:0016020;GO:0019843;GO:0036464;GO:0044822;GO:0045727;GO:0070062	17
LOC111059609	hypothetical protein PPYR_00363 [Photinus pyralis]	84.0264	89.743	85.6477	90.7337	89.5245	92.9612	97.3369	88.1224	103.912	75.6334	84.2662	82.0871	81.6002	77.7749	82.8727	83.5785	85.6325	91.3089	K02988	GO:0003735;GO:0005763	1
LOC111058630	ribosomal protein S5, partial [Posttaygetis penelea] &gt;gi|1445137675|gb|AXL66215.1| ribosomal protein S5, partial [Pseudodebis celia] &gt;gi|1445137679|gb|AXL66217.1| ribosomal protein S5, partial [Taygetina oreba] &gt;gi|1445137683|gb|AXL66219.1| ribosomal protein S5, partial [Taygetina banghaasi] &gt;gi|1445137689|gb|AXL66222.1| ribosomal protein S5, partial [Pseudodebis valentina] &gt;gi|144…	2722.46	2569.09	2509.32	3145.83	2516.71	2583.7	2958.57	2777.07	2446.93	3014.14	2862.13	2940.54	2610	2542.63	2597.54	2506.92	2604.74	2675.6	K02989	GO:0003723;GO:0003735;GO:0006412;GO:0015935	17
LOC111046689	probable 28S ribosomal protein S6, mitochondrial [Sitophilus oryzae]	70.7433	66.0371	62.2359	59.4227	64.348	56.9928	60.8093	71.8639	84.8758	65.1192	69.6317	73.479	73.2542	67.5802	74.5238	80.3347	72.5658	66.1563	K02990	NA	18
LOC111057526	40S ribosomal protein S6 [Nilaparvata lugens]	3482.19	3350.39	3303.09	3949.82	3158.65	3953.76	3875.55	3513.68	3576.14	3647.41	3466.9	3738.84	3263.58	3194.37	3209.58	3201.7	3217.61	3409.97	K02991	GO:0003735;GO:0005840;GO:0006412	3
LOC111064247	ribosomal protein S7, putative [Ixodes scapularis]	62.3074	66.0371	60.7011	52.3121	53.963	68.1117	56.3298	60.0552	69.9656	55.4402	50.3938	56.6091	57.5013	55.9927	55.6833	63.0093	57.4507	63.0256	K02992	NA	6
LOC111063427	ribosomal protein S7 [Mythimna separata]	2553.31	2617.92	2538.27	2864.93	2481.39	3049.34	2773.4	2845.98	2781.48	2759.23	2582.64	2879.49	2633.77	2543.6	2532.9	2606.95	2666.09	2691.59	K02993	GO:0003735;GO:0006364;GO:0006412;GO:0022627;GO:0030686;GO:0032040;GO:0042274	1
LOC111047731	40S ribosomal protein S8 [Agrilus planipennis] &gt;gi|1435341998|ref|XP_025830918.1| 40S ribosomal protein S8 [Agrilus planipennis]	4870.39	4330.91	4355.03	5678.92	4359.82	4480.58	5297.62	4826.34	4426.99	4997.94	4707.54	5073.63	4249.73	4224.27	4112.98	4179.1	4383.38	4549.65	K02995	GO:0003676;GO:0003735;GO:0005840;GO:0006412;GO:0008168;GO:0032259	17
LOC111057968	PREDICTED: 28S ribosomal protein S9, mitochondrial [Tribolium castaneum]	63.8255	67.6481	66.7169	57.6422	64.937	56.3156	63.6691	67.6609	71.8986	67.0864	66.5055	61.4043	68.504	63.4608	69.5184	76.1702	70.3714	76.2937	K02996	NA	18
LOC111052310	hypothetical protein [Nilaparvata lugens]	2947.76	2729.82	2750.51	3457.5	2737.01	2506.32	3146.43	3041.15	2893.26	3228.96	2968.63	3366.98	2923.78	2768.21	2835.94	2820.5	2846.13	2994.43	K02997	GO:0003735;GO:0006412;GO:0015935;GO:0019843	17
LOC111056893	unnamed protein product [Callosobruchus maculatus]	1605.02	1485.81	1366.76	1897.87	1378.6	1753.6	1581.44	1418.37	1456.69	1536.77	1516.24	1432.94	1269.7	1295.65	1310.05	1253.34	1319.02	1368.17	K02998	GO:0000028;GO:0003735;GO:0006412;GO:0022627	3
LOC111052267	hypothetical protein GE061_13276 [Apolygus lucorum]	22.5516	23.192	20.2059	21.172	25.7133	25.7468	20.8351	20.3242	22.4029	20.2668	23.7155	18.622	24.2758	22.2271	25.1295	23.8179	20.801	22.951	K02999	GO:0016740	12
LOC111057706	DNA-directed RNA polymerase I subunit RPA12 [Bombus impatiens]	24.5781	22.331	18.7732	20.3976	23.6533	26.2639	22.1212	23.1777	21.8396	18.1445	20.2949	19.4928	19.4294	21.9301	18.0343	17.3253	19.0884	21.1079	K03000	GO:0003899;GO:0005730;GO:0006351	3
[truncated: 19,593 more rows]
