# Supplementary material for: Comparative Transcriptome Analysis Highlights the Role of NlABCG14 in the Honeydew Production of Virulent Brown Planthoppers (Nilaparvata lugens Stål) to Resistant Rice Variety
Source: Insects. 2024 Dec 15;15(12):992. doi: 10.3390/insects15120992 (PMC11676699; doi:10.3390/insects15120992)
Supplement: Supplementary file 1 [file insects-15-00992-s001.zip › Table S3 Gene expression lists of the 20 clusters.xls]

## Sheet: Sheet1
Table S3: Gene expression lists of the 20 clusters
gene_id	TPM																		KO_id	GO_id	Annotation	cluster
	T0_1	T0_2	T0_3	T48_1	T48_2	T48_3	T6_1	T6_2	T6_3	Y0_1	Y0_2	Y0_3	Y48_1	Y48_2	Y48_3	Y6_1	Y6_2	Y6_3
LOC120351031	0.312613	0.816663	0.315902	0.817699	1.04551	0.764424	0.311231	0.640616	0.817554	0.269545	0.329638	0.672502	0.393089	0.819097	0.756631	0	0.426706	0	NA	NA	hypothetical protein GE061_00227 [Apolygus lucorum]	1
LOC120348737	29.8038	22.146	26.4322	33.0128	34.5272	25.2711	22.5057	31.8764	24.4366	28.7184	27.0049	27.4367	27.3594	22.9123	24.9805	27.9826	23.9254	22.809	K15382	GO:0008643;GO:0016021	SWEET sugar transporter [Nilaparvata lugens]	1
LOC120349861	3468.91	3938.73	3708.87	3757.07	4484.31	4260.38	4131.95	3246.77	2959.41	3997.38	3697.49	3888.42	3689.17	3913.28	3788.34	3988.7	3840.92	3929.09	K02975	NA	40S ribosomal protein S25 [Bombus terrestris] &gt;gi|1183208867|ref|XP_012266955.2| 40S ribosomal protein S25 [Athalia rosae] &gt;gi|1655572497|ref|XP_029045536.1| 40S ribosomal protein S25 [Osmia bicornis bicornis]	1
LOC111056576	137.407	159.836	275.019	299.484	249.8	265.345	252.313	89.0651	256.106	167.563	132.776	241.885	179.838	208.595	154.902	248.53	160.342	204.665	NA	NA	uncharacterized protein LOC100748341 [Bombus impatiens] &gt;gi|1366108295|ref|XP_024224235.1| uncharacterized protein LOC100748341 [Bombus impatiens]	1
LOC111054686	940.68	821.583	1073.94	1578.07	1261.73	1173.57	1141.64	1013.33	1416.2	1326.15	919.032	1108.57	960.948	1061.56	866.376	1243.72	627.647	949.146	NA	NA	NA	1
LOC111048090	265.99	304.261	323.777	312.212	278.417	352.234	222.605	218.622	176.488	200.465	254.622	234.286	272.898	246.228	252.895	236.441	248.208	239.776	K09584	GO:0003756;GO:0005515;GO:0005789;GO:0005793;GO:0005886;GO:0006457;GO:0016491;GO:0034663;GO:0036498;GO:0042470;GO:0044267;GO:0045454;GO:0070062;GO:0070527	hypothetical protein DAPPUDRAFT_306380 [Daphnia pulex]	1
LOC120351797	8.78762	7.73111	6.4933	7.50036	8.37098	7.98933	8.37636	6.94318	5.8128	7.92598	5.02818	7.87151	6.07253	6.96685	7.58595	7.37767	7.60223	6.92165	NA	NA	mevalonyl-coenzyme A hydratase sidH-like [Sitophilus oryzae]	1
LOC111064054	82.8775	87.0976	85.6342	109.31	98.1791	123.916	71.428	70.3618	73.6937	68.3152	78.0331	75.2215	89.2165	79.6123	92.7132	71.7735	76.8057	80.8499	K00049	GO:0008152;GO:0016616	hypothetical protein FOCC_FOCC000713 [Frankliniella occidentalis]	1
LOC111064379	2679.63	2776.09	2747.33	3027.94	3021.48	2977.21	2914.76	2454.71	2233.9	2742.76	2753.98	2915.43	2668.63	2593.49	2774.41	2724.63	2639.51	2628.27	K02901	GO:0003735;GO:0005840;GO:0006412	60S ribosomal protein L27 [Sitophilus oryzae] &gt;gi|1746727450|ref|XP_030755444.1| 60S ribosomal protein L27 [Sitophilus oryzae]	1
LOC111046157	70.1564	85.9427	96.4169	151.904	147.097	139.124	67.0559	117.989	76.2252	93.4078	103.67	84.3545	136.724	114.173	92.9074	113.678	77.6785	81.47	K14258	GO:0044765	facilitated trehalose transporter Tret1 isoform X2 [Bombus impatiens]	1
LOC111056149	0.677467	1.01492	1.02099	1.00446	1.06601	1.39224	0.974306	0.983592	0.690211	1.56101	1.02376	0.644467	1.16438	1.00257	0.783521	1.03103	0.89131	1.26867	NA	GO:0005509	troponin C isoform X2 [Bombus impatiens]	1
LOC120349913	0.05808	0	0	0	0.244051	0	0	0.05891	0	0.175033	0	0	0	0	0	0	0	0	NA	NA	hypothetical protein AVEN_45070_1 [Araneus ventricosus] &gt;gi|1714998237|dbj|GBO37647.1| hypothetical protein AVEN_136746_1 [Araneus ventricosus]	1
LOC111062506	2417.38	2498.55	2498.75	2796.49	2935.22	2728.61	2904.86	2285.58	2145.19	2705.8	2358.52	2674.82	2477.58	2510.22	2583.75	2412.95	2376.65	2341	K02912	GO:0003735;GO:0006412;GO:0022625	ribosomal protein L32 [Danaus plexippus plexippus]	1
LOC111047033	6.23391	6.19796	5.45364	6.91435	6.72272	7.5035	5.25062	6.56623	6.27123	6.26481	6.68509	6.04024	7.13454	6.41215	5.45553	7.43853	6.71611	6.49309	NA	NA	PREDICTED: transmembrane protein 205 [Nasonia vitripennis]	1
LOC111047027	51.199	56.8946	57.7603	64.3986	55.3593	63.0774	60.6576	55.4409	55.4378	46.4294	53.5946	45.9302	58.9044	56.6581	56.3638	54.4423	55.2272	54.4794	K01280	GO:0070011	tripeptidyl-peptidase 2 isoform X1 [Solenopsis invicta]	1
LOC111047021	291.679	345.528	358.66	398.26	347.523	379.135	243.558	330.359	233.494	225.48	319.947	252.276	328.442	237.344	299.002	300.616	308.884	341.584	NA	NA	facilitated trehalose transporter Tret1-2 homolog [Apis mellifera] &gt;gi|1477731967|ref|XP_026300776.1| facilitated trehalose transporter Tret1-2 homolog [Apis mellifera] &gt;gi|1477731970|ref|XP_026300777.1| facilitated trehalose transporter Tret1-2 homolog [Apis mellifera] &gt;gi|1477731972|ref|XP_026300778.1| facilitated trehalose transporter Tret1-2 homolog [Apis mellifera]	1
LOC111047502	240.803	258.946	364.93	530.388	347.924	419.297	410.063	116.033	398.686	195.984	124.117	280.25	255.579	281.609	228.88	249.996	182.006	239.668	NA	NA	NA	1
LOC120350402	1.41239	2.98925	1.27374	3.52862	7.32549	11.9713	2.03648	4.86331	8.67863	3.9003	2.54775	2.06426	1.92333	0.422653	4.84864	0.205844	2.7263	0	NA	NA	NA	1
LOC111058002	0.83425	2.8395	2.31558	2.23844	2.40981	2.53868	2.31109	1.1938	1.15454	0.697432	1.16149	1.28494	1.31157	1.39796	1.87752	1.44705	2.15106	0.902511	NA	NA	NA	1
LOC111050700	134.833	141.875	144.974	159.924	140.491	172.925	164.69	144.117	127.256	124.024	148.017	112.043	149.154	143.573	140.521	135.029	134.943	142.241	K03061	GO:0005524;GO:0008233;GO:0008540;GO:0017025;GO:0030433;GO:0031595;GO:0031597;GO:0036402;GO:0045899;GO:1901800	hypothetical protein GE061_14697 [Apolygus lucorum]	1
LOC120350101	0	0	0	0.064941	0	0	0	0	0	0	0	0	0	0	0	0	0	0	NA	NA	hypothetical protein, partial [Thalassococcus profundi] &gt;gi|1435247934|gb|RDD64004.1| hypothetical protein DU478_22490 [Thalassococcus profundi]	1
LOC120350776	0.528236	0.777484	0.32177	1.25438	0.296547	0.754202	0.252314	0.904832	0.518189	0.21158	0.25106	0.828372	0.467665	0.530761	0.222883	0.500426	0.704592	0.43262	K09191	NA	ribosome biogenesis protein [Nilaparvata lugens]	1
LOC111059202	227.026	246.674	251.855	267.008	238.984	281.876	198.868	183.331	186.611	173.622	205.223	181.406	237.687	216.889	225.391	203.373	211.909	217.334	K12667	GO:0016020	PREDICTED: dolichyl-diphosphooligosaccharide--protein glycosyltransferase subunit 2 [Nasonia vitripennis]	1
LOC111051600	1217.74	1191.01	1573.47	2410.56	1396.75	1752.66	1681	593.625	2075.1	986.718	725.911	1389.79	1043.5	1246.97	1032.11	1416.43	1005.54	1158.92	K03098	GO:0005488;GO:0005622;GO:0009611;GO:0044707;GO:0044763;GO:0044767;GO:0048523	apolipoprotein D-like [Bombus impatiens] &gt;gi|815907645|ref|XP_012239549.1| apolipoprotein D-like [Bombus impatiens] &gt;gi|1366090504|ref|XP_024222538.1| apolipoprotein D-like [Bombus impatiens]	1
LOC111054286	183.673	186.484	187.563	215.414	226.574	235.736	180.936	180.836	194.074	176.847	173.557	183.649	206.154	206.412	196.569	192.702	194.149	195.961	K03031	GO:0000084;GO:0000087;GO:0000090;GO:0000186;GO:0000209;GO:0002223;GO:0002479;GO:0005654;GO:0005829;GO:0006521;GO:0006595;GO:0006977;GO:0007173;GO:0007265;GO:0007411;GO:0008286;GO:0008541;GO:0008543;GO:0009405;GO:0016032;GO:0031145;GO:0031647;GO:0033209;GO:0038061;GO:0038095;GO:0043066;GO:0043248;GO:0043488;GO:0048010;GO:0048011;GO:0050852;GO:0051436;GO:0051437;GO:0070062;GO:0090090;GO:0090263;GO:…	PREDICTED: 26S proteasome non-ATPase regulatory subunit 8-like [Nasonia vitripennis]	1
LOC111062397	0.262449	0.590644	0.884015	0.877764	1.91778	1.02498	0.919731	0.508983	1.74248	0.58047	1.45679	0.558677	0.959634	0.651932	0	1.04063	0.884053	0.695277	NA	NA	conserved hypothetical protein [Ixodes scapularis]	1
LOC111064619	121.052	147.572	146.833	164.989	174.317	194.723	129.916	146.092	149.546	136.968	140.28	178.451	157.186	161.567	146.526	145.709	158.636	157.066	K00799	GO:0008152;GO:0016740	glutathione s-transferase D1 [Nilaparvata lugens]	1
LOC111051938	184.075	195.616	191.502	200.214	188.269	219.969	186.59	147.374	217.416	175.987	160.917	193.259	194.319	201.423	186.941	177.236	180.649	186.154	NA	GO:0005509;GO:0005783;GO:0030183;GO:0042803;GO:0046982;GO:0048471	PREDICTED: tumor protein D53 homolog isoform X1 [Apis florea] &gt;gi|572268836|ref|XP_006612453.1| tumor protein D53 homolog isoform X1 [Apis dorsata] &gt;gi|1032003052|ref|XP_016769951.1| tumor protein D53 homolog isoform X1 [Apis mellifera] &gt;gi|1035594359|ref|XP_016904489.1| tumor protein D53 homolog isoform X1 [Apis cerana]	1
LOC120351023	0.026439	0	0	0.033722	0	0	0	0	0	0	0	0	0	0	0	0	0	0	NA	GO:0003964;GO:0004519;GO:0006278;GO:0090305	LINE-1 retrotransposon-like element, putative, partial [Aspergillus flavus NRRL3357] &gt;gi|220687926|gb|EED44706.1| LINE-1 retrotransposon-like element, putative [Aspergillus flavus NRRL3357]	1
LOC111052640	1.47832	1.26183	1.24595	1.71732	2.69047	3.18337	0.751729	1.56551	2.41837	0.899575	1.24141	0.561659	1.72036	1.6233	0.529487	0.619737	1.77183	1.23821	K22559	NA	COMM domain-containing protein 3 isoform X1 [Nilaparvata lugens]	1
LOC120353260	0	0	0	0.063824	0	0	0	0	0	0.030631	0	0	0	0	0.022675	0	0	0	NA	NA	uncharacterized protein LOC111050770 [Nilaparvata lugens]	1
LOC111055797	87.4352	111.789	140.765	193.229	141.779	188.99	85.1364	86.9119	123.64	76.9906	78.0841	104.875	128.14	107.899	95.8701	135.701	99.5557	106.19	K19176	NA	hypothetical protein KGM_201226 [Danaus plexippus plexippus]	1
LOC120351902	0.089761	0.563828	0.315312	0.460017	0.230921	0.367441	0	0	0.491034	0.294784	0	0.073196	0	0.566376	0.267529	0.113431	0.250913	0	K23222	NA	unnamed protein product [Callosobruchus maculatus]	1
LOC111044087	192.022	198.644	190.046	256.149	240.604	259.7	200.07	175.982	185.277	188.632	180.939	195.66	211.347	225.017	219.422	188.335	197.993	195.79	K02735	GO:0000084;GO:0000087;GO:0000090;GO:0000186;GO:0000209;GO:0002223;GO:0002479;GO:0004298;GO:0005515;GO:0005654;GO:0005739;GO:0005794;GO:0005829;GO:0005839;GO:0006521;GO:0006595;GO:0006977;GO:0007173;GO:0007265;GO:0007411;GO:0008286;GO:0008543;GO:0010499;GO:0015629;GO:0016032;GO:0031145;GO:0033209;GO:0038061;GO:0038095;GO:0043066;GO:0043488;GO:0048010;GO:0048011;GO:0050852;GO:0051436;GO:0051437;GO:…	proteasome subunit beta type-3 [Apis mellifera] &gt;gi|572265954|ref|XP_006611102.1| proteasome subunit beta type-3 isoform X2 [Apis dorsata] &gt;gi|1035611710|ref|XP_016913522.1| proteasome subunit beta type-3 [Apis cerana]	1
LOC120353302	0.158081	0.41576	0.366775	0.37336	0.461017	0.285878	0.26058	0.124721	0.177981	0.171613	0.215163	0.45836	0.21413	0.206945	0.103467	0.271615	0.177586	0.402248	NA	NA	hypothetical protein GE061_06364 [Apolygus lucorum]	1
LOC111047666	7.66423	7.89021	9.85477	11.8433	9.7257	9.65953	9.96702	8.12937	13.1464	8.99524	8.16547	9.75619	8.47455	10.0644	8.37357	10.6459	8.13812	9.81451	NA	GO:0004198;GO:0005622;GO:0006508	Peptidase C2, calpain, domain III,Peptidase C2, calpain, catalytic domain,EF-hand domain pair,Peptidase [Cinara cedri]	1
LOC111063268	92.3501	92.0523	94.0062	96.6702	96.3403	108.972	83.7795	98.2335	85.6898	85.4074	89.9329	92.3983	83.84	92.7961	89.1731	97.8093	94.6832	99.4297	K10660	GO:0008152;GO:0008270;GO:0016021;GO:0016874	E3 ubiquitin-protein ligase MARCH5-like isoform X1 [Nilaparvata lugens]	1
LOC111054211	0.691705	0.427845	0.270641	0.375745	0.745137	0.395831	0.533785	0.626408	0.192396	0.470458	0.544511	0.452966	0.414569	0.702566	0.28721	0.445377	0.25052	0.572563	NA	NA	unnamed protein product [Leptidea sinapis]	1
LOC120353872	0.071898	0.208281	0	0.275634	0.189797	0.25204	0	0	0	0.059073	0	0.142117	0.228634	0	0	0.214199	0	0.392827	NA	GO:0008237;GO:0016020	hypothetical protein LSTR_LSTR004641 [Laodelphax striatellus]	1
LOC111055340	32.5171	31.1992	32.1359	41.7738	35.8294	44.6886	37.6603	39.8639	40.1134	32.7068	31.5335	27.4343	37.339	37.1605	36.1069	31.8543	37.8519	38.0579	K13095	GO:0000398;GO:0008270;GO:0045131	splicing factor 1-like [Nilaparvata lugens]	1
LOC111055409	155.67	122.719	165.63	142.384	176.023	165.881	109.262	174.275	122.001	145.525	90.3663	129.127	102.054	137.06	107.207	133.844	189.635	125.868	NA	NA	hypothetical protein LSTR_LSTR004618 [Laodelphax striatellus]	1
LOC111053207	7.48854	5.34989	11.6681	11.0685	11.3514	8.09275	5.02831	5.0998	4.02609	6.82897	9.92128	6.82733	8.12554	6.63292	8.11207	8.17585	6.33478	6.78275	K07573	GO:0000178;GO:0003723	exosome complex component CSL4 [Nilaparvata lugens]	1
LOC120354110	0.578297	0.932256	1.38756	1.43649	1.78222	1.1186	1.69011	0.417182	1.23637	0.736951	1.25396	2.01554	1.00439	1.0324	1.30536	1.05337	0.659736	0.597579	NA	GO:0005524;GO:0016787	LOW QUALITY PROTEIN: fidgetin-like protein 1 [Ctenocephalides felis]	1
LOC111053754	30.9963	31.7313	34.0794	35.4807	30.2878	33.458	33.6074	25.265	33.3905	28.0423	29.4153	28.7302	28.8043	32.4548	30.4602	31.526	30.7035	35.7126	NA	NA	sortilin-related receptor-like [Nilaparvata lugens]	1
LOC120354331	3.24476	1.11682	0.481692	2.85521	4.22544	3.68456	2.88172	1.59479	1.51082	1.44025	0.330643	1.1948	0.467811	0.776392	3.02177	0.500675	1.19135	0.370384	NA	NA	protein jim lovell-like [Nilaparvata lugens]	1
LOC111060852	0	0.340995	0	0.412576	0.235079	0.31087	0.139307	0	0	0	0	0	0	0	0	0	0	0	NA	NA	uncharacterized protein LOC111055949 [Nilaparvata lugens]	1
LOC120354898	0.010003	0	0	0	0.007581	0.010278	0	0	0.01013	0.003893	0.00927	0	0	0	0	0	0	0	K15255	NA	uncharacterized protein LOC116162372 [Photinus pyralis]	1
LOC111045571	25.7988	24.5645	31.163	33.6172	45.3268	49.8802	31.0364	44.0007	42.7246	30.6889	32.1193	31.1721	39.988	42.4458	29.5552	32.6498	30.4444	34.0294	NA	NA	sialin-like [Nilaparvata lugens]	1
LOC120355039	0.436304	0	0.36983	0.690816	0.99673	2.10973	0	0.9418	1.78745	0	0	0	0	0	0.249093	0	0.703722	0	NA	NA	NA	1
LOC111050889	2088.34	1969.56	1872.67	2125.75	1941.87	2100.2	2073.46	1807.81	1845.88	1839.88	2022.44	1926.21	1692.92	1870.83	1968.32	1790.33	1899.49	1877.91	K00934	GO:0004054;GO:0005524;GO:0016310	arginine kinase isoform X1 [Apis mellifera]	1
LOC120355113	4.08056	2.90056	6.40303	5.04643	3.97033	5.52734	4.40598	4.56459	4.37159	3.96568	4.13893	4.08121	3.54556	3.31901	5.79992	4.54932	4.59449	5.50093	K23388	NA	ubiquitin-like protein 4A [Nilaparvata lugens] &gt;gi|1233207492|ref|XP_022202937.1| ubiquitin-like protein 4A [Nilaparvata lugens]	1
LOC120354068	0.175798	0	0	0.40531	0	0	0	0	0.073534	0	0	0	0	0.101143	0	0	0.344334	0	NA	NA	uncharacterized protein LOC111052160 isoform X1 [Nilaparvata lugens]	1
LOC111058605	559.846	678.877	881.007	1034.28	997.869	945.713	770.232	293.002	795.346	651.203	447.538	932.477	666.056	727.879	599.858	792.163	595.61	737.924	NA	NA	NA	1
LOC111053636	8.93301	15.4224	53.6282	64.114	30.95	44.769	23.6681	0	76.8333	21.9147	0	61.8314	20.7635	62.5918	23.0396	42.8327	8.87802	23.4446	NA	NA	hypothetical protein LSTR_LSTR010297 [Laodelphax striatellus]	1
LOC111058793	0	0	0	0	0.100156	0	0	0	0	0	0	0	0	0	0	0	0	0	NA	NA	NA	1
LOC111054503	59.8296	75.1248	78.1895	89.6979	81.2213	89.4122	75.1131	49.0057	97.3103	62.4406	59.6673	79.2771	71.826	76.5851	62.9981	71.3914	63.1632	79.3265	K01992	GO:0005524;GO:0008152;GO:0016021;GO:0016887	ABC transporter G family member 9 isoform X1 [Nilaparvata lugens]	1
LOC111055752	16.2679	14.1875	18.4436	17.9802	16.1258	19.2552	15.4935	19.1266	15.9163	17.6074	14.6845	17.0544	14.5244	20.1915	18.442	15.6894	16.387	13.4723	K10768	GO:0016491	alpha-ketoglutarate-dependent dioxygenase alkB homolog 6 [Nilaparvata lugens]	1
LOC120355892	0	0	0	0	9.09816	0	0	0	0	0	0	0	0	0	0	0	0	0	NA	GO:0005096;GO:0007165;GO:0043547	rho GTPase-activating protein 20-like [Nilaparvata lugens]	1
LOC111051356	0.879599	0.64814	0.621527	1.11837	1.12914	0.703662	0.655706	0.650341	1.03669	0.752354	0.644508	0.876347	0.482318	0.415371	0.766075	0.797459	1.11257	0.602789	K01262	NA	xaa-Pro aminopeptidase ApepP-like [Nilaparvata lugens]	1
LOC111058404	1.27084	1.17407	1.21945	1.25274	1.53113	1.97558	0.947238	1.15421	1.86928	0.943326	0.768805	0.922097	1.50445	0.687832	1.48299	1.19609	1.65003	1.26854	K09191	NA	zinc finger protein 77-like [Nilaparvata lugens]	1
LOC111058405	2398.56	2220.04	2409.43	2499.37	2459.05	2626.83	2553.76	2154.04	2203.81	2545.4	2317.37	2637.03	2380.59	2389.53	2528.45	2324.46	2267.84	2298.54	K02885	GO:0003735;GO:0005840;GO:0006412	PREDICTED: 60S ribosomal protein L19-like [Dendroctonus ponderosae] &gt;gi|1130221051|ref|XP_019757415.1| PREDICTED: 60S ribosomal protein L19-like [Dendroctonus ponderosae] &gt;gi|332374630|gb|AEE62456.1| unknown [Dendroctonus ponderosae] &gt;gi|478258539|gb|ENN78610.1| hypothetical protein YQE_04914, partial [Dendroctonus ponderosae] &gt;gi|478261717|gb|ENN80874.1| hypothetical protein YQE_0271…	1
LOC111058402	29.7569	30.4872	24.8385	28.9587	29.0158	32.6912	28.0207	28.5031	30.1807	27.7408	27.921	25.445	28.0309	28.0123	28.5853	28.6894	27.4207	27.0094	K03680	GO:0044237	translation initiation factor eIF-2B subunit delta [Nilaparvata lugens] &gt;gi|1233205028|ref|XP_022201623.1| translation initiation factor eIF-2B subunit delta [Nilaparvata lugens]	1
LOC111058403	2226.91	2217.28	2132.61	2566.49	2615.71	2233.65	2791.13	2079.98	2094.31	2367.6	2427.61	2524.34	2516.84	2276.4	2219.28	2396.53	2380.83	2266.35	K02868	GO:0003735;GO:0005840;GO:0006412	60S ribosomal protein L11 [Nilaparvata lugens]	1
LOC120355090	0.044951	0	0	0.14087	0	0	0	0.057846	0	0	0	0	0	0	0	0	0	0	NA	NA	NA	1
LOC111058946	227.394	240.641	263.032	250.261	256.541	273.971	248.956	271.935	216.192	233.966	272.237	229.996	250.147	242.11	258.562	254.749	265.026	260.905	K00333	GO:0003954;GO:0048038;GO:0051287;GO:0055114	PREDICTED: NADH-ubiquinone oxidoreductase 49 kDa subunit [Dendroctonus ponderosae] &gt;gi|332373630|gb|AEE61956.1| unknown [Dendroctonus ponderosae]	1
LOC111045746	295.389	329.247	328.167	365.81	365.864	447.697	285.664	247.173	249.595	269.192	297.823	283.107	348.018	314.295	327.807	299.313	277.919	302.254	K12946	GO:0005787;GO:0006465;GO:0008233;GO:0030176;GO:0045047	Signal peptidase complex subunit 1 [Caligus rogercresseyi] &gt;gi|225710450|gb|ACO11071.1| Signal peptidase complex subunit 1 [Caligus rogercresseyi] &gt;gi|225711590|gb|ACO11641.1| Signal peptidase complex subunit 1 [Caligus rogercresseyi]	1
LOC111046774	59.5449	67.7682	69.7276	70.2954	64.4169	67.3387	57.9063	65.0731	57.7024	56.8997	64.8783	55.5509	65.9583	60.0849	61.1003	69.3891	58.4991	61.1417	K21398	GO:0016020	protein Malvolio isoform X2 [Agrilus planipennis]	1
LOC111045747	106.985	99.446	116.259	120.315	124.523	120.787	107.961	110.398	100.151	112.264	103.98	124.381	110.289	108.959	111.188	100.395	97.8871	100.93	K02899	GO:0030529	uncharacterized protein LOC105201156 isoform X1 [Solenopsis invicta]	1
LOC111046776	3331.32	3335.01	3316.32	3715.16	3559.26	3492.25	3701.88	3181.72	3185.84	3326.1	3374.39	3472.12	3329.12	3229.6	3304.18	3308	3139.54	3203.49	K02937	GO:0005840	ribosomal protein L7 [Danaus plexippus plexippus]	1
LOC111045758	95.1028	93.3091	97.7875	100.966	108.493	107.814	93.8306	100.619	102.587	86.8512	75.1483	96.2656	82.5876	95.156	91.6019	88.8391	106.931	85.8351	NA	GO:0016020	unknown [Dendroctonus ponderosae]	1
LOC111054943	2290	2363.76	2249.99	2407.74	2558.72	2522.06	2576.73	2132.17	2732.53	2484.03	2380.41	2506.47	2319.47	2351.54	2444.32	2389.09	2320.2	2371.2	K02984	GO:0003735;GO:0005634;GO:0006412;GO:0022627;GO:0030154	PREDICTED: 40S ribosomal protein S3a [Dendroctonus ponderosae] &gt;gi|332374748|gb|AEE62515.1| unknown [Dendroctonus ponderosae] &gt;gi|478251135|gb|ENN71611.1| hypothetical protein YQE_11710, partial [Dendroctonus ponderosae] &gt;gi|546680324|gb|ERL90610.1| hypothetical protein D910_07957 [Dendroctonus ponderosae]	1
LOC111054380	17.7354	19.5876	15.7542	19.1166	18.2649	21.0185	17.052	17.8281	21.1335	15.7858	15.4324	15.0295	19.991	17.4676	17.9951	17.6967	17.2571	16.8067	K11341	GO:0003677;GO:0003700;GO:0005200;GO:0007067;GO:0008022;GO:0016363;GO:0035267;GO:0043967;GO:0043968;GO:0045893	YEATS domain containing protein 4 [Danaus plexippus plexippus]	1
LOC120349424	0.442931	0.602725	0.543359	0.645214	0.489656	0.667457	0.649389	0.396276	0.332373	0.77581	0.325604	0.386154	0.540069	0.409417	0.617328	0.324164	0.320362	0.212683	K08471	NA	putative gustatory receptor 28b [Melanaphis sacchari]	1
LOC111064486	24.9338	25.8811	24.1771	26.0857	24.3225	28.6615	23.4298	26.9535	25.0295	22.2903	23.8171	20.6201	24.9428	23.7983	25.8125	22.78	27.2547	24.6637	K11886	NA	proteasome-associated protein ECM29 homolog [Nilaparvata lugens]	1
LOC120349447	0	0	0	0	0	0.118255	0	0	0	0	0	0	0	0	0	0	0	0	K22984	NA	NA	1
LOC120349455	0.161424	0	0	0.308218	0.369319	0.174279	0	0	0.571448	0	0	0	0	0	0	0	0	0	NA	NA	NA	1
LOC120349453	1.7692	3.51261	3.36613	2.98637	3.54302	4.36396	2.11653	2.65734	2.33187	1.79031	3.93878	2.0289	3.78934	2.21693	2.28645	3.46757	2.39384	3.14122	K14827	NA	testis-expressed protein 10 [Acyrthosiphon pisum]	1
LOC120349454	0	0	0	0	0.203711	0	0	0.166282	0	0	0	0.175944	0	0	0	0	0	0	NA	NA	NA	1
LOC111053105	224.907	212.029	244.26	250.241	250.244	268.293	257.847	219.155	207.013	247.862	197.067	261.098	193.62	213.533	200.222	215.999	205.208	205.631	K22255	NA	ATPase inhibitor mai-2, mitochondrial [Bombus impatiens]	1
LOC111058957	268.186	250.454	289.507	307.337	288.058	254.636	259.54	282.591	268.945	251.222	251.124	269.602	262.584	250.54	271.55	263.476	280.64	245.83	K04564	GO:0006801;GO:0016491;GO:0044710	mitochondrial manganese superoxide dismutase [Cancer pagurus]	1
LOC111060259	0.85012	1.43999	0	1.37724	1.35048	1.66874	0.872829	0.610069	1.19578	0.404004	0.726465	0.742349	0	0.633696	0.442296	0.889868	0.664718	0.832321	NA	NA	NA	1
LOC111061698	21.436	20.817	21.8231	25.7963	25.1423	23.6025	23.8583	25.3496	22.9481	23.3422	22.6251	19.7309	19.6543	23.1734	24.0459	22.5559	25.9382	25.0005	K18667	NA	Activating signal cointegrator 1 complex subunit 2 [Danaus plexippus plexippus]	1
LOC111055790	21.0652	19.86	23.2895	27.1226	25.1932	27.7879	22.9582	21.3307	21.332	23.5613	21.5612	25.2052	25.7773	24.3991	23.6015	23.8617	22.8345	23.0193	K04370	GO:0000186;GO:0005085;GO:0005765;GO:0005925;GO:0006367;GO:0007050;GO:0007173;GO:0007265;GO:0007411;GO:0008286;GO:0008543;GO:0016236;GO:0032008;GO:0032947;GO:0033554;GO:0034613;GO:0038095;GO:0043547;GO:0045087;GO:0048010;GO:0048011;GO:0070062;GO:0071230;GO:0071986	ragulator complex protein LAMTOR3 isoform 1 [Homo sapiens] &gt;gi|383873252|ref|NP_001244464.1| ragulator complex protein LAMTOR3 [Macaca mulatta] &gt;gi|114595358|ref|XP_517362.2| ragulator complex protein LAMTOR3 [Pan troglodytes] &gt;gi|296195917|ref|XP_002745601.1| PREDICTED: ragulator complex protein LAMTOR3 [Callithrix jacchus] &gt;gi|332216817|ref|XP_003257548.1| ragulator complex protein …	1
LOC120349450	0	0	0	0.21465	0.054422	0	0	0	0	0	0.053237	0	0.050253	0.115832	0	0	0	0	NA	NA	NA	1
LOC111050868	3.93812	3.49538	2.73432	5.73794	7.50372	6.18342	2.44736	3.52473	0.629741	1.07891	0.704885	1.28248	0.693548	0.855119	2.33133	0.879041	0	1.2063	NA	NA	NA	1
LOC120349503	0.569264	0	0	0.503243	0.47086	0.5843	0	0.207789	0	0	0.544594	0.585526	0.786914	0.208161	0	0	0	0	NA	GO:0016491	PREDICTED: prolyl 4-hydroxylase subunit alpha-1 isoform X1 [Nasonia vitripennis] &gt;gi|645011848|ref|XP_008204500.1| PREDICTED: prolyl 4-hydroxylase subunit alpha-1 isoform X1 [Nasonia vitripennis] &gt;gi|645011854|ref|XP_008204503.1| PREDICTED: prolyl 4-hydroxylase subunit alpha-1 isoform X1 [Nasonia vitripennis] &gt;gi|645011858|ref|XP_008204505.1| PREDICTED: prolyl 4-hydroxylase subunit alpha…	1
LOC120349508	5.47027	1.52557	25.4872	6.43672	26.8617	26.9627	1.61514	1.28147	0.980615	6.21146	11.1881	0.811415	5.36908	13.6277	2.44763	5.90352	5.64231	2.38799	NA	GO:0000166;GO:0003676;GO:0031124	PREDICTED: cleavage stimulation factor subunit 2 tau variant isoform X2 [Nasonia vitripennis]	1
LOC120349792	0	0	0	0	0.427346	0	0	0	0	0	0	0	0	0	0	0	0	0	NA	NA	NA	1
LOC111057299	255.013	257.403	273.018	266.183	291.731	309.15	257.002	252.378	268.803	271.344	250.977	270.424	283.847	272.402	264.236	257.276	270.072	239.32	K03937	GO:0016651;GO:0055114	unknown [Dendroctonus ponderosae]	1
LOC111057300	460.153	447.202	507.848	475.865	522.043	568.144	443.737	456.186	345.164	422.647	420.638	406.135	454.226	436.192	453.925	418.947	416.671	415.146	K03938	NA	hypothetical protein DAPPUDRAFT_230708 [Daphnia pulex]	1
LOC111056804	2005.97	2081.04	1939.58	2178.93	2270.74	2224.02	2325.59	1854.79	2159.92	1972.72	1952.58	2055.09	1895.43	1889.76	2005.14	1918.98	1929.34	1925.22	K02870	GO:0000027;GO:0000184;GO:0003735;GO:0005515;GO:0005925;GO:0006413;GO:0006414;GO:0006415;GO:0006614;GO:0016020;GO:0019083;GO:0019843;GO:0022625;GO:0044822;GO:0070062	60S ribosomal protein L12 [Solenopsis invicta]	1
LOC120349590	101.669	99.0289	88.7487	109.283	105.61	113.389	110.937	88.7609	108.86	83.456	90.6705	86.4545	90.9309	93.4895	104.204	89.4204	87.4926	92.045	K10258	GO:0005737;GO:0006629;GO:0016021;GO:0016627;GO:0055114	very-long-chain enoyl-CoA reductase [Bombus impatiens]	1
LOC111061332	69.6505	59.1762	64.294	73.0887	64.2533	63.5574	76.7884	60.452	58.8625	56.9674	63.7323	68.2017	61.3007	59.1059	77.3748	57.858	61.3167	57.1528	K01691	GO:0016021	hypothetical protein DAPPUDRAFT_116992 [Daphnia pulex]	1
LOC111055842	166.42	132.673	126.727	175.78	140.089	161.818	136.864	107.159	146.932	110.801	122.592	127.461	145.717	143.424	152.208	118.852	119.983	127.84	K10436	NA	microtubule-associated protein RP/EB family member 1 [Solenopsis invicta]	1
LOC120348809	0	0	0	0	0.04144	0	0	0	0.031683	0	0	0.036492	0	0	0	0	0	0	NA	NA	LOW QUALITY PROTEIN: uncharacterized protein LOC112905415 [Agrilus planipennis]	1
LOC111059190	677.298	619.233	662.338	832.268	665.15	656.87	717.124	528.216	733.663	565.425	575.883	624.103	626.522	612.018	654.732	599.482	569.413	615.369	NA	GO:0008168;GO:0032259	farnesoic acid O-methyltransferase [Nilaparvata lugens]	1
LOC111052277	57.7704	72.6225	71.7353	77.1814	66.4912	77.5398	65.0829	58.5611	46.117	42.9657	62.603	44.3525	67.0541	60.8477	61.0065	65.1583	60.0282	68.0341	K08741	GO:0051321;GO:0097159;GO:1901363	mutS protein homolog 5-like [Athalia rosae]	1
LOC120349810	0	0	0	0.034459	0	0	0	0	0	0	0	0	0	0	0	0	0	0	NA	NA	NA	1
LOC111052546	1799.98	1812.47	1819.61	1990.89	2045.71	1922.27	2220.16	1704.69	1617.6	1953.62	1742.45	1942.11	1653.09	1782.13	1761.23	1765.7	1707.54	1780.87	K02955	GO:0003735;GO:0005840;GO:0006412	hypothetical protein DAPPUDRAFT_230521 [Daphnia pulex] &gt;gi|1022766578|gb|KZS11622.1| 40S ribosomal protein S14 [Daphnia magna]	1
LOC111058792	599.721	604.622	615.512	743.201	704.138	805.796	545.673	382.682	458.537	448.16	434.511	501.982	523.184	506.061	521.245	398.961	389.647	399.159	K13250	GO:0005789;GO:0016021	translocon-associated protein subunit beta [Ixodes scapularis] &gt;gi|215507967|gb|EEC17421.1| signal sequence receptor beta [Ixodes scapularis]	1
LOC120349815	486.217	581.543	547.904	590.438	575.578	691.725	379.095	387.021	342.498	376.605	503.095	400.559	532.18	409.102	484.88	431.016	436.471	473.311	NA	NA	NA	1
LOC111049689	135.882	142.592	146.765	152.711	152.472	168.859	119.295	103.241	110.812	123.55	114.655	123.854	142.469	133.681	143.904	102.948	114.491	115.913	K02503	GO:0003824;GO:0008152	histidine triad nucleotide-binding protein 1 [Solenopsis invicta] &gt;gi|751216995|ref|XP_011161466.1| histidine triad nucleotide-binding protein 1 [Solenopsis invicta]	1
LOC111050093	6.64109	7.01243	7.11199	10.9522	8.47145	10.7181	7.85004	6.57474	10.6775	7.11202	8.47361	7.85505	9.23652	9.82223	8.80391	8.30247	7.41225	8.41051	K00444	GO:0001501;GO:0005109;GO:0005578;GO:0005615;GO:0007223;GO:0007423;GO:0030111;GO:0030182;GO:0030335;GO:0042074;GO:0044464;GO:0045165;GO:0048523;GO:0060027;GO:0060560	putative secreted signaling factor WNT5 [Daphnia pulex]	1
LOC111048713	0.28123	0.348407	0.195497	0.134847	0.427933	0.472862	0.161059	0.294637	0.486228	0.305517	0.267275	0.196432	0.348301	0.23922	0.144535	0.217984	0.211587	0.537239	NA	GO:0000139;GO:0006486;GO:0008378;GO:0042339	beta-1,4-N-acetylgalactosaminyltransferase bre-4 [Apis mellifera] &gt;gi|571516375|ref|XP_006557317.1| beta-1,4-N-acetylgalactosaminyltransferase bre-4 [Apis mellifera] &gt;gi|571516378|ref|XP_006557318.1| beta-1,4-N-acetylgalactosaminyltransferase bre-4 [Apis mellifera] &gt;gi|571516381|ref|XP_006557319.1| beta-1,4-N-acetylgalactosaminyltransferase bre-4 [Apis mellifera] &gt;gi|1032017232|ref|XP…	1
LOC111062463	0.250284	0.291943	0	0.386153	0.616623	0.25183	0	0.195235	0	0	0.054469	0	0	0	0.104323	0	0	0.145934	NA	NA	NA	1
LOC111045008	776.891	908.515	1069.47	1169.59	1108.97	1113.38	898.029	998.63	722.036	820.836	908.121	914.04	1094.32	901.625	971.196	1002.02	997.46	1001.93	K01363	GO:0004197;GO:0005615;GO:0005764;GO:0051603	Sarcophaga pro-cathepsin B [Sarcophaga peregrina]	1
LOC111044969	0	0	0	0.152759	0.05185	0.041896	0	0	0.121805	0	0	0.023844	0.064953	0.032816	0	0	0	0	NA	NA	hypothetical protein GFP_L5_0150 [Glyptapanteles flavicoxis]	1
LOC111056845	83.3161	101.953	115.11	102.908	100.47	119.231	62.8972	103.346	53.1104	61.7684	96.4139	67.5477	97.8947	62.0087	82.2194	76.6733	92.7841	98.623	K12311	GO:0005488;GO:0005615;GO:0006464;GO:0015923;GO:0070062	hypothetical protein DAPPUDRAFT_324591 [Daphnia pulex]	1
LOC111044143	26.805	27.3835	26.7416	32.2689	33.6509	33.7725	29.6521	25.6231	26.9569	21.3251	25.583	22.6289	29.7497	25.7757	28.1294	22.7528	21.2411	24.8213	K23964	NA	PREDICTED: cyclin-related protein FAM58A [Dendroctonus ponderosae] &gt;gi|332373402|gb|AEE61842.1| unknown [Dendroctonus ponderosae] &gt;gi|478259608|gb|ENN79461.1| hypothetical protein YQE_04105, partial [Dendroctonus ponderosae] &gt;gi|546681713|gb|ERL91750.1| hypothetical protein D910_09076 [Dendroctonus ponderosae]	1
LOC111044163	467.863	493.776	469.107	592.335	508.335	522.649	459.018	487.194	436.149	342.375	445.208	355.994	453.567	422.364	439.056	404.902	418.291	441.82	K13525	GO:0000785;GO:0005524;GO:0005783;GO:0005829;GO:0006302;GO:0006810;GO:0008289;GO:0016567;GO:0016887;GO:0018279;GO:0019985;GO:0030433;GO:0032403;GO:0034214;GO:0035101;GO:0035861	PREDICTED: transitional endoplasmic reticulum ATPase TER94 [Nasonia vitripennis]	1
LOC111044160	355.569	371.246	353.833	404.576	398.631	392.569	355.884	338.849	262.187	361.707	339.471	375.548	367.895	367.304	354.579	347.313	358.078	349.797	K01802	GO:0000413;GO:0001933;GO:0003755;GO:0005102;GO:0005219;GO:0005528;GO:0005829;GO:0006458;GO:0006939;GO:0010459;GO:0010881;GO:0019221;GO:0019227;GO:0019855;GO:0022417;GO:0030018;GO:0030551;GO:0031000;GO:0032513;GO:0033017;GO:0033197;GO:0034704;GO:0035584;GO:0042026;GO:0042098;GO:0042542;GO:0042803;GO:0044325;GO:0048680;GO:0051280;GO:0051284;GO:0051775;GO:0055010;GO:0060315;GO:0060347;GO:0061077;GO:…	hypothetical protein DAPPUDRAFT_231749 [Daphnia pulex]	1
LOC111051065	0.084803	0.168419	0	0.142898	0.250785	0.130089	0.026842	0.1004	0.207735	0.066376	0	0.085896	0.103501	0.052476	0.128954	0.216434	0.059789	0	NA	GO:0000166;GO:0000724;GO:0004672;GO:0005654;GO:0006468;GO:0032404;GO:0046983;GO:0050794;GO:0071478	hypothetical protein BATDEDRAFT_32800 [Batrachochytrium dendrobatidis JAM81] &gt;gi|328774353|gb|EGF84390.1| hypothetical protein BATDEDRAFT_32800 [Batrachochytrium dendrobatidis JAM81]	1
LOC111059479	28.059	35.6029	38.294	39.3991	35.816	44.8336	27.9798	25.1789	32.5845	25.5111	26.265	29.5517	32.6111	29.7865	27.0661	32.6844	31.4676	31.2126	NA	NA	PREDICTED: D-arabinitol dehydrogenase 1-like [Dendroctonus ponderosae] &gt;gi|332373070|gb|AEE61676.1| unknown [Dendroctonus ponderosae] &gt;gi|478251382|gb|ENN71848.1| hypothetical protein YQE_11466 [Dendroctonus ponderosae]	1
LOC111045302	25.0622	84.7931	54.4267	412.286	64.1268	73.7089	43.2602	95.9236	50.1914	126.256	46.6813	60.1939	108.881	130.723	94.2321	71.1883	143.296	61.4808	K20668	NA	NA	1
LOC111045303	20.9299	42.7401	24.83	232.078	20.2823	23.9945	14.4431	38.2582	25.8356	32.4098	16.059	17.665	31.3667	32.2759	26.2889	21.6717	47.624	21.0474	K20668	NA	NA	1
LOC111047166	78.7822	83.5618	93.1992	91.081	145.197	100.993	73.8712	77.5854	115.343	63.6315	108.891	64.0522	95.6446	79.9617	81.1267	78.2026	76.2536	79.2523	K02729	GO:0004298;GO:0005634;GO:0005737;GO:0010499;GO:0019773;GO:0043161	proteasome subunit alpha type-5 [Agrilus planipennis]	1
LOC120349618	13.9624	38.4951	16.2308	13.7832	43.7516	26.1299	10.7526	12.2065	16.2847	8.33034	10.0751	19.368	20.1607	17.1957	8.84484	6.44112	5.70801	9.37711	NA	NA	uncharacterized protein LOC100747350 [Bombus impatiens]	1
LOC111049942	13.1806	12.3575	12.1347	16.7963	13.5893	15.6776	9.36904	16.0662	16.2304	14.8457	7.43823	9.95747	9.53846	15.2472	12.2852	10.5324	15.7206	9.28798	NA	NA	PREDICTED: myomegalin-like isoform X2 [Elephantulus edwardii]	1
LOC120349882	0	0	0	0	0.040687	0.115972	0.067618	0.058253	0	0.063065	0	0	0.038922	0.050672	0	0.091361	0.032302	0	K07488	NA	hypothetical protein ANCCAN_09452 [Ancylostoma caninum]	1
LOC111054977	6.06387	8.31175	9.08923	8.34937	7.44125	9.93421	3.13106	10.9839	3.18242	1.79183	9.59567	2.46764	9.8724	2.86131	6.95561	5.7417	6.3163	8.4473	NA	NA	acetylcholine receptor subunit alpha-type acr-16 isoform X1 [Acyrthosiphon pisum]	1
LOC111046998	1665.58	1548.75	1556.4	1846.54	1871.4	1728.1	1777.25	1548.5	1717.79	1749.27	1635.62	1810.82	1655.94	1671.15	1724.04	1672.07	1598.09	1606.19	K02949	GO:0003735;GO:0005840;GO:0006412;GO:0019843	ribosomal protein S11 isoform 1 [Euphydryas aurinia]	1
LOC111049512	0.573084	0.284717	0.277077	0.536416	0.791975	0.302941	0.317625	0.312234	0.475234	0.507529	0	0.530893	0.582084	0.272947	0.222673	0.173996	0.160376	0.415168	NA	GO:0005488	hypothetical protein DAPPUDRAFT_311166 [Daphnia pulex]	1
LOC120349916	0	0	0	0.043949	0	0	0	0	0	0	0	0	0	0	0	0	0	0	NA	NA	hypothetical protein DAPPUDRAFT_108429 [Daphnia pulex]	1
LOC120349561	0.172029	0	0.029898	0.100407	0.239233	0	0	0.022976	0	0	0	0	0	0.067475	0	0	0	0	NA	NA	uncharacterized protein LOC111055949 [Nilaparvata lugens]	1
LOC120349932	0.200937	0.228453	0	0.580729	0.112581	0.562199	0	0.345822	0.318427	0.473973	0.257471	0	0.084394	0.184232	0.1598	0.083942	0.258373	0	NA	NA	NA	1
LOC111048799	41.4962	45.9986	50.2633	48.0077	51.6935	54.9606	40.2481	53.2823	38.9548	32.7058	43.8858	33.0672	48.8006	40.5305	46.8212	48.28	44.1649	45.7062	K07390	GO:0005623;GO:0008152;GO:0009987;GO:0044699;GO:0065008	Monothiol glutaredoxin-S17 [Lepeophtheirus salmonis]	1
LOC120349569	0.093191	0.142122	0.122277	0.294411	0.465274	0.528726	0	0.121454	0	0	0	0.115363	0.169848	0	0	0	0.073305	0	NA	NA	NA	1
LOC120349566	0.397658	0.629772	0.22256	0.335193	0.466315	1.16925	0.081904	0.514658	0.175334	0	0.070888	0.262135	0.257824	0.08835	0.156739	0.570583	0	0.136935	NA	NA	NA	1
LOC111044852	22.3959	19.7502	21.1362	23.7335	25.3816	24.3443	19.9672	25.4243	15.3816	18.5334	17.6929	20.9183	22.9019	20.6811	20.0697	18.4281	23.4423	24.0537	K13355	NA	nucleoside diphosphate-linked moiety X motif 19 [Acyrthosiphon pisum]	1
LOC111043743	61.6895	67.8295	65.5584	81.2948	73.1251	85.9193	53.1077	51.8594	56.8443	45.8494	47.3335	50.8038	62.6491	58.9439	63.0322	55.9127	53.6939	57.1219	K01254	GO:0004177;GO:0004301;GO:0004463;GO:0005515;GO:0005654;GO:0005829;GO:0008237;GO:0008270;GO:0019369;GO:0019370;GO:0043171;GO:0044822;GO:0050896;GO:0070062	putative leukotriene A4 hydrolase [Daphnia pulex]	1
LOC111047708	1.12516	1.82159	1.28591	1.99452	1.25759	1.54478	1.36998	1.20987	1.00296	1.61107	1.04479	1.13468	1.20624	1.16568	0.578539	1.55572	1.01744	1.84462	NA	NA	NA	1
LOC111054564	159.684	162.866	154.722	204.874	151.711	187.058	171.26	122.582	163.655	133.887	135.481	132.657	153.361	162.807	165.559	142.089	140.428	143.587	NA	NA	uncharacterized protein LOC100745296 isoform X1 [Bombus impatiens]	1
LOC111061949	85.4832	108.287	132.458	113.823	126.203	125.746	98.5824	55.4466	152.526	97.5363	85.5907	138.665	106.515	120.891	95.8442	106.127	88.0391	106.621	NA	NA	elongation of very long chain fatty acids protein AAEL008004 isoform X3 [Solenopsis invicta]	1
LOC120349667	0	0.198905	0	0.391922	0	0.192415	0.076437	0	0	0.203048	0	0	0	0	0	0	0	0.124725	NA	NA	uncharacterized protein LOC100569189 [Acyrthosiphon pisum]	1
LOC111048242	23.6895	25.8179	24.6472	28.4938	25.7383	30.5622	24.9815	24.4879	25.958	22.5724	21.48	20.2891	24.1575	26.262	24.7754	24.9908	25.7626	23.7973	K11996	GO:0002098;GO:0005488;GO:0005737;GO:0006464;GO:0008641;GO:0016779;GO:0016783;GO:0034227	PREDICTED: adenylyltransferase and sulfurtransferase MOCS3-like [Saccoglossus kowalevskii]	1
LOC111062043	215.609	223.394	238.763	271.874	289.3	271.921	257.699	226.409	265.549	239.789	226.092	244.047	241.241	245.896	251.132	218.081	215.222	218.195	K02728	GO:0000932;GO:0004298;GO:0005634;GO:0005886;GO:0010499;GO:0019773;GO:0043161;GO:0070062	PREDICTED: proteasome subunit alpha type-4 [Dendroctonus ponderosae] &gt;gi|332376146|gb|AEE63213.1| unknown [Dendroctonus ponderosae] &gt;gi|478259623|gb|ENN79476.1| hypothetical protein YQE_04120, partial [Dendroctonus ponderosae] &gt;gi|546679426|gb|ERL89890.1| hypothetical protein D910_07249 [Dendroctonus ponderosae]	1
LOC120349950	0.155045	0.071489	0.130779	0.360824	0.314296	0.13939	0.040718	0.169703	0.103341	0.135909	0.08883	0.069433	0	0.238868	0.036941	0.098699	0.054853	0.164649	NA	NA	NA	1
LOC120349947	0	0	0.126472	0	0.19963	0.161669	0	0	0	0	0.092695	0.073999	0.085892	0	0.128191	0.076338	0	0	K23222	NA	uncharacterized protein LOC100158389 [Xenopus laevis]	1
LOC111043319	413.461	454.411	455.217	469.17	428.639	521.515	364.883	314.517	356.237	323.373	362.056	358.569	424.198	397.973	406.677	360.578	355.244	372.156	K08056	GO:0002479;GO:0003756;GO:0004197;GO:0004629;GO:0005515;GO:0005634;GO:0005788;GO:0005925;GO:0006508;GO:0006606;GO:0006621;GO:0007165;GO:0009986;GO:0015036;GO:0016740;GO:0018279;GO:0034975;GO:0034976;GO:0043065;GO:0043687;GO:0044822;GO:0055114;GO:0070062	unknown [Dendroctonus ponderosae]	1
LOC111063039	11.3658	8.97039	15.6273	15.5027	8.21779	21.3882	11.4574	9.79068	11.3381	10.3419	8.10356	7.31303	7.8024	10.5123	9.15094	10.2699	9.15483	13.9643	K22855	GO:0016740	PREDICTED: protein-lysine N-methyltransferase N6AMT2 [Anolis carolinensis]	1
LOC120349983	0.896829	1.63382	0.584085	1.44318	1.82775	0.794952	0.574584	2.15245	0.488661	0.631312	2.33814	0.199586	0.667751	0.934824	0.702726	0	0.756385	1.99881	NA	NA	NA	1
LOC111060442	86.6356	79.0114	80.9541	86.166	88.3865	101.465	87.8566	72.9393	100.043	91.0113	73.7638	82.7035	85.1731	90.3297	86.624	73.245	81.2893	81.7937	NA	NA	unknown [Dendroctonus ponderosae] &gt;gi|546680295|gb|ERL90593.1| hypothetical protein D910_07940 [Dendroctonus ponderosae]	1
LOC120349992	0	0.150157	0	0.349461	0.069428	0.111015	0.21119	0.122949	0	0.223596	0.075743	0.111691	0.041865	0.101785	0.159919	0	0.237143	0.06167	K22984	NA	NA	1
LOC111046678	14.3686	17.6788	16.1181	15.4976	17.0134	18.4783	14.2245	15.1036	15.9034	15.2006	14.4427	12.987	17.2186	14.1559	16.8042	13.0224	16.9162	15.7362	NA	NA	PREDICTED: organic cation transporter 1-like [Nasonia vitripennis] &gt;gi|645016178|ref|XP_008211371.1| PREDICTED: organic cation transporter 1-like [Nasonia vitripennis] &gt;gi|645016180|ref|XP_008211372.1| PREDICTED: organic cation transporter 1-like [Nasonia vitripennis]	1
LOC120349993	10.7518	11.5162	11.1188	8.76552	10.305	16.9554	7.81224	14.1483	8.70879	7.39422	10.8271	6.95276	11.1306	9.80684	10.7615	10.9076	11.3795	11.7624	NA	NA	NA	1
LOC120350035	0.665159	0.378086	0.664621	0.446942	1.2678	0.945135	0.948565	0.765973	0.637895	0.174584	0.701654	0.569848	0.666417	0.588107	0.892241	0.705967	0.875292	0.833727	NA	NA	transposase [Aphis gossypii]	1
LOC111053889	31.4557	35.2403	31.4478	33.8575	35.6622	39.2874	37.6956	34.2299	33.5574	34.1234	29.3838	35.5128	35.5893	33.3726	37.9505	34.7219	33.2655	33.4027	K05290	GO:0003756;GO:0003923;GO:0005515;GO:0006457;GO:0006501;GO:0006508;GO:0008233;GO:0016255;GO:0034235;GO:0034394;GO:0042765	putative GPI-anchor transamidase [Solenopsis invicta]	1
LOC120349724	3.76986	6.21328	7.48269	5.57769	11.4592	7.41049	2.50889	7.74782	2.70173	4.11446	6.18474	3.19027	4.1288	3.5376	3.43935	3.7125	3.68086	4.45171	NA	NA	organic cation transporter protein isoform X1 [Solenopsis invicta]	1
LOC111053891	31.8511	32.9649	41.4488	41.8941	69.296	50.3442	37.7609	49.0117	28.5811	41.3812	52.792	46.4425	43.2378	43.6705	45.0203	44.97	37.5184	46.838	K08202	NA	organic cation transporter protein isoform X1 [Solenopsis invicta]	1
LOC111046790	0.678852	0.496415	0.890452	1.03252	0.91746	1.38074	0.455791	0.877715	0	0.540567	0.240048	0.380033	0.604575	0.761947	0.187821	0.670271	0.322396	0.236507	K02873	GO:0000184;GO:0003735;GO:0005515;GO:0005634;GO:0006413;GO:0006414;GO:0006415;GO:0006614;GO:0016020;GO:0019083;GO:0022625;GO:0044822	PREDICTED: 60S ribosomal protein L13 [Dendroctonus ponderosae] &gt;gi|332373968|gb|AEE62125.1| unknown [Dendroctonus ponderosae]	1
LOC120350067	0.701339	0	0	0.277758	0.934317	0.18477	0	0	0	0	0.198638	0	0	0	0	0	0	0.220277	NA	NA	NA	1
LOC120350079	3271.56	2942.85	3046.16	3504.16	3197.2	3287.21	3534.38	2934.23	3095.47	3346.9	3223.46	3422.02	2877.25	2962.38	3198.03	2994.18	2914.88	2897.46	K02873	GO:0000184;GO:0003735;GO:0005515;GO:0005634;GO:0006413;GO:0006414;GO:0006415;GO:0006614;GO:0016020;GO:0019083;GO:0022625;GO:0044822	PREDICTED: 60S ribosomal protein L13 [Dendroctonus ponderosae] &gt;gi|332373968|gb|AEE62125.1| unknown [Dendroctonus ponderosae]	1
LOC120350701	0	0	0	0.13234	0	0	0	0	0	0	0	0	0	0	0	0	0	0	NA	GO:0000166;GO:0003723;GO:0005634;GO:0006397	hypothetical protein GE061_12685 [Apolygus lucorum] &gt;gi|1783086031|gb|KAE9442318.1| hypothetical protein GE061_12692 [Apolygus lucorum]	1
LOC120350152	0.327031	0.214372	0.393351	9.82473	0.488266	0.507926	0.321822	0.141599	0.251172	0.611075	0.360075	0.44437	0.343932	0.322798	0.434017	0.095253	0.392098	0.435492	K19323	NA	ataxin-10 [Bombus impatiens]	1
LOC111063965	0	0.259987	0	0	0.262361	0.143717	0	0	0.17736	0	0	0.21144	0.307776	0	0	0	0	0	NA	GO:0004997;GO:0007186;GO:0016021	hypothetical protein DAPPUDRAFT_22381 [Daphnia pulex]	1
LOC120350191	2.75608	2.11077	3.24675	2.68834	2.18042	6.34087	2.32243	2.33284	3.09485	4.74522	2.34233	4.01483	2.88884	3.49957	3.11699	2.49301	2.50916	2.73257	NA	NA	NA	1
LOC111060002	97.834	150.291	154.661	151.979	136.051	204.758	67.2863	139.56	44.8367	51.5743	78.4392	53.2459	103.044	63.4461	96.6996	99.0649	109.848	115.486	NA	NA	PREDICTED: uncharacterized protein LOC100680511 [Nasonia vitripennis]	1
LOC111057459	57.6521	62.3471	64.4342	74.1318	60.525	71.3516	57.6559	57.0008	54.0197	47.2656	64.6759	48.54	58.4539	56.9926	57.8258	54.6544	57.6691	60.2972	K17302	GO:0005198;GO:0006468;GO:0006886;GO:0016192;GO:0016905;GO:0030117	hypothetical protein FOCC_FOCC006007 [Frankliniella occidentalis]	1
LOC111048114	0	1.15336	0.529766	1.92061	2.17531	0.752593	0	0.819695	0.635844	1.20857	0	0.590241	1.68842	1.0608	0.544651	0	0	0.391746	NA	NA	NA	1
LOC111046469	446.688	520.711	761.606	937.703	716.118	813.294	727.781	228.946	868.899	478.143	332.495	443.107	484.521	527.602	469.055	640.642	424.007	563.259	NA	GO:0005549	odorant binding protein 8 [Nilaparvata lugens]	1
LOC120348731	21.2948	25.2269	23.7657	25.5709	24.6983	28.7713	26.3972	25.9747	23.1714	23.4785	23.3355	24.6125	25.9647	23.1604	24.2743	24.302	23.176	23.4686	K17796	GO:0005744;GO:0016021;GO:0030150	mitochondrial import inner membrane translocase subunit Tim21 isoform X1 [Zootermopsis nevadensis] &gt;gi|1227986787|ref|XP_021925076.1| mitochondrial import inner membrane translocase subunit Tim21 isoform X1 [Zootermopsis nevadensis] &gt;gi|1227986789|ref|XP_021925077.1| mitochondrial import inner membrane translocase subunit Tim21 isoform X1 [Zootermopsis nevadensis] &gt;gi|646711510|gb|KDR166…	1
LOC111064585	40.3163	44.628	41.65	44.6287	46.7046	46.4887	42.7953	38.1166	52.38	41.8682	35.9657	41.6082	46.9886	41.1712	46.2773	42.3453	40.9917	43.2239	K14823	NA	rRNA processing protein Ebp2 [Nilaparvata lugens]	1
LOC111050616	41.7608	47.6575	49.0656	48.9877	50.5939	58.3243	43.8635	44.0034	58.5399	47.4238	42.5685	44.8228	42.3409	52.1176	42.4741	48.8384	44.2595	44.9483	NA	NA	tetraspanin, putative [Ixodes scapularis]	1
LOC120350333	0.084565	0.208739	0.036195	0.208977	0.293068	0.17392	0.061326	0.129452	0.073087	0.055337	0.078702	0.049718	0.089536	0.153956	0.113356	0.110027	0.082522	0.026715	NA	NA	BTB/POZ domain-containing protein 1 [Bombus impatiens] &gt;gi|1366101024|ref|XP_024223716.1| BTB/POZ domain-containing protein 1 [Bombus impatiens]	1
LOC111058053	11.0358	10.2302	9.44005	14.3492	14.7574	13.7024	9.68224	9.09739	12.606	9.43323	9.87103	9.18778	10.4941	10.8673	13.1192	9.08688	9.80368	10.3754	K19269	GO:0008152	unknown [Dendroctonus ponderosae]	1
LOC111049887	25.7715	28.0521	24.2175	34.5783	24.7976	32.5738	21.563	12.3755	13.1122	15.3699	20.3044	10.4214	12.0466	19.4008	22.3092	9.91886	10.8614	16.0143	K01953	GO:0044763	unknown [Dendroctonus ponderosae]	1
LOC111056866	57.9814	62.9212	60.2719	71.3313	62.0819	64.1932	59.3649	58.0145	57.0979	52.0982	56.8701	51.3766	55.5224	56.9206	56.2588	54.2735	58.3588	64.385	K01376	GO:0005515;GO:0006508;GO:0016790;GO:0033146;GO:0044424;GO:0071567	ufm1-specific protease 2 [Bombus impatiens]	1
LOC111055636	0.237194	0.307018	0.173059	0.175354	0.310618	0.335765	0.231115	0.130578	0	0.379593	0.057676	0.275322	0.367895	0.147785	0.203888	0	0	0.091609	NA	NA	PREDICTED: uncharacterized protein LOC100121292 isoform X2 [Nasonia vitripennis] &gt;gi|644994047|ref|XP_008214029.1| PREDICTED: uncharacterized protein LOC100121292 isoform X2 [Nasonia vitripennis] &gt;gi|644994049|ref|XP_008214036.1| PREDICTED: uncharacterized protein LOC100121292 isoform X2 [Nasonia vitripennis]	1
LOC111051930	2432.79	2251.88	2386.78	2688.09	2651.33	2442.52	2616.49	2182.59	2007.93	2595.38	2408.27	2694.37	2402.73	2383	2516.17	2263.15	2266.39	2236.21	K02964	GO:0003723;GO:0003735;GO:0005840;GO:0006412	PREDICTED: 40S ribosomal protein S18 [Dendroctonus ponderosae] &gt;gi|332373488|gb|AEE61885.1| unknown [Dendroctonus ponderosae] &gt;gi|478258627|gb|ENN78677.1| hypothetical protein YQE_04849, partial [Dendroctonus ponderosae] &gt;gi|546685783|gb|ERL95232.1| hypothetical protein D910_12499 [Dendroctonus ponderosae]	1
LOC111057240	0.194204	0.188217	0.446694	0.298186	0.338833	0.27952	0.138751	0.32891	0.351661	0.363839	0.207753	0.31076	0.194388	0.286398	0.19529	0.252253	0.237388	0.153875	NA	NA	PREDICTED: uncharacterized protein LOC100680220 [Nasonia vitripennis] &gt;gi|645035551|ref|XP_008216752.1| PREDICTED: uncharacterized protein LOC100680220 [Nasonia vitripennis]	1
LOC111053031	22.0627	22.6616	19.8518	22.1754	24.8247	28.105	14.601	18.2082	21.8793	17.8526	12.3891	15.6864	21.7007	20.5307	18.4391	17.3043	14.527	18.8762	K10745	NA	ribonuclease H2 subunit C isoform X1 [Agrilus planipennis]	1
LOC111056770	22.6109	23.9374	24.0965	25.7758	28.9849	30.5206	24.3247	22.4959	26.5859	22.5285	23.9346	22.8234	27.7049	26.3683	25.5774	22.5811	23.9315	26.3592	K11687	NA	PREDICTED: poly(ADP-ribose) glycohydrolase ARH3-like isoform X1 [Dendroctonus ponderosae] &gt;gi|332376128|gb|AEE63204.1| unknown [Dendroctonus ponderosae]	1
LOC111047550	116.216	188.747	215.566	139.553	205.717	237.692	65.2292	185.609	108.592	104.606	139.468	135.928	185.501	169.856	127.126	84.5298	127.19	127.204	NA	NA	hypothetical protein IscW_ISCW001700 [Ixodes scapularis]	1
LOC111047551	76.0018	110.195	123.631	101.131	117.336	126.95	71.2373	99.0245	78.6558	78.8354	72.9046	101.177	98.7398	91.7877	71.9061	66.4923	82.0284	77.4278	NA	NA	PREDICTED: alpha-tocopherol transfer protein-like [Saccoglossus kowalevskii]	1
LOC111049635	79.3998	87.057	81.6018	84.4715	89.4318	92.8463	84.1824	83.335	79.2264	77.9193	75.4367	81.54	85.9869	87.0031	80.078	76.2845	81.7352	83.0173	K03124	GO:0001047;GO:0005654;GO:0005730;GO:0006355;GO:0006367;GO:0006368;GO:0008270;GO:0016032;GO:0017025;GO:0046966	PREDICTED: transcription initiation factor IIB [Dendroctonus ponderosae] &gt;gi|332376975|gb|AEE63627.1| unknown [Dendroctonus ponderosae] &gt;gi|478253526|gb|ENN73844.1| hypothetical protein YQE_09536, partial [Dendroctonus ponderosae] &gt;gi|546685398|gb|ERL94911.1| hypothetical protein D910_12183 [Dendroctonus ponderosae]	1
LOC111057107	5.13855	9.59016	9.69791	8.57113	8.81209	9.80216	6.31232	8.04897	2.34171	4.08497	13.804	4.25796	9.41902	5.1003	5.2173	5.65409	10.6223	9.28457	NA	NA	NA	1
LOC111060975	82.3143	78.5093	74.1788	93.9339	91.8137	102.886	88.7763	79.2034	105.234	94.3036	78.1486	99.5506	92.0119	102.226	88.9478	90.2299	86.9932	86.7406	NA	GO:0016020;GO:0016757	hypothetical protein LSTR_LSTR016600 [Laodelphax striatellus]	1
LOC111044988	23.7155	28.0552	23.2394	29.4901	27.2557	30.2606	25.0699	25.1066	23.6146	18.8527	20.5644	22.2019	26.6836	21.9503	24.6913	21.3769	22.8955	24.4963	K15284	GO:0016021	PREDICTED: solute carrier family 35 member E2-like [Nasonia vitripennis]	1
LOC111055661	142.736	122.784	130.423	144.105	164.782	157.342	148.777	133.936	145.779	150.608	143.264	148.944	148.689	155.185	153.325	145.931	140.192	123.574	K17778	GO:0005744;GO:0007605;GO:0008270;GO:0008565;GO:0042719;GO:0042803;GO:0044267;GO:0045039;GO:0051087;GO:0072321	hypothetical protein DAPPUDRAFT_301862 [Daphnia pulex]	1
LOC111044706	0.777028	0.691598	0.321879	0.594638	0.738317	0.977156	0.522954	0.392356	0.408081	0.369608	0.613213	0.520613	0.332179	0.677782	0.292902	0.363965	0.753629	0.328872	NA	GO:0005488;GO:0006366;GO:0009653;GO:0021537;GO:0030182;GO:0048468;GO:0048522;GO:0048523;GO:2000026	nuclear receptor subfamily 2 group F member 6 [Solenopsis invicta]	1
LOC111044713	182.751	183.751	184.282	185.877	195.508	216.338	201.301	172.099	171.543	196.245	171.168	198.596	189.81	184.74	194.933	189.984	200.395	179.214	NA	GO:0016020	hypothetical protein DAPPUDRAFT_230425 [Daphnia pulex]	1
LOC111054311	26.5111	27.0092	20.6422	28.8829	27.5207	28.159	24.3883	23.7114	21.9142	20.925	25.2277	22.1218	26.879	23.796	25.7355	22.6179	24.8618	23.9445	K14302	NA	nucleoporin Nup37 [Bombus impatiens]	1
LOC120350221	0	0	0	0.034421	0	0	0.01598	0	0.007653	0	0.030127	0	0	0.001977	0	0	0.020063	0.009733	NA	NA	uncharacterized protein LOC102079115 isoform X1 [Oreochromis niloticus]	1
LOC111050347	192.809	199.124	188.059	212.944	209.241	241.804	201.377	185.54	184.227	182.068	185.319	177.946	207.242	200.932	199.487	192.226	202.072	198.53	K03064	GO:0005524;GO:0008233;GO:0008540;GO:0017025;GO:0030433;GO:0031595;GO:0031597;GO:0036402;GO:0045899;GO:1901800	unknown [Dendroctonus ponderosae]	1
LOC120350461	8.52867	0	11.172	7.84163	7.77415	5.04624	7.21106	0	2.40669	3.80607	2.79603	6.18187	5.66412	0	6.4749	5.24509	0.221369	7.3662	NA	NA	NA	1
LOC111046342	161.884	187.643	178.465	199.211	185.303	197.373	165.028	166.38	148.365	148.321	164.996	151.78	178.058	163.064	168.997	157.814	167.806	172.188	K03033	GO:0000502;GO:0030234;GO:0042176;GO:0050790	probable 26S proteasome non-ATPase regulatory subunit 3 [Solenopsis invicta]	1
LOC111050152	137.537	169.954	194.369	223.572	178.683	226.519	178.912	78.2574	164.133	108.364	109.473	157.244	147.52	153.148	144.685	169.643	128.272	144.236	K09645	GO:0004180;GO:0006508	venom serine carboxypeptidase [Acyrthosiphon pisum]	1
LOC120350465	0	0	0	0	0.129902	0	0	0	0	0	0	0	0	0	0	0	0	0	NA	NA	uncharacterized protein K02A2.6-like [Agrilus planipennis]	1
LOC111050715	0.751948	0.073427	0.216753	0.426399	2.71849	0.809459	0.298652	0.754932	0.44302	0.621835	0.659309	0.266783	0.380674	0	0	0	0	0.236523	NA	GO:0008233	trypsin-1-like [Agrilus planipennis]	1
LOC120350468	13.007	17.0606	14.4444	11.5229	13.0905	37.466	20.2618	15.5489	14.2615	11.9421	14.075	12.8098	16.9546	14.0942	17.1435	14.215	17.2766	19.4275	K14773	GO:0005730;GO:0006364;GO:0032040;GO:0070181	rRNA-processing protein UTP23 homolog [Bombus impatiens]	1
LOC111045437	63.5455	70.5593	84.7605	68.0962	77.2171	89.1946	61.3941	76.3385	72.2726	68.8432	64.7982	69.8889	66.5455	71.1057	63.1463	66.0898	68.1482	68.0754	NA	NA	carboxylesterase [Tribolium castaneum]	1
LOC111054144	5.15858	4.84931	5.8517	4.99727	6.22454	6.47989	5.29773	4.89713	6.6305	5.54515	4.79375	6.86584	5.69179	5.61395	5.49159	6.17951	4.47261	5.18056	K20291	GO:0005515;GO:0006890;GO:0007030;GO:0017119;GO:0048213	conserved oligomeric Golgi complex subunit 4 isoform X1 [Bombus impatiens]	1
LOC111056008	3.56042	4.09409	2.93798	5.3637	3.50631	4.46608	3.64916	5.692	3.55598	2.13414	3.63633	2.83211	4.0515	4.60633	4.05357	3.32077	3.58627	3.26794	K23362	NA	metallophosphoesterase 1 [Bombus impatiens]	1
LOC111053805	36.8073	33.9902	36.4987	89.979	78.5313	68.4534	70.7813	79.6334	70.7353	43.7023	41.9226	42.1342	67.9943	63.4623	41.4555	54.728	59.4312	53.9962	K13943	NA	Krueppel-like factor 10 [Bombus impatiens]	1
LOC111058050	265.929	281.681	385.465	317.067	340.645	400.019	272.139	267.653	136.837	269.342	265.186	273.366	290.768	267.071	286.189	281.353	264.714	269.583	NA	NA	NA	1
LOC111049749	313.534	315.446	309.789	381.403	379.688	365.514	343.822	288.931	252.673	298.101	292.525	313.709	319.676	312.423	305.638	263.151	274.758	270.026	K02738	GO:0000084;GO:0000087;GO:0000090;GO:0000186;GO:0000209;GO:0002223;GO:0002479;GO:0004298;GO:0005654;GO:0005794;GO:0005829;GO:0005839;GO:0006521;GO:0006595;GO:0006977;GO:0007173;GO:0007265;GO:0007411;GO:0008286;GO:0008543;GO:0010499;GO:0016032;GO:0031145;GO:0033209;GO:0038061;GO:0038095;GO:0043066;GO:0043488;GO:0048010;GO:0048011;GO:0050852;GO:0051436;GO:0051437;GO:0070062;GO:0090090;GO:0090263	proteasome subunit beta type-6 isoform X1 [Bombus impatiens]	1
LOC120350265	0.084677	0.087262	0.043126	0.039169	0.288788	0.090961	0.051548	0.095323	0.071435	0.033188	0.215826	0	0.029093	0.108934	0.033935	0	0.02932	0.193471	NA	NA	zinc finger DNA binding protein [Pectinophora gossypiella]	1
LOC111047245	78.8467	78.9776	74.4957	83.1517	83.7289	88.0068	87.4905	68.0797	95.2502	83.0164	68.3888	80.3044	76.7102	87.4799	82.0339	75.8164	78.9979	76.4882	K12581	GO:0000289;GO:0003700;GO:0003723;GO:0004535;GO:0005515;GO:0005634;GO:0005829;GO:0006355;GO:0008284;GO:0008285;GO:0030014;GO:0035195;GO:0043928;GO:0046872;GO:0061014;GO:0090503	CCR4-NOT transcription complex subunit 7 isoform X1 [Apis mellifera] &gt;gi|572270285|ref|XP_006613141.1| CCR4-NOT transcription complex subunit 7 isoform X1 [Apis dorsata] &gt;gi|820849509|ref|XP_012342455.1| PREDICTED: CCR4-NOT transcription complex subunit 7 isoform X1 [Apis florea] &gt;gi|1035597150|ref|XP_016905941.1| CCR4-NOT transcription complex subunit 7 isoform X2 [Apis cerana] &gt;gi|1…	1
LOC120350541	0	0	0	0	0.04808	0.087801	0	0	0	0	0.064333	0	0	0	0	0	0.133445	0	NA	NA	NA	1
LOC111054538	66.3831	63.2508	61.5523	66.0716	77.8075	69.3478	69.4684	64.6013	68.5322	65.5111	57.5565	62.547	63.2457	63.4355	62.7243	61.034	60.0738	58.6488	K07942	GO:0000139;GO:0003924;GO:0005525;GO:0007264;GO:0008047;GO:0009404;GO:0015031;GO:0019904;GO:0031584;GO:0034067;GO:0042147;GO:0046872;GO:0070062	hypothetical protein DAPPUDRAFT_230571 [Daphnia pulex]	1
LOC111044353	29.9407	32.984	33.8026	36.7546	36.4918	33.9525	24.4191	24.6023	27.4083	22.7132	27.4363	24.0601	27.728	27.2582	30.5058	29.5548	24.7452	29.6392	NA	NA	LOW QUALITY PROTEIN: electroneutral sodium bicarbonate exchanger 1 [Nylanderia fulva]	1
LOC111059233	93.7702	98.0681	89.4196	102.116	100.001	110.499	88.7861	85.0989	97.8773	91.2614	71.1002	98.0092	93.6566	98.0874	89.6097	80.6297	105.265	90.3957	K01519	GO:0005488;GO:0005829;GO:0009117;GO:0009143;GO:0035870;GO:0036220;GO:0036222	inosine triphosphate pyrophosphatase [Nothoprocta perdicaria]	1
LOC111058736	35.2911	36.5188	36.7205	40.6477	38.1767	55.2885	37.9369	44.2879	46.0241	29.4934	37.9638	31.5073	43.0272	32.7827	37.4369	32.4665	40.1798	37.57	K23114	NA	protein-glutamate O-methyltransferase-like isoform X1 [Zootermopsis nevadensis] &gt;gi|646705717|gb|KDR13276.1| hypothetical protein L798_12203 [Zootermopsis nevadensis]	1
LOC120348831	16.8319	9.13411	9.52462	16.7422	17.0988	11.3276	11.3833	12.4252	7.90658	9.68519	17.839	7.66514	7.70199	6.05006	8.98677	14.5709	7.43394	7.30677	K02902	NA	PREDICTED: 39S ribosomal protein L28, mitochondrial [Microplitis demolitor]	1
LOC111052587	46.3962	44.7661	49.7855	53.6226	48.7827	50.2119	44.3171	46.329	45.1085	37.7311	42.8918	42.9431	45.2796	43.6832	44.6416	47.3428	51.4181	49.0436	K19998	GO:0006904;GO:0044424;GO:0050789;GO:0050896	unknown [Dendroctonus ponderosae]	1
LOC111054236	2.49269	4.3651	2.86579	3.06373	3.44625	4.60648	3.39714	3.04794	2.39813	2.14162	3.60389	2.99883	3.30652	2.87287	2.28383	3.35469	3.61038	2.79881	NA	NA	Venom dipeptidyl peptidase [Ooceraea biroi]	1
LOC120350604	0	0	0	0.155224	0.534703	0	0.102989	0	0.345881	0.092411	0	0	0	0.178259	0	0	0.067994	0.262704	NA	NA	ubiquitin carboxyl-terminal hydrolase 33-like [Nilaparvata lugens]	1
LOC111043291	2.1171	1.78188	2.61168	3.87821	1.9618	2.78586	1.95598	2.35584	2.47351	1.96116	2.26614	1.9633	1.97642	2.42632	2.89208	1.61926	2.15571	2.42118	NA	NA	UPF0598 protein CG30010 [Photinus pyralis]	1
LOC120350293	1.27853	2.00313	2.44103	1.77881	10.2201	0.725817	1.31817	1.6764	1.97401	0	0.853582	0.446061	1.12712	0.466501	0.520934	1.26522	0.768559	0.586063	NA	NA	rho guanine nucleotide exchange factor 7 isoform X10 [Agrilus planipennis]	1
LOC111044072	49.8386	49.1623	53.8772	57.84	54.3528	53.7919	52.6948	50.2223	56.3209	48.3887	54.1509	47.131	52.7443	48.8832	56.3148	55.2049	52.5617	55.1533	NA	GO:0016477;GO:0044424	hypothetical protein DAPPUDRAFT_187565 [Daphnia pulex]	1
LOC111049788	72.4586	76.5378	74.095	76.7274	86.1966	84.7298	69.8049	81.0013	76.332	66.1892	65.7109	62.6242	68.1614	68.5994	69.6992	71.811	78.7705	70.0027	K11885	NA	PREDICTED: protein DDI1 homolog 2 isoform X1 [Tribolium castaneum]	1
LOC111047288	179.249	197.967	202.98	223.963	217.915	223.618	185.276	166.692	179.004	169.704	174.089	187.834	195.755	182.181	184.149	176.159	180.251	175.9	K12669	GO:0005623;GO:0016021;GO:0045454	hypothetical protein GE061_07779 [Apolygus lucorum]	1
LOC120350311	105.39	91.3239	87.9494	119.377	111.479	108.828	115.274	85.1765	86.039	121.87	111.382	105.994	103.457	109.118	107.62	102.085	100.428	83.58	NA	GO:0000166;GO:0004812;GO:0006418	histidine--tRNA ligase, cytoplasmic-like [Nothoprocta perdicaria]	1
LOC111058287	74.5645	77.3462	80.5249	90.3099	81.7422	85.7509	71.0864	69.5308	69.8433	61.8445	88.903	62.3804	79.7185	71.9404	77.4391	78.0176	77.0785	78.2369	K01892	GO:0004821;GO:0005524;GO:0006427;GO:0017119	PREDICTED: histidine--tRNA ligase, cytoplasmic isoform X3 [Tribolium castaneum] &gt;gi|642921013|ref|XP_008192654.1| PREDICTED: histidine--tRNA ligase, cytoplasmic isoform X3 [Tribolium castaneum]	1
LOC111045857	155.277	248.665	209.075	331.582	275.23	297.272	212.262	237.527	116.079	151.125	228.446	127.417	250.406	167.669	269.347	258.285	234.11	220.878	K00058	GO:0004617;GO:0006564;GO:0051287;GO:0055114	D-3-phosphoglycerate dehydrogenase [Zootermopsis nevadensis] &gt;gi|646713607|gb|KDR17898.1| D-3-phosphoglycerate dehydrogenase [Zootermopsis nevadensis]	1
LOC111050140	20.4482	21.92	30.8837	29.3315	23.7277	35.6277	22.9516	25.5722	21.1169	15.2568	27.0387	17.1271	25.9664	19.7414	24.9821	24.8477	25.5339	25.3627	K22904	GO:0016020	phospholipid phosphatase 6 isoform X2 [Zootermopsis nevadensis] &gt;gi|646722621|gb|KDR23552.1| Presqualene diphosphate phosphatase [Zootermopsis nevadensis]	1
LOC111050008	112.057	110.012	122.959	117.141	134.571	148.116	116.337	113.497	114.401	110.516	101.005	96.3369	109.96	113.688	116.068	104.803	105.12	109.546	K02890	GO:0005840	ribosomal protein L22 [Danaus plexippus plexippus]	1
LOC120350754	2.52284	1.05022	1.78809	2.24986	3.53422	3.59002	1.6781	1.16602	1.78072	1.20241	0.444645	1.70219	0.827073	0.926776	1.25322	1.41271	1.48052	0.61772	NA	NA	NA	1
LOC120350689	0	0.720022	0.310462	0.623565	0.419727	0.155745	0.256929	0.090389	0	0	0.474101	0.105794	0.092222	0.276503	0.143357	0.538755	0.517222	0.090149	NA	NA	NA	1
LOC111048817	4.2426	3.99426	3.45037	4.46804	4.32508	5.05505	2.94645	3.80772	3.99966	2.80692	3.67441	3.34637	2.80163	4.2023	4.66956	4.03388	3.98687	3.57733	K19375	NA	unknown [Dendroctonus ponderosae]	1
LOC120348839	11.8186	12.2937	19.9254	16.8348	16.5512	14.7958	11.9885	11.3865	9.46631	16.1217	7.77603	12.229	10.7432	11.4555	15.5626	12.3602	22.3667	8.06788	NA	NA	BRCA1-A complex subunit Abraxas [Zootermopsis nevadensis]	1
LOC111043501	370.544	345.249	367.488	451.801	384.693	404.548	380.192	390.844	326.689	315.69	329.733	300.526	348.703	353.337	330.966	304.58	317.527	319.723	K03062	GO:0005524;GO:0005737;GO:0006508;GO:0008233;GO:0008568;GO:0016021;GO:0030163	26S proteasome regulatory subunit 4 [Zootermopsis nevadensis] &gt;gi|646716245|gb|KDR19574.1| 26S protease regulatory subunit 4 [Zootermopsis nevadensis]	1
LOC120350987	0.968199	1.22589	0.800832	1.62643	1.28733	0.934501	0.182059	0.493023	0.560025	1.77257	0.101862	0.946562	0.164347	1.25122	0.367196	0.333118	0.639042	0.92031	NA	GO:0008152;GO:0016740	LOW QUALITY PROTEIN: alkylated DNA repair protein alkB homolog 8 [Nylanderia fulva]	1
LOC111044691	2640.5	2668.39	2568.65	2635.05	2901.52	2689.31	2742.4	2316.16	2263.04	2852.21	2526.69	2812.06	2487.3	2606.59	2634.51	2627.89	2599.45	2601.18	K02894	GO:0003735;GO:0005840;GO:0006412	ribosomal protein L23 [Bombyx mori] &gt;gi|770075635|ref|NP_001292462.1| 60S ribosomal protein L23 [Plutella xylostella] &gt;gi|913306175|ref|XP_013183506.1| PREDICTED: 60S ribosomal protein L23 [Amyelois transitella] &gt;gi|1199384327|ref|XP_021186830.1| 60S ribosomal protein L23 [Helicoverpa armigera] &gt;gi|1229700778|ref|XP_022130825.1| 60S ribosomal protein L23 [Pieris rapae] &gt;gi|12741054…	1
LOC111063907	201.084	211.994	226.927	256.622	255.809	272.193	221.833	220.338	214.729	212.956	220.263	231.818	247.527	237.944	229.519	216.37	219.019	220.875	K02736	GO:0004175;GO:0005737;GO:0005839;GO:0010499;GO:0043161;GO:0043227	hypothetical protein DAPPUDRAFT_99667 [Daphnia pulex]	1
LOC111047612	1.89932	1.65587	1.84962	1.55743	2.87342	2.24271	0.719212	1.47657	1.73925	1.12312	0.864402	1.42369	0.844328	1.69535	1.61476	1.32825	1.51304	0.82783	NA	GO:0000794;GO:0003677;GO:0007127	hypothetical protein LOTGIDRAFT_169769 [Lottia gigantea] &gt;gi|556094294|gb|ESO82947.1| hypothetical protein LOTGIDRAFT_169769 [Lottia gigantea]	1
LOC120351017	0	0	0.278393	0.298195	0.224881	0.190391	0	0.06475	0	0.251618	0.19873	0.182848	0	0	0.235036	0.053118	0.077479	0	NA	NA	NA	1
LOC111060216	11.6745	10.7297	10.2769	15.4144	10.679	11.2987	9.04163	8.15081	8.35647	10.3297	7.08886	12.0486	8.87322	7.97846	10.241	12.798	7.8655	8.24586	K12589	NA	PREDICTED: exosome complex component RRP42 [Nasonia vitripennis]	1
LOC111047874	23.8831	22.1467	16.8274	23.7199	25.1872	25.6344	21.1719	25.1014	24.5369	20.7822	18.7561	19.0018	20.2666	22.6574	24.7426	20.3706	19.7545	19.4927	K15075	GO:0009987;GO:0044424	MMS19 nucleotide excision repair protein homolog [Zootermopsis nevadensis] &gt;gi|646696181|gb|KDR08628.1| MMS19 nucleotide excision repair protein-like protein [Zootermopsis nevadensis]	1
LOC120350823	0.743985	0.437267	1.49589	1.38714	2.22627	2.95256	0.725145	0.840618	1.01989	1.07585	0.759656	1.40127	0.190585	1.77802	1.35699	0.641052	0.64511	0.359588	K14305	NA	nucleoporin Nup43 [Zootermopsis nevadensis] &gt;gi|646700530|gb|KDR10640.1| Nucleoporin Nup43 [Zootermopsis nevadensis]	1
LOC111059868	14.6256	12.7992	12.8289	16.718	15.6358	15.8646	12.6697	11.2113	19.576	9.52007	11.3517	8.8099	13.8452	11.6414	15.9017	19.4486	9.51949	11.691	K14305	NA	nucleoporin Nup43 [Zootermopsis nevadensis] &gt;gi|646700530|gb|KDR10640.1| Nucleoporin Nup43 [Zootermopsis nevadensis]	1
LOC111051646	2.46526	2.38789	2.46745	2.99084	2.34543	3.31193	3.27445	2.01067	2.89911	2.97333	1.64742	2.08887	2.3709	2.81481	3.15266	2.45832	1.98087	3.06781	NA	NA	integumentary mucin C.1-like [Nilaparvata lugens]	1
Trnaw-cca-2	0	0	0	0	0.598234	0	0	0	0	0	0	0	0	0	0	0	0	0	NA	NA	NA	1
LOC111054521	2013.88	2014.33	2014.43	2068.31	2184.32	2318.11	2149.44	1796.44	1835.01	2090.23	1937.28	2197.07	2016	2020.01	2112.25	2047.92	2041.99	2027.34	K02898	GO:0000184;GO:0002181;GO:0003735;GO:0006413;GO:0006414;GO:0006415;GO:0006614;GO:0019083;GO:0022625;GO:0042273;GO:0044822;GO:0070062	60S ribosomal protein L26 [Bombus impatiens]	1
LOC120351125	0.054954	0.038875	0.10934	0.414329	0.141645	0.78122	0.116429	0.296666	0.63879	0.171292	0.072126	0.7426	0.188469	0.246013	0.248994	0.411153	0.138496	0.174292	NA	NA	NA	1
LOC111044560	168.316	174.708	185.228	203.582	201.15	199.037	170.569	180.887	166.319	168.404	172.235	172.148	171.614	173.368	165.928	163.801	176.232	159.023	K01255	GO:0005622;GO:0008238;GO:0019538	PREDICTED: cytosol aminopeptidase isoform X2 [Tribolium castaneum]	1
LOC111045782	10.0275	14.9584	19.0245	15.66	15.5841	24.9648	7.58197	10.5557	1.96072	8.65	12.0775	15.4487	13.9193	11.4131	9.07355	11.7225	11.5782	13.2342	NA	NA	NA	1
LOC111045794	16.7104	15.1878	22.3141	17.3274	18.1877	23.2307	15.0551	15.6443	19.9007	20.1124	16.0857	19.6145	17.0917	21.1501	18.653	16.6908	16.3627	14.5741	K02867	GO:0003735;GO:0005840;GO:0006412	mitochondrial ribosomal protein L11 [Danaus plexippus plexippus]	1
LOC120351138	0	0	0	0	0	0.03339	0	0	0	0	0	0	0	0	0	0	0	0	NA	NA	hypothetical protein FOCC_FOCC000584 [Frankliniella occidentalis]	1
LOC111047974	16.8622	18.1997	14.6989	20.8605	17.5822	20.0388	17.9426	18.591	21.4072	16.476	17.5779	16.8541	17.9518	19.059	17.8302	15.5449	17.129	19.927	K08876	GO:0004672;GO:0005524;GO:0006468	N-terminal kinase-like protein isoform X1 [Zootermopsis nevadensis] &gt;gi|1228008606|ref|XP_021936214.1| N-terminal kinase-like protein isoform X1 [Zootermopsis nevadensis] &gt;gi|1228008608|ref|XP_021936215.1| N-terminal kinase-like protein isoform X1 [Zootermopsis nevadensis] &gt;gi|646700418|gb|KDR10579.1| N-terminal kinase-like protein [Zootermopsis nevadensis]	1
LOC111055901	147.47	137.714	209.086	225.135	181.507	242.792	175.248	75.1852	215.11	108.88	75.7982	151.963	111.709	131.932	125.913	135.392	96.9583	109.339	NA	GO:0016021	uncharacterized protein LOC100168252 isoform X1 [Acyrthosiphon pisum] &gt;gi|1685549755|ref|XP_029343241.1| uncharacterized protein LOC100168252 isoform X1 [Acyrthosiphon pisum]	1
LOC120351169	0	0.100006	0.36261	0	0.112507	0.545082	0	0	0.285806	0	0	0	0	0.184611	0.089276	0.390139	0	0.187593	NA	NA	NA	1
LOC111051989	21.1665	20.0193	23.4323	22.9994	21.8877	23.9431	15.0471	21.4688	18.4968	18.3711	20.9406	15.9982	20.3268	19.9771	20.7202	19.2312	17.5596	16.6125	NA	NA	protein turtle-like isoform X1 [Photinus pyralis] &gt;gi|1755135221|gb|KAB0805653.1| hypothetical protein PPYR_02623 [Photinus pyralis]	1
LOC120351180	0	0	0	0.32474	0	0	0.120762	0.070667	0	0.116313	0	0.204835	0	0	0	0	0	0	NA	NA	NA	1
LOC111049490	622.387	781.438	839.037	804.43	775.337	874.619	631.602	853.446	198.163	654.957	778.504	731.603	694.505	574.441	625.199	775.149	699.286	732.749	NA	NA	NA	1
LOC120351219	0.579443	1.74535	1.2141	0.540557	3.83565	0.948986	0.979386	0.885353	1.39756	1.09499	0.481769	1.23631	0.512913	0.611184	1.13791	0.729332	0.283352	0.559359	NA	NA	NA	1
LOC120350983	0	0.297986	0	0.192959	0	0.373783	0	0.206445	0	0	0	0	0	0.109283	0	0	0	0	NA	NA	NA	1
LOC120350834	0	0	0	0	0.289639	0	0	0	0	0	0	0	0	0	0	0	0	0	NA	NA	NA	1
LOC111053466	12.2342	12.785	12.581	13.6721	15.195	15.3881	11.9526	15.297	12.0206	9.11291	10.898	9.32414	12.0567	11.0144	12.8705	12.1982	14.2579	11.7109	K02355	NA	PREDICTED: ribosome-releasing factor 2, mitochondrial isoform X1 [Acromyrmex echinatior]	1
LOC111053462	41.9045	36.2489	33.45	41.6405	45.7584	42.8874	33.469	34.0951	35.9963	26.9628	31.03	27.2596	36.6939	37.0466	37.6207	26.2686	28.0007	28.9269	K02180	NA	mitotic checkpoint protein BUB3 isoform X3 [Diaphorina citri] &gt;gi|1494763057|ref|XP_026684025.1| mitotic checkpoint protein BUB3 isoform X4 [Diaphorina citri]	1
LOC111045749	0.164631	0.056291	0.095728	0.101952	0.112852	0.328829	0.189938	0.078158	0.11458	0.068991	0.041763	0.136841	0.0413	0.066187	0.039158	0.138348	0.358179	0	NA	NA	NA	1
LOC111044395	308.438	308.675	317.688	389.839	382.51	394.331	343.275	308.216	328.899	295.847	281.528	318.416	314.338	311.303	302.227	290.255	298.426	288.868	K02726	GO:0000932;GO:0004298;GO:0005634;GO:0010499;GO:0019773;GO:0043161	proteasome subunit [Danaus plexippus plexippus]	1
LOC111061408	22.6925	23.5147	23.347	35.4844	30.7464	35.5652	23.3686	25.6586	25.2723	25.6456	25.4196	24.4975	26.5423	31.3099	30.9516	27.3494	29.5501	26.4083	K00586	GO:0004164;GO:0017183;GO:0032259	diphthine methyl ester synthase isoform X1 [Zootermopsis nevadensis] &gt;gi|646713452|gb|KDR17798.1| Diphthine synthase [Zootermopsis nevadensis]	1
LOC120350859	0	0	0	0	0.20587	0	0	0	0	0	0	0	0	0	0	0	0	0	NA	NA	hypothetical protein AVEN_86621_1 [Araneus ventricosus]	1
LOC111056100	11.0261	12.2131	12.1956	13.8885	13.9993	15.7834	10.9835	11.6666	13.7881	10.5062	12.7161	11.4759	12.4459	13.9992	13.5932	13.3615	12.4742	13.0602	K02519	GO:0003723;GO:0006413;GO:0016787;GO:0043231;GO:0044710;GO:0044763	hypothetical protein DAPPUDRAFT_306984 [Daphnia pulex]	1
LOC111054856	332.386	360.623	363.382	345.071	379.62	414.968	335.739	370.239	255.679	308.419	330.353	276.695	349.846	336.931	312.919	341.903	331.907	331.196	K03956	NA	NA	1
LOC111063115	9.1779	9.6006	11.6496	12.244	12.2523	11.2368	13.7999	10.5126	9.37139	8.99718	9.2993	8.65094	10.4116	10.7892	11.4531	10.8947	8.08497	9.56585	K03143	GO:0000439;GO:0003684;GO:0005675;GO:0006289;GO:0006412;GO:0008094;GO:0008135;GO:0008353;GO:0070816	general transcription factor IIH subunit 3 isoform X2 [Zootermopsis nevadensis] &gt;gi|646721224|gb|KDR22694.1| General transcription factor IIH subunit 3 [Zootermopsis nevadensis]	1
LOC111054096	13.4426	14.4129	15.2576	14.2331	17.77	18.6125	13.4276	13.28	16.8382	17.3312	11.2673	10.0778	15.1073	14.1264	15.2243	13.4061	15.1863	17.3793	NA	GO:0005515	putative transferase CAF17 homolog, mitochondrial [Apis mellifera]	1
LOC120350896	0	0	0	0.2451	0	0	0	0	0	0	0	0	0	0	0	0	0	0	NA	NA	NA	1
LOC111053427	1.55259	1.81302	1.16188	1.80012	1.85576	2.48811	1.08923	1.36652	0.537276	1.15769	0.813895	1.04309	1.01316	0.990152	1.20955	1.63228	1.11807	1.7471	NA	NA	scoloptoxin SSD14 isoform X2 [Acyrthosiphon pisum] &gt;gi|328719428|ref|XP_003246761.1| scoloptoxin SSD14 isoform X2 [Acyrthosiphon pisum] &gt;gi|641673562|ref|XP_008186380.1| scoloptoxin SSD14 isoform X2 [Acyrthosiphon pisum] &gt;gi|1685541310|ref|XP_029343914.1| scoloptoxin SSD14 isoform X2 [Acyrthosiphon pisum]	1
LOC111060843	178.38	180.997	178.662	198.278	188.225	218.596	183.494	159.1	180.672	160.997	165.066	155.151	164.77	178.045	172.005	151.483	157.27	161.148	K03065	GO:0005524;GO:0005737;GO:0006508;GO:0008233;GO:0030163	proteasome 26S subunit 6A [Danaus plexippus plexippus]	1
LOC120350905	0.588413	1.15431	0.725566	0.733393	1.06605	1.08846	0	0	0	0.720022	0.601678	0.278228	0.5146	0.376803	0.295433	0.543474	0.305936	1.05127	NA	NA	NA	1
LOC111058081	124.994	140.85	142.171	160.999	143.811	168.217	122.502	118.487	123.217	113.788	125.862	123.953	134.45	130.436	138.575	104.805	116.415	121.875	K14004	GO:0016740;GO:0043227;GO:0043234;GO:0044446;GO:0044763	putative transport protein sec13 [Danaus plexippus plexippus]	1
LOC120350929	0	0	0	0	0.330145	0	0.204664	0	0	0	0	0	0	0	0	0.111355	0	0	NA	NA	hypothetical protein AVEN_166255_1 [Araneus ventricosus]	1
LOC120350930	347.723	319	346.869	360.531	401.47	399.189	347.851	334.841	380.7	384.646	318.434	357.96	365.742	367.333	383.788	365.513	362.452	339.988	K02131	GO:0005743;GO:0015992	ATP synthase-coupling factor 6, mitochondrial-like [Diaphorina citri] &gt;gi|1494746183|ref|XP_026678036.1| ATP synthase-coupling factor 6, mitochondrial-like [Diaphorina citri]	1
LOC111045320	135.648	120.768	112.356	162.351	148.56	143.413	162.904	110.836	174.278	131.752	114.353	109.026	147.67	163.243	140.122	111.64	99.9938	101.873	NA	NA	serine protease [Anopheles gambiae]	1
LOC120350937	24.2923	23.5648	17.5517	25.7554	30.1473	29.2681	23.6722	20.7183	21.2964	17.6429	17.8945	20.7006	24.3817	27.57	18.726	21.8458	18.7593	21.117	NA	NA	probable RNA polymerase II nuclear localization protein SLC7A6OS [Nilaparvata lugens]	1
LOC111056488	7.68171	11.3924	8.81906	10.3941	9.12001	11.4148	8.411	9.5436	9.79141	7.86207	7.4364	8.96751	8.86636	10.1142	9.02349	7.77771	8.48624	7.46793	K09427	NA	uncharacterized protein LOC108743533 [Agrilus planipennis]	1
LOC111044050	76.0893	93.5209	84.1284	107.791	87.0663	100.137	78.5063	82.3568	75.6469	76.6476	87.14	72.6963	85.8076	77.4899	87.5472	80.6683	86.1726	98.2812	K13025	GO:0003743;GO:0004004;GO:0005524;GO:0006413;GO:0008380;GO:0010468;GO:0010501;GO:0071013	eukaryotic initiation factor 4A-III [Zootermopsis nevadensis] &gt;gi|646723601|gb|KDR24148.1| Eukaryotic initiation factor 4A-III [Zootermopsis nevadensis]	1
LOC111049699	118.889	106.993	116.283	136.494	117.345	124.828	110.64	100.481	100.615	109.73	104.759	102.257	107.624	112.774	107.932	96.0919	95.5862	97.3941	K03029	GO:0016740;GO:0044237	26S proteasome non-ATPase regulatory subunit 4 isoform X1 [Zootermopsis nevadensis] &gt;gi|646716503|gb|KDR19741.1| 26S proteasome non-ATPase regulatory subunit 4 [Zootermopsis nevadensis]	1
LOC111060938	49.2156	47.116	53.2521	48.1705	57.7154	62.3325	47.9502	42.2726	53.5775	44.8077	35.5361	45.9885	51.0205	51.6562	53.6799	47.8491	47.8496	43.3113	K15433	GO:0005488;GO:0044424	UPF0568 protein C14orf166 homolog [Zootermopsis nevadensis] &gt;gi|646700395|gb|KDR10556.1| hypothetical protein L798_15265 [Zootermopsis nevadensis]	1
LOC111044340	12.3573	11.253	9.72996	14.3003	13.7399	14.0997	14.2747	10.5618	14.0041	10.4325	12.1164	12.2502	12.7315	13.3473	12.1902	9.14305	9.50103	9.91784	K12880	GO:0000445;GO:0004402;GO:0005654;GO:0005794;GO:0016573;GO:0046784	unknown [Dendroctonus ponderosae]	1
LOC111044349	56.4822	53.2903	59.255	64.6998	59.1409	66.3031	60.795	58.9085	58.0103	55.3612	50.5096	54.376	54.556	61.1919	61.9368	58.6043	65.7964	58.4492	K11412	GO:0006476;GO:0008270;GO:0016811;GO:0070403	NAD-dependent protein deacetylase sirtuin-2 [Zootermopsis nevadensis] &gt;gi|646689672|gb|KDR06661.1| NAD-dependent deacetylase sirtuin-2 [Zootermopsis nevadensis]	1
LOC120350954	0.292006	0.352789	0	0.631776	0.202965	0.321203	0.15494	0.541672	0	0	0	0.175776	0.191345	0.380265	0.200249	0.15394	0.039399	0	NA	NA	uncharacterized protein LOC114882844 [Osmia bicornis bicornis]	1
LOC111049161	0	0.215964	0	0.288039	0.300591	0	0.085665	0.256107	0	0	0	0.154989	0.124421	0	0	0	0	0	NA	NA	unnamed protein product [Callosobruchus maculatus]	1
LOC111049174	36.9759	34.371	33.1429	44.4004	35.1882	44.0553	43.6675	36.818	35.5424	32.8644	38.5739	28.2026	36.9197	38.8699	40.3182	38.5791	36.2259	38.4548	K17043	GO:0000166;GO:0003676;GO:0016787;GO:0090501	probable ATP-dependent RNA helicase DDX43 isoform X1 [Zootermopsis nevadensis] &gt;gi|646720603|gb|KDR22264.1| putative ATP-dependent RNA helicase DDX43 [Zootermopsis nevadensis]	1
LOC120350953	472.172	458.66	430.336	483.966	475.19	496.112	463.03	398.139	524.898	445.55	429.979	464.312	471.236	485.106	471.396	430.18	434.079	447.484	K07874	GO:0000139;GO:0003924;GO:0005525;GO:0005789;GO:0006886;GO:0006888;GO:0032482	hypothetical protein FOCC_FOCC005859 [Frankliniella occidentalis]	1
LOC111054788	65.6117	69.5991	61.7141	85.4562	73.0018	80.9032	73.4648	62.4504	75.7828	64.8868	69.859	71.5761	70.5554	69.6941	73.4806	66.9312	66.5842	64.9863	K04453	GO:0003700;GO:0005634;GO:0006355;GO:0046983	protein max isoform X1 [Diaphorina citri] &gt;gi|1494767563|ref|XP_026685640.1| protein max isoform X2 [Diaphorina citri]	1
LOC111054784	53.4289	53.0964	54.4017	58.253	54.1649	74.6478	55.4212	45.5397	53.4378	48.9811	43.8036	42.0118	53.2259	56.1792	55.9813	51.282	50.8277	50.8584	K20304	GO:0000139;GO:0005515;GO:0005829;GO:0018279;GO:0043687;GO:0048208	trafficking protein particle complex 6b [Danaus plexippus plexippus]	1
LOC120350957	0	0	0	0.176018	0	0	0	0	0	0	0	0	0	0	0	0	0	0	NA	NA	uncharacterized protein K02A2.6-like [Agrilus planipennis] &gt;gi|1435345643|ref|XP_025832178.1| uncharacterized protein K02A2.6-like [Agrilus planipennis] &gt;gi|1435346959|ref|XP_025832631.1| uncharacterized protein K02A2.6-like [Agrilus planipennis]	1
LOC120348697	2.72254	0.77388	2.0369	1.788	1.07303	6.91409	2.25622	0.525027	1.75744	0.751666	1.46083	0.380558	1.16825	0.604771	2.51683	1.01537	0.333523	0.858069	NA	NA	hypothetical protein PPYR_04535 [Photinus pyralis]	1
LOC111059609	84.0264	89.743	85.6477	97.3369	88.1224	103.912	90.7337	89.5245	92.9612	75.6334	84.2662	82.0871	83.5785	85.6325	91.3089	81.6002	77.7749	82.8727	K02988	GO:0003735;GO:0005763	hypothetical protein PPYR_00363 [Photinus pyralis]	1
LOC120348754	0.102978	0.060326	0.160683	0.220521	0.194894	0.097371	0.248603	0.107304	0.044869	0.202848	0.135481	0.097042	0	0.039415	0.032785	0.14397	0.139091	0.102198	NA	NA	hypothetical protein C0J52_22361 [Blattella germanica]	1
LOC111061488	0.197287	1.69578	0	0.122034	2.06708	1.16637	0	0.508061	1.26874	0.404983	0.535322	0.087914	0.350247	0.227441	0	0	0	0.250122	NA	NA	NA	1
LOC120351732	0	0	0	0	0.723412	0	0.158112	0	0	0	0	0	0.066512	0	0.048791	0	0	0	NA	NA	NA	1
LOC111060696	2578.17	2476.29	2471.51	2720.28	2691.76	2567.52	3007.31	2368.17	2327.91	2628.6	2478.43	2655.19	2326.78	2301.78	2442.46	2424.51	2336.26	2388.28	K02883	GO:0003735;GO:0005840;GO:0006412	60S ribosomal protein L18 [Agrilus planipennis] &gt;gi|1435359197|ref|XP_025836895.1| 60S ribosomal protein L18 [Agrilus planipennis]	1
LOC111043457	28.0495	31.1632	30.884	33.2502	31.4042	38.501	30.1293	30.3503	35.5472	26.6057	27.0817	27.2375	32.2822	32.1735	32.5135	32.8922	30.7348	34.4422	K09585	GO:0003756;GO:0005623;GO:0006457;GO:0008152;GO:0016021;GO:0045454	hypothetical protein GE061_21171 [Apolygus lucorum]	1
LOC111044794	119.181	122.242	122.263	133.247	121.651	127.637	122.387	120.42	103.229	110.551	118.172	115.182	114.25	115.399	117.234	113.362	117.767	112.354	K03671	GO:0000103;GO:0005737;GO:0006457;GO:0015035;GO:0016671;GO:0034599;GO:0045454;GO:0055114	thioredoxin-like protein 1 [Bombus impatiens]	1
LOC111047268	115.534	119.244	108.292	133.438	135.658	127.118	122.475	126.951	123.634	120.916	117.952	119.087	128.384	121.679	132.47	116.318	122.605	115.752	K02926	GO:0003735;GO:0005840;GO:0006412	39S ribosomal protein L4, mitochondrial isoform X1 [Solenopsis invicta]	1
LOC111063427	2553.31	2617.92	2538.27	2773.4	2845.98	2781.48	2864.93	2481.39	3049.34	2759.23	2582.64	2879.49	2606.95	2666.09	2691.59	2633.77	2543.6	2532.9	K02993	GO:0003735;GO:0006364;GO:0006412;GO:0022627;GO:0030686;GO:0032040;GO:0042274	ribosomal protein S7 [Mythimna separata]	1
LOC120351562	0	0.415247	2.2446	2.39811	2.19617	0.828719	0.861006	0.274679	2.30842	0.40585	0	1.82264	0.432618	1.4198	0.981806	2.86368	0.958594	0.598126	NA	NA	NA	1
LOC111050360	1.82546	3.90843	8.95034	13.7183	5.62061	7.1928	4.98959	0	12.0245	5.23075	0.1134	11.9955	5.64712	12.9631	3.06253	9.11077	2.39415	4.1944	NA	NA	NA	1
LOC120351237	2.51661	2.30971	1.89693	6.25218	7.75456	4.39879	3.57539	5.81999	5.14295	2.70775	2.045	1.63285	4.09016	4.93536	0.599824	3.63457	3.80274	3.47449	NA	NA	hypothetical protein LSTR_LSTR010910 [Laodelphax striatellus]	1
LOC111046495	308.699	311.374	282.709	360.867	334.63	320.776	302.951	279.305	290.999	287.872	295.511	282.639	305.877	279.843	311.797	266.068	266.359	260.552	K10704	GO:0000075;GO:0000151;GO:0000724;GO:0000729;GO:0002223;GO:0002755;GO:0005654;GO:0005829;GO:0006303;GO:0008283;GO:0010976;GO:0016021;GO:0016874;GO:0031372;GO:0031624;GO:0031625;GO:0032436;GO:0034134;GO:0034142;GO:0034146;GO:0034162;GO:0034166;GO:0035370;GO:0038095;GO:0038123;GO:0038124;GO:0042275;GO:0043123;GO:0043524;GO:0045739;GO:0050852;GO:0051092;GO:0051965;GO:0061630;GO:0061631;GO:0070062;GO:…	ubiquitin-conjugating enzyme E2 variant 2 [Helicoverpa armigera] &gt;gi|1483676247|ref|XP_026325122.1| ubiquitin-conjugating enzyme E2 variant 2 [Hyposmocoma kahamanoa] &gt;gi|1486931775|ref|XP_026499214.1| ubiquitin-conjugating enzyme E2 variant 2 [Vanessa tameamea] &gt;gi|1496255396|ref|XP_026738520.1| ubiquitin-conjugating enzyme E2 variant 2 [Trichoplusia ni] &gt;gi|1496566944|ref|XP_02676255…	1
LOC111046490	170.25	160.063	155.819	186.863	194.365	203.586	184.669	144.011	195.838	141.109	140.273	139.084	162.034	153.238	176.019	141.196	151.768	147.516	K12896	GO:0003676;GO:0043227;GO:0046872	TPA: alternative splicing factor SRp20/9G8 [Amblyomma variegatum]	1
LOC111044642	4.20337	6.54566	4.39273	4.98144	5.14391	7.40026	3.78279	3.34702	6.37241	3.19257	4.02398	4.37774	2.146	4.17118	5.27423	3.92015	3.79838	6.83862	K25762	GO:0016740	unknown [Dendroctonus ponderosae]	1
LOC120351270	4.90488	4.23073	3.85153	4.98151	3.8498	6.3213	3.82082	3.80812	2.49679	2.41804	2.90708	1.26197	3.80456	3.68868	4.70049	3.14233	3.06266	4.07328	NA	NA	NA	1
LOC111043269	16.5772	16.3439	15.4949	18.409	16.97	17.8515	15.7597	13.4837	13.2552	12.3558	14.0164	10.4299	15.0618	16.5165	14.5236	13.714	13.5025	13.5817	NA	NA	collagen alpha-1(IX) chain isoform X3 [Apis mellifera]	1
LOC111043257	12.3778	11.4961	11.1501	12.6516	13.1777	14.1986	9.8073	11.173	14.0421	14.4203	11.2398	11.4951	16.3165	10.971	10.4579	11.5604	13.6336	11.6583	K25079	NA	RNA-binding protein 42-like [Solenopsis invicta]	1
LOC120351577	0.147915	0	0	0	0	0.200681	0	0	0	0	0	0	0	0	0.070372	0	0	0	NA	NA	M-phase phosphoprotein 8-like [Contarinia nasturtii]	1
LOC120351275	0.095623	0	0.35437	0.289813	0.096511	0.34284	0	0.312274	0	0	0.292039	0.392529	0	0	0	0.271303	0	0	NA	NA	NA	1
LOC120351278	0	0	0	0	0	0.106739	0	0.057637	0	0	0	0	0	0	0	0	0	0.090454	NA	NA	NA	1
LOC120351729	0.21809	0.721032	0.272252	0.400648	1.56746	1.31295	1.28494	0.081596	0.434011	0.159891	1.26027	0.671442	0.497614	0.859661	0	0	0	0.581686	NA	NA	NA	1
LOC111053825	48.4994	50.4742	44.8008	52.8549	45.1454	49.3597	50.5959	44.5155	42.7542	44.6017	52.2194	41.4352	44.2882	42.7778	46.4908	45.2025	44.6086	47.4222	K01874	GO:0016874	hypothetical protein FOCC_FOCC015920 [Frankliniella occidentalis]	1
LOC111062306	10.9106	14.0407	13.9315	13.3117	11.661	16.4661	5.03163	16.5838	1.33835	9.24383	13.3396	10.8	12.5239	6.97038	9.31477	10.909	10.8567	15.0485	NA	NA	NA	1
LOC111050519	183.3	165.396	188.208	198.774	210.677	194.23	209.68	182.193	196.756	188.529	179.978	205.223	184.612	197.359	195.891	185.127	191.101	179.211	K22746	GO:0043231	anamorsin homolog [Actinia tenebrosa]	1
LOC120351339	0.156426	0.282461	0	0.534074	0.389721	0	0	0	0.298189	0	0	0	0	0	0	0	0	0.08272	NA	NA	NA	1
LOC120351347	0.466883	0.364517	0.539717	0.810547	1.14678	1.19446	0.748099	0.987059	0.859748	0.960078	1.00083	0.920926	0.89101	0.708593	0.839663	0.55174	1.10725	0.817625	NA	NA	PREDICTED: mitochondrial thiamine pyrophosphate carrier-like [Microplitis demolitor]	1
LOC111047733	39.3491	49.502	53.8513	49.1267	55.0129	61.7885	47.2441	30.3578	48.9481	33.0636	35.7038	41.5653	42.1245	43.6064	35.9785	38.5982	33.2227	45.7053	NA	GO:0004222;GO:0006508;GO:0008270;GO:0016021	hypothetical protein GE061_21067 [Apolygus lucorum]	1
LOC120351364	0	0	0.042845	0.075763	0	0	0	0	0	0	0	0	0.015567	0	0	0	0	0	NA	NA	craniofacial development protein 2-like [Acyrthosiphon pisum]	1
LOC120351371	0.168488	0.166463	0.200515	0.395654	0.282125	0.556998	0.461429	0.045635	0	0.210293	0.115964	0.387121	0	0	0.465756	0.288457	0.076772	0.114929	NA	NA	uncharacterized protein LOC111059949 [Nilaparvata lugens]	1
LOC120351379	0	0	0	0.021985	0.042286	0.022067	0	0	0.031635	0	0	0	0	0.011181	0	0.023935	0	0.021823	NA	NA	PREDICTED: uncharacterized protein LOC109619143 [Crassostrea gigas]	1
LOC111054662	529.703	545.382	570.31	608.259	605.818	745.747	567.769	578.672	557.649	561.124	397.47	547.168	543.355	588.33	574.131	577.475	613.966	584.943	NA	GO:0016787	protein CTLA-2-beta-like [Mesocricetus auratus]	1
LOC111049371	5.35481	6.59246	5.45446	5.16653	10.8808	5.28853	4.12959	5.32052	5.21762	3.50413	4.95843	3.65838	4.1737	7.42908	5.03468	3.53138	3.60634	5.34356	K05544	GO:0002943;GO:0017150;GO:0046872;GO:0050660;GO:0055114	tRNA-dihydrouridine(47) synthase [NAD(P)(+)]-like isoform X1 [Zootermopsis nevadensis] &gt;gi|646719648|gb|KDR21688.1| tRNA-dihydrouridine synthase 3-like [Zootermopsis nevadensis]	1
LOC120351736	0	0	0	0	0.306743	0.308141	0	0	0	0.586003	0	0	0	0	0	0	0.30002	0	NA	NA	hypothetical protein EVAR_65319_1 [Eumeta japonica]	1
LOC120351406	1.00339	1.03059	0.494504	1.14446	1.37626	1.36086	1.7453	0.932836	0.517516	1.24266	0.706266	1.09999	1.32925	0.886854	1.00141	0.238173	1.21459	0.678833	NA	NA	zinc finger protein 64-like [Apis dorsata]	1
LOC120351415	0	0	0	0	0	0.139113	0	0	0	0	0	0	0	0	0	0	0	0	NA	NA	uncharacterized protein LOC111055949 [Nilaparvata lugens]	1
LOC120351420	1.29185	1.12779	0.83213	1.99572	1.48484	1.7992	1.08297	1.46288	1.39665	2.05011	0.703354	1.52247	1.33	1.46331	1.69614	1.06041	1.05986	1.37011	NA	NA	hypothetical protein LSTR_LSTR000995 [Laodelphax striatellus]	1
LOC111054627	0.049039	0	0	0.038447	0.046123	0.062997	0	0.030179	0	0	0	0	0	0.062621	0	0	0.06524	0	NA	NA	LOW QUALITY PROTEIN: uncharacterized protein LOC112905415 [Agrilus planipennis]	1
LOC111059541	671.144	1473.05	2053.82	1505.79	4663.49	2959.81	354.034	480.19	226.772	453.743	752.962	1237.65	1737.8	673.545	2213.19	549.482	335.702	582.379	NA	NA	NA	1
LOC120351459	0	0	0	0	0	0.546123	0	0.169179	0	0	0	0	0	0	0.272775	0	0	0	NA	NA	NA	1
LOC120351460	0.150888	0	0	0.192784	0.580431	0.121079	0.269648	0.23515	0.188744	0.63812	0	0	0.122292	0	0.210625	0.254444	0.103786	0.077353	NA	NA	uncharacterized protein LOC116168908 [Photinus pyralis] &gt;gi|1770319112|ref|XP_031329112.1| uncharacterized protein LOC116160113 [Photinus pyralis] &gt;gi|1770379006|ref|XP_031358780.1| uncharacterized protein LOC116182386 [Photinus pyralis]	1
LOC111049423	2484.98	2490.04	2498.26	2694.27	2886.46	2766.83	2920.61	2346.68	2492.9	2892.71	2567.88	2846.88	2596.13	2671.47	2670.72	2662.72	2625.23	2584.59	K02940	GO:0002181;GO:0003735;GO:0019843;GO:0022625	60S ribosomal protein L9 [Agrilus planipennis] &gt;gi|1435353394|ref|XP_025834834.1| 60S ribosomal protein L9 [Agrilus planipennis]	1
LOC111049421	2812.74	2707.08	2802.93	3306.72	3357.66	3161.61	3152.06	2497.12	1660.47	3135.31	2798.98	3098.44	2847.78	2845.54	2971.37	2789.91	2685.43	2655.77	K02979	GO:0000184;GO:0003735;GO:0005515;GO:0006364;GO:0006407;GO:0006413;GO:0006414;GO:0006415;GO:0006614;GO:0019083;GO:0022627;GO:0042274;GO:0044822;GO:0070062	hypothetical protein DAPPUDRAFT_128589 [Daphnia pulex] &gt;gi|1022774884|gb|KZS18866.1| 40S ribosomal protein S28 [Daphnia magna]	1
LOC111048765	29.7599	33.0574	36.0692	37.6828	33.3724	35.9803	28.8087	30.4833	29.9893	30.4387	30.5578	32.8211	31.9396	31.6214	31.6837	28.0751	33.6517	31.5159	K02954	NA	28S ribosomal protein S14, mitochondrial isoform X2 [Acyrthosiphon pisum] &gt;gi|1685533436|ref|XP_029341995.1| 28S ribosomal protein S14, mitochondrial isoform X1 [Acyrthosiphon pisum]	1
LOC111048775	40.8797	30.6858	32.7775	34.2212	47.2201	48.6728	43.9149	32.6482	40.1555	29.9982	27.3642	29.0108	32.2157	41.5139	25.8016	37.2068	38.1012	29.82	NA	NA	uncharacterized protein LOC110836249 isoform X1 [Zootermopsis nevadensis] &gt;gi|646704108|gb|KDR12463.1| hypothetical protein L798_13516 [Zootermopsis nevadensis]	1
LOC111052847	344.242	337.772	354.797	414.289	378.715	405.473	331.948	330.679	307.19	309.495	327.264	336.487	377.212	335.852	348.568	322.594	307.342	312.147	K02739	GO:0000084;GO:0000087;GO:0000090;GO:0000186;GO:0000209;GO:0002223;GO:0002479;GO:0004175;GO:0005515;GO:0005654;GO:0005829;GO:0005839;GO:0006521;GO:0006595;GO:0006977;GO:0007173;GO:0007265;GO:0007411;GO:0008286;GO:0008543;GO:0010499;GO:0016032;GO:0031145;GO:0033209;GO:0038061;GO:0038095;GO:0043066;GO:0043488;GO:0048010;GO:0048011;GO:0050852;GO:0051436;GO:0051437;GO:0070062;GO:0090090;GO:0090263;GO:…	proteasome subunit beta type-7 [Ixodes scapularis] &gt;gi|215498130|gb|EEC07624.1| proteasome beta2 subunit, putative [Ixodes scapularis]	1
LOC111054644	3045.65	3151.08	3216.15	3523.64	3679.38	3520.49	3748.99	2975.04	3140.87	3406.22	3054.22	3556.74	2972.98	3171.61	3232	3101.65	3034.43	3095.22	NA	NA	putative ribosomal protein Ubq/L40e [Maconellicoccus hirsutus]	1
LOC120351480	10.2256	7.72947	8.08578	10.3025	9.92637	11.8719	13.0259	7.73199	4.59526	10.4063	5.39962	7.49984	5.17027	8.58441	8.01271	7.11653	5.93702	7.35297	NA	NA	NA	1
LOC120351733	0.306661	0.465182	0	0.612876	0.747711	0.424289	0.207051	0.339128	0.190405	0.199552	0	0	0	0.186312	0	0	0	0.202993	NA	NA	NA	1
LOC111055060	51.5525	63.559	69.1072	63.6063	66.4105	73.0575	63.3395	37.8501	53.4714	56.0643	48.9763	57.4885	52.6932	65.3233	50.9481	53.163	48.0941	56.07	K13356	GO:0009058;GO:0044237;GO:0044710;GO:0071704	fatty acyl-CoA reductase 1 [Acyrthosiphon pisum]	1
LOC111049556	32.6363	32.2581	32.0705	29.9889	29.9292	39.056	29.5737	27.6363	28.6255	29.2799	29.1599	28.3813	30.283	29.5001	29.1729	30.3958	30.248	32.9258	K20096	GO:0017111	probable ATP-dependent RNA helicase DDX28 isoform X2 [Zootermopsis nevadensis] &gt;gi|646723651|gb|KDR24181.1| putative ATP-dependent RNA helicase DDX28 [Zootermopsis nevadensis]	1
LOC120351500	11.7758	10.346	9.18173	10.566	11.1837	14.2348	10.7896	7.96022	12.0703	11.0481	8.51321	10.9147	9.16976	12.228	12.8009	7.90953	10.4556	9.33918	NA	NA	NA	1
LOC111056074	19.0994	14.0437	20.4938	31.7787	24.786	20.6795	20.6952	14.4585	20.7063	19.8786	14.8315	17.1963	22.5752	20.4559	18.369	20.5697	20.3963	15.7036	NA	NA	ATP-binding cassette sub-family G member 1 [Zootermopsis nevadensis]	1
LOC111061006	16.6717	16.9522	20.8288	29.3748	20.8584	25.9834	17.0048	17.3189	14.0747	20.3422	17.6108	17.3337	23.2059	19.9047	19.7528	16.0602	16.8677	16.9765	K14313	GO:0016020	beat protein, putative [Pediculus humanus corporis] &gt;gi|212506606|gb|EEB10764.1| beat protein, putative [Pediculus humanus corporis]	1
LOC111058080	145.91	124.547	132.222	170.592	154.247	172.786	140.625	110.989	134.84	107.846	109.438	107.232	112.573	120.646	132.435	112.938	112.804	107.068	K12836	GO:0000166;GO:0003723;GO:0005634;GO:0046872	splicing factor U2af 38 kDa subunit [Diaphorina citri]	1
LOC120351509	0.103943	0.195779	0	0.308337	0.187751	0.368795	0.328641	0.074105	0	0.294979	0	0.239364	0	0.193918	0.247307	0.238048	0	0.161855	NA	NA	BTB/POZ domain-containing protein 1 [Bombus impatiens] &gt;gi|1366101024|ref|XP_024223716.1| BTB/POZ domain-containing protein 1 [Bombus impatiens]	1
LOC120351520	2250.97	1714.65	3276.65	2526.12	2413.29	2956.36	2160.23	1926.37	1051.1	1894.46	1396.65	1753.14	1811.44	1847.43	2138.83	1676.84	1534.57	1497.04	K02980	GO:0003723;GO:0003735;GO:0006412;GO:0008270;GO:0022627	40S ribosomal protein S29 [Triatoma infestans]	1
LOC120351527	0	0	0	0	0.251671	0	0	0	0	0	0.179099	0	0	0	0	0	0	0	NA	NA	hypothetical protein AVEN_131056_1 [Araneus ventricosus]	1
LOC120351760	1.12652	0	0.525667	1.50204	0.638182	1.19839	0	0	0	1.15988	0	0.550547	0.737014	0	0.334606	0.941458	0.19765	0	NA	NA	NA	1
LOC111062019	17.1177	19.9458	15.5666	18.0102	19.911	22.0019	16.7029	18.0119	16.3283	12.6958	15.9325	13.4163	19.1268	17.0885	16.3043	15.1863	16.002	16.8069	K11578	NA	centromere/kinetochore protein zw10 homolog isoform X3 [Zootermopsis nevadensis] &gt;gi|646711674|gb|KDR16765.1| Centromere/kinetochore protein zw10-like protein [Zootermopsis nevadensis]	1
LOC111051226	0.439605	0.588748	0.449051	0.673981	0.535929	0.916097	0.141208	0.677921	0.816991	0.379318	0.320215	0.273636	0.401488	0.269724	0.395363	0.43937	0.194138	0.636315	NA	NA	uncharacterized protein LOC114872390 isoform X3 [Osmia bicornis bicornis]	1
LOC120351981	0.18506	0.090129	0.118549	0.445703	0.170345	0.199287	0.207051	0.219021	0.075421	0.092479	0.170206	0.08393	0.152422	0.08751	0	0	0.146281	0	NA	NA	hypothetical protein GE061_02658 [Apolygus lucorum]	1
LOC111046434	4.98563	4.61208	5.21691	5.91248	6.56012	7.65007	5.95716	5.73853	7.31592	6.425	4.07625	5.51657	7.64522	4.99893	6.09042	4.21307	7.01623	6.91427	K13154	GO:0003723;GO:0046872	zinc finger CCHC-type and RNA-binding motif-containing protein 1-like isoform X2 [Zootermopsis nevadensis] &gt;gi|646714664|gb|KDR18554.1| Zinc finger CCHC-type and RNA-binding motif-containing protein 1 [Zootermopsis nevadensis]	1
LOC111055961	204.118	202.03	210.222	262.983	278.665	304.05	188.125	160.76	158.846	184.115	195.222	185.784	226.973	223.247	213.042	190.724	186.431	178.574	NA	GO:0016021	transmembrane protein 258 [Bombus impatiens]	1
LOC111061978	42.6075	48.6029	50.4483	55.2927	47.8263	47.8577	26.0218	57.2245	19.8858	21.7859	54.5072	22.7801	45.1086	30.0412	40.2188	39.8971	42.1123	45.8962	K06240	GO:0009987;GO:0050789	Laminin subunit alpha [Zootermopsis nevadensis]	1
LOC120351806	0	0	0	0	0.128606	0	0	0	0	0	0.090399	0	0	0	0	0	0	0.113794	NA	NA	NA	1
LOC120352126	0	0.164807	0	0	0	0.637719	0	0.133498	0	0.267797	0.14283	0	0	0	0	0	0	0.128424	NA	NA	NA	1
LOC120352127	0	0.726256	0.487187	0.358475	0.111094	1.19572	0	0.503641	0.121188	0.374916	0.253576	0.671442	0	0.233361	0.05556	0.269667	1.25045	0	NA	NA	NA	1
LOC111044149	53.7902	64.5712	70.7098	60.0987	66.4976	77.8065	50.7862	56.0112	55.1728	48.566	41.2037	47.4646	57.7641	56.7011	53.3864	60.5218	53.9773	56.1667	K08059	NA	conserved hypothetical protein [Pediculus humanus corporis] &gt;gi|212518746|gb|EEB20467.1| conserved hypothetical protein [Pediculus humanus corporis]	1
LOC111054507	41.4839	39.9246	37.8665	46.7701	40.4722	39.4689	36.7772	35.2242	34.64	33.0547	41.0682	31.3197	43.1194	37.2565	37.8319	34.0707	36.3293	33.5707	K01522	NA	conserved hypothetical protein [Pediculus humanus corporis] &gt;gi|212511946|gb|EEB14806.1| conserved hypothetical protein [Pediculus humanus corporis]	1
LOC120352108	0.591076	0.323157	0	0.928691	0.601439	0.359336	0.354026	0.48873	0	0	0.310822	0.287015	0	0.313768	0.343633	0	0	0	NA	NA	hypothetical protein RR48_07449 [Papilio machaon]	1
LOC111048972	6.08745	18.8245	21.2984	22.9572	26.2601	27.0706	2.1538	17.8968	31.4412	10.5882	4.77009	17.7723	17.019	19.5934	11.9159	6.57948	8.76991	10.7291	NA	NA	NA	1
LOC120351837	0.812829	0.476873	1.37263	2.34715	1.43789	0.384867	0.164326	1.89045	0.454142	0.657591	0.842624	0.452957	1.15244	0.215766	1.2444	0.730337	0.765445	0.532722	NA	NA	NA	1
LOC111057595	14.5589	12.7658	13.1784	18.7049	15.8604	15.644	14.5714	13.4133	14.4274	12.7757	13.8451	12.7467	13.7178	14.5421	16.8489	13.8774	12.0905	14.2383	K15683	GO:0005488;GO:0006351	NF-X1-type zinc finger protein NFXL1 [Nothoprocta perdicaria]	1
LOC120348857	1294.4	1309.93	1217.74	1505.43	1474.75	1393.29	1354.68	1240.65	1239.85	1318.41	1187.41	1239.13	1010.97	1204.24	1329.44	1184.22	1071.18	1208.09	K02868	GO:0003735;GO:0005840;GO:0006412	ribosomal protein L11 [Triatoma infestans]	1
LOC120351855	0	0.106234	0	0	0	0.474791	0	0	0.066303	0	0	0	0	0	0	0	0.138734	0	NA	NA	NA	1
LOC111056268	0	0.054872	0.102771	0.578154	0	0.098755	0.242712	0	0.168447	0.05456	0	0.057149	0.049451	0	0	0.132997	0.142504	0	NA	NA	hypothetical protein AVEN_248823_1 [Araneus ventricosus]	1
LOC111056913	21.364	17.6603	17.2573	23.0501	22.9958	20.8833	21.0566	24.3499	13.5764	22.3996	16.368	22.7496	20.786	21.9219	21.3759	13.8756	16.4699	15.9261	K05544	GO:0002943;GO:0017150;GO:0046872;GO:0050660;GO:0055114	tRNA-dihydrouridine(47) synthase [NAD(P)(+)]-like isoform X1 [Zootermopsis nevadensis] &gt;gi|646719648|gb|KDR21688.1| tRNA-dihydrouridine synthase 3-like [Zootermopsis nevadensis]	1
LOC111055178	41.6742	51.4617	54.7058	55.6201	54.1471	59.731	42.0802	45.2242	45.0466	37.3627	43.5874	38.0099	50.8741	47.4069	46.686	49.6801	52.413	53.1777	K15272	GO:0016020;GO:0044765	UDP-galactose transporter, isoform A [Drosophila melanogaster] &gt;gi|665389418|ref|NP_001284833.1| UDP-galactose transporter, isoform C [Drosophila melanogaster] &gt;gi|15213693|gb|AAK92124.1|AF397530_1 CMP-sialic acid/UDP-galactose transporter [Drosophila melanogaster] &gt;gi|7290349|gb|AAF45808.1| UDP-galactose transporter, isoform A [Drosophila melanogaster] &gt;gi|15128553|dbj|BAB62747.1| UD…	1
Trnaa-cgc	0	0	0	0	0.365024	0	0	0	0	0	0	0	0	0	0	0	0	0	NA	NA	NA	1
LOC111051531	178.711	179.733	198.216	208.636	212.78	205.699	210.56	165.127	183.249	184.781	171.588	192.571	201.581	198.307	201.16	183.906	191.628	176.908	K12832	NA	pre-mRNA splicing factor SF3B 10 kDa subunit, putative [Ixodes scapularis]	1
LOC120351956	0	0	0	0.25499	0	0	0	0.132519	0	0.153003	0	0	0	0	0	0	0	0	NA	NA	NA	1
LOC120351958	11.8539	11.2664	10.0683	17.0003	13.1722	14.2555	13.3954	15.0398	15.759	11.1927	10.8908	13.3556	8.85123	16.9134	14.5659	16.9934	16.9707	9.26115	NA	NA	NA	1
LOC120352042	0.133316	0	0	0.699161	0.267369	0.190043	0	0	0	0	0.273103	0.162247	0	0.215236	0	0.179422	0	0	NA	NA	protein phosphatase 1 regulatory subunit 12C isoform X10 [Acyrthosiphon pisum]	1
LOC111056557	83.2922	92.8102	82.4587	93.9998	82.9578	84.2352	81.0668	76.3304	67.529	75.4842	77.3185	79.1302	82.0283	78.7567	80.021	76.5034	68.0902	77.0082	K15448	GO:0008168;GO:0018364;GO:0030488;GO:0070476	multifunctional methyltransferase subunit TRM112-like protein [Apis mellifera] &gt;gi|380023338|ref|XP_003695480.1| PREDICTED: multifunctional methyltransferase subunit TRM112-like protein [Apis florea] &gt;gi|572300061|ref|XP_006616140.1| multifunctional methyltransferase subunit TRM112-like protein [Apis dorsata] &gt;gi|820854432|ref|XP_012344527.1| PREDICTED: multifunctional methyltransferase …	1
LOC120352044	0	0	0	0	0.188043	0	0	0.050373	0	0	0	0	0.084205	0	0	0	0	0	NA	NA	uncharacterized protein LOC116172270 [Photinus pyralis]	1
LOC111064345	31.8652	27.8256	30.9161	36.4773	31.5971	33.9053	34.3961	28.9819	34.7306	32.5292	27.2375	33.1403	29.9249	33.6696	34.6985	29.0943	35.4459	30.9767	K15182	GO:0000166;GO:0003746;GO:0006414	Negative elongation factor E, putative [Pediculus humanus corporis] &gt;gi|212518715|gb|EEB20436.1| Negative elongation factor E, putative [Pediculus humanus corporis]	1
LOC111050743	27.8126	30.5036	30.1749	27.8037	32.9132	30.8375	27.0738	28.1405	28.4461	27.4707	27.4158	28.7992	26.8414	24.8483	26.0153	31.7586	26.7404	27.1732	K08869	GO:0016020	putative aarF domain-containing protein kinase 5 [Zootermopsis nevadensis]	1
LOC120351969	0	0	0	0	0.115142	0.54578	0	0.152313	0.14148	0.107838	0	0.196696	0	0.100683	0.154373	0.22656	0.034587	0	K22984	NA	Odorant receptor 141 [Halyomorpha halys]	1
LOC111053393	57.1091	59.7779	62.0978	72.3787	63.6831	85.6984	54.8705	53.3975	54.1132	41.3733	43.4009	39.2294	56.9934	49.3376	60.4999	54.4113	55.4315	61.1794	K14209	GO:0016020	proton-coupled amino acid transporter-like protein pathetic [Solenopsis invicta]	1
LOC111062370	108.583	123.882	121.2	146.2	134.424	134.237	111.04	105.534	110.193	97.2796	114.223	106.719	124.02	117.98	125.714	109.838	105.876	113.104	K18584	GO:0005524;GO:0005885;GO:0008270;GO:0016021;GO:0034314	actin-related protein 3 [Photinus pyralis] &gt;gi|1755127169|gb|KAB0797606.1| hypothetical protein PPYR_08599 [Photinus pyralis]	1
LOC120352062	0.16663	0.252496	0.110697	0.06713	1.23401	0.473909	0	0.02182	0.533637	0	0.055723	0	0.152232	0	0.766106	0	0	0.133779	NA	NA	NA	1
LOC111045731	16.8194	17.5048	16.0158	25.0071	26.2514	27.7357	21.9908	21.2836	23.3923	15.2953	15.2535	17.5391	21.1309	21.3667	21.0475	19.6214	18.8066	19.277	K00809	GO:0008612	probable deoxyhypusine synthase isoform X1 [Zootermopsis nevadensis] &gt;gi|1228014037|ref|XP_021938987.1| probable deoxyhypusine synthase isoform X1 [Zootermopsis nevadensis] &gt;gi|1228014039|ref|XP_021938988.1| probable deoxyhypusine synthase isoform X1 [Zootermopsis nevadensis] &gt;gi|1228014041|ref|XP_021938990.1| probable deoxyhypusine synthase isoform X1 [Zootermopsis nevadensis] &gt;gi|12…	1
LOC120352070	0	0.042083	0.061591	0.359683	0.045378	0.095571	0	0	0.062184	0.076942	0.090285	0	0.100716	0.039385	0.096769	0.048007	0.033538	0.04546	NA	NA	uncharacterized protein LOC115451553 [Manduca sexta]	1
LOC111048246	2307.02	2390.1	2187.34	2527.05	2525.56	2544.55	2486.76	1923.05	2396.27	2153.3	2162.86	2338.74	2377.19	2361.67	2432.06	2131.08	2108.22	2172.96	K00940	GO:0000287;GO:0004536;GO:0004550;GO:0005524;GO:0005525;GO:0005634;GO:0005739;GO:0005829;GO:0006165;GO:0006183;GO:0006228;GO:0006241;GO:0006259;GO:0006897;GO:0007399;GO:0007595;GO:0030154;GO:0032587;GO:0042802;GO:0042981;GO:0043024;GO:0043209;GO:0043388;GO:0044822;GO:0050679;GO:0070062	unknown [Dendroctonus ponderosae]	1
LOC120352516	0	0	0	0.175967	0	0	0	0	0	0	0	0	0.083443	0	0	0.087311	0	0	NA	NA	NA	1
LOC111057787	1.68813	1.3761	0.667898	2.30867	2.2734	2.01651	1.4523	1.03954	2.33612	0.583829	0.678057	0.785312	1.92865	0.737222	0.56399	0.671278	0.419436	0.3689	K22984	NA	uncharacterized protein Dvir_GJ10340 [Drosophila virilis] &gt;gi|194142927|gb|EDW59330.1| uncharacterized protein Dvir_GJ10340 [Drosophila virilis]	1
LOC111050972	123.388	113.602	114.789	136.244	127.75	122.341	124.035	132.528	122.853	119.784	139.176	119.983	123.688	120.785	125.413	124.969	124.324	122.233	K01412	GO:0004222;GO:0006508;GO:0046872	mitochondrial-processing peptidase subunit alpha [Zootermopsis nevadensis] &gt;gi|646694519|gb|KDR08018.1| Mitochondrial-processing peptidase subunit alpha [Zootermopsis nevadensis]	1
LOC120352525	1.20263	1.61883	1.04079	1.49026	1.27264	2.62454	1.62145	0.746242	1.72824	2.20158	0.626197	1.84452	0.861641	1.7879	1.68399	0	0.746681	1.24533	NA	NA	NA	1
LOC120352144	8.53804	11.8788	9.56555	16.1115	11.7069	11.4065	7.6099	12.6554	3.133	5.22666	11.4642	5.76142	7.71835	7.70738	7.26117	9.42042	8.06913	10.5525	NA	NA	pre-rRNA-processing protein TSR1 homolog [Zootermopsis nevadensis] &gt;gi|646720738|gb|KDR22360.1| Pre-rRNA-processing protein TSR1-like protein [Zootermopsis nevadensis]	1
LOC111059084	72.8871	71.1846	67.723	70.2733	65.4721	82.2282	58.3392	51.9688	63.8008	58.272	54.7088	63.7098	64.9367	61.4822	67.3392	59.773	57.0908	60.7122	K13113	GO:0000398;GO:0005634;GO:0005737;GO:0006464;GO:0031386	hypothetical protein DAPPUDRAFT_95804 [Daphnia pulex] &gt;gi|1691057291|emb|SVE84684.1| EOG090X0OUK [Daphnia pulex] &gt;gi|1691061037|emb|SVE70236.1| EOG090X0OUK [Eubosmina coregoni] &gt;gi|1691068332|emb|SVE72124.1| EOG090X0OUK [Daphnia similis] &gt;gi|1691070565|emb|SVE72750.1| EOG090X0OUK [Daphnia similis] &gt;gi|1691076315|emb|SVE73999.1| EOG090X0OUK [Daphnia atkinsoni] &gt;gi|1691077781|emb|…	1
LOC120352538	0	0	0	0.170529	0	0.236639	0.263125	0	0	0	0.160825	0.183521	0.136732	0	0	0	0.141811	0.098102	NA	GO:0004672;GO:0016310	LOW QUALITY PROTEIN: proto-oncogene tyrosine-protein kinase ROS-like [Nilaparvata lugens]	1
LOC111059946	59.1261	59.3318	55.9644	68.2849	62.475	69.8668	62.6883	62.9803	59.7225	56.5206	62.943	53.1929	66.5159	59.2968	60.4384	61.2777	60.8844	65.4441	K15498	GO:0004721;GO:0006470	hypothetical protein GE061_19796 [Apolygus lucorum]	1
LOC111056493	90.318	103.866	98.612	94.8181	100.531	110.969	87.7758	96.9688	111.408	97.751	87.0313	91.2331	99.9829	101.305	98.4681	86.834	94.362	94.015	K23568	GO:0016021;GO:0030246	ER membrane protein complex subunit 7 [Bombus impatiens]	1
LOC111055394	14.7833	14.6758	15.5102	17.6729	16.6836	21.1819	15.1613	16.3088	17.5853	14.99	14.1826	13.8378	15.9452	18.6946	15.5315	16.9237	18.8792	18.9584	K01698	GO:0004655;GO:0005829;GO:0006783;GO:0008270;GO:0032791;GO:0043227	delta-aminolevulinic acid dehydratase isoform X2 [Bombus impatiens] &gt;gi|815915384|ref|XP_012242904.1| delta-aminolevulinic acid dehydratase isoform X2 [Bombus impatiens]	1
LOC111055392	223.612	236.883	218.429	285.561	253.964	262.886	277.489	226.593	240.415	226.985	243.697	218.967	243.914	241.742	243.481	222.684	227.192	226.143	K03242	GO:0001731;GO:0003743;GO:0003924;GO:0005525;GO:0005622	PREDICTED: eukaryotic translation initiation factor 2 subunit 3-like isoform X2 [Dendroctonus ponderosae] &gt;gi|332376559|gb|AEE63419.1| unknown [Dendroctonus ponderosae]	1
LOC111055395	72.8793	70.3653	73.5936	74.4292	71.3507	83.3222	76.9575	63.647	75.3491	64.1098	65.5065	65.7396	67.293	69.3512	72.6475	69.6948	70.3735	73.902	NA	GO:0009987	proteasome assembly chaperone 2 isoform X2 [Bombus impatiens] &gt;gi|1366091787|ref|XP_024222700.1| proteasome assembly chaperone 2 isoform X2 [Bombus impatiens]	1
LOC111051035	28.5773	31.4457	30.4218	32.2754	35.4915	38.145	31.9716	33.9659	35.3254	27.4897	30.1835	26.501	30.3616	29.8143	31.7978	33.6218	33.7518	32.1627	K22755	NA	E3 UFM1-protein ligase 1 homolog [Zootermopsis nevadensis] &gt;gi|646722388|gb|KDR23401.1| hypothetical protein L798_05369 [Zootermopsis nevadensis]	1
LOC111051031	1128.33	1191.25	1286.9	1453.83	1125.72	1379.14	1038.99	909.683	903.985	842.408	1075.5	896.904	1086.82	995.145	1059.42	999.755	1027.22	1064.4	K09490	GO:0001948;GO:0005524;GO:0005788;GO:0005793;GO:0005886;GO:0005925;GO:0006983;GO:0006987;GO:0008180;GO:0009986;GO:0016887;GO:0019904;GO:0021589;GO:0021680;GO:0021762;GO:0030176;GO:0030335;GO:0030496;GO:0030512;GO:0031398;GO:0031625;GO:0032440;GO:0034663;GO:0035437;GO:0042149;GO:0042470;GO:0043022;GO:0043027;GO:0043154;GO:0043209;GO:0048471;GO:0051603;GO:0051787;GO:0055114;GO:0070062;GO:0071353;GO:…	molecular chaperone DnaK [Microbacterium arborescens]	1
LOC120352283	0	0	0	0.220828	0	0	0	0	0	0	0	0	0	0.030943	0	0	0	0	NA	NA	NA	1
LOC111045115	169.015	170.032	177.454	203.573	211.01	220.057	178.012	174.429	173.858	141.188	146.228	145.872	177.739	161.724	159.774	153.885	160.198	159.536	K02730	GO:0004298;GO:0005634;GO:0005737;GO:0010499;GO:0019773;GO:0043161	proteasome subunit alpha type-6-like [Zootermopsis nevadensis] &gt;gi|646708289|gb|KDR14657.1| Proteasome subunit alpha type-6 [Zootermopsis nevadensis]	1
Trnap-ugg-2	0	0	0	1.01568	0.299117	0.398574	0.655663	0	0	0	0	0.023314	0	0.092372	0	0	0	0	NA	NA	NA	1
Trnak-uuu-5	0	0	0	0	0	0.398574	0	0	0	0	0	0	0	0	0	0	0	0	NA	NA	NA	1
LOC111054426	3.56726	5.18109	4.33061	5.61798	5.49078	7.22719	3.93113	4.5336	4.40662	3.27481	3.05689	4.06394	5.30873	4.4522	5.61784	3.64217	5.09664	3.53124	NA	NA	uncharacterized protein LOC112694978 [Athalia rosae]	1
LOC120352287	0	0	0	0.136956	0	0.331123	0	0	0.348099	0.344154	0	0	0	0.134631	0.139582	0.292104	0	0	NA	NA	NA	1
LOC111051831	63.7853	60.2886	57.6029	66.5079	65.3788	65.1251	58.6154	63.8801	51.9576	57.217	59.1322	58.6492	65.8342	63.1429	59.692	56.8445	56.2863	61.4445	K13176	GO:0000445;GO:0006397	THO complex subunit 7 protein [Danaus plexippus plexippus]	1
LOC111059947	0	0.461522	0	1.01265	0.564358	3.2786	0	0.460246	0	0	0	0	0	0	0	0	1.49103	0	NA	NA	NA	1
LOC120352294	7.84693	10.8057	7.35381	10.3456	11.2062	11.7381	8.91334	6.11731	7.17579	9.32738	4.09463	9.5723	6.51432	5.42948	8.41646	9.81996	5.33893	9.45661	NA	GO:0003684;GO:0006284;GO:0006289;GO:0008534	N-glycosylase/DNA lyase [Sitophilus oryzae]	1
LOC111053549	30.7354	25.473	19.7417	40.1045	30.3996	39.1218	23.6158	23.1557	36.6683	29.408	20.1754	35.3744	25.3378	29.8378	29.949	26.0666	28.2256	28.283	K21751	GO:0005634;GO:0046982	protein Dr1 isoform X2 [Osmia bicornis bicornis] &gt;gi|1655582393|ref|XP_029050775.1| protein Dr1 isoform X2 [Osmia bicornis bicornis]	1
LOC111051712	0	0.207332	0.347578	0.786377	0.338333	0.872767	0	0.457086	0	0	0	0	0	0	0.106825	0	0.207264	0	NA	NA	NA	1
LOC120352170	0	0.019671	0.046882	0	0.135798	0.062475	0	0	0.138097	0	0	0	0.090728	0	0.033088	0	0	0	NA	NA	uncharacterized protein LOC116167585 [Photinus pyralis]	1
LOC111054697	41.6207	43.1301	44.9751	53.7875	51.528	55.9653	46.6129	50.2665	38.5378	37.698	41.8492	40.991	46.8582	44.1498	46.1715	42.9926	44.9249	45.4526	K12398	GO:0005794;GO:0006886;GO:0008089;GO:0030131;GO:0030659;GO:0048490	AP-3 complex subunit mu-1 [Solenopsis invicta]	1
LOC120352172	0	0	0	0.093313	0	0	0	0	0	0	0	0	0	0	0	0	0	0	NA	NA	unnamed protein product [Callosobruchus maculatus]	1
LOC120352313	0	0	0	0	0.148251	0	0	0	0.07956	0	0	0.098695	0	0	0	0	0	0.056464	NA	NA	uncharacterized protein LOC112904437 [Agrilus planipennis] &gt;gi|1435351266|ref|XP_025834078.1| uncharacterized protein LOC112905593 [Agrilus planipennis]	1
LOC120352319	1.364	0.834823	1.39833	0.917335	0.149671	19.9017	1.09817	0.757634	0.375801	0.918489	0.841077	0	0.404661	1.00572	0.536591	0	1.14258	0.47945	K03679	GO:0000178;GO:0003723;GO:0004527;GO:0090305	exosome complex component RRP4-like [Manduca sexta]	1
LOC111054015	149.961	145.203	124.569	161.404	142.761	152.804	161.577	133.202	147.563	146.14	149.474	154.71	152.974	151.907	154.173	139.675	135.234	135.054	K03115	GO:0005956;GO:0016301;GO:0019887;GO:0045859	hypothetical protein GE061_18096 [Apolygus lucorum]	1
LOC111047238	75.8163	63.8206	66.1937	69.8003	72.8753	69.8983	59.3004	67.941	78.3756	75.7291	58.6119	72.5363	63.0758	69.1651	63.1858	62.9157	80.3069	66.5339	K14394	GO:0003993;GO:0004721;GO:0005515;GO:0005737;GO:0009898;GO:0035335;GO:0070062	low molecular weight phosphotyrosine protein phosphatase isoform X1 [Cricetulus griseus] &gt;gi|1538001872|ref|XP_027280544.1| low molecular weight phosphotyrosine protein phosphatase isoform X1 [Cricetulus griseus] &gt;gi|344248799|gb|EGW04903.1| Low molecular weight phosphotyrosine protein phosphatase [Cricetulus griseus]	1
LOC120352180	2.05156	2.06969	1.13279	3.00761	2.18249	1.26557	1.7927	2.77218	1.25616	2.38876	2.24571	1.51858	1.39459	1.56217	1.74756	1.63851	2.17962	2.38227	K01262	GO:0008152;GO:0008238;GO:0046872	probable Xaa-Pro aminopeptidase 3 isoform X1 [Zootermopsis nevadensis] &gt;gi|646698983|gb|KDR09847.1| putative Xaa-Pro aminopeptidase 3 [Zootermopsis nevadensis]	1
LOC111046652	303.313	297.489	357.72	558.34	344.89	440.747	496.291	197.46	473.247	229.219	188.349	344.445	313.826	345.137	301.863	376.596	277.252	346.304	NA	NA	adhesive plaque matrix protein [Acyrthosiphon pisum]	1
LOC120352349	11.868	11.0719	10.13	11.813	13.3078	15.7612	10.7002	8.91722	12.6799	10.1045	8.46782	10.4001	12.2646	13.0133	11.778	8.65542	11.2451	9.58404	K14014	NA	hypothetical protein PPYR_10999 [Photinus pyralis]	1
LOC111047647	218.922	267.394	215.25	282.438	223.282	298.322	205.632	205.473	180.119	163.41	236.719	154.105	238.653	195.145	268.029	215.378	203.882	209.165	K01587	GO:0004638;GO:0004639;GO:0005524;GO:0006189	PREDICTED: multifunctional protein ADE2 [Nasonia vitripennis]	1
LOC120348701	0.836531	0.075061	0.055903	0.414312	0.533322	0.887074	0.204256	0.65456	0.500969	0	0.109199	0.346703	0.075974	0.409654	0.27707	0.118297	0.289449	0.220308	NA	NA	hypothetical protein GE061_19316 [Apolygus lucorum]	1
LOC111054025	1.20629	1.51145	1.69237	1.36997	2.4972	1.44007	0.793372	1.76199	0.477976	1.68485	1.58017	1.3761	1.04726	2.06774	1.13021	1.27464	1.18202	1.72002	NA	NA	NA	1
LOC120352190	0	0	0	0	0.250056	0	0	0	0	0	0	0	0	0	0	0	0	0	NA	NA	PREDICTED: pre-mRNA-splicing factor 38A-like [Populus euphratica]	1
LOC120352412	2.47241	1.27807	1.57608	2.73661	1.82698	3.23873	1.97685	2.30987	2.30939	1.87077	1.91424	2.1278	2.1374	1.60254	2.08485	2.7754	1.6133	1.90805	K09549	GO:0006457;GO:0016272;GO:0051082	prefoldin subunit 2 [Diaphorina citri]	1
LOC111060093	0.416495	1.37956	1.02416	1.13675	0.911513	1.45747	0.213945	0.806344	0.254128	0.802777	0.53008	0.149167	0.433293	0.546965	1.03256	0.29472	0.384282	0.633304	NA	NA	NA	1
LOC120352413	25.9294	24.529	19.6105	17.9273	35.7825	27.8142	22.1714	19.0941	27.4186	22.7707	23.6014	22.3568	23.8473	26.869	23.7877	23.3786	22.1669	25.4321	K09549	NA	PREDICTED: prefoldin subunit 2 [Nasonia vitripennis] &gt;gi|1227097729|gb|OXU22090.1| hypothetical protein TSAR_012828 [Trichomalopsis sarcophagae]	1
LOC111049147	2391.43	2402.45	2273.41	2646.91	2651.03	2549.63	2782.3	2227.96	2346.13	2651.98	2523.92	2613.26	2248.34	2264.29	2406.35	2419.13	2322.17	2304.22	K02953	GO:0000184;GO:0003729;GO:0003735;GO:0005515;GO:0005730;GO:0005925;GO:0006413;GO:0006414;GO:0006415;GO:0006614;GO:0016020;GO:0019083;GO:0022627;GO:0033119;GO:0070062;GO:0070181	40S ribosomal protein S13 [Papilio polytes] &gt;gi|914614928|ref|NP_001299165.1| 40S ribosomal protein S13 [Papilio xuthus] &gt;gi|913298772|ref|XP_013193651.1| PREDICTED: 40S ribosomal protein S13 [Amyelois transitella] &gt;gi|943947545|ref|XP_014356884.1| PREDICTED: 40S ribosomal protein S13 [Papilio machaon] &gt;gi|1199367319|ref|XP_021184589.1| 40S ribosomal protein S13 [Helicoverpa armigera]…	1
LOC111048020	10.7555	9.01891	9.00151	9.77943	9.70364	13.2419	10.3524	8.83707	12.0814	11.6689	9.05742	9.61188	8.76648	13.5566	8.14214	9.68919	9.52569	8.20425	NA	NA	uncharacterized protein LOC100574271 [Acyrthosiphon pisum]	1
LOC111049033	10.3681	11.1322	11.3894	10.3971	12.6156	12.4063	9.87851	10.5647	9.98185	11.1602	11.7069	9.56246	11.5505	8.54864	11.3684	9.3644	9.95227	9.69835	K00816	GO:0008483;GO:0016829	kynurenine/oxoglutarate transaminase 1, putative [Pediculus humanus corporis] &gt;gi|212509473|gb|EEB12842.1| kynurenine/oxoglutarate transaminase 1, putative [Pediculus humanus corporis]	1
LOC111051633	6.48001	7.81428	8.2446	8.81884	10.0333	12.9092	5.78321	10.1137	6.44471	7.48768	7.88115	6.38235	7.14686	7.65738	6.07582	4.53964	9.31971	7.25265	K01432	GO:0008152	hypothetical protein DAPPUDRAFT_315847 [Daphnia pulex]	1
LOC120352430	0.350331	0	0.233444	0.273835	0.565281	0.260181	0.410269	0	0.255049	0.317637	0.409976	0.193506	0	0.277116	0.319466	0	0.240185	0	NA	NA	NA	1
LOC120352438	0	0	0	0	1.03034	0	0	0	0.345786	0	0.218213	0.375175	0.281395	0	0.454625	0	0.158931	0	NA	NA	NA	1
LOC120352445	0	0	0	0	0	0.054789	0	0	0	0	0	0	0	0	0	0	0	0	NA	NA	NA	1
LOC120352453	0.181201	0.120123	0.165115	0.655209	0.103292	0.128735	0.057153	0.106007	0.328589	0.20116	0.215208	0.098427	0.07033	0.170804	0.069972	0.092414	0.045557	0.074296	NA	GO:0003824;GO:0090304	uncharacterized protein LOC114328569 [Diabrotica virgifera virgifera]	1
LOC120352458	0.153655	0.086982	0.178514	0.17537	0.301872	0.25206	0.213387	0.214581	0.144244	0.241805	0.153042	0.169243	0.206419	0.221231	0.186717	0.374968	0.123797	0.179371	NA	NA	piggyBac transposable element-derived protein 3-like [Acyrthosiphon pisum]	1
LOC111051654	57.8547	70.6905	75.4305	78.4502	67.1304	79.9631	37.4613	86.8556	23.3175	31.3651	66.7718	33.9988	67.7834	36.382	56.5191	69.3454	70.1581	75.9264	NA	NA	vitellogenin-like protein 1 [Nilaparvata lugens]	1
LOC111051659	911.128	874.907	1065.18	1124.89	1107.37	1124.62	1064.02	946.012	533.033	1006.79	915.711	1009.73	986.064	976.226	963.015	930.891	866.462	852.076	K02268	NA	hypothetical protein DAPPUDRAFT_301871 [Daphnia pulex]	1
LOC120352579	0	0	0	0.080783	0	0	0	0	0	0	0	0	0	0	0	0	0	0	NA	NA	NA	1
LOC120352485	10.2813	7.3108	7.75876	13.0598	4.78368	44.0746	7.74438	2.75227	7.50758	8.16531	5.67558	16.255	10.9988	12.5849	6.16368	8.78198	5.74891	23.9142	NA	NA	NA	1
LOC111055369	0.552142	0.477743	0.281146	0.545032	0.518748	0.429703	0.428054	0.454662	0.371985	0.703039	0.280976	0.426378	0.275745	0.444386	0.458701	0.332922	0.171712	0.360872	K14819	GO:0004725;GO:0008138;GO:0035335	dual specificity protein phosphatase MPK-4-like isoform X1 [Zootermopsis nevadensis] &gt;gi|646699235|gb|KDR09954.1| Dual specificity protein phosphatase 12 [Zootermopsis nevadensis]	1
LOC111054834	20.6192	28.0682	27.3052	32.2438	31.5496	36.7053	24.9582	22.5381	28.403	23.7613	19.4354	28.9252	29.1342	29.6259	28.8724	21.0929	21.3945	23.9287	NA	NA	NA	1
LOC111051915	279.913	396.83	592.575	410.758	518.608	583.996	370.495	165.529	552.044	290.562	293.85	422.727	402.438	449.825	344.807	468.265	350.009	488.374	NA	NA	plasminogen activator inhibitor 2, macrophage [Manduca sexta]	1
LOC111064437	4.61584	4.62358	3.96012	5.77151	5.76871	7.09124	6.16334	3.66069	7.47626	6.44339	3.62714	4.83873	3.61864	5.82954	5.51875	3.79197	3.73142	4.72814	NA	NA	NA	1
LOC120352507	10.0211	9.98722	7.89515	10.4287	13.2086	12.4942	11.0659	9.48593	7.59123	7.52302	7.01038	7.49777	8.67013	8.02231	8.80886	8.15255	6.98593	8.95093	NA	GO:0003676	PREDICTED: NF-kappa-B-repressing factor [Microplitis demolitor]	1
LOC120352254	1.40941	4.37937	2.29798	2.10009	1.63409	5.908	1.35006	2.16867	1.56971	1.61472	1.56806	2.27016	1.51586	0.997449	0.99037	0.958205	1.18131	2.16232	K00254	NA	Dihydroorotate dehydrogenase, mitochondrial [Zootermopsis nevadensis]	1
LOC120352798	4.81885	1.78927	0.798424	0.944467	23.8379	2.20975	0.35561	0.629523	10.1834	1.19997	5.50688	0.530256	1.01387	1.59513	1.36484	1.25014	0.513377	1.49376	NA	GO:0003747;GO:0003924;GO:0004781;GO:0005525;GO:0006415	Ef1alpha factor isoform 1 [Danaus plexippus plexippus]	1
LOC120352799	0	0	0	0.421065	0	0	0	0	0	0	0	0	0	0	0	0	0	0	K03012	GO:0000166;GO:0003677;GO:0003899;GO:0005634;GO:0006357;GO:0008270;GO:0016573	hypothetical protein LSTR_LSTR003164 [Laodelphax striatellus]	1
LOC111064352	57.3675	53.0147	47.6982	69.0782	62.348	73.2334	55.7761	56.9863	52.7275	48.284	33.8029	60.8582	52.0813	61.8486	58.3582	57.0926	51.7993	47.1128	K06694	NA	26S proteasome non-ATPase regulatory subunit 10 [Bombus impatiens]	1
LOC120352603	0	0.678409	0.611984	0.397324	1.67588	0.22383	0	0	0.753568	0	0.260331	0	0	0	0	0	0	0.21345	NA	NA	NA	1
LOC120352610	0	0	0	0	0	0.102198	0	0	0	0	0	0	0	0	0	0	0	0	NA	NA	NA	1
LOC120352804	0	0	0	0	0	0.389553	0	0	0	0	0	0	0	0	0.161705	0	0	0	NA	GO:0003700;GO:0005634;GO:0006355;GO:0007275;GO:0043565	homeotic protein antennapedia-like isoform X1 [Nilaparvata lugens]	1
LOC120352620	1397.01	947.161	1609.83	1628.25	1776.42	1183.48	1662.25	1163.51	1401.78	1295.61	1244.72	1464.07	1522.51	1306.3	1665.51	1156.36	1384.34	1218.12	NA	NA	NA	1
LOC120352633	0	0.263989	0	0.582438	0	0.269428	0	0.09019	0	0	0.17965	0.237405	0.023917	0	0.141313	0.052964	0.140331	0.089561	NA	NA	NA	1
LOC120352634	113.11	113.207	132.433	168.373	138.271	181.168	103.292	128.271	79.8511	82.4717	117.422	84.6475	146.246	111.505	133.112	135.921	141.247	128.626	NA	NA	4-hydroxy-2-oxoglutarate aldolase, mitochondrial [Acyrthosiphon pisum]	1
LOC111050652	49.1793	48.0212	40.5509	44.3128	47.4139	50.3288	49.5578	47.4868	36.7325	45.5157	41.2262	38.4922	42.9914	43.0057	49.8453	46.9425	44.1204	45.3259	K01887	GO:0000166;GO:0004814;GO:0005737;GO:0006420	arginine--tRNA ligase, cytoplasmic [Bombus impatiens]	1
LOC111055839	71.4183	66.7906	70.6492	81.67	78.2874	82.8527	80.0149	69.3099	76.0153	68.3249	64.2995	69.8997	82.4232	70.5175	74.1889	68.8643	73.2083	72.7815	K12602	GO:0006464;GO:0010604;GO:0031325;GO:0043229;GO:0044763;GO:0080090	WD repeat-containing protein 61 [Bombus impatiens]	1
LOC111044812	78.7027	84.0491	76.8232	92.408	91.9245	95.5875	87.1614	73.6905	87.4789	72.4679	69.3375	76.2365	84.7343	84.2851	83.4771	80.1089	78.2959	84.5591	NA	NA	simliar to lola-like protein [Daphnia pulex] &gt;gi|1022766875|gb|KZS11852.1| Simliar to lola-like protein [Daphnia magna]	1
LOC111058760	31.1128	27.774	31.9433	46.7679	53.3631	43.5401	33.828	40.8079	27.7703	31.2602	50.233	33.6748	45.2634	38.1505	36.0738	51.3143	31.7738	54.17	NA	NA	alpha-tocopherol transfer protein-like [Solenopsis invicta]	1
LOC120352671	0.02449	0	0	0	0	0.060512	0	0	0	0	0	0	0	0	0	0	0	0	NA	NA	uncharacterized protein LOC111060026 [Nilaparvata lugens]	1
LOC111055210	157.163	305.516	390.808	451.676	666.749	464.379	146.067	144.916	101.704	150.739	188.009	240.743	342.437	167.188	512.572	118.999	132.361	116.749	NA	NA	NA	1
LOC120352679	0	0	0.106724	0.291794	0.163574	0	0	0	0	0	0	0.116122	0	0	0.104311	0	0.085186	0.064123	NA	NA	NA	1
LOC120352821	0.19013	0.051731	0.062321	0.080148	0.033092	0.219903	0.043068	0	0	0.142627	0	0.068899	0.042217	0.061131	0	0.123551	0.026889	0	NA	GO:0090304	uncharacterized protein LOC110249295 [Exaiptasia pallida]	1
LOC111045565	999.384	989.052	905.146	941.499	1084.27	1113.34	1027.11	907.618	991.735	986.093	819.378	955.382	913.985	940.595	953.233	965.659	930.584	909.003	K03948	GO:0016021	cytochrome c oxidase subunit NDUFA4 isoform X1 [Zootermopsis nevadensis] &gt;gi|646722121|gb|KDR23224.1| NADH dehydrogenase [ubiquinone] 1 alpha subcomplex subunit 4 [Zootermopsis nevadensis]	1
LOC120352700	0	0	0	0	0.125801	0	0	0.022168	0.048541	0	0	0	0	0	0	0	0	0	NA	NA	jerky protein homolog-like [Nylanderia fulva]	1
LOC111054019	0	0	0	0.09015	0	0	0.051126	0	0	0	0	0	0	0	0	0	0	0	NA	NA	uncharacterized protein LOC111054019 [Nilaparvata lugens]	1
LOC111060258	2654.03	2519.19	2923.09	3383.56	3308.25	3285.32	3040.5	2460.82	1456.71	2791.06	2551	2903.57	2875.46	2737.57	2845.86	2494.65	2441.76	2408.48	K02923	GO:0003735;GO:0005840;GO:0006412	60S ribosomal protein L38 [Diaphorina citri]	1
LOC120352839	0.181863	0	0	0.113813	0.031188	0.149516	0	0	0	0.109177	0.097663	0.050918	0	0.05079	0.103883	0.050491	0	0	NA	NA	uncharacterized protein LOC111048930 [Nilaparvata lugens]	1
LOC120352712	3.261	1.93529	1.77232	2.17916	9.93508	2.40451	2.43021	2.04501	0.650952	2.89634	4.55498	2.97996	4.14457	3.48941	2.54588	2.79453	2.51379	2.95492	K11670	NA	non-histone protein 10 isoform X2 [Zootermopsis nevadensis] &gt;gi|646697273|gb|KDR09064.1| Non-histone protein 10 [Zootermopsis nevadensis]	1
LOC120352721	0	0	0	0	0.23692	0.170997	0	0	0.116375	0.054109	0	0	0.036062	0	0.032047	0.173995	0	0.123644	NA	NA	NA	1
LOC111047916	0	0	0	0.037215	0.072438	0	0	0.050734	0	0	0	0	0	0	0	0	0	0.037838	NA	NA	NA	1
LOC120352896	0.028167	0	0	0.303154	0	0.319844	0.184046	0	0.230758	0.043972	0	0.308781	0	0.095073	0	0	0	0	NA	NA	hypothetical protein LSTR_LSTR002511 [Laodelphax striatellus]	1
LOC120352890	0.1726	0	0	0	0	0.347692	0	0.213325	0	0	0	0.228576	0	0	0	0	0	0	NA	NA	NA	1
LOC111052048	70.1159	61.5442	63.9429	69.2984	68.491	77.0313	67.1883	58.6512	72.8209	65.8878	62.1431	70.1793	73.4549	63.2115	67.125	56.4316	60.1006	59.6045	K02911	NA	39S ribosomal protein L32, mitochondrial isoform X1 [Zootermopsis nevadensis] &gt;gi|646708457|gb|KDR14769.1| 39S ribosomal protein L32, mitochondrial [Zootermopsis nevadensis]	1
LOC111059244	7.62193	9.77888	6.90783	8.05624	9.24443	10.4587	7.6563	8.45569	8.05588	7.7441	8.86342	6.88505	8.60879	9.65394	8.1165	7.18887	7.61783	8.55745	K00604	GO:0003824	PREDICTED: methionyl-tRNA formyltransferase, mitochondrial [Nasonia vitripennis]	1
LOC111051172	30.0123	37.0013	40.4648	35.7063	42.5793	46.3729	38.0614	37.5508	40.3148	34.1247	31.1804	35.9416	35.271	37.8821	41.5202	36.4329	32.4847	36.6246	K03239	GO:0003743;GO:0005085;GO:0005515;GO:0005829;GO:0005851;GO:0005886;GO:0006446;GO:0009408;GO:0009749;GO:0014003;GO:0019509;GO:0032550;GO:0032561;GO:0043168;GO:0043434;GO:0043547;GO:0046523;GO:0051716	translation initiation factor eIF-2B subunit alpha [Bombus impatiens]	1
LOC111054001	51.699	50.1638	49.8592	50.7054	55.2709	59.4595	42.0312	45.2942	55.9678	44.1502	42.4087	47.4089	53.1828	54.1059	44.6287	47.5885	45.5237	49.5429	K12873	GO:0000398;GO:0000790;GO:0003700;GO:0005681;GO:0030374;GO:0035257;GO:2000825	PREDICTED: protein BUD31 homolog [Dendroctonus ponderosae] &gt;gi|1746717998|ref|XP_030750521.1| protein BUD31 homolog [Sitophilus oryzae] &gt;gi|332376079|gb|AEE63180.1| unknown [Dendroctonus ponderosae]	1
LOC111053503	81.5032	93.5873	99.4509	88.9726	98.8482	111.666	85.0462	92.0081	94.2619	89.9853	78.4706	89.948	89.9401	102.963	93.9941	85.572	99.4746	86.4755	K25476	NA	PREDICTED: protein CREG1-like [Nasonia vitripennis] &gt;gi|1032758872|ref|XP_016839465.1| PREDICTED: protein CREG1-like [Nasonia vitripennis]	1
LOC111044279	36.6306	42.829	46.3205	53.0518	57.9525	56.8874	31.5364	49.5707	43.496	39.3278	39.3537	37.0384	55.8858	34.224	46.8998	38.9473	44.2304	45.2221	NA	NA	aquaporin-like [Nilaparvata lugens]	1
LOC120352888	0	0	0	0.316431	0	1.27691	0	0	0.333992	0	0	0.582331	0	0	0	0.145331	0.300734	0.89453	NA	NA	hypothetical protein LSTR_LSTR002511 [Laodelphax striatellus]	1
LOC120352893	0	0	0	0	0	0.302621	0	0	0	0	0	0	0	0	0	0	0	0	NA	NA	hypothetical protein LSTR_LSTR002511 [Laodelphax striatellus]	1
LOC111044178	14.4316	13.6219	19.3668	12.8132	19.0326	21.2145	3.03559	15.0469	3.23574	5.31914	6.88032	5.44144	16.158	3.3202	10.5715	9.28736	15.3799	16.4751	NA	NA	NA	1
LOC120352998	0	0.184604	0	0.23714	0.284416	0.174112	0.217633	0	0.269419	0	0	0.192951	0	0.154261	0	0.263654	0.087147	0	NA	NA	uncharacterized protein LOC111050373 isoform X2 [Nilaparvata lugens]	1
LOC111059873	145.899	148.287	127.773	152.378	189.846	143.367	166.931	148.43	90.438	161.631	121.213	174.86	123.228	152.148	138.388	125.441	132.997	116.046	K11353	NA	uncharacterized protein LOC111059873 [Nilaparvata lugens]	1
LOC120353035	0	0.206402	0	0.058307	0.531568	0	0.139817	0.198057	0	0	0.111127	0.07432	0	0.13977	0.133489	0	0	0	K22984	NA	hypothetical protein LSTR_LSTR006584 [Laodelphax striatellus]	1
LOC120353114	1629.84	1291.39	1228.12	2123.15	970.355	5102.45	1266.51	1433.67	2304.59	2175.62	1477.87	2727.14	1437.77	2045.04	2117.51	1505.67	1734.15	1257.97	NA	NA	NA	1
LOC120348786	0.591026	0.256915	0.330715	0.812627	0.279614	0.225173	0.17242	0	0.384663	0	0.474619	0	0.20097	0.162252	0.078105	0.494939	0.502925	0.184913	NA	NA	uncharacterized protein LOC111055236 isoform X5 [Nilaparvata lugens]	1
LOC111046359	0	0	0	0.035185	0	0	0	0	0	0	0	0	0	0	0	0	0	0	NA	NA	NA	1
LOC120353055	0	0	0	0.037612	0	0	0	0	0	0	0	0	0	0	0	0	0	0	NA	NA	uncharacterized protein LOC111052814 [Nilaparvata lugens]	1
LOC120352925	0	0	0	0	0	0.127235	0	0.097857	0	0	0	0	0	0	0	0	0	0	NA	NA	uncharacterized protein LOC111060026 [Nilaparvata lugens]	1
LOC111052387	0	0	0	0.133523	0	0	0	0	0	0	0	0	0	0	0	0	0	0	NA	NA	uncharacterized protein LOC111055006 [Nilaparvata lugens]	1
LOC120352929	0	0	0	0	0.107105	0	0	0	0	0	0	0	0	0	0	0	0	0	NA	NA	NA	1
LOC120353083	0.672103	0.331893	0.867083	0.840619	0.725219	1.24168	0.273198	0.141321	0.383554	0	0	0.19039	0	0	0.692439	0.092601	0	0.100943	NA	NA	uncharacterized protein LOC111050373 isoform X2 [Nilaparvata lugens]	1
LOC111057430	56.4102	49.2245	47.4016	52.7572	55.114	61.5846	62.0504	50.1446	51.1638	54.1408	46.1827	59.1405	57.3614	51.4405	50.9123	46.4116	54.432	50.6304	K25829	GO:0003746;GO:0006414	transcription elongation factor 1 homolog [Nilaparvata lugens] &gt;gi|1233182768|ref|XP_022192993.1| transcription elongation factor 1 homolog [Nilaparvata lugens] &gt;gi|1233182770|ref|XP_022192994.1| transcription elongation factor 1 homolog [Nilaparvata lugens] &gt;gi|1233203039|ref|XP_022200545.1| transcription elongation factor 1 homolog [Nilaparvata lugens] &gt;gi|1233203041|ref|XP_02220054…	1
LOC111055603	14.885	12.0523	15.6866	16.766	18.2124	17.675	15.4479	15.5705	21.766	12.8002	14.7812	15.0789	16.7617	17.7326	16.4112	15.3158	12.8306	11.2379	K18182	NA	cytochrome c oxidase assembly protein COX16 homolog, mitochondrial [Solenopsis invicta]	1
LOC120353091	0.426439	0.420372	0.860387	0.721059	0.565129	0.878387	0.470547	0.171744	0.713068	0.782946	0.124029	0.910795	0.332934	0.702907	0.507402	0.653531	0.514185	0.338364	NA	NA	uncharacterized protein LOC111053550 [Nilaparvata lugens]	1
LOC111053547	19.6315	34.1863	29.5388	28.0813	28.3446	31.3415	29.5321	29.6824	17.8913	33.6861	26.4464	23.2604	24.5425	26.87	29.3171	32.3466	24.6991	26.1165	NA	NA	uncharacterized protein LOC111053547 isoform X1 [Nilaparvata lugens]	1
LOC120352947	0.126305	0	0	0	0	0.140135	0	0	0	0.135791	0	0	0	0	0	0	0	0	NA	NA	pleckstrin homology domain-containing family D member 1-like [Nilaparvata lugens]	1
LOC120352901	0.299404	0	0.529772	0.37126	0.83693	1.0171	0.178926	0.600549	1.2079	0.818097	0.15216	0.201821	0.129048	0	0.452427	0.738618	0.211396	0.763344	NA	NA	NA	1
LOC120352910	0.130449	0.330421	0.099165	0.249056	1.15414	0.26271	0	0.357767	0	0.147187	0.54223	0.115746	0.355966	0.269533	0.386647	0.25967	0.781649	0.114517	NA	GO:0005096;GO:0043547;GO:0046580	ras GTPase-activating protein 1 [Nilaparvata lugens]	1
LOC120352906	0.096375	0.577666	0	0.894476	0.913528	0.322917	0.13174	0.501061	0.205514	0.225029	0.372601	0.756174	0.194286	0.45175	0.603294	0.438527	0.471284	0.159774	NA	NA	uncharacterized protein LOC111052368 [Nilaparvata lugens] &gt;gi|1233186357|ref|XP_022194721.1| uncharacterized protein LOC111052369 [Nilaparvata lugens]	1
LOC120353126	0	0	0	0	0.050619	0.10665	0	0	0	0	0	0	0	0	0.035625	0	0	0	NA	NA	NA	1
LOC120353124	2180.31	2293.05	2259.69	2543.64	2763.33	2508.93	2695.32	2035	1819.91	2504.61	2250.81	2474.89	2393.06	2434.89	2473.03	2429.97	2372.37	2245.6	K02920	GO:0003735;GO:0005840;GO:0006412	hypothetical protein LSTR_LSTR008480 [Laodelphax striatellus]	1
LOC111052208	1.88956	2.94124	1.7663	1.73078	2.46767	3.92177	1.64363	2.05411	3.16837	2.40571	1.04294	4.58094	1.82311	1.06597	1.79651	1.56191	2.31825	1.81496	NA	NA	NA	1
LOC120353132	0	0	0	0.409185	0	0	0	0	0	0	0	0	0	0	0	0	0	0	NA	NA	uncharacterized protein LOC111051076 isoform X2 [Nilaparvata lugens]	1
LOC120348887	22.28	27.0709	27.5932	30.4749	35.4142	24.1265	17.6414	26.6837	30.4743	25.7827	28.735	23.5235	22.1594	31.1977	24.0809	33.6067	26.0078	26.9253	NA	GO:0005509	EF-hand motif protein [Nilaparvata lugens]	1
LOC111057317	30.0283	32.5558	28.4401	36.9956	36.9403	40.8071	33.0359	31.6015	32.0682	28.7456	26.4549	35.0977	31.6112	31.5164	34.3518	35.3053	33.1201	34.7501	K20318	GO:0000139;GO:0016021	hypothetical protein LSTR_LSTR005360 [Laodelphax striatellus]	1
LOC111054738	57.6465	55.7722	51.2237	58.7496	57.992	59.9089	52.7623	57.0589	54.0809	57.4347	48.7655	51.1852	55.2034	55.8558	54.5293	51.3404	56.4234	51.8168	NA	NA	ubiquitin-like protein 7 [Nilaparvata lugens]	1
LOC111064307	13.8213	14.3536	15.3867	16.4654	17.7195	18.2237	15.3132	14.7157	18.2112	10.4132	12.4014	13.3903	15.8371	14.5636	15.8702	14.142	14.352	16.7888	K03439	GO:0000049;GO:0005634;GO:0008176;GO:0030488;GO:0036265;GO:0043527	tRNA (guanine-N(7)-)-methyltransferase [Bombus impatiens]	1
LOC120353225	0	0	0	0.280407	0	0	0	0	0	0	0	0	0	0	0	0	0	0	NA	NA	NA	1
LOC120353242	0.118939	0	0.223572	0.164505	0	0.249337	0	0.095342	0	0.117268	0	0.190855	0.072383	0	0.068269	0	0	0	NA	NA	NA	1
LOC120353252	0.118779	0.228804	0.064528	0.141253	0.716753	0.555189	0.808552	0.240455	0.136271	0.113799	0.105625	0.150074	0.043068	0.173862	0.06347	0.370095	0.173225	0.142486	NA	NA	NA	1
LOC111044917	11.9027	16.0805	15.3029	16.4429	17.0231	19.4958	8.65148	7.13394	6.84466	6.09427	14.8042	8.3029	14.842	9.06222	10.3913	8.19675	5.50996	8.22318	K00699	GO:0016740	UDP-glucuronosyltransferase 2B1-like [Nilaparvata lugens]	1
LOC120353258	0.104966	0.092206	0.210815	0.522697	0.235331	0.149327	0.1561	0.132287	0.344769	0.095198	0.049365	0	0.15748	0.035327	0.083032	0.094671	0	0.168691	NA	NA	uncharacterized protein LOC111045447 [Nilaparvata lugens]	1
LOC120353271	0	0	0	0.091877	0.109412	0	0	0.144111	0	0	0	0	0.156263	0	0	0	0	0.095911	NA	NA	NA	1
LOC111047695	48.8685	61.9995	65.9813	64.812	57.3226	71.3982	50.0991	51.3727	47.4219	42.3815	62.1437	43.1531	58.3216	54.6556	56.1517	54.4472	51.0286	56.1899	K01303	NA	seminal fluid protein [Nilaparvata lugens]	1
LOC120353330	0.118045	0	0	0	0.512706	0	0	0	0	0	0.226239	0	0	0	0	0	0	0	NA	NA	uncharacterized protein LOC111047249 [Nilaparvata lugens]	1
LOC111044504	332.499	227.535	257.984	350.807	318.759	297.484	337.8	264.977	272.255	302.078	299.445	274.643	300.976	317.364	340.657	239.14	255.166	242.488	NA	GO:0097159;GO:1901363	RNA-binding protein cabeza isoform X1 [Acyrthosiphon pisum]	1
LOC111046980	2677.9	2494.88	2709.91	4367.13	2745.18	4178.32	3366.27	1684.17	3679.24	1375.54	1346.67	2366.54	2500.33	3008.18	2705.4	2937.14	2767.88	2387.39	NA	NA	NA	1
LOC111057505	0	0	0	0	0	0.202894	0	0.198869	0	0	0	0	0.082074	0	0	0	0	0.091117	NA	NA	uncharacterized protein LOC111051076 isoform X2 [Nilaparvata lugens]	1
LOC111048471	0	0	0	0.891039	0	0	0	0	0	0	0	0	0	0	0	0	0	0	NA	NA	uncharacterized protein LOC111051076 isoform X2 [Nilaparvata lugens]	1
LOC111051491	465.286	469.353	430.423	518.054	472.894	517.463	509.407	422.658	480.196	472.355	465.955	484.384	451.345	480.394	454.889	429.858	449.311	455.787	K21889	GO:0016021	probable Bax inhibitor 1 [Bombus impatiens]	1
LOC120353456	0.760518	0	0	0	0	1.06004	0	0	0	0	0	0	0	0	0	0.377042	0.530155	0	NA	NA	NA	1
LOC111056516	116.119	130.965	135.118	132.144	150.219	178.075	122.43	107.216	92.6128	127.278	122.558	128.43	128.467	137.686	128.374	119.628	127.944	121.349	NA	NA	selenoprotein M [Solenopsis invicta]	1
LOC111043216	416.699	363.119	389.84	416.021	478.123	452.441	458.004	414.32	341.705	428.106	350.758	416.83	401.866	419.816	427.414	374.239	351.389	357.509	K02078	GO:0006633	NADH dehydrogenase (ubiquinone) acyl carrier protein, isoform B [Drosophila melanogaster] &gt;gi|1013919524|ref|XP_016029800.1| uncharacterized protein Dsimw501_GD13611, isoform B [Drosophila simulans] &gt;gi|1653987|emb|CAA70289.1| NADH-ubiquinone oxidoreductase acyl-carrier subunit [Drosophila melanogaster] &gt;gi|2288903|emb|CAA04368.1| mtAcyl carrier subunit isoform 1 [Drosophila melanogaster…	1
LOC120353357	0.08285	0	0	0.168723	0.170786	0	0.041642	0.036707	0	0	0	0	0	0.226354	0	0	0	0	NA	NA	uncharacterized protein LOC111059606 [Nilaparvata lugens] &gt;gi|1233207502|ref|XP_022202943.1| uncharacterized protein LOC111059608 [Nilaparvata lugens]	1
LOC111049548	5.74895	6.05622	5.819	6.23522	6.13062	6.188	5.48897	5.81879	4.05747	3.78611	6.03584	3.70663	5.19648	4.58584	5.52045	5.69985	5.39455	6.40846	K25731	GO:0006810;GO:0044464	UPF0505 protein C16orf62 homolog [Nilaparvata lugens]	1
LOC111051681	6.91573	6.30723	5.15473	8.48219	7.31038	7.87028	8.22151	6.44189	7.25749	5.63952	6.15256	5.2712	7.01208	7.55335	6.37958	4.99695	4.93974	7.21535	K07442	GO:0005634;GO:0016429;GO:0030488;GO:0031515	tRNA (adenine(58)-N(1))-methyltransferase catalytic subunit TRMT61A [Bombus impatiens]	1
LOC111048790	2.47046	2.55007	1.76938	2.3845	1.89435	3.16168	2.79222	1.12472	2.18269	2.02582	1.30271	1.97096	1.80974	1.81454	2.41024	2.06546	0.960432	2.67864	NA	NA	putative fizzy1 [Danaus plexippus plexippus]	1
LOC111055468	986.955	975.361	951.464	1031.65	1101.31	1083.25	1117.01	900.338	908.519	1090.77	997.067	1075.68	938.862	984.694	1029.2	998.976	943.952	936.273	K02951	GO:0000184;GO:0003735;GO:0006413;GO:0006414;GO:0006415;GO:0006614;GO:0016020;GO:0019083;GO:0022627;GO:0044822	40S ribosomal protein S12 [Apis mellifera] &gt;gi|820834965|ref|XP_012339202.1| PREDICTED: 40S ribosomal protein S12 [Apis florea] &gt;gi|1035596095|ref|XP_016905405.1| 40S ribosomal protein S12 [Apis cerana] &gt;gi|1035596097|ref|XP_016905407.1| 40S ribosomal protein S12 [Apis cerana] &gt;gi|1772602109|ref|XP_031367863.1| 40S ribosomal protein S12 isoform X2 [Apis dorsata] &gt;gi|1241832678|gb|P…	1
LOC111045684	1150.22	904.576	1190.19	1287.18	1182.17	1099.27	1177.24	1029.31	758.441	1075.03	1040.58	1203.08	1028.03	1000.76	1010.27	926.648	934.554	848.878	K02971	GO:0003735;GO:0005840;GO:0006412	40S ribosomal protein S21 [Nilaparvata lugens]	1
LOC111053967	55.8965	52.8199	46.8296	53.1652	65.0421	65.0326	49.5328	49.9272	45.5974	44.818	40.2748	42.9251	49.0397	41.2699	46.2587	41.0872	43.2105	41.6323	K13288	NA	hypothetical protein LSTR_LSTR000396 [Laodelphax striatellus]	1
LOC111053975	99.5265	140.263	185.793	132.693	193.316	168.769	135.837	78.183	173.12	113.647	127.15	176.404	137.899	142.423	120.096	146.124	114.766	161.851	NA	NA	uncharacterized protein LOC111053975 isoform X2 [Nilaparvata lugens]	1
LOC111043901	2460.22	2653.78	3103.68	3993.18	2555.36	2990.05	3301.49	1584.84	3119.5	2333.52	2358.18	2838.71	2586.21	2865.65	2493.34	2878.61	2290.18	3019.64	NA	NA	neurofilament heavy polypeptide-like [Nilaparvata lugens] &gt;gi|1035439577|gb|ANJ04639.1| salivap-1 [Nilaparvata lugens]	1
LOC111055477	0	0	0	0	0	0.634414	0.116985	0	0	0	0	0.31897	0.073051	0.140951	0.155715	0.157712	0.067428	0.059131	NA	NA	uncharacterized protein LOC108743533 [Agrilus planipennis]	1
LOC120353507	3175.4	3768.31	5162.78	4591.83	4929.6	5503.41	4238.03	4754.14	2684.34	3927.76	3473.47	4579.93	4001.43	4330.39	4085.02	4984.1	4881.54	4783.2	NA	NA	NA	1
LOC120353521	0.589563	0.610135	0.85443	0.821967	0.49849	4.41486	0.530751	0.481393	0.975167	0.569661	0.47134	0.221481	0.756015	0.335448	0.328501	0.540828	0.489232	0.379036	K01866	GO:0000049;GO:0004831;GO:0005524;GO:0005737;GO:0006437	tyrosine--tRNA ligase, cytoplasmic [Nilaparvata lugens]	1
LOC111052987	1.45766	1.2416	0	0.285511	2.17884	0.657824	0.574125	0.223543	0	0	0.307043	0.719968	0.493237	0.743967	0.221647	0.752749	0.161815	0.344207	NA	NA	protein sprint-like [Nilaparvata lugens]	1
LOC111058825	1.75416	1.82551	0.858172	1.37056	4.06622	2.37032	2.57388	2.15822	1.62772	2.9417	1.71914	1.97399	2.21201	1.97285	1.82468	0.954034	1.7524	1.47266	NA	NA	uncharacterized protein LOC111058825 [Nilaparvata lugens] &gt;gi|1233205888|ref|XP_022202090.1| uncharacterized protein LOC111058825 [Nilaparvata lugens]	1
LOC111054491	0.425511	0.143929	0.41986	0.21192	0.466439	0.813979	0.336806	0.434678	0.279455	0.325443	0.218803	0.416591	0.310111	0.125471	0.253672	0.287352	0.119922	0.504872	NA	NA	uncharacterized protein LOC111048948 [Nilaparvata lugens]	1
LOC111047055	22.2334	25.9675	24.9133	26.6949	22.3598	27.8749	23.7047	26.7367	22.5186	20.5921	27.0361	21.3188	25.7704	23.9438	22.6727	22.0825	22.3833	25.0766	K06100	NA	symplekin [Nilaparvata lugens]	1
LOC120353558	0	0.130479	0	0.091949	0.132624	0	0.027459	0.082268	0	0.034826	0.021267	0	0	0.067004	0	0.086019	0.021929	0.050187	NA	NA	PREDICTED: uncharacterized protein LOC109619574 [Crassostrea gigas]	1
LOC111049430	445.164	566.818	941.347	923.502	1003.63	867.729	839.486	254.692	794.838	486.997	376.378	777.022	546.103	577.396	413.222	632.06	411.833	578.813	NA	GO:0005549	odorant-binding protein 3 [Sogatella furcifera]	1
LOC111052928	327.266	309.255	348.847	725.136	320.161	408.864	445.941	140.765	515.677	279.846	150.968	398.479	282.293	320.992	313.959	350.293	250.533	358.577	NA	NA	NA	1
LOC111048103	30.6751	31.6105	31.0457	29.0528	34.0303	31.4774	26.7783	32.178	30.1311	29.8533	28.0839	32.3567	30.2991	33.779	24.6693	29.829	31.1648	28.8999	K00868	GO:0006796;GO:0016301	hypothetical protein LOTGIDRAFT_144857 [Lottia gigantea] &gt;gi|556106224|gb|ESO94876.1| hypothetical protein LOTGIDRAFT_144857 [Lottia gigantea]	1
LOC111056337	43.2665	39.5001	38.0812	43.211	62.824	50.148	46.0573	45.3948	35.3005	44.5745	37.0337	35.6771	38.7093	35.1772	45.9265	40.1061	36.6219	38.9776	K17422	GO:0003735;GO:0005762;GO:0006412	hypothetical protein GE061_17634 [Apolygus lucorum]	1
LOC111044358	15.3418	15.7042	14.9483	16.0611	17.3117	18.2526	16.4767	11.481	11.9179	14.3517	12.0166	13.0636	13.5642	13.9112	15.4846	16.4816	16.8557	16.6551	NA	GO:0005096;GO:0008270;GO:0043547;GO:0051056	hypothetical protein GE061_17881 [Apolygus lucorum]	1
LOC111056045	20.2331	21.4857	18.5696	25.8166	23.3677	23.9409	22.0231	18.2682	23.9871	21.4294	18.1705	16.162	21.5827	22.8604	22.258	19.4877	19.1543	19.4018	K08066	NA	nuclear transcription factor Y subunit gamma isoform X1 [Zootermopsis nevadensis] &gt;gi|646714530|gb|KDR18460.1| Nuclear transcription factor Y subunit gamma [Zootermopsis nevadensis]	1
LOC120353472	0	0	0	0.549872	0	0	0	0	0	0	0.219091	0	0	0	0	0	0	0	NA	NA	uncharacterized protein LOC111047332 [Nilaparvata lugens]	1
LOC111053652	197.37	192.513	226.189	275.022	208.835	240.855	227.022	115.626	228.266	163.667	163.62	228.652	207.622	212.436	213.021	246.175	197.412	217.953	NA	NA	uncharacterized protein LOC111053652 [Nilaparvata lugens]	1
LOC120353593	0.096676	0.223337	0.278688	0.268552	0.650857	0.044249	0.110194	0.086371	0.06086	0	0	0.038124	0.232509	0	0.092916	0.079165	0	0.096906	NA	NA	putative small heat shock protein [Maconellicoccus hirsutus]	1
LOC120353596	0.125278	0.184292	0.118634	0.282415	0.244766	0.273685	0.13754	0.186406	0.232949	0.167823	0.069369	0.128638	0	0.165463	0	0.117286	0.108207	0	K22984	NA	odorant receptor Or2-like [Zootermopsis nevadensis] &gt;gi|646711127|gb|KDR16426.1| hypothetical protein L798_09333 [Zootermopsis nevadensis]	1
LOC120353604	591.92	727.62	816.405	911.881	757.458	747.078	584.491	639.342	473.845	460.652	553.275	544.13	663.976	522.27	602.06	641.108	579.786	587.192	K13443	NA	hypothetical protein GE061_19821 [Apolygus lucorum]	1
LOC120353606	194.2	182.386	186.796	233.473	214.336	237.241	214.085	192.658	188.747	183.02	194.041	189.136	206.306	202.524	208.804	189.232	189.046	196.835	K03063	GO:0005524;GO:0005737;GO:0006508;GO:0008233;GO:0008568;GO:0030163	hypothetical protein GE061_18795 [Apolygus lucorum]	1
LOC111064163	17.3531	8.35473	10.7515	65.5694	98.1859	80.0279	35.1971	94.8894	43.0191	5.24485	3.81732	4.37579	23.3035	10.1665	3.39405	47.4969	27.0531	15.2592	K03283	GO:0005524;GO:0009408	heat shock protein 70 [Spodoptera litura]	1
LOC111050960	18.4146	21.3771	21.6612	25.5972	23.6937	25.6728	20.3833	19.4131	20.9782	18.8903	23.3368	19.0892	23.8045	21.6794	22.1307	19.4623	21.3665	22.394	NA	NA	tRNA (uracil(54)-C(5))-methyltransferase homolog-B-like isoform X1 [Nilaparvata lugens]	1
LOC111049804	56.2204	58.9553	59.2796	60.8638	62.1291	71.1481	51.5241	52.9808	55.0581	56.5787	55.6938	54.5787	55.6271	54.8373	56.712	58.2285	57.9254	55.2848	NA	NA	CDK5 regulatory subunit-associated protein 3-like [Nilaparvata lugens] &gt;gi|1233180322|ref|XP_022191668.1| CDK5 regulatory subunit-associated protein 3-like [Nilaparvata lugens]	1
LOC111058684	23.7588	26.8549	23.5688	27.5151	24.3358	28.4844	29.4235	22.0889	23.8031	23.936	25.0655	26.0868	24.0802	26.6735	24.7581	23.9516	23.6264	26.1603	K12199	GO:0005829;GO:0008022;GO:0046755;GO:0070062;GO:0071985	vacuolar protein sorting-associated protein VTA1 homolog isoform X1 [Oreochromis niloticus]	1
LOC120353691	0	0	0.159366	0.581407	0.132571	0.177475	0.154516	0	0	0.346937	0	0.27935	0	0	0	0	0.238219	0	NA	NA	uncharacterized protein LOC111058111 [Nilaparvata lugens]	1
LOC111058573	1.07515	2.70776	1.99481	1.76417	3.38273	2.50905	1.28461	1.98471	2.64541	2.4429	1.93786	2.28827	1.19365	2.37766	1.17538	0.835851	1.24879	1.57525	NA	NA	glycine-rich cell wall structural protein-like [Nilaparvata lugens]	1
LOC111058868	108.476	121.184	110.824	113.848	109.544	125.855	107.636	106.757	96.9726	112.044	115.719	91.7805	103.175	94.3612	112.838	102.181	111.176	104.723	K03249	GO:0001731;GO:0003743;GO:0005852;GO:0006446;GO:0016282;GO:0033290	eukaryotic translation initiation factor 3 subunit F [Nilaparvata lugens]	1
LOC120353715	0.366654	0.380509	0.25013	0.420037	0	1.13939	0	0.053808	0.412685	0.354125	0.142447	0.064862	0	0	0	0.182056	0	0	NA	NA	NA	1
LOC111047856	8.64136	11.4226	7.93119	13.896	11.3006	12.8298	10.7655	7.81759	10.2576	6.13551	6.15994	10.3157	7.71052	10.8493	7.41458	10.9685	9.0198	8.29942	K08376	GO:0005000;GO:0005886;GO:0007218;GO:0016021	cardioacceleratory peptide receptor-like [Nilaparvata lugens]	1
LOC111049772	1460.85	1535.72	1448.46	1629.15	1760.81	1643.53	1694.26	1403.23	1613.16	1549.71	1465.99	1621.94	1497.46	1468.26	1521.02	1516.3	1521.29	1460.72	K02889	GO:0003735;GO:0006412;GO:0022625;GO:0044822	60S ribosomal protein L21 [Bombus impatiens]	1
LOC111053539	0.255717	1.18186	0.484425	0.98006	0.530105	0.70033	0.368051	0.534004	0.622168	0.530082	0.420612	0.247874	0.441247	0.304244	0.318324	0.753599	0.454779	0.799624	NA	NA	mucin-1-like [Nilaparvata lugens]	1
LOC111053538	346.424	423.051	436.544	535.604	552.139	537.414	465.39	416.761	523.987	393.52	412.768	490.72	443.829	404.532	435.822	538.907	473.069	456.857	NA	GO:0005179;GO:0005576	insulin-like peptide 4 [Nilaparvata lugens]	1
LOC111058890	6.95465	7.54162	7.18439	7.53127	7.8527	11.1396	7.38674	5.66144	7.23592	6.20515	5.74581	6.75368	7.18152	7.40688	7.35618	5.22593	5.58804	8.29707	K18418	GO:0044260;GO:0044424;GO:0090305	ERI1 exoribonuclease 3 [Nothoprocta perdicaria]	1
LOC111049510	211.664	201.072	198.421	232.798	214.197	232.735	242.684	186.466	210.3	199.806	218.949	200.936	212.133	198.461	216.495	213.174	196.919	205.133	K15030	GO:0001731;GO:0003743;GO:0005852;GO:0006446;GO:0016282;GO:0033290	hypothetical protein LSTR_LSTR005690 [Laodelphax striatellus]	1
LOC111052033	2478.32	2466.3	2512.02	2829.17	2838.48	2715.25	2793.95	2348.56	2534.42	2545.45	2438.92	2606.95	2438.02	2362.32	2460.84	2464.45	2409.28	2411.7	K02960	GO:0003735;GO:0005840;GO:0006412	40S ribosomal protein S16-like [Nilaparvata lugens] &gt;gi|1574114116|gb|RZF46006.1| hypothetical protein LSTR_LSTR006772 [Laodelphax striatellus]	1
LOC120353807	0	0	0.189701	0.327386	0	0	0	0	0	0	0	0	0	0	0	0	0	0	NA	NA	NA	1
LOC120353815	0	0	0	0	0	0.083239	0	0	0	0	0	0	0	0	0	0	0.06633	0	NA	NA	NA	1
LOC120353917	0	0	0	0	0.579691	0	0	0	0	0	0	0	0	0	0	0	0	0	NA	NA	NA	1
LOC120353919	0.377224	0.145391	0.482384	0.355614	0.672125	0.431134	0.369971	0.507826	0.27088	0.297293	0.523041	0.282447	0.083439	0.15152	0.177281	0.304323	0.326853	0.331564	NA	NA	NA	1
LOC111052188	2821.02	2993.52	2798.3	3055.28	3525.1	3189.56	3354.47	2697.41	2085.92	3477.67	2979.64	3219.56	2807.31	2971.49	3070.55	3084.11	3006.01	2977.65	K02921	GO:0003735;GO:0005840;GO:0006412;GO:0032040	60S ribosomal protein L37a [Agrilus planipennis]	1
LOC111043576	75.5073	73.0547	72.7603	91.8253	94.3886	89.8847	75.5533	74.2881	82.7457	78.4473	74.0896	87.2677	84.2685	81.5435	82.6859	65.8811	76.1286	79.0533	K07575	GO:0003723;GO:0005737	hypothetical protein LSTR_LSTR005665 [Laodelphax striatellus]	1
LOC111055088	72.4953	70.651	77.026	89.4146	86.4866	89.1911	80.1704	78.3934	71.0272	65.6403	70.7644	59.8677	72.4836	67.9837	69.4173	73.2384	72.4219	72.1127	K17420	NA	39S ribosomal protein L39, mitochondrial [Nilaparvata lugens]	1
LOC111050112	241.609	253.06	251.004	260.203	282.706	297.279	264.91	236.323	252.336	251.584	234.829	243.701	220.215	246.154	247.894	240.241	231.673	239.285	K11599	NA	proteasome maturation protein [Bombus impatiens]	1
LOC120353938	0	0	0	0	0.074547	0.140343	0	0.205653	0	0.132013	0	0	0	0	0.053095	0	0	0	NA	NA	uncharacterized protein LOC111053245 [Nilaparvata lugens]	1
LOC111050869	19.3651	22.8474	17.3492	23.9237	22.2963	22.7212	21.4495	19.2991	16.3243	16.7448	16.6369	15.243	19.272	19.2049	21.0717	17.0433	15.6099	17.3467	K14313	NA	PREDICTED: nucleoporin NUP53-like [Neolamprologus brichardi]	1
LOC120354126	0	0	0	0	0.282204	0	0	0	0	0	0	0	0	0	0	0	0	0	NA	NA	hypothetical protein EVAR_65319_1 [Eumeta japonica]	1
LOC111058931	2358.92	2321.55	2728.73	2772.82	2795.48	2890.59	2862.22	2221.64	1517.39	2418.23	2236.67	2456.31	2266.71	2303.95	2411.27	2212.49	2171.34	2148.15	K02922	GO:0003735;GO:0005840;GO:0006412;GO:0019843;GO:0046872	60S ribosomal protein L37 [Nilaparvata lugens]	1
LOC111058649	129.373	109.556	114.468	154.718	122.63	113.42	139.834	123.522	123.14	120.158	133.68	127.152	123.254	129.239	133.737	125.784	119.775	121.266	K11594	GO:0003676;GO:0004004;GO:0005524;GO:0006413;GO:0007059;GO:0010468;GO:0010501;GO:0036464	ATP-dependent RNA helicase bel [Nilaparvata lugens]	1
LOC120354011	59.4249	61.8932	61.8878	70.6213	65.0891	76.564	64.2721	51.2379	64.3896	57.411	70.1617	61.2472	63.5891	62.6181	64.1645	63.0096	56.7989	55.6409	K01070	GO:0016788	S-formylglutathione hydrolase [Nilaparvata lugens]	1
LOC111052559	2.44211	1.13863	0	1.18695	1.31307	2.22759	2.36614	1.25409	0	1.19348	0.691339	0.609894	1.23462	1.18236	1.24592	1.10861	0.48347	0.94192	NA	NA	NA	1
LOC111050702	2185.78	2172.52	2146.06	2396.54	2603.14	2351.94	2512.16	2007.61	1943.22	2410.19	2236.69	2419.18	2276.29	2270.5	2346.81	2344.06	2280.93	2195.24	K02908	GO:0003735;GO:0005840;GO:0006412	hypothetical protein DAPPUDRAFT_304893 [Daphnia pulex] &gt;gi|1022757227|gb|KZS03861.1| 60S ribosomal protein L30 [Daphnia magna]	1
LOC120348794	0	0	0	0.149329	0	0.171222	0	0.098494	0	0	0	0.107272	0.150438	0.095692	0	0	0	0	NA	NA	NA	1
LOC120354046	0.547251	0.139247	0.289563	0.427388	0.451935	0.440751	0.436013	0.160692	0.273266	0.152743	0	0.105394	0.455385	0.155574	0.448943	0.064964	0.123967	0.425544	K02943	GO:0003735;GO:0005840;GO:0006414	hypothetical protein LSTR_LSTR001962 [Laodelphax striatellus]	1
LOC120354112	0.290928	0	0.150409	0.437567	0.324756	0.085409	0	0.188195	0	0.392769	0	0	0.132825	0.216692	0.171295	0.154908	0.159681	0	NA	NA	uncharacterized protein LOC111888011 [Lactuca sativa]	1
LOC120354127	0	0	0	0.358475	0	0	0	0	0	0	0	0	0	0	0	0	0	0	NA	NA	NA	1
LOC120354114	0	0	0	0	0	0.11104	0	0	0	0	0	0	0	0	0	0	0	0	NA	NA	uncharacterized protein LOC111055166 [Nilaparvata lugens]	1
LOC111046858	40.6777	41.6985	34.2437	40.05	43.7132	38.6901	34.6628	33.6109	37.3816	37.6452	34.1996	36.4337	37.4337	41.2484	35.7203	29.1499	38.4142	34.2247	NA	GO:0016020	TM2 domain-containing protein almondex [Nilaparvata lugens]	1
LOC120354059	0	0	0	0	0	0.187404	0	0	0	0	0.10037	0	0	0	0	0	0	0	NA	GO:0008152;GO:0016021;GO:0016787	hypothetical protein DBV15_10574 [Temnothorax longispinosus]	1
LOC111051394	3014.23	3396.76	3907.51	4567.34	3896.14	4471.91	3375.35	3551.7	3422.59	3168.91	2816.9	3352.84	3666.67	3723.62	3504.43	3281.82	3208.06	3207.79	NA	GO:0044464;GO:0044707	myelin P2 protein isoform X1 [Bombus impatiens]	1
LOC111057102	4001.35	3936.65	3586.15	4390.53	4408.41	4109.75	4813.74	3519.58	4468.79	4467.61	3959.5	4361.35	3726.44	3930.12	3957.9	3913.99	3857.01	3878.69	K02942	GO:0003735;GO:0005840;GO:0006414	LOW QUALITY PROTEIN: 60S acidic ribosomal protein P1 [Nilaparvata lugens]	1
LOC111050194	14.6507	17.0257	24.3982	33.0369	20.8923	19.2588	26.0663	8.31279	24.9067	13.8119	12.4379	19.4212	15.7444	22.0695	16.0009	23.3015	13.5293	23.1245	NA	NA	hypothetical protein KGM_208684 [Danaus plexippus plexippus]	1
LOC120354071	3.7484	2.01979	4.34327	5.29557	6.95919	5.70758	2.92771	6.64435	0.93457	3.81008	2.07104	2.24765	2.1423	1.37654	2.67393	2.62492	2.49266	3.01155	NA	NA	NA	1
LOC120354084	0	0	0	0.028707	0	0	0	0	0	0	0	0	0	0	0	0	0	0	NA	NA	PREDICTED: uncharacterized protein LOC108773918 [Cyphomyrmex costatus]	1
LOC120354132	20.5239	22.9614	26.9608	33.0539	22.5058	30.3682	22.5945	14.7445	16.985	9.18048	17.0075	12.2455	22.6859	18.0495	15.2489	25.4701	18.2276	23.5503	K01183	GO:0004568;GO:0005576;GO:0005975;GO:0006032;GO:0008061	chitinase [Nilaparvata lugens]	1
LOC111055424	42.2181	44.9233	52.2099	70.9981	47.285	55.4996	55.2236	29.1585	50.5379	31.6063	34.5118	40.0181	43.2415	44.3392	36.9663	53.042	37.3745	46.3049	NA	GO:0004568;GO:0005576;GO:0005975;GO:0006032;GO:0008061	probable chitinase 10 [Cimex lectularius]	1
Trnai-aau-8	0	0	0	0	0.365024	0	0	0	0	0	0	0	0	0	0	0	0	0	NA	NA	NA	1
LOC120354264	0.243756	0.228789	0.227979	0.669459	0.22853	0.240167	0	0	0.21546	0	0	0	0	0.112193	0	0.12171	0	0	NA	NA	uncharacterized protein LOC111048435 [Nilaparvata lugens]	1
LOC111058133	0	0	0	0.068901	0	0	0	0	0	0	0	0	0	0	0	0	0	0	NA	NA	NA	1
LOC111056819	0.102	0	0.132869	0	0	0.496093	0	0.049163	0.264986	0.116557	0	0.217409	0.183386	0.117466	0	0.262107	0	0	NA	NA	uncharacterized protein LOC111057481 [Nilaparvata lugens]	1
LOC120354246	0	0	0	0.127142	0.11778	0	0	0	0	0	0	0	0	0	0.094245	0	0.09857	0	NA	NA	hypothetical protein LSTR_LSTR003901 [Laodelphax striatellus]	1
LOC111052555	87.3153	85.4561	84.1034	115.825	92.7259	100.506	95.5606	95.7334	88.4208	75.6945	94.6355	71.726	91.3339	88.7684	94.0513	78.9296	90.1832	94.8633	K03032	GO:0019222	26S proteasome non-ATPase regulatory subunit 1-like [Nilaparvata lugens]	1
LOC120354739	33.6343	32.9941	37.4044	41.0479	45.4084	44.4487	42.6199	32.9146	33.6437	41.4551	36.5495	42.3748	40.5757	42.8629	38.8409	35.8509	35.0747	41.6567	K17972	GO:0008080;GO:0008152	N-alpha-acetyltransferase 20 [Nilaparvata lugens]	1
LOC120354367	5.26742	11.9503	15.8567	14.6307	14.0261	15.1495	14.3493	5.91568	13.3606	5.52043	6.4606	8.73426	9.66936	11.1355	7.72876	18.8315	9.42509	15.5955	NA	NA	uncharacterized protein LOC111045075 [Nilaparvata lugens]	1
LOC111045075	16.8992	19.9682	33.6799	35.8443	28.7193	25.7844	30.7001	8.9736	34.5601	20.0095	16.4463	28.7056	25.0573	28.1825	19.8672	27.8778	17.8351	30.8626	NA	NA	hypothetical protein LSTR_LSTR005613 [Laodelphax striatellus]	1
LOC111043989	81.6524	95.2388	111.336	98.6118	112.795	121.854	95.1993	96.1165	71.6061	57.6232	86.7095	63.3764	91.4014	89.1708	89.8218	109.506	94.4487	97.0873	NA	NA	ecdysis triggering hormone [Nilaparvata lugens]	1
LOC120354379	0	0	0	0	0	0.022955	0	0	0	0	0	0	0	0	0	0	0	0	NA	NA	craniofacial development protein 2-like [Nilaparvata lugens]	1
LOC111059111	0	0	0	0.057203	0.031454	0.059645	0	0	0.10448	0.050255	0	0	0	0.034011	0.040783	0.077159	0	0.064267	NA	NA	NA	1
LOC111046085	189.518	205.683	221.073	225.047	225.843	246.228	196.534	218.718	197.391	181.416	213.175	160.559	202.879	162.191	165.128	227.727	190.239	202.01	K10251	GO:0008610;GO:0016020	very-long-chain 3-oxoacyl-CoA reductase-like [Agrilus planipennis]	1
LOC111061289	0.184896	0.727586	0.352716	1.55531	0.928079	1.87666	1.25382	0.65747	1.4044	0.506483	0.667674	0.396109	0.485035	0.508953	0.401911	0.871708	0.340948	0.652461	NA	GO:0005319;GO:0006869	vitellogenin [Nilaparvata lugens]	1
LOC111061279	0.071435	0.05903	0.028328	0.19132	0.105309	0.136254	0.051333	0.057519	0.084154	0.023477	0.090638	0.022954	0.042708	0.069449	0	0.052107	0	0.069907	NA	GO:0005319;GO:0006869	vitellogenin [Nilaparvata lugens]	1
LOC111061268	0.08904	0.140277	0.157533	0.218197	0.142204	0.190636	0.098409	0.098869	0.072239	0.034391	0.075466	0.05723	0	0.039651	0.027148	0.113042	0.072707	0.048537	NA	GO:0005319;GO:0006869	vitellogenin [Nilaparvata lugens]	1
LOC120354795	0.010307	0.104567	0.057548	0.173292	0.158	0.080779	0.089119	0.031187	0.088148	0.04277	0	0.072794	0.036872	0.113424	0	0.061292	0.162029	0.071568	NA	NA	unnamed protein product [Callosobruchus maculatus]	1
LOC120354797	0	0.32306	0	0.504586	0.480621	0.206255	0	0	0	0.164049	0.120214	0.195195	0	0.202821	0.294892	0.328522	0.100684	0.161653	NA	NA	NA	1
LOC111045172	0	0	0.072054	0.129661	0.129568	0.120793	0.079296	0	0.14907	0	0	0.069688	0.137156	0.098636	0	0.04158	0.145325	0.048891	NA	NA	NA	1
LOC111045170	10.5222	13.3502	22.9555	17.7759	22.4235	20.1561	16.4521	7.74233	17.3984	15.4925	11.8936	20.9212	17.1072	16.5308	13.1211	20.9554	12.9714	19.1283	NA	GO:0006508;GO:0008233	hypothetical protein KGM_206217 [Danaus plexippus plexippus]	1
LOC111045173	50.8269	62.1791	60.0446	81.1055	59.7163	67.0861	60.1655	62.7638	42.7943	36.4443	51.7727	39.4965	51.6964	51.3816	52.6941	56.5669	48.642	55.0497	NA	NA	hypothetical protein DAPPUDRAFT_313799 [Daphnia pulex]	1
LOC111052496	1.61679	1.90994	1.20034	2.16561	1.5305	2.35301	1.8765	1.22607	2.13529	1.54228	1.55181	1.74917	1.90981	1.94138	1.86343	2.00853	0.880751	1.99259	NA	GO:0001525;GO:0001708;GO:0001755;GO:0001945;GO:0002053;GO:0003148;GO:0003700;GO:0005634;GO:0007368;GO:0007498;GO:0007605;GO:0009952;GO:0021644;GO:0030855;GO:0030878;GO:0035176;GO:0035909;GO:0042473;GO:0042474;GO:0042693;GO:0042803;GO:0043410;GO:0043565;GO:0043587;GO:0044344;GO:0045596;GO:0045944;GO:0048384;GO:0048538;GO:0048703;GO:0048752;GO:0050679;GO:0060017;GO:0060023;GO:0060037;GO:0060325;GO:…	T-box transcription factor TBX10 isoform X1 [Acyrthosiphon pisum]	1
LOC111047161	80.2505	115.859	162.851	124.577	173.201	142.482	103.371	38.4232	179.211	115.037	69.899	114.684	102.396	139.226	105.09	97.2535	77.3023	113.914	NA	NA	hypothetical protein DAPPUDRAFT_223002 [Daphnia pulex]	1
LOC120354532	0	0	0.025519	0	0.047125	0	0	0	0	0	0.041375	0	0	0.032782	0	0	0	0	NA	NA	hypothetical protein LSTR_LSTR007832 [Laodelphax striatellus]	1
LOC111043552	0.055199	0	0	0	0.077098	0	0	0	0	0	0	0	0	0	0	0	0	0	NA	NA	craniofacial development protein 2-like [Solenopsis invicta]	1
LOC111047158	2.52912	2.06094	3.40461	3.20193	3.40319	2.49692	3.7085	2.53934	1.17959	2.73855	1.61729	1.30043	2.17603	1.79448	3.17731	3.04588	1.63305	2.43459	K03952	NA	NADH dehydrogenase [ubiquinone] 1 alpha subcomplex subunit 8-like [Nilaparvata lugens]	1
LOC120354965	0	0	0	0	0.085473	0	0	0	0	0	0	0	0	0	0	0	0	0	NA	NA	uncharacterized protein LOC111051076 isoform X2 [Nilaparvata lugens]	1
LOC120354969	0.07971	0	0	0	0	0.194224	0	0	0	0	0	0	0	0	0	0	0	0	NA	GO:0004553;GO:0008152	uncharacterized protein LOC111058074 [Nilaparvata lugens]	1
LOC120354971	0	0.088126	0.174098	0.329683	0.069187	0	0	0	0	0	0	0.103185	0	0	0	0	0	0.068627	NA	NA	nucleolin-like [Nilaparvata lugens]	1
LOC120354959	0.146149	0.048391	0.113786	0.27876	0.096523	0.22898	0.055584	0.104006	0	0.207672	0.182133	0.174996	0.197228	0.007205	0.074614	0.189273	0.054911	0.095729	NA	NA	uncharacterized protein LOC111044969 [Nilaparvata lugens]	1
LOC120354972	0.091299	0.080884	0.072223	0.12594	0.191447	0.191117	0.063179	0.115376	0.098869	0.102144	0.150465	0.093788	0.046299	0.071692	0.1065	0.113572	0.065747	0.027991	NA	NA	uncharacterized protein LOC111044969 [Nilaparvata lugens]	1
LOC120354980	0	0	0	0.047115	0	0	0	0	0	0	0	0	0	0	0	0	0	0.042422	NA	NA	uncharacterized protein LOC111063217 [Nilaparvata lugens]	1
LOC111056512	0.164507	0.047966	0	0.206161	0.216821	0	0	0	0	0.044411	0.251026	0	0	0	0.116818	0.071384	0.075657	0	NA	NA	uncharacterized protein LOC111056512 [Nilaparvata lugens]	1
LOC120354991	0	0.036503	0	0.039596	0	0	0	0	0	0	0	0	0	0	0	0	0.041079	0	NA	NA	unnamed protein product [Callosobruchus maculatus]	1
LOC120355013	0	0	3.93283	2.57979	3.38832	4.39421	1.41775	3.11422	4.42879	1.56835	0.785704	6.06476	0	0	5.00928	4.24231	0.807676	2.43477	NA	NA	NA	1
LOC120355027	0	0	0	0.155437	0	0	0	0	0	0	0.107417	0	0	0	0	0	0	0	NA	NA	hypothetical protein LSTR_LSTR013781 [Laodelphax striatellus]	1
LOC120354897	1.08171	1.12018	1.0865	1.68748	1.51988	1.68842	1.29237	1.04033	1.91168	1.22875	0.450163	1.43429	0.708963	0.92176	0.653438	1.48892	1.17802	1.29212	K04384	NA	hypothetical protein LSTR_LSTR007627 [Laodelphax striatellus]	1
LOC120354316	0	1.70771	0	0.885355	1.337	0.835293	0	0	2.67897	0	0	0.566209	0	1.74535	1.12687	0.388162	0	0	NA	NA	uncharacterized protein LOC111059754 [Nilaparvata lugens]	1
LOC120354608	0	0	0.150713	0.413664	0.039391	0	0	0.107147	0	0	0	0	0	0.037774	0	0.040979	0	0	NA	NA	uncharacterized protein LOC111057481 [Nilaparvata lugens]	1
LOC120355041	0	0	0	0.384459	0.558336	0	0.267084	0	0	0	0	0	0.082074	0	0	0	0	0	NA	NA	uncharacterized protein LOC111053797 [Nilaparvata lugens]	1
LOC111051939	0	0	0.334619	0	0.568408	1.8659	0.059623	0	0	0	0.126625	0.429634	0.116955	0.44849	0.228097	0	0.641779	0.445144	NA	NA	uncharacterized protein LOC111051939 [Nilaparvata lugens]	1
LOC111043592	0	0	0	0	0.339359	0	0	0	0	0	0	0	0	0	0	0	0	0.144959	NA	NA	piggyBac transposable element-derived protein 3-like [Nilaparvata lugens]	1
LOC120354631	0.244429	0.170577	0.476804	0.456268	0.526842	0.396196	0.254887	0.235514	0	0.414229	0	0.20378	0.076406	0	0	0.247977	0.045972	0	NA	NA	uncharacterized protein LOC111052970 [Nilaparvata lugens]	1
LOC111044942	90.0795	114.48	120.449	103.571	115.701	133.004	91.8583	60.1861	160.928	85.1906	89.1555	107.452	108.701	116.495	96.2183	90.692	82.6499	119.758	NA	NA	agrin [Apis mellifera]	1
LOC120354339	0.930206	0.480007	0.893511	1.08274	1.82496	0.782724	0.545104	0.42008	1.32449	0.320513	0.400602	0.597214	0.665561	0.788144	0.48852	0.257586	0.293127	0.608131	NA	NA	LOW QUALITY PROTEIN: uncharacterized protein LOC111060160 [Nilaparvata lugens]	1
LOC120354408	0	0.082223	0.049796	0.353006	0.125294	0	0	0	0	0.085793	0.040855	0.019206	0	0.080101	0.175451	0.158151	0	0	NA	NA	uncharacterized protein LOC112691081 [Sipha flava]	1
LOC120354412	1.33823	2.06255	2.09888	2.84902	2.07316	1.03113	0.837777	1.54968	0.774577	0.92487	1.2616	2.03243	1.47209	1.60728	0.759631	1.14213	0.846373	0.863232	NA	NA	NA	1
LOC120354414	0.481994	0.345501	0	0.372593	0.219114	0.610402	0.305	0.145815	0.095526	0.259335	0.089229	0.329794	0.19886	0.534332	0.097185	0.088187	0.224925	0.187038	NA	NA	NA	1
LOC120354420	0.297382	0.169165	0.337284	0.578155	0.36596	1.03527	0.266512	0	0.192968	0.647932	0.280167	0	0.36894	0	0.349939	0.131447	0.214558	0.770808	NA	NA	THAP domain-containing protein 4-like [Nilaparvata lugens]	1
LOC120354429	171.062	184.953	156.78	205.478	213.838	196.688	208.451	174.79	154.62	182.962	136.679	199.233	172.146	192.191	193.239	151.366	186.869	129.526	NA	GO:0008152;GO:0016787	carboxylesterase precursor [Nilaparvata lugens] &gt;gi|1096257069|gb|APA33847.1| seminal fluid protein [Nilaparvata lugens] &gt;gi|1215699572|gb|ASL04979.1| carboxylesterase precursor [Nilaparvata lugens]	1
LOC120354430	0	0	0.061677	0	0	0.130443	0	0	0	0	0	0	0	0	0	0	0	0	NA	NA	NA	1
LOC120354446	0	0	0	0	0	0.024376	0	0	0	0	0	0	0	0	0	0	0	0	NA	NA	uncharacterized protein LOC111059991 [Nilaparvata lugens]	1
LOC120354666	0	0	0	0	0	0.145325	0	0	0	0	0	0	0	0	0	0	0	0	NA	NA	uncharacterized protein LOC111055731 [Nilaparvata lugens]	1
LOC120354477	0	0	0	0.133623	0	0	0.021077	0.079564	0	0	0.029043	0	0.034226	0	0	0.026718	0	0	NA	NA	uncharacterized protein LOC111060977 isoform X1 [Nilaparvata lugens] &gt;gi|1233210141|ref|XP_022204361.1| uncharacterized protein LOC111060977 isoform X2 [Nilaparvata lugens]	1
LOC111045231	117.984	143.829	145.164	165.984	138.139	170.365	142.594	113.712	144.759	99.8208	110.714	118.723	121.58	136.718	116.793	125.96	112.532	139.867	NA	NA	uncharacterized protein LOC100575509 [Acyrthosiphon pisum]	1
LOC120354495	7.36037	5.77491	2.0503	6.87155	6.68312	7.74223	4.39779	4.55301	2.6969	7.58339	4.18693	6.48677	4.9121	3.71469	4.95232	4.68106	4.84549	5.74676	NA	NA	spondin-1 [Nilaparvata lugens]	1
LOC120354509	0.050928	0	0	0.150751	0.193593	0.106405	0.221841	0.124894	0	0	0.094689	0	0.06478	0	0	0	0.099616	0	NA	NA	hypothetical protein LSTR_LSTR011533 [Laodelphax striatellus]	1
LOC120354818	6.91172	6.7438	6.77721	10.0132	8.44493	9.55077	7.35792	8.64241	4.34945	7.08869	4.25035	6.49621	6.47414	9.03713	8.23325	5.97448	8.09444	5.5262	NA	NA	uncharacterized protein LOC111055731 [Nilaparvata lugens]	1
LOC111045248	4.28148	6.42848	6.31786	9.40742	3.78214	5.14276	2.35427	6.90669	2.94139	7.64692	2.79921	3.16998	5.44637	3.31	4.09909	6.01403	4.47514	3.23355	NA	NA	PREDICTED: uncharacterized protein LOC100680511 [Nasonia vitripennis]	1
LOC120354826	0	0.15815	0	0.125164	0.459777	0.391783	0	0.193013	0	0	0	0	0	0	0	0	0	0	NA	GO:0002161;GO:0004822;GO:0005524;GO:0005737;GO:0006428;GO:0006450	isoleucine--tRNA ligase, cytoplasmic [Rhopalosiphum maidis]	1
LOC120354832	0	0	0	0	0.22636	0.145334	0.122968	0.179846	0	0.154996	0.137605	0.061412	0.055021	0.075558	0.085555	0.021997	0	0.094063	NA	NA	NA	1
LOC111044748	22.9886	24.4708	26.7429	30.3083	29.1789	32.5175	28.9971	17.5285	25.1562	17.9911	18.6963	20.9096	22.978	27.631	24.6236	25.3107	20.7011	26.4316	NA	GO:0016021;GO:0022857;GO:0055085	synaptic vesicle 2-related protein [Nilaparvata lugens]	1
LOC111044741	52.3385	54.7984	59.924	63.8285	59.7182	64.4054	55.4752	47.2865	54.5876	47.5604	40.8938	49.5226	52.3189	55.0549	55.848	49.0859	45.2738	47.6264	NA	NA	hypothetical protein L798_14031 [Zootermopsis nevadensis]	1
LOC111046580	17.7168	18.9537	17.6691	18.9137	20.7948	19.7062	18.5668	19.1314	19.7996	16.7009	18.9928	17.4759	17.6085	22.2076	15.4941	17.2576	18.0951	18.1049	NA	GO:0005385;GO:0005515;GO:0005794;GO:0005886;GO:0008270;GO:0009749;GO:0030073;GO:0030667;GO:0032119;GO:0032879;GO:0044267;GO:0050794;GO:0071577	Zn2+ transporter, putative [Ixodes scapularis]	1
LOC111054614	35.9717	38.5839	38.8792	39.7801	41.986	50.3227	37.3008	26.8115	35.727	29.1384	29.5193	34.0175	40.0408	35.0544	37.603	34.0541	38.2436	37.1337	K00721	GO:0004169;GO:0004582;GO:0005515;GO:0005537;GO:0005634;GO:0005789;GO:0006488;GO:0006501;GO:0006506;GO:0018279;GO:0019348;GO:0019673;GO:0033185;GO:0035269;GO:0043178	probable dolichol-phosphate mannosyltransferase [Bombus impatiens]	1
LOC111056987	0	0.11068	0	0	0.135232	0.155345	0	0.111072	0.079552	0	0	0.047351	0	0.074057	0.047943	0	0	0.106676	K11848	NA	ubiquitin carboxyl-terminal hydrolase 33-like [Nilaparvata lugens]	1
LOC120354708	0	0	0	0.253626	0	0.222733	0	0	0	0	0	0	0	0	0	0	0	0	K09191	NA	NA	1
LOC111044965	6.50765	8.23371	8.03016	10.174	8.64665	9.56406	6.42474	6.57874	7.42713	4.54881	4.01699	4.65196	7.99341	4.86705	5.3007	5.77559	6.85946	5.66806	K15210	NA	snRNA-activating protein complex subunit 3-like isoform X2 [Nilaparvata lugens]	1
LOC120354719	0	0	0	0.133431	0	0	0	0.064959	0	0	0	0	0	0	0	0	0	0	NA	NA	NA	1
LOC111049296	0.037613	0.05878	0	0.038965	0	0.084192	0	0	0	0	0	0	0.028165	0	0	0.058061	0.035304	0	K23966	NA	cyclin-L1-like [Nilaparvata lugens]	1
LOC120354869	0	0	0	0	0	0.214166	0	0.170819	0	0.168401	0	0	0	0	0	0	0.112698	0	NA	NA	Hypothetical protein CINCED_3A010456 [Cinara cedri]	1
LOC111043778	1.63534	2.43954	2.52222	3.21511	2.95835	3.68535	1.43178	2.44398	1.98184	1.66291	2.13972	1.59071	3.09893	2.40281	2.3343	2.56416	1.97036	2.46666	NA	NA	vitellogenin-1-like [Nilaparvata lugens]	1
LOC111049572	1.53951	2.22461	1.28151	3.52566	3.04876	2.15355	1.30051	1.49932	2.23038	1.87675	1.07061	0.998037	2.02442	2.542	2.36712	1.02676	0.685509	1.59142	NA	NA	interaptin-like [Nilaparvata lugens]	1
LOC111049575	4268.58	5161.38	6149.88	7773.06	6902.32	7783.01	4984.65	4116.46	6019.67	4683.66	4305.26	6219.74	5777.84	6059.45	5492.69	4920.76	4676.79	5082.78	NA	NA	NA	1
LOC111044940	19.9913	19.8113	21.3073	26.3734	23.9726	28.0021	24.3048	22.2489	25.9523	19.1197	21.0509	19.3939	23.9989	23.732	26.0394	21.6856	19.5221	23.2221	K00889	NA	phosphatidylinositol 4-phosphate 5-kinase type-1 alpha isoform X12 [Solenopsis invicta]	1
LOC120354734	0.09215	0	0	0.140411	0.072572	0	0	0	0	0	0	0	0	0	0	0.073618	0	0.1003	NA	GO:0016020	uncharacterized protein LOC111064037 [Nilaparvata lugens]	1
LOC120355164	8.61076	6.67246	3.69081	10.2553	8.39077	12.5724	9.14414	4.69485	8.12743	11.8879	8.73862	10.2378	8.6579	8.35503	7.12933	6.4881	5.5045	8.90506	NA	NA	protein maelstrom 2-like [Nilaparvata lugens]	1
LOC120355235	1.09229	1.53797	0.778935	1.095	1.25231	1.86958	1.29271	1.05096	1.39941	1.16935	1.00021	0.901777	1.09393	1.32136	1.02155	1.13086	0.804384	0.892277	NA	NA	NA	1
LOC120355108	0.515178	0.2794	0	0.431548	0.202869	0.541525	0.457902	0.325161	0	0.205122	0.191928	0	0.087936	0.195552	0.10911	1.09576	0	0	NA	NA	iduronate 2-sulfatase-like [Nilaparvata lugens]	1
LOC120355112	0	0	0	0	0.135868	0	0	0	0	0	0	0	0	0	0	0.071667	0	0	NA	GO:0004553;GO:0008152	uncharacterized protein LOC111049888 [Nilaparvata lugens]	1
LOC120355265	1.68189	1.99468	1.22813	2.34857	2.70976	2.41897	1.42821	1.59838	2.55423	1.4432	1.03234	1.13227	1.07498	1.35752	1.68439	1.43407	1.59748	1.7268	NA	NA	NA	1
LOC120355283	0	0	0	0	0.164829	0.256522	0	0	0.182965	0	0	0	0	0	0	0	0	0.170462	NA	NA	NA	1
LOC111052495	0.384799	0.179498	0.512847	0.48384	0.470892	0.754324	0.352744	0.319302	0.321932	0.126113	0.059931	0.206054	0.283437	0.07817	0.055458	0.294934	0.127449	0.152774	NA	NA	NA	1
LOC120355345	0	0	0	0.851047	0.381152	0.757233	0.639755	0.397828	0.499123	0.535042	0.604768	0.194807	0	0.307253	0.810193	0.776807	0.784331	0	NA	GO:0005216;GO:0016021;GO:0034220	nanchung [Nilaparvata lugens]	1
LOC111057599	0	0	0	0	0.109316	0	0	0	0	0	0	0	0	0	0	0	0	0	NA	NA	uncharacterized protein LOC111057599 [Nilaparvata lugens]	1
LOC120355432	26.5684	26.9078	26.9755	32.1157	25.9187	31.0075	27.3872	25.3684	27.1866	19.3099	28.5593	20.3809	29.4962	25.9739	24.1438	26.0907	24.216	30.5258	K06671	NA	cohesin subunit SA-1-like [Nilaparvata lugens]	1
LOC111048530	0.277564	0.220643	0.039657	0.10922	0.330174	0.631291	0.265883	0.115967	0.552873	0.199509	0.193411	0.274298	0.213589	0.355234	0.393567	0.359369	0.13651	0.105045	NA	GO:0005524;GO:0009408	heat shock protein 70 [Anaphothrips obscurus]	1
LOC111048533	380.36	379.866	390.639	453.098	422.701	457.255	374.747	348.985	348.478	337.521	355.084	338.818	382.414	356.675	362.806	339.45	333.838	335.619	K02737	GO:0004298;GO:0005634;GO:0005737;GO:0005839;GO:0010499;GO:0043161	proteasome subunit beta type-5 [Bombus impatiens]	1
LOC111053604	0.764444	1.24096	0.987576	1.69532	1.8774	1.25024	1.39406	1.12239	0.58962	0.508918	1.24447	1.15012	0.613837	0.851636	0.269589	1.20612	1.60085	0	NA	NA	NA	1
LOC120355511	0.079154	0	0	0	0.308037	0.157524	0	0	0	0	0	0	0.094755	0	0	0.140465	0	0	NA	NA	piggyBac transposable element-derived protein 4-like [Onthophagus taurus] &gt;gi|1279727751|ref|XP_022908545.1| piggyBac transposable element-derived protein 4-like [Onthophagus taurus]	1
LOC120355531	0.078404	0.413936	0	0.648082	0.182515	0.460487	0.407699	0.363946	0.414074	0.144942	0.173476	0.00183	0.298025	0.127733	0.480188	0.236495	0.290022	0.157742	NA	NA	hypothetical protein LSTR_LSTR009179 [Laodelphax striatellus]	1
LOC120348937	87.544	101.154	77.1524	104.5	108.599	134.252	74.4137	87.9557	58.9599	70.5102	93.7666	74.6924	100.776	80.5016	82.4479	81.8635	78.5133	83.2999	K02732	GO:0004298;GO:0005839;GO:0051603	proteasome subunit beta type-1 [Nilaparvata lugens]	1
LOC120355571	2.76124	5.22389	2.401	2.13657	3.19796	5.65785	3.96532	2.81963	1.57656	1.90221	2.73082	2.93321	2.27844	4.39225	1.70526	4.03109	2.76851	3.54359	K10991	NA	uncharacterized protein LOC111053124 [Nilaparvata lugens]	1
LOC120355586	2.09592	7.42677	3.52156	5.21693	2.01985	8.55287	2.44223	1.4975	3.21852	3.2414	3.22212	4.05971	2.743	2.29594	5.73757	2.2216	5.05652	4.3915	NA	NA	NA	1
LOC120355596	0	0	0	0	0	0.656431	0	0	0	0	0.494912	0	0.117004	0	0.177471	0	0	0	NA	NA	uncharacterized protein LOC111052977 [Nilaparvata lugens]	1
LOC111057565	0.327874	0.331736	0.168648	0.361134	0.250914	0.562312	0.212537	0.490391	0.333943	0.390543	0.458107	0.288049	0.322504	0.404446	0.343683	0.114685	0.037308	0.31475	NA	NA	uncharacterized protein LOC111057075 [Nilaparvata lugens]	1
LOC120355628	0.234924	0.113251	0	0.171167	0	0.363099	0.119678	0.079199	0.152972	0	0	0.210924	0	0.482361	0	0	0	0	NA	NA	uncharacterized protein LOC111050888 [Nilaparvata lugens]	1
LOC120348940	252.779	291.956	244.283	265.579	281.596	261.226	270.859	225.185	208.562	224.832	237.919	254.362	257.085	255.957	247.417	234.522	238.273	232.866	NA	NA	translation machinery-associated protein 7 homolog [Nilaparvata lugens]	1
LOC120355646	0.289352	0.281686	0.541161	0.932243	0.418767	0.695472	0.369433	0	0	0.24375	0	0.202607	0.454156	0	0.235269	1.47964	0.368647	0	NA	NA	transmembrane protein 135-like [Nilaparvata lugens]	1
LOC120355734	2.54315	1.70808	2.10163	1.56531	2.93178	3.1276	1.52262	2.08021	3.01056	2.22404	0.838372	3.00103	2.43323	2.434	1.97664	1.85776	1.62022	1.28635	NA	NA	uncharacterized protein LOC111060161 [Nilaparvata lugens]	1
LOC120355828	1.4453	2.68198	1.12591	3.11428	1.80968	0.911338	0.455909	1.55456	0.898534	0.770803	0.417969	1.27556	2.11187	0.435045	1.47434	0.380253	1.5424	0.553853	NA	NA	uncharacterized protein LOC111049853 [Nilaparvata lugens]	1
LOC111051785	628.817	636.416	645.639	606.076	696.078	693.727	665.222	635.405	530.952	617.483	605.193	606.062	621.523	608.15	605.848	632.887	632.219	604.044	NA	NA	NA	1
LOC111063798	0.197026	0.342459	0.232234	0.946645	1.24196	0.567917	1.78872	0.130126	0.676227	0.174184	1.86247	0.315427	0.151633	0	0.384022	0.352845	0	0.539071	K11253	GO:0000183;GO:0000788;GO:0002230;GO:0003677;GO:0005654;GO:0006335;GO:0007264;GO:0007596;GO:0016020;GO:0031047;GO:0032776;GO:0033554;GO:0042393;GO:0044267;GO:0046982;GO:0051290;GO:0060968;GO:0070062;GO:0098792	PREDICTED: histone H3-like centromeric protein CSE4-like [Saccoglossus kowalevskii]	1
LOC120355899	48.6563	29.147	49.801	70.9621	34.5248	62.1978	47.0976	53.5131	39.2663	39.5774	35.3799	37.0483	39.9501	36.1119	49.8998	36.6204	39.3014	32.397	NA	NA	hypothetical protein GE061_06170 [Apolygus lucorum]	1
LOC120355934	0	0	0	0	0	0.210891	0	0	0	0	0	0	0	0	0	0	0	0	NA	NA	uncharacterized protein LOC111049742 [Nilaparvata lugens]	1
LOC120356017	0.365718	0.212311	0	0.524346	0.464132	0.605101	0.748235	0	0	0.424379	0	0.276665	0	0.144568	0.189847	0	0.392521	0.103132	NA	GO:0008940;GO:0030151;GO:0031966;GO:0042126;GO:0043546;GO:0051410;GO:0055114	mitochondrial amidoxime-reducing component 1-like [Nilaparvata lugens] &gt;gi|1233161429|ref|XP_022201869.1| mitochondrial amidoxime-reducing component 1-like [Nilaparvata lugens]	1
LOC120356012	63.3269	41.7459	66.6924	52.6375	55.0458	67.1152	46.5487	36.0851	47.7004	42.2345	47.5531	40.3616	46.0316	59.5517	41.5042	44.4037	50.8547	47.6098	K17972	GO:0008080;GO:0008152	N-alpha-acetyltransferase 20 [Nilaparvata lugens]	1
LOC120356036	0	2.84569	0	2.3729	2.83448	1.83527	1.41555	0	2.87958	0.521138	0	1.419	0	2.06057	0.998495	0	1.34506	1.5058	NA	NA	colorectal mutant cancer protein-like [Nilaparvata lugens]	1
LOC120356063	26.6818	21.1355	29.3684	27.4548	22.8331	29.2695	23.9701	22.3526	17.9118	21.2468	20.6273	18.7099	22.4905	23.5776	24.7374	23.3374	20.6574	21.7289	K21751	GO:0005634;GO:0046982	protein Dr1 isoform X1 [Nilaparvata lugens]	1
LOC120348950	1.09374	0.503168	0.76753	1.09597	3.04559	0.876692	0.998488	0.669901	1.03104	1.00969	1.21544	0.510962	0.965254	0.685448	0.748708	0.285292	1.39879	0.677017	K21988	NA	transmembrane channel-like protein 5 [Nilaparvata lugens]	1
LOC111052057	15.5411	13.9985	20.5928	20.9778	24.1226	20.7002	21.4814	14.713	15.1143	10.1062	12.8287	12.1176	18.2277	17.0073	13.3439	15.5841	13.5777	15.8897	NA	GO:0003824;GO:0008152	acyl-CoA synthetase short-chain family member 3, mitochondrial [Nilaparvata lugens]	1
LOC120356119	0	0	0.199633	0.582997	0.1581	0.162476	0	0	0	0	0	0	0.221352	0	0	0	0.111333	0	NA	NA	uncharacterized protein LOC111048322 [Nilaparvata lugens]	1
LOC120356121	0	0.109782	0.083497	0	0.416133	0.154306	0	0.170256	0.148279	0.080032	0	0	0	0	0	0	0	0.077585	NA	NA	uncharacterized protein LOC111864609 [Cryptotermes secundus]	1
LOC111048146	0.432113	0	0	12.772	0.938832	30.3385	1.41171	0.165925	0.558954	1.82346	1.85166	1.19537	2.11082	4.17398	1.19655	1.57935	1.003	1.02156	NA	NA	NA	1
LOC120356156	0	0	0	0.504337	0	0	0	0	0	0.123679	0	0	0	0	0	0	0	0	NA	NA	hypothetical protein EVAR_24311_1 [Eumeta japonica]	1
LOC120356172	0	0	0	0	0.284435	0	0	0	0	0	0	0	0	0	0	0	0	0	NA	NA	NA	1
LOC111060759	0	0	0	0.914398	0	0	0	0	0	0	0	0	0.218445	0	0	0	0	0	NA	NA	uncharacterized protein LOC111056731 [Nilaparvata lugens]	1
LOC120356261	0	8.71166	24.2018	20.3335	15.0664	16.9421	14.4981	18.3025	17.0978	17.5018	0	19.0311	14.7402	0	18.2328	16.7984	14.7296	11.7714	NA	NA	protein BCCIP homolog [Nilaparvata lugens]	1
LOC120356296	1.26355	1.55251	2.11178	2.02751	2.74471	2.18198	0.698738	1.99625	1.95863	1.72732	0.733507	1.21893	0.75385	1.06525	0.969692	2.67962	1.77741	0.767196	NA	GO:0003924;GO:0005200;GO:0005525;GO:0005737;GO:0005874;GO:0007017;GO:0008152	tubulin alpha chain-like [Nilaparvata lugens]	1
LOC120356297	0	0	0	0.410733	0.969975	0	0	0.351777	0	0	0	0	0	0	0	0	0	0	NA	GO:0000166;GO:0004016;GO:0005622;GO:0005886;GO:0006171;GO:0016021;GO:0035556	adenylate cyclase type 5-like [Nilaparvata lugens]	1
LOC120356312	41.7376	32.9659	31.9479	31.9123	48.0069	40.1756	30.9157	31.1764	33.8668	25.8638	37.3553	28.4095	29.3831	37.8622	36.1601	27.1431	28.8298	27.3974	NA	NA	NA	1
LOC120356387	9.10608	11.4983	8.02977	12.6216	9.29024	8.33699	8.32628	8.56442	9.5085	7.83154	10.2194	8.26947	10.0133	6.36037	11.7102	6.84528	10.1335	8.75705	NA	GO:0000166;GO:0004386;GO:0006260	hypothetical protein LSTR_LSTR011118 [Laodelphax striatellus]	1
LOC120356481	0	0	0	0	0	0.2223	0	0	0	0	0	0	0	0	0	0	0	0	K11718	NA	UDP-glucose:glycoprotein glucosyltransferase-like [Nilaparvata lugens]	1
LOC120356529	0.446537	0	0.296773	0.089619	0.641363	0.846269	0	1.01387	0.381899	0.51815	0.410512	0.26243	0.179257	0.194741	0.639158	0	0	0.175995	NA	NA	pyridine nucleotide-disulfide oxidoreductase domain-containing protein 2-like [Nilaparvata lugens]	1
LOC120356584	21.3372	20.0111	21.4932	29.1462	19.9849	24.4694	19.9151	20.076	17.8321	16.7859	25.3507	17.4767	20.4801	21.7034	20.1522	17.9941	24.6037	23.659	K17302	GO:0005198;GO:0006468;GO:0006886;GO:0016192;GO:0016905;GO:0030117	seminal fluid protein [Nilaparvata lugens]	1
LOC120356595	0.111352	0	0	0	0.120623	0.296448	0	0.128272	0	0	0	0	0	0	0	0	0	0	NA	NA	uncharacterized protein LOC111038505 [Myzus persicae]	1
LOC111044800	12.6371	10.7449	10.4541	13.0086	13.5725	14.2542	10.355	11.2448	11.0681	8.17514	7.00838	8.2792	7.73871	10.0164	12.4362	9.62987	9.29151	8.86951	NA	NA	RISC-loading complex subunit TARBP2 [Apis mellifera]	1
LOC120356697	0	0	0	0	0.509791	0	0	0	0	0	0	0	0	0	0	0	0	0	NA	GO:0007015;GO:0030674;GO:0051015	protein singed [Cimex lectularius] &gt;gi|939269854|ref|XP_014255122.1| protein singed [Cimex lectularius]	1
LOC120349006	0.830232	0	0	0	0	1.3701	0	0	0	0	0.459735	0	0	0	0	0	0	0.222495	NA	NA	dopamine N-acetyltransferase isoform X2 [Solenopsis invicta]	1
LOC120349116	0	0	0	2.37414	0	0	0	0.67943	0	0	0	0	0	0	0	0	0	0	K18667	NA	activating signal cointegrator 1 complex subunit 2 isoform X2 [Cricetulus griseus] &gt;gi|1537980066|ref|XP_027243138.1| activating signal cointegrator 1 complex subunit 2 isoform X2 [Cricetulus griseus] &gt;gi|344256199|gb|EGW12303.1| Activating signal cointegrator 1 complex subunit 2 [Cricetulus griseus] &gt;gi|537266254|gb|ERE91090.1| activating signal cointegrator 1 complex subunit 2 isoform …	1
LOC120349137	0.424811	0	0	0	0	1.79687	0	0	0	0.180653	0.299331	0.244312	0	0	0.129684	0.137231	0.621674	0.207683	NA	NA	kazrin isoform X8 [Solenopsis invicta]	1
LOC111049353	9.07275	7.0263	6.46411	8.72288	8.14461	11.0168	5.42324	4.80476	4.57678	5.76336	3.8395	5.4747	5.20856	3.86778	7.56337	2.16172	5.62111	3.34866	K00657	GO:0016740	diamine acetyltransferase 2 isoform X2 [Solenopsis invicta]	1
LOC120349181	0	0	0	0.68613	0.851173	1.04363	0	0	0	0	0	0	0	0.409701	0	0	0	0	NA	GO:0000166;GO:0004004;GO:0005515;GO:0005654;GO:0005737;GO:0008104;GO:0010501;GO:0016020;GO:0044822	ATP-dependent RNA helicase DDX42 [Bombus impatiens]	1
LOC111060586	2635.63	2658.53	2722.58	2996.38	3036.34	2839.69	3004.25	2403.61	2412.67	2678.56	2558	2791.37	2638.67	2583.24	2684.55	2630.7	2576.06	2581.61	K02973	GO:0000184;GO:0003735;GO:0005515;GO:0005730;GO:0006413;GO:0006414;GO:0006415;GO:0006417;GO:0006614;GO:0016020;GO:0019083;GO:0022627;GO:0044822;GO:0045182	40S ribosomal protein S23 [Vanessa tameamea] &gt;gi|342356365|gb|AEL28841.1| ribosomal protein S23 [Heliconius melpomene cythera]	1
LOC120349206	0	0.244966	0	0.128683	0.411822	0	0	0	0	0	0	0	0	0	0	0	0	0	NA	NA	NA	1
LOC120349308	0.096484	0	0	0.181913	0.399529	0	0	0	0	0	0	0	0	0	0	0.411852	0	0	NA	NA	NA	1
LOC120349324	0	0	0.450875	1.14222	0.337818	0.63252	0	0	1.49244	0.173486	0	0.466048	0	0.306558	0	0.862069	1.0695	0	NA	NA	NA	1
LOC111062352	3.26402	2.00104	2.42448	4.91254	3.76788	3.87769	2.86951	2.72599	3.96769	2.69234	3.89079	3.5996	4.28216	3.71489	2.51543	2.91078	2.51534	4.66121	K11275	GO:0000786;GO:0003677;GO:0005634;GO:0006334	late histone H1-like [Agrilus planipennis]	1
LOC120349372	9.04849	4.92971	3.38339	9.20052	7.64635	12.707	7.08207	5.13468	8.18394	4.75998	2.2845	2.38436	3.18571	2.66496	2.9991	1.83049	3.31114	3.80249	NA	NA	NA	1
LOC120349387	0.680464	1.35796	1.49898	1.88416	2.17509	1.34313	1.28295	0.929669	1.00265	1.27781	0.622216	1.07259	0.47136	1.05958	1.36166	2.23088	0.881874	0.810735	NA	NA	NA	1
LOC120351030	0	0	0	0	0.037476	0	0	0	0	0	0	0	0	0	0	0	0	0.016621	NA	NA	uncharacterized protein LOC115878653 [Sitophilus oryzae] &gt;gi|1746749630|ref|XP_030767000.1| uncharacterized protein LOC115890797 [Sitophilus oryzae]	1
LOC111052228	0	0	0.206188	0	0.177727	0.19257	0	0	0.22199	0	0.16717	0	0	0	0	0.19769	0	0	NA	NA	zinc finger DNA binding protein [Pectinophora gossypiella]	1
LOC120354054	0	0	0	0.075089	0	0	0	0	0	0	0	0	0	0	0	0	0	0	NA	NA	NA	1
LOC120352357	0	0	0	0	0	0.090305	0	0	0	0	0	0	0	0	0	0	0	0	NA	NA	NA	1
LOC120351047	0	0	0	0.339607	0	0	0.120308	0.069472	0	0	0	0	0	0	0	0	0	0	NA	NA	NA	1
LOC120352420	0	0	0	0	0	0.089155	0	0	0	0	0	0	0	0	0	0	0	0.044357	K09191	NA	NA	1
LOC120354503	0	0	0	0.030913	0	0.303392	0.015795	0.028573	0	0.066527	0.076389	0.060408	0	0	0	0	0	0	NA	NA	uncharacterized protein LOC111047852 [Nilaparvata lugens]	1
LOC120354049	0	0	0.0271	0	0.063989	0	0	0.032414	0	0	0	0.027927	0.016957	0	0	0	0	0.037436	NA	NA	uncharacterized protein LOC111061042 [Nilaparvata lugens]	1
LOC111046114	0	0	0	0	0	0.101474	0	0	0	0	0	0	0	0	0.042548	0	0.061914	0	NA	NA	uncharacterized protein LOC105206370 isoform X1 [Solenopsis invicta]	1
LOC120354038	0	0	0	0	0.092915	0.059182	0	0	0	0	0	0	0	0	0	0.09129	0	0	NA	NA	uncharacterized protein LOC111059797 [Nilaparvata lugens]	1
LOC120350676	0	0	0	0.132368	0	0	0	0	0	0	0	0	0	0	0	0	0	0	K22984	NA	NA	1
LOC120349651	0	0	0	0.028076	0	0	0	0	0	0	0	0	0	0	0	0	0	0	NA	NA	uncharacterized protein LOC105201565 [Solenopsis invicta]	1
LOC111057030	0	0	0	0.072452	0	0	0	0	0	0	0	0	0	0	0	0	0	0.040677	NA	NA	craniofacial development protein 2-like [Acyrthosiphon pisum]	1
LOC111046562	0	0	0.295571	0.045095	0.300118	0.32876	0.057588	0.080912	0	0.145071	0.107653	0.080545	0.166338	0	0.166855	0.200751	0.236682	0.125779	NA	NA	NA	1
LOC120349711	0	0	0	0	0	0.203001	0.063016	0	0	0	0	0	0	0	0	0	0.136671	0	NA	NA	PREDICTED: uncharacterized protein LOC102806889 [Saccoglossus kowalevskii]	1
LOC120349645	0	0	0	0	0.089823	0.015999	0	0	0	0	0	0	0	0	0	0	0	0.052714	NA	NA	uncharacterized protein LOC112694869 [Athalia rosae]	1
LOC120349747	0	0.086069	0	0	0.049328	0.053861	0	0	0	0	0.096185	0	0	0	0	0	0	0.09589	K07497	NA	uncharacterized protein K02A2.6-like [Agrilus planipennis] &gt;gi|1435345643|ref|XP_025832178.1| uncharacterized protein K02A2.6-like [Agrilus planipennis] &gt;gi|1435346959|ref|XP_025832631.1| uncharacterized protein K02A2.6-like [Agrilus planipennis]	1
LOC120349658	0	0.05359	0	0.032941	0.120359	0	0.014923	0.017101	0	0	0	0	0.041195	0.047303	0	0	0	0	NA	NA	NA	1
LOC120349671	0	0	0	0.109291	0	0	0.059128	0.028639	0	0	0	0	0	0	0	0.028943	0	0	NA	NA	hypothetical protein M6K200_2710 [Staphylococcus aureus]	1
LOC120349918	0	0	0	0	0	0.161547	0	0	0.128366	0	0	0	0	0	0	0	0	0	K22984	NA	NA	1
LOC120349742	0	0.116178	0	0.268224	0	0	0	0.089696	0.1065	0	0	0	0.104992	0	0	0	0.189508	0	NA	NA	NA	1
LOC120349733	0	0	0	0.09239	0	0	0	0	0	0	0	0.030572	0	0	0	0	0	0	NA	NA	craniofacial development protein 2-like [Solenopsis invicta]	1
LOC111047480	0	0	0	0.563654	0	0	0	0	0	0	0	0	0	0	0	0	0.17861	0	NA	NA	integrase core domain-containing protein [Glyptapanteles flavicoxis]	1
LOC120349693	0	0	0	0	0	0.016971	0	0	0	0	0	0	0	0	0	0	0	0	NA	NA	uncharacterized protein LOC113003708 [Solenopsis invicta]	1
LOC111049262	0	0	0	0	0.060578	0	0	0	0	0.030631	0	0	0	0	0	0	0	0	K12379	NA	zinc finger, C2H2 type, putative [Ixodes scapularis]	1
LOC120350600	0	0	0	0.24133	0	0	0	0	0	0	0	0	0	0	0	0	0	0.149614	NA	NA	uncharacterized protein LOC116179556 [Photinus pyralis]	1
LOC120350203	0	0	0	0.048926	0	0	0	0	0	0	0	0	0	0	0	0	0	0	NA	NA	NA	1
LOC120350222	0	0.218054	0	0.16153	0	0.293306	0	0	0.297508	0.151176	0	0	0	0	0	0	0	0.100409	NA	NA	NA	1
LOC120350306	0	0.941563	0.588528	0.248557	1.02702	0.502977	0	0.344673	0	0	0.741662	0	0	0	0	0.306597	0.14154	0	NA	NA	NA	1
LOC120350607	0	0	0	0.101982	0	0	0	0	0	0	0	0.071959	0	0	0	0	0	0	NA	NA	uncharacterized protein LOC116181640 [Photinus pyralis]	1
LOC111054929	0	0	0	0	0.067799	0	0	0	0	0	0	0	0	0	0	0	0	0	NA	NA	uncharacterized protein LOC113004963 [Solenopsis invicta]	1
LOC120350515	0	0	0	0.070917	0	0	0	0	0	0	0	0	0	0	0	0	0	0	NA	NA	NA	1
LOC111047521	0	0	0	0.211395	0	0	0.061272	0	0	0	0	0	0	0	0	0	0	0	K09341	NA	PREDICTED: homeobox protein ceh-5 isoform X2 [Tribolium castaneum] &gt;gi|270010884|gb|EFA07332.1| Homeobox protein MSX-1-like Protein [Tribolium castaneum]	1
LOC111057869	0	0	0.04429	0	0.159283	0.070536	0	0	0	0	0	0	0	0	0	0	0	0.160834	NA	NA	zinc finger DNA binding protein [Pectinophora gossypiella]	1
LOC120350995	0	0	0	0	0.239825	0	0	0	0	0.055173	0	0	0	0	0	0	0	0	NA	NA	clotting factor B-like [Nilaparvata lugens]	1
LOC111053544	0	0	0	0	0	0.073059	0	0	0	0	0	0	0	0	0	0	0	0	NA	GO:0016787	uncharacterized protein LOC111049107 [Nilaparvata lugens] &gt;gi|659099435|gb|AID60318.1| prothrombin [Nilaparvata lugens]	1
LOC120350871	0	0	0	0	0.173161	0	0	0	0	0	0	0	0	0	0	0	0	0	NA	NA	hypothetical protein FOCC_FOCC002272 [Frankliniella occidentalis]	1
LOC111057688	0	0.52737	0.470948	0.370883	0	0.696994	0.150245	0	0	0.288397	0	0.609463	0.116466	0	0.209373	0.111973	0.313254	0	NA	NA	NA	1
LOC120350792	0	0	0	0	0.193879	0	0	0	0	0	0	0.168757	0	0	0	0	0	0	K09191	NA	hypothetical protein AND_001765 [Anopheles darlingi]	1
LOC120351062	0	0	0	0.071598	0	0	0	0	0	0	0	0	0	0	0	0	0	0	NA	NA	NA	1
LOC120351111	0	0	0.167434	0	0.483505	0	0	0	0	0	0	0	0	0	0	0	0	0	NA	NA	PREDICTED: beta-mannosidase-like [Tribolium castaneum] &gt;gi|1004398168|gb|KYB26528.1| Beta-mannosidase-like Protein [Tribolium castaneum]	1
LOC120351363	0	0	0	0.415649	0	0	0.160399	0	0	0	0	0.192084	0	0	0	0	0	0	NA	NA	NA	1
LOC111053644	0	0	0	0	0.045877	0.36242	0.127625	0.051384	0.132243	0	0	0	0	0	0	0	0	0	K07497	NA	uncharacterized protein K02A2.6-like [Danio rerio]	1
LOC120351666	0	0	0	0.031677	0	0	0	0	0	0	0	0	0	0	0	0	0	0	NA	NA	craniofacial development protein 2-like [Diaphorina citri]	1
LOC120351342	0	0	0	0	0.099381	0	0	0	0	0	0	0	0	0	0	0	0	0	NA	NA	NA	1
LOC120351593	0	0	0	0.081998	0	0	0	0	0	0	0	0	0	0	0	0	0	0	NA	NA	reverse transcriptase family protein, partial [Vibrio atlanticus] &gt;gi|1713548605|gb|TVU57702.1| reverse transcriptase family protein [Vibrio atlanticus]	1
LOC120351623	0	0.097465	0	0	0	0.303565	0	0	0	0	0.069547	0	0	0	0	0	0	0	NA	NA	uncharacterized protein LOC115879487 [Sitophilus oryzae]	1
LOC111056624	0	0	0	0	0.073298	0	0	0	0	0	0	0	0	0	0	0	0	0	NA	NA	zinc finger DNA binding protein [Pectinophora gossypiella]	1
LOC120351669	0	0	0	0.230598	0	0	0	0	0	0	0	0	0	0	0	0	0	0	NA	NA	valacyclovir hydrolase, putative [Pediculus humanus corporis] &gt;gi|212518356|gb|EEB20109.1| valacyclovir hydrolase, putative [Pediculus humanus corporis]	1
LOC120351592	0	0	0	0	0.208115	0	0	0	0	0.082271	0	0	0	0	0	0	0	0	NA	NA	uncharacterized protein LOC116167585 [Photinus pyralis]	1
LOC120351905	0	0	0	0.19204	0.084738	0	0	0	0	0	0	0	0	0	0.095437	0	0	0.102362	NA	NA	NA	1
LOC120352019	0	0	0	0	0	0.10111	0	0	0	0	0	0	0	0	0	0	0	0	NA	NA	uncharacterized protein LOC103521320 [Diaphorina citri]	1
LOC120351893	0	0	0	0	0	0.308068	0	0	0	0.242304	0	0	0	0	0	0	0	0	NA	NA	NA	1
LOC120352175	0	0	0	0.040188	0	0	0	0	0	0	0	0	0	0	0	0	0	0	NA	NA	uncharacterized protein LOC115881201 [Sitophilus oryzae]	1
LOC120352388	0	0.132189	0	0	0.574528	0.634328	0	0.169907	0.27426	0.115883	0	0	0.517312	0	0	0.355667	0.200354	0	NA	NA	NA	1
LOC120352447	0	0.084902	0	0.295684	0	0.229758	0.072777	0.040203	0.191046	0	0	0.236401	0.053576	0	0.134524	0	0	0.094794	NA	NA	NA	1
LOC120352565	0	0.32801	0	0	0.601392	0.614197	0	0	0	0	0.231221	0.225649	0	0	0	0	0	0	NA	NA	NA	1
LOC120352166	0	0	0	0	0.06661	0	0	0	0	0	0	0	0	0	0	0	0	0	NA	NA	uncharacterized protein LOC114881927 [Osmia bicornis bicornis]	1
LOC111049915	0	0.140566	0	0.168679	0.076793	0.242331	0.060693	0.14929	0.057949	0	0.130961	0	0	0	0	0.072166	0	0	NA	NA	uncharacterized protein LOC112904402 [Agrilus planipennis]	1
LOC111046851	0	0	0	0	0	0.027574	0	0	0	0	0	0	0	0	0	0	0	0	NA	NA	zinc finger DNA binding protein [Pectinophora gossypiella]	1
LOC120352223	0	0	0	0.157891	0	0.090845	0	0.077654	0.143928	0	0.07992	0	0	0	0	0	0	0.102634	NA	NA	piggyBac transposable element-derived protein 3-like [Ixodes scapularis]	1
LOC111045915	0	0	0	0.215824	0	0	0	0	0	0	0	0	0	0	0	0	0	0	NA	NA	NA	1
LOC120352327	0	0	0	0	0.052421	0.086607	0	0	0	0	0	0	0	0	0	0.07452	0.060678	0	NA	NA	hypothetical protein GE061_16966 [Apolygus lucorum]	1
LOC111045896	0	0	0	0.241874	0	0	0	0	0	0	0	0	0	0	0	0	0	0	NA	NA	NA	1
LOC120352181	0	0	0	0.029708	0	0	0	0	0	0	0	0	0	0	0	0	0	0	NA	NA	LOW QUALITY PROTEIN: hypothetical protein M514_20815 [Trichuris suis]	1
Trnaf-gaa-7	0	0	0	0	0.130009	0	0	0	0	0	0	0	0	0	0	0	0	0	NA	NA	NA	1
LOC120352826	0	0	0	0.09338	0.062189	0	0	0	0	0	0	0.089526	0	0	0	0.094699	0	0	NA	NA	uncharacterized protein LOC114352314 isoform X1 [Ostrinia furnacalis] &gt;gi|1590272585|ref|XP_028159673.1| uncharacterized protein LOC114352314 isoform X2 [Ostrinia furnacalis]	1
LOC120352794	0	0	0	0	0	0.193248	0	0	0	0	0	0	0	0	0	0	0	0	NA	GO:0003824;GO:0090304	craniofacial development protein 2-like [Aphis gossypii]	1
LOC111058567	0	0	0	0	0	0.925867	0	0	0	0	0	0	0	0	0	0	0	0	NA	NA	uncharacterized protein LOC111051076 isoform X2 [Nilaparvata lugens]	1
LOC120352881	0	0	0	0.016472	0	0	0	0	0	0	0	0	0	0	0	0	0	0	NA	NA	NA	1
LOC120353094	0	0	0	0.093637	0	0	0	0	0	0	0	0.056063	0	0	0	0	0	0	NA	NA	NA	1
LOC120352899	0	0	0	0	0.337647	1.17953	0	0.542988	0.38428	0	0	0	0	0	0	0	0	0	NA	NA	uncharacterized protein LOC111046124 [Nilaparvata lugens]	1
LOC120353116	0	0	0	0.237401	0	0	0.13712	0	0	0	0	0	0	0	0	0	0	0	NA	GO:0003824;GO:0090304	casein kinase I [Nilaparvata lugens]	1
LOC120352954	0	0	0	0	0.093118	0	0	0	0	0	0	0	0	0	0	0	0	0	NA	NA	uncharacterized protein LOC111056663 [Nilaparvata lugens]	1
LOC120352926	0	0	0	0.061753	0	0	0	0	0	0	0	0	0	0	0	0	0	0	NA	NA	NA	1
LOC120352912	0	0	0	0	0	0.304792	0	0	0	0	0	0	0	0	0	0	0	0	NA	NA	uncharacterized protein LOC111062650 [Nilaparvata lugens]	1
LOC120352921	0	0	0	0	0	0.365664	0	0	0	0	0	0	0	0	0	0	0	0	NA	NA	uncharacterized protein LOC111059853 [Nilaparvata lugens]	1
LOC111053463	0	0	0	0.07323	0	0	0	0	0	0	0	0	0	0	0	0	0	0	NA	NA	uncharacterized protein LOC111049811 [Nilaparvata lugens]	1
LOC111059455	0	0	0	0.038669	0.079284	0.091509	0.06791	0	0	0.039213	0	0	0	0.08598	0	0	0	0	NA	NA	NA	1
Trnaf-gaa-9	0	0	0	0.112944	0	0.070979	0	0	0.134762	0	0	0	0	0	0	0	0	0	NA	NA	NA	1
LOC111045090	0	0	0	0	0.591643	0.259073	0	0	0	0	0	0.209826	0	0.271282	0	0.598083	0	0.224742	NA	NA	NA	1
LOC120353859	0	0	0	0.048581	0	0.056858	0	0.041381	0	0	0.037524	0.030172	0	0	0	0	0	0	NA	NA	uncharacterized protein LOC111061872 [Nilaparvata lugens]	1
LOC120353926	0	0	0	0.028843	0	0	0	0	0	0	0	0	0	0	0	0	0	0	NA	NA	hypothetical protein DI617_08800 [Streptococcus pyogenes]	1
LOC120354081	0	0	0	0.161423	0	0.480229	0	0	0	0	0	0	0	0	0	0	0	0	NA	NA	uncharacterized protein LOC111054506 [Nilaparvata lugens]	1
LOC120354296	0	0.12894	0	0	0.252227	0	0.088271	0	0	0	0	0	0	0	0	0	0	0	NA	NA	NA	1
LOC120354392	0	0.14456	0	0.245241	0	0	0	0	0	0	0	0	0	0	0	0	0	0	NA	NA	NA	1
LOC120355040	0	0	0	0	0.077	0	0	0	0	0	0	0	0	0	0	0	0	0	NA	NA	uncharacterized protein LOC111057681 [Nilaparvata lugens]	1
LOC120354393	0	0	0	0	0.091369	0	0	0	0	0	0	0	0	0	0	0	0	0	NA	NA	uncharacterized protein LOC115309898 [Ixodes scapularis]	1
LOC111055970	0	0.073475	0	0	0.148539	0	0	0	0	0	0	0	0	0	0	0	0	0	NA	NA	NA	1
LOC120354978	0	0	0	0	0	2.74606	0	0	0	0	0	0	0	0	0	0	0	0	NA	NA	uncharacterized protein LOC111054549 [Nilaparvata lugens]	1
LOC111047811	0	0	0.164962	0	0	0.269915	0	0.070865	0	0	0	0	0	0	0	0	0	0	NA	NA	NA	1
LOC111054585	0	0.160488	0	0.21971	0.305364	0.195001	0	0.124661	0	0	0.162412	0.130678	0	0	0	0	0	0	NA	NA	NA	1
LOC120354942	0	0	0	0	0.124566	0	0	0	0	0	0	0	0	0	0	0	0	0	NA	NA	NA	1
LOC120354615	0	0	0	0.070609	0	0	0	0	0	0	0	0	0	0	0	0	0	0	NA	NA	hypothetical protein LSTR_LSTR004495 [Laodelphax striatellus]	1
LOC120354888	0	0	0	0.213928	0	0	0	0	0	0	0.154061	0	0	0	0	0	0	0	NA	NA	NA	1
LOC120354437	0	0	0	0	0	0.311425	0	0.046906	0	0	0	0	0	0	0	0.145598	0	0	NA	NA	uncharacterized protein LOC103309671 [Acyrthosiphon pisum]	1
LOC120354613	0	0	0	0	0.148291	0	0	0	0	0	0	0	0	0	0	0	0	0	NA	GO:0004563;GO:0005975	beta-N-acetylhexosaminidase [Nilaparvata lugens]	1
LOC120354439	0	0	0	0	0.035504	0	0	0	0	0	0	0	0	0	0	0	0	0	NA	NA	NA	1
LOC111056513	0	0	0.072798	0.416847	0	0	0	0.111888	0.289285	0	0.102608	0.290701	0	0	0.220322	0	0	0.089552	NA	GO:0016740;GO:0044237;GO:0044238;GO:0071704;GO:0097159;GO:1901363	TIR-NBS-LRR type disease resistance protein [Arachis hypogaea]	1
LOC120355028	0	0.115416	0	0.218256	0	0	0	0	0	0	0	0	0	0	0	0	0	0.094187	NA	NA	uncharacterized protein LOC111059256 [Nilaparvata lugens]	1
LOC120355073	0	0	0	0.099749	0	0	0	0	0	0	0	0	0	0	0	0	0	0	NA	NA	NA	1
LOC120354581	0	0	0	0	0.174517	0	0	0	0	0	0	0	0	0	0	0	0	0	NA	GO:0004563;GO:0005975	uncharacterized protein LOC111045925 [Nilaparvata lugens]	1
LOC120355120	0	0	0	0	0.119898	0	0	0	0	0	0	0	0	0	0	0	0	0	NA	NA	uncharacterized protein LOC111047040 [Nilaparvata lugens] &gt;gi|1233186839|ref|XP_022194959.1| uncharacterized protein LOC111052551 [Nilaparvata lugens] &gt;gi|1233196312|ref|XP_022197998.1| uncharacterized protein LOC111055135 [Nilaparvata lugens]	1
LOC120355159	0	0	0	0.097412	0	0	0	0	0	0	0	0	0	0	0	0	0	0	K07497	NA	protein NYNRIN-like [Nilaparvata lugens]	1
LOC120355223	0	0	0	0.129569	0	0	0	0	0	0	0	0	0	0	0	0	0	0	NA	NA	gastrula zinc finger protein XlCGF57.1-like [Nilaparvata lugens]	1
LOC111050309	0	0	0	0	0.03984	0	0	0	0	0	0	0	0	0	0	0	0	0	NA	NA	uncharacterized protein LOC111050309 [Nilaparvata lugens]	1
LOC120355153	0	0	0	0.021958	0.118555	0	0	0	0	0	0	0	0	0	0	0	0	0	NA	NA	uncharacterized protein LOC111044927 [Nilaparvata lugens] &gt;gi|1233173039|ref|XP_022187964.1| uncharacterized protein LOC111046671 [Nilaparvata lugens] &gt;gi|1233184623|ref|XP_022193913.1| uncharacterized protein LOC111051674 [Nilaparvata lugens] &gt;gi|1233193087|ref|XP_022197008.1| uncharacterized protein LOC111054312 [Nilaparvata lugens] &gt;gi|1233197467|ref|XP_022198387.1| uncharacterized…	1
LOC120355144	0	0	0	0.174582	0	0	0	0	0	0	0	0	0	0	0	0	0	0	NA	GO:0003824;GO:0008152	enoyl-CoA hydratase, mitochondrial-like [Nilaparvata lugens]	1
LOC111057889	0	0	0	0	0.087037	0	0	0	0	0	0	0	0	0	0	0	0	0	NA	NA	PREDICTED: uncharacterized protein LOC102806889 [Saccoglossus kowalevskii]	1
LOC120355114	0	0	0	0	0.045401	0	0	0	0	0	0	0	0	0	0	0	0	0	NA	NA	uncharacterized protein LOC111051840 [Nilaparvata lugens]	1
LOC120355460	0	0	0	0.227617	0	0	0	0	0	0	0	0	0	0	0	0	0	0	NA	NA	uncharacterized protein LOC111046973 [Nilaparvata lugens]	1
LOC120355516	0	0	0	0	0.135702	0	0	0	0	0	0	0	0	0	0	0	0.123806	0	NA	NA	NA	1
LOC111051626	0	0	0	0	0	0.193255	0	0	0	0	0.038796	0.146266	0.025706	0	0	0	0.075586	0.06803	NA	NA	piggyBac transposable element-derived protein 3-like [Nilaparvata lugens]	1
LOC120355627	0	0	0	0	0.072048	0	0	0	0	0	0	0	0	0	0	0	0	0	NA	NA	NA	1
LOC120355641	0	0	0	0	0.127205	0	0	0	0.085706	0	0	0.034629	0	0	0	0.025891	0	0	K07488	NA	hypothetical protein LSTR_LSTR004328 [Laodelphax striatellus]	1
LOC120355973	0	0	0	0	0.087494	0	0	0	0	0	0	0	0	0	0	0	0	0	NA	NA	NA	1
LOC120355984	0	0.017338	0	0.051605	0.06624	0.038337	0	0.035111	0	0	0	0.048437	0	0.023905	0	0	0.051391	0	NA	NA	nonconserved Y2 protein [Rhodnius prolixus]	1
LOC120356076	0	0	0.067491	0.136359	0	0	0	0	0	0.037011	0	0	0	0	0.033681	0	0	0	NA	GO:0008233	uncharacterized protein LOC111051286 [Nilaparvata lugens]	1
LOC120356095	0	0	0	0.14126	0	0	0	0	0	0	0	0	0	0	0	0	0	0	NA	NA	uncharacterized protein LOC111058222 [Nilaparvata lugens]	1
LOC120356170	0	0	0	0	0	0.114406	0	0	0	0	0	0	0	0	0	0	0	0	NA	GO:0003723;GO:0006397;GO:0008380;GO:0044424	NA	1
LOC120356194	0	0	0	0.069971	0	0	0	0	0	0	0	0	0	0	0.013285	0	0	0	NA	NA	hypothetical protein LSTR_LSTR015515 [Laodelphax striatellus]	1
LOC120356272	0	0	0	0	0.531526	8.8036	0	0.192123	0.647209	0.230212	0	0.220869	0.391752	0	0	0.732822	0.246302	0.234994	NA	GO:0008643;GO:0016021	SWEET sugar transporter [Nilaparvata lugens]	1
LOC120356279	0	0.114087	0	0	0	0.435573	0	0	0	0.118644	0	0	0	0	0	0	0	0	NA	NA	uncharacterized protein LOC111046851 [Nilaparvata lugens] &gt;gi|1233203191|ref|XP_022200632.1| uncharacterized protein LOC111057508 [Nilaparvata lugens]	1
LOC120356576	0	0	0	0	0.730049	0.679921	0	0.515342	0.491879	0	0	0	0	0	0	0	0	0	NA	NA	NA	1
LOC120356723	0	0	0	0	0	0.150122	0	0	0	0	0	0	0	0	0	0	0	0	NA	NA	uncharacterized protein LOC111050968 [Nilaparvata lugens]	1
LOC120349042	0	0	0	0	0.130009	0	0	0	0	0	0	0	0	0	0	0	0	0	NA	NA	NA	1
LOC120349210	0	0	0	0	0	0.257213	0	0	0	0	0	0	0	0	0	0	0	0	NA	NA	uncharacterized protein LOC105200613 [Solenopsis invicta]	1
LOC120349342	0	0	0	0	0	0.091838	0	0	0	0	0	0	0	0	0	0	0	0	NA	NA	uncharacterized protein LOC110117475 [Athalia rosae]	1
LOC120351025	0.227845	0	0	0	0	0.070605	0	0.329693	0	0	0	0	0.074407	0	0	0	0	0	NA	NA	hypothetical protein TcasGA2_TC011954 [Tribolium castaneum]	2
LOC111062548	0	0	0.152484	0	0	0	0.064805	0	0.076977	0	0	0	0	0.053866	0	0	0	0	NA	NA	Hypothetical protein CINCED_3A012314 [Cinara cedri]	2
LOC111056533	0.42251	0.166796	0.467368	0	0.320238	0.117612	0.359291	0.147521	0.312688	0	0.182766	0.139425	0.066078	0.270979	0.172942	0.314255	0.200966	0.130997	K09280	GO:0003677;GO:0003700;GO:0005524;GO:0005634;GO:0006355	PREDICTED: runt-related transcription factor 3 [Tribolium castaneum]	2
LOC120351361	3.14533	2.23505	2.21833	1.88172	1.97745	2.07784	2.28389	1.97361	3.75551	1.92854	1.81898	1.95081	2.07317	2.47154	1.91153	1.96148	1.77916	2.09347	NA	NA	hypothetical protein AVEN_131186_1 [Araneus ventricosus]	2
LOC111050254	15.7715	18.6432	14.4372	11.0587	12.8405	14.4508	10.7514	19.6983	17.6286	11.1474	10.7212	10.1331	13.6856	11.7062	13.5655	12.2697	12.1999	12.4884	K09191	NA	Retrovirus-related Pol polyprotein from transposon 17.6 [Stegodyphus mimosarum]	2
LOC120351344	0	0.865858	0.442299	0.183201	0.107624	0.179211	0.37137	0.678407	0	0	0.13511	0.272619	0	0.122558	0	0.171674	0	0.183328	NA	NA	NA	2
LOC120349510	3.48657	1.6438	2.01929	1.29656	1.49754	0.965476	1.47403	2.30627	3.37712	1.29722	1.096	0.535736	1.59963	1.32308	1.15586	1.43589	1.03436	1.4915	K14459	GO:0016787	hexosaminidase D isoform X1 [Ixodes scapularis] &gt;gi|215501493|gb|EEC10987.1| hexosaminidase domain-containing protein, putative [Ixodes scapularis]	2
LOC111044608	19.5663	22.313	19.0401	15.5511	16.8406	17.8055	14.3986	19.6444	27.1335	16.5987	14.5383	15.8128	17.8777	18.8463	16.6228	16.3557	14.4408	17.511	NA	GO:0005739	growth hormone-inducible soluble protein, putative [Ixodes scapularis]	2
LOC111060142	2.68606	2.61534	2.2303	1.82351	1.73323	1.73948	2.4018	2.46365	3.52147	1.99169	1.99095	1.73077	1.81939	1.86788	2.24516	2.12197	1.75876	2.16008	K17543	NA	hypothetical protein GE061_15327 [Apolygus lucorum]	2
LOC111051464	1.53992	1.15038	2.18317	0.903246	1.38478	1.0623	1.28344	1.52664	1.79401	1.76063	1.62671	1.04712	0.684335	1.00847	0.891443	0.955515	1.20581	0.820155	NA	GO:0008236	uncharacterized protein LOC111051464 [Nilaparvata lugens] &gt;gi|659098624|gb|AID60284.1| clotting factor B [Nilaparvata lugens]	2
LOC111059100	1.61812	1.50343	1.3292	0.699348	0.802337	0	2.06577	1.1012	1.61491	0.434436	0	0	0.087811	0.21942	0	0.195772	0.218514	0.220108	NA	NA	NA	2
LOC120351757	4.78232	6.40955	6.51633	4.27892	5.26135	5.97874	3.77781	6.00518	6.81795	4.64306	6.83177	3.73138	4.15147	5.20738	4.5003	3.95005	5.20905	5.4524	K06813	GO:0007155;GO:0016020	hypothetical protein FOCC_FOCC005364 [Frankliniella occidentalis]	2
LOC120351808	1.00941	0.670778	1.81883	0.681645	0.627731	0.458964	1.18772	1.03006	0.595472	1.28267	0.322991	0.59565	0.589828	0.415807	0.27416	1.23989	0.44459	0.890252	NA	NA	hypothetical protein [Pseudomonas aeruginosa] &gt;gi|1746847055|gb|KAA5586630.1| hypothetical protein F3H14_35975 [Pseudomonas aeruginosa]	2
LOC111064092	5.88503	6.02688	4.76663	3.0399	4.06974	5.44785	5.70977	4.02228	7.36375	5.28578	3.27141	4.20743	2.99929	3.53282	4.25007	4.66912	5.11796	4.03244	NA	NA	hypothetical protein FOCC_FOCC004199 [Frankliniella occidentalis]	2
LOC111064059	68.3174	69.8866	67.338	68.4624	58.506	66.7048	73.4204	69.7946	64.0953	63.3138	76.6305	59.1924	65.2843	65.4802	62.7987	63.8128	62.31	65.928	K06519	GO:0003824;GO:0005515;GO:0006865;GO:0015171;GO:0043227;GO:0044238;GO:0044459;GO:0055085;GO:0071704;GO:0098805	PREDICTED: alpha-glucosidase isoform X2 [Nasonia vitripennis]	2
LOC111049230	14.202	15.0117	14.0989	12.7401	10.9937	11.2337	11.6662	12.6214	14.9709	7.62694	9.93428	8.54743	10.5593	9.49987	10.8378	9.42981	10.1685	10.0314	K03844	NA	GDP-Man:Man(3)GlcNAc(2)-PP-Dol alpha-1,2-mannosyltransferase isoform X1 [Bombus impatiens] &gt;gi|1366097693|ref|XP_024223412.1| GDP-Man:Man(3)GlcNAc(2)-PP-Dol alpha-1,2-mannosyltransferase isoform X1 [Bombus impatiens]	2
LOC111046160	17.7417	19.7154	16.8565	14.2456	16.0431	16.0958	14.9534	18.9952	18.7668	14.4702	12.7672	15.1447	13.9293	14.0222	13.6472	13.7459	14.097	14.0777	K23297	NA	KICSTOR complex protein C12orf66-like isoform X1 [Zootermopsis nevadensis] &gt;gi|646723610|gb|KDR24157.1| hypothetical protein L798_08986 [Zootermopsis nevadensis]	2
LOC120349518	1.95091	1.99574	1.62743	1.19725	1.29957	1.57524	1.42109	1.49992	2.37755	1.49138	0.862276	0.92829	0.852693	1.52064	1.1934	1.65688	1.43795	1.30301	NA	NA	Centrosomal protein of 290 kDa [Cricetulus griseus]	2
LOC111053254	10.8398	11.2736	9.26696	6.62236	7.27296	8.70359	7.41297	9.49023	16.3278	7.35852	4.45701	5.18815	6.09814	5.93819	6.93628	6.50462	7.20412	5.9193	K03515	NA	DNA repair protein REV1 [Acyrthosiphon pisum] &gt;gi|1028713889|ref|XP_016661270.1| DNA repair protein REV1 [Acyrthosiphon pisum]	2
LOC120349521	0.451812	0.499788	0.626086	0.69702	0	0.184373	0.362746	0.281828	0.764989	0.212176	0.383036	0.560652	0.229666	0.729024	0	0.084446	0.126706	0.164031	NA	NA	uncharacterized protein LOC113006231 [Solenopsis invicta]	2
LOC111057752	6.0084	6.85603	6.09218	4.3578	4.97423	6.22299	4.05946	5.569	9.70699	3.24813	2.11634	3.33383	3.90182	4.35821	4.77734	3.30638	5.35928	4.26129	K09191	NA	NA	2
LOC120349955	1.81646	2.50397	1.02288	1.30236	0.87184	0.712877	0.704509	1.03655	2.74388	0.514559	0.341445	0.214804	0.541676	0.328016	1.04377	0.18765	0.221723	0.271289	NA	NA	NA	2
LOC111043595	9.61579	10.1664	8.21829	6.29091	8.41301	7.26806	7.88695	8.20978	9.56209	8.1428	8.878	6.52856	7.56362	8.0202	6.60181	8.65418	8.16835	8.37481	NA	NA	uncharacterized protein LOC100749394 isoform X2 [Bombus impatiens]	2
LOC120350010	0.752207	0.398105	0.826525	0.837939	0.462198	0.302037	0.590516	0.79698	0.526245	0.460216	0.450471	0.43989	0.264213	0.642015	0.468383	0.451301	0.702226	0.503758	NA	NA	NA	2
LOC111043594	1108.12	1438.8	1421.28	617.162	1245.79	1169.5	652.821	1249.82	1894.73	725.326	1191.89	935.699	551.846	630.542	594.173	400.062	615.215	780.717	NA	NA	uncharacterized protein LOC105198791 [Solenopsis invicta]	2
LOC111047038	49.5754	56.681	56.345	54.7049	49.5625	41.6372	54.4805	48.1158	67.0728	44.7142	55.0505	46.6524	46.0418	50.9828	43.1267	48.8605	42.433	51.9962	NA	GO:0005509;GO:0016021	uncharacterized protein LOC100162025 [Acyrthosiphon pisum]	2
LOC111062490	109.06	115.237	103.672	92.4899	95.3098	105.457	88.6517	92.9454	148.536	100.112	99.2178	108.844	106.736	123.414	100.513	94.2025	98.2482	105.882	K05022	GO:0006811	hypothetical protein DAPPUDRAFT_300086 [Daphnia pulex]	2
LOC111056885	0.692879	0.347078	0.691541	0.840758	0.29205	0.35909	0.397186	0.612008	0.603657	0.546103	0.530813	0.322963	0.607345	0.704317	0.223027	0.532471	0.457887	0.453139	K20190	NA	uncharacterized protein LOC100571413 [Acyrthosiphon pisum]	2
LOC111053927	0.183269	0.209991	0.45881	0.066151	0.127759	0.156143	0.247181	0.189818	0.790302	0.218186	0.150929	0	0.277189	0.365198	0	0	0.321099	0.129377	NA	NA	NA	2
LOC111052880	41.0574	44.7739	40.251	34.3488	33.6136	29.9769	41.073	42.8843	44.6784	39.3839	42.2669	36.7091	34.9447	38.9482	32.3171	36.585	36.6415	37.5373	K24780	NA	PREDICTED: lateral signaling target protein 2 homolog isoform X2 [Nasonia vitripennis]	2
LOC120350521	0.289533	0.24533	0	0.134614	0	0	0	0.114509	0.240837	0	0	0	0	0	0.275192	0.200897	0	0	NA	NA	uncharacterized protein LOC111055613 [Nilaparvata lugens]	2
LOC111059860	3.08855	3.31004	2.25683	2.20647	2.54685	2.05251	2.23495	2.83302	2.96475	1.73166	1.64712	1.32851	2.28458	2.46431	2.0249	1.85418	2.36941	2.149	K21403	NA	2-phosphoxylose phosphatase 1 [Bombus impatiens] &gt;gi|1366072534|ref|XP_024220553.1| 2-phosphoxylose phosphatase 1 [Bombus impatiens]	2
LOC120350588	0.087784	0.135503	0.172085	0.076263	0.027468	0.029885	0.13743	0.150614	0.254736	0.036227	0	0.022465	0.026029	0	0.03029	0.068987	0.028085	0	K23222	NA	uncharacterized protein LOC115033794 [Acyrthosiphon pisum]	2
LOC111050554	22.4388	24.3423	22.305	18.0777	16.9901	19.2732	19.9291	19.9631	23.4846	17.7884	16.3386	16.0108	17.1919	17.2764	16.9809	19.2985	20.8585	18.9243	K14001	NA	hypothetical protein DAPPUDRAFT_230313 [Daphnia pulex]	2
LOC111058565	0.185327	0.298109	0.147314	0	0.056679	0	0.091373	0.205027	0.351551	0	0	0	0	0	0	0	0	0	NA	NA	NA	2
LOC111048507	66.294	85.492	80.6602	32.4776	54.3171	60.8713	31.3104	63.5677	102.608	57.9865	62.0813	57.077	38.7953	61.8745	47.2758	29.872	45.457	49.0955	K19511	GO:0004601;GO:0006979;GO:0020037;GO:0055114	hypothetical protein GE061_15811 [Apolygus lucorum]	2
LOC111057710	127.322	168.336	126.604	80.941	98.2959	105.623	73.9999	196.408	128.924	145.697	123.402	123.566	73.7872	108.549	72.6095	56.9993	113.96	67.1541	NA	GO:0042302	nuclear receptor corepressor 1-like [Agrilus planipennis] &gt;gi|1435344598|ref|XP_025831827.1| nuclear receptor corepressor 1-like [Agrilus planipennis]	2
LOC111045547	44.3128	45.475	41.0283	39.4922	37.0007	41.0893	43.3178	37.7904	57.3319	39.4064	35.4385	41.4835	39.2875	42.3002	41.7978	40.6347	38.6617	40.2757	K20371	GO:0003677;GO:0005509;GO:0005515;GO:0005615;GO:0005634;GO:0005793;GO:0005829;GO:0005886;GO:0012505;GO:0070062	hypothetical protein DAPPUDRAFT_248374 [Daphnia pulex]	2
LOC111053339	2.59043	2.60068	2.14808	1.65389	2.20981	1.91823	1.68787	1.85661	3.25038	1.92681	2.05884	1.4697	1.74854	2.18463	2.52575	2.03784	2.11898	1.97936	NA	NA	NA	2
LOC120350787	0.999539	0.897861	0.803742	0.754514	0.65096	0.486593	0.619429	0.930663	1.34915	0.463959	0.125402	0.299997	0.672847	0.163978	0.707772	0.396599	0.664833	0.255564	K22984	NA	PREDICTED: odorant receptor 82a-like [Acromyrmex echinatior]	2
LOC111055034	14.4535	11.287	9.6958	8.39058	7.7107	10.9273	9.13918	11.2352	13.1605	11.0356	9.99699	5.33317	7.59209	11.1191	5.39746	10.5289	10.3624	9.03193	NA	NA	NA	2
LOC111053299	47.8507	57.181	56.3534	39.8015	48.9279	50.575	43.0642	66.6101	57.5312	49.7041	48.1173	47.1196	43.2444	41.5524	37.9371	39.5577	44.9275	38.7437	NA	NA	protein Skeletor, isoforms B/C [Agrilus planipennis]	2
LOC111049937	31.1482	34.9	32.0325	29.0389	32.0746	31.1573	27.2123	36.3454	39.1261	31.754	28.3026	32.6743	28.0009	33.8254	26.3344	29.929	28.2113	28.0108	NA	NA	hypothetical protein GE061_12935 [Apolygus lucorum]	2
LOC111050154	53.9394	56.0543	52.8323	36.6537	39.0478	40.5676	36.4699	43.8109	58.1668	33.7252	24.2754	27.6813	32.4262	32.0105	29.3776	31.7482	33.6372	29.0764	NA	NA	PREDICTED: viral IAP-associated factor homolog [Dendroctonus ponderosae] &gt;gi|332373804|gb|AEE62043.1| unknown [Dendroctonus ponderosae]	2
LOC111059907	0.93043	0.583982	0.600216	0.567034	0.583052	0.543503	0.665732	0.714952	0.946379	0.709496	0.644592	0.460191	1.08766	0.229938	0.529601	0.798856	0.253329	0.457207	K03440	NA	sodium channel protein Nach-like isoform X3 [Acyrthosiphon pisum]	2
LOC120352529	507.151	744.204	628.544	358.443	487.378	589.445	212.224	921.521	578.05	502.151	498.684	484.16	341.283	413.85	275.242	160.38	396.007	291.828	NA	NA	hypothetical protein GE061_15015 [Apolygus lucorum]	2
LOC111051941	33.8546	48.1372	45.1869	34.6388	42.4349	39.9271	38.7235	36.2124	51.7468	34.678	46.4539	37.363	37.4313	38.3052	33.548	38.8942	35.6581	46.8158	K12350	GO:0004767;GO:0006685;GO:0016021;GO:0016798	phosphoesterase 20 [Laodelphax striatellus]	2
LOC120352591	1.00558	0.539231	0.41062	0.235625	0.464105	0	0.347326	0.53127	0.719349	0.362506	0.362077	0	0.487082	0.433735	0.452406	0.410452	0.231506	0.475623	NA	GO:0004767;GO:0006685;GO:0016021;GO:0016798	Sphingomyelin phosphodiesterase [Zootermopsis nevadensis]	2
LOC120351099	0.212595	0.103895	0.21762	0	0	0	0.199692	0	0.090248	0	0.051452	0.058372	0	0	0	0	0.075023	0	NA	NA	Endonuclease/exonuclease/phosphatase,Reverse transcriptase domain [Cinara cedri]	2
LOC111051544	50.0596	44.8888	38.8891	41.479	42.6568	38.4113	41.351	45.2786	51.5361	37.7558	38.0147	34.9652	45.3495	46.8154	45.0744	35.4449	45.0481	41.169	K16732	GO:0005634;GO:0005737;GO:0005819;GO:0008092;GO:0022402;GO:0050794;GO:0051301	protein regulator of cytokinesis 1 [Bombus impatiens]	2
LOC111058345	14.1615	13.809	13.3943	10.6743	10.8189	11.0611	10.2141	12.0092	17.8722	9.75784	7.79153	8.61427	9.50885	11.0042	9.99549	11.3552	12.3914	9.70142	K11858	NA	ubiquitin carboxyl-terminal hydrolase 48-like [Nilaparvata lugens]	2
LOC111044356	0.645326	0.482481	0.191212	0.261772	0.403161	0.283783	0.287514	0.379845	0.736051	0.332222	0.727969	0.243486	0.195984	0.199305	0.194964	0.518488	0.482092	0.176912	NA	NA	uncharacterized protein LOC111043829 [Nilaparvata lugens]	2
LOC120353077	2.48122	2.82957	1.83508	1.5576	1.60573	2.24895	2.32026	2.02663	3.18563	2.21431	1.79171	2.29481	1.94886	2.00314	1.73971	2.4136	1.88109	2.04442	NA	NA	E3 ubiquitin-protein ligase RNF19A-like [Nilaparvata lugens]	2
LOC111045126	46.052	45.181	42.3413	34.9845	31.1962	32.097	36.7162	38.639	50.0634	40.9462	40.7887	38.8041	32.715	42.3214	36.2689	36.0085	35.9548	36.0484	K07520	NA	LOW QUALITY PROTEIN: actin-binding LIM protein 3-like [Nilaparvata lugens]	2
LOC111045127	72.7398	68.4586	60.842	71.2446	61.6047	62.9167	74.6546	61.8705	67.0528	54.8086	72.9084	58.9972	70.5464	62.9594	67.7244	62.9891	66.3197	57.9761	K03010	GO:0003677;GO:0003899;GO:0006351;GO:0032549	DNA-directed RNA polymerase II subunit RPB2 [Nilaparvata lugens]	2
LOC111045121	0.30753	0.377754	0.382215	0.061156	0.298441	0.437161	0.154983	0.770928	0.413771	0.367431	0.132165	0.228703	0.230155	0.172748	0.307904	0.297942	0.109989	0.146467	K08471	NA	uncharacterized protein LOC111045121 [Nilaparvata lugens]	2
LOC111045133	7.71587	9.20944	6.75631	5.89208	6.64754	5.56873	5.62924	5.64941	10.9712	7.02144	5.08865	6.98312	5.32681	5.2591	5.56854	5.7105	5.32051	3.39183	NA	GO:0006811;GO:0016020	UPF0565 protein C2orf69 homolog isoform X1 [Nilaparvata lugens]	2
LOC111043413	0.581882	0.841029	0.566197	0.563777	0.615729	0.399348	0.571339	0.67218	0.77036	0.56779	0.243946	0.582031	0.323199	0.709346	0.485272	0.645061	0.599609	0.446014	K05052	GO:0001607;GO:0007218;GO:0016021	neuropeptide GPCR A37 [Nilaparvata lugens]	2
LOC120352075	2.08962	0.596527	1.10287	1.12644	0	1.43245	1.27767	1.7904	1.21803	0.857967	0.967561	0	0.74042	0.801708	0.246602	0.817835	0.499631	0.495371	NA	NA	protein Fer3 [Zootermopsis nevadensis] &gt;gi|646701264|gb|KDR11069.1| Protein Fer3 [Zootermopsis nevadensis]	2
LOC111053441	2222.15	2235.98	1952.82	2156.65	1854.41	1821.91	2307.12	1905.32	2320.84	2008.82	2232.5	1890.36	2001.9	1983.2	2105.67	1981.69	1951.87	2036.57	K13126	GO:0000166;GO:0003723;GO:0005737	polyadenylate-binding protein 1 [Bombus impatiens]	2
LOC120353480	0.326639	0.946982	0.490582	0.427458	0.330629	0.296881	0.363405	0.303267	1.00285	0.12576	0.264075	0.133331	0.455143	0.301263	0.417066	0.457219	0.498499	0.344913	NA	NA	unnamed protein product [Callosobruchus maculatus]	2
LOC111055436	14.112	17.9007	16.9443	14.9079	12.1789	11.8742	13.946	15.2235	15.4797	12.1408	14.7168	9.95147	13.199	13.3913	11.9866	13.4293	13.7858	16.3355	K14459	GO:0004563;GO:0005975	hexosaminidase D-like isoform X1 [Nilaparvata lugens] &gt;gi|1233197325|ref|XP_022198336.1| hexosaminidase D-like isoform X1 [Nilaparvata lugens]	2
LOC111061907	5.26384	4.52266	6.37357	3.46969	4.98925	3.9909	4.38164	5.14107	6.01724	6.17309	3.79631	5.39685	3.9162	5.67493	3.48038	3.62313	4.49404	3.16058	NA	NA	uncharacterized protein LOC111049199 [Nilaparvata lugens]	2
LOC111058999	9.83722	9.45563	10.2719	5.53005	8.22959	9.39861	6.50171	7.80616	13.1845	7.87593	5.78514	7.34601	4.46082	8.74373	7.27198	6.4615	9.42218	6.23535	NA	NA	hypothetical protein DAPPUDRAFT_340398 [Daphnia pulex]	2
LOC111054918	22.7728	24.5018	21.7638	18.7363	17.4964	16.7219	17.8528	22.0343	26.3118	17.0325	18.9374	16.5815	17.4962	20.4852	19.3238	19.1779	21.1746	20.3381	K24050	NA	hypothetical protein GE061_13004 [Apolygus lucorum]	2
LOC111055269	14.1532	13.7583	13.4794	7.49037	12.2205	12.6161	8.60732	11.2725	26.0683	8.18178	16.9416	10.3577	8.86783	9.49854	9.36919	7.04383	8.60904	12.9305	K24047	NA	uncharacterized protein LOC100163469 isoform X4 [Acyrthosiphon pisum]	2
LOC120353656	2.54717	1.8664	2.82251	1.87279	1.06709	0.837587	2.28757	1.92522	2.49031	2.0606	1.70666	1.11821	2.49641	1.72817	1.20833	1.57008	1.15331	1.38153	NA	NA	uncharacterized protein LOC111054595 [Nilaparvata lugens]	2
LOC120354057	0.358042	0.106129	0	0.123251	0	0	0.070103	0.094061	0.319445	0.118513	0.07516	0	0	0	0.335404	0.055467	0.082459	0	NA	NA	hypothetical protein LSTR_LSTR008818 [Laodelphax striatellus]	2
LOC111063192	31.2791	35.4985	32.5328	23.6196	25.6583	20.9108	26.6677	24.319	44.278	25.5033	32.4399	27.0775	22.8418	25.1389	20.2081	24.1542	24.1064	26.1844	K18668	NA	hypothetical protein LSTR_LSTR004580 [Laodelphax striatellus]	2
LOC111063578	74.3057	76.2995	68.2282	43.0095	59.8794	55.5685	53.4087	87.9735	88.3544	73.5976	59.0748	68.3576	60.6366	75.9639	56.6725	57.2387	67.3046	55.1331	NA	GO:0005509	EF-hand domain-containing protein D2 homolog [Nilaparvata lugens]	2
LOC111053750	1.11281	0.848553	0.659955	0.374943	0.566034	0.647292	0.427787	0.693513	1.23708	0.51754	0.672998	0.603459	0.565403	0.784226	0.82388	0.541867	0.529862	0.561371	NA	NA	uncharacterized protein LOC102079115 isoform X1 [Oreochromis niloticus]	2
LOC120354351	0.370191	1.15828	0.489171	0.375267	0.172104	0.115676	1.06014	0.215006	0.432773	0.818936	0.259989	0.18598	0.742555	0.493338	0.406002	0.225057	0.532476	0.15233	NA	NA	hypothetical protein LSTR_LSTR002880 [Laodelphax striatellus]	2
LOC111045730	21.8367	16.5065	16.1047	8.7349	11.1111	11.4552	10.1273	10.4502	21.0492	12.313	7.0629	8.66832	8.14142	11.2386	14.9101	7.55447	9.93454	8.91027	K09191	NA	uncharacterized protein LOC113002718 [Solenopsis invicta]	2
LOC111045654	31.5286	33.8859	32.4755	30.8016	26.6269	28.1939	38.0195	30.0744	36.0252	35.4487	36.5263	24.8788	25.895	26.0961	22.1794	31.6602	28.9314	27.2409	K13298	GO:0008081	dual 3&apos;,5&apos;-cyclic-AMP and -GMP phosphodiesterase 11 isoform X1 [Athalia rosae]	2
LOC111056946	0.073409	0	0.351126	0	0	0.073611	0.041304	0.27643	0.314942	0.058867	0.031709	0.064811	0	0	0	0	0	0	NA	NA	uncharacterized protein LOC111059659 [Nilaparvata lugens]	2
LOC111053435	6.52795	9.73649	11.695	5.67762	9.50441	8.94023	7.95532	5.5209	13.5811	7.46901	7.8289	9.86712	7.11362	9.44571	8.22359	8.08014	7.38824	9.88818	NA	NA	uncharacterized protein LOC100167032 [Acyrthosiphon pisum] &gt;gi|641658482|ref|XP_008180737.1| uncharacterized protein LOC100167032 [Acyrthosiphon pisum]	2
LOC111056392	51.5625	60.6942	68.3487	30.3007	62.3508	59.0669	42.5023	43.9881	121.874	40.7828	69.9595	55.6846	38.722	42.9457	42.5104	30.5462	34.6729	62.9254	NA	NA	hypothetical protein LSTR_LSTR010041 [Laodelphax striatellus]	2
LOC111048384	51.158	50.7823	43.4824	42.394	40.2969	41.8603	37.39	56.8134	52.261	41.9443	52.9368	44.9568	40.5365	52.809	39.9157	36.1274	42.1885	37.3637	K07376	GO:0004692;GO:0005524;GO:0006468;GO:0030553	cGMP-dependent protein kinase, isozyme 2 forms cD5/T2 isoform X7 [Halyomorpha halys]	2
LOC111050890	8.42459	10.155	9.48706	6.31833	6.70249	9.01794	7.10032	7.46346	12.8667	3.77792	3.23755	4.75831	5.67788	6.46436	5.08891	5.31685	7.23637	5.83986	K08824	NA	cyclin-dependent kinase-like 2 isoform X1 [Nilaparvata lugens] &gt;gi|1233182699|ref|XP_022192956.1| cyclin-dependent kinase-like 2 isoform X1 [Nilaparvata lugens] &gt;gi|1233182701|ref|XP_022192957.1| cyclin-dependent kinase-like 2 isoform X1 [Nilaparvata lugens] &gt;gi|1233182703|ref|XP_022192958.1| cyclin-dependent kinase-like 2 isoform X1 [Nilaparvata lugens]	2
LOC111050615	18.3817	16.0398	13.5382	13.4199	13.0055	14.9073	17.635	16.4521	16.3955	12.6153	11.7008	14.0175	15.229	14.0757	15.3556	12.152	13.0073	15.0304	K23093	GO:0090304	U6 snRNA phosphodiesterase-like [Nilaparvata lugens]	2
LOC111055552	40.2141	37.8147	36.8552	26.4919	31.214	31.1755	28.5015	42.5895	34.0594	32.6773	34.6305	32.8385	28.0885	30.4578	31.2373	29.7181	32.7081	30.7677	NA	NA	hypothetical protein LSTR_LSTR010344 [Laodelphax striatellus]	2
LOC111055618	30.4805	28.4408	26.2594	26.6631	22.6942	26.4341	28.4577	27.9048	29.6396	25.9908	28.0374	27.0375	26.0152	28.321	28.0954	26.2704	25.2072	26.906	K14406	NA	cleavage stimulation factor subunit 1 [Nilaparvata lugens]	2
LOC111060414	1.08791	0.834101	0.992043	0.51603	0.730294	1.23133	0.48479	0.927466	1.92457	1.06155	0.724943	0.420948	0.8265	0.480279	1.1153	0.511329	0.545853	1.09422	K09191	NA	uncharacterized protein LOC111059092 [Nilaparvata lugens]	2
LOC120356271	0	0.053694	0	0	0	0	0	0.047463	0	0	0	0	0	0	0	0	0	0	NA	NA	hypothetical protein C0J52_08041 [Blattella germanica]	2
LOC111051361	16.2364	14.8494	15.0927	16.2079	11.8939	8.19059	13.4415	15.0793	14.8757	9.18856	13.3441	9.31188	12.8949	12.2031	12.6049	14.0907	13.1395	13.2026	NA	NA	solute carrier organic anion transporter family member 3A1-like [Nilaparvata lugens]	2
LOC120356513	0.434699	0.402427	0.684107	0.229787	0.068368	0.272009	0.20772	0.241889	0.571829	0.067194	0.031134	0.104438	0.131585	0	0.095531	0.080321	0.116694	0.017805	NA	NA	hypothetical protein LSTR_LSTR000701 [Laodelphax striatellus]	2
LOC111044628	54.6764	81.0499	68.3828	41.6883	57.5457	50.2542	36.0972	88.9381	68.9668	59.2184	66.7438	53.3638	39.7549	57.2808	39.0378	34.3527	46.0498	48.6645	NA	NA	protein Skeletor, isoforms B/C [Solenopsis invicta]	2
LOC111044624	19.9293	21.9203	18.75	19.0686	19.4519	16.8282	18.9751	18.9446	19.8437	15.4911	15.7744	16.1736	19.3486	17.0842	17.7925	18.124	18.2094	17.0264	K07512	GO:0005739;GO:0006631;GO:0019166	enoyl-[acyl-carrier-protein] reductase, mitochondrial isoform X1 [Bombus impatiens]	2
LOC111044619	3.25831	4.79429	3.70459	1.43623	3.03176	3.42331	2.08936	4.22891	4.40061	2.72193	2.14684	3.65582	1.78281	2.3342	2.36996	3.08096	3.22779	2.38461	NA	NA	NA	2
LOC111060097	14.4339	18.136	20.3791	19.7488	8.97146	2.88868	18.011	9.70841	15.0544	9.19428	21.6919	10.6816	8.33098	4.16645	1.83892	11.5579	10.0106	4.08629	NA	NA	laccase-1-like isoform X2 [Bombus impatiens]	2
LOC111053082	2.96797	4.57567	2.87542	3.03851	2.06801	3.29051	2.76921	3.51071	3.82328	2.448	3.95397	2.34398	2.20897	3.17866	2.90982	3.17685	2.6238	3.34054	K22861	NA	protein fuzzy homolog isoform X1 [Solenopsis invicta]	2
LOC111053613	17.3965	18.0182	21.076	16.3793	14.2892	15.2485	19.1965	18.2652	24.5388	18.9349	15.4267	20.9086	13.3131	13.5132	15.1622	18.3017	17.771	16.1384	NA	NA	hypothetical protein DAPPUDRAFT_194440 [Daphnia pulex]	2
LOC120348700	15.4424	13.0725	14.1681	15.0854	11.5876	9.91176	13.2467	14.9514	13.3924	11.286	13.4021	9.31561	12.304	13.7746	11.7971	13.3799	11.1044	12.2158	K00810	GO:0004659;GO:0008152;GO:0016021	ubiA prenyltransferase domain-containing protein 1 homolog [Bombus impatiens]	2
LOC111057803	13.118	15.1879	16.7362	9.45204	13.1455	10.6546	9.43795	20.0696	17.3809	12.0353	14.7814	9.59411	6.72889	11.5512	8.98157	6.07796	10.0543	9.73406	K14073	GO:0004806;GO:0005576;GO:0006629;GO:0044241;GO:0044763;GO:0061365	pancreatic triacylglycerol lipase [Acyrthosiphon pisum] &gt;gi|1028718323|ref|XP_016662539.1| pancreatic triacylglycerol lipase [Acyrthosiphon pisum]	2
LOC120349466	3.24567	2.3897	1.5277	1.81639	1.28772	2.02145	2.06528	1.46057	3.41887	2.22504	1.79965	1.75112	2.11528	2.31503	2.27335	1.64024	1.68519	1.99364	NA	NA	NA	2
LOC111058725	9.34216	8.04781	10.2025	8.08593	8.23369	9.85066	8.6875	7.94408	12.0254	7.72423	6.76223	8.22703	9.52086	9.86717	9.08976	7.92172	7.9915	7.66259	K01719	NA	uroporphyrinogen-III synthase [Oreochromis niloticus] &gt;gi|542192613|ref|XP_005471467.1| uroporphyrinogen-III synthase [Oreochromis niloticus] &gt;gi|1779342161|ref|XP_031606607.1| uroporphyrinogen-III synthase [Oreochromis aureus] &gt;gi|1779342163|ref|XP_031606608.1| uroporphyrinogen-III synthase [Oreochromis aureus]	2
LOC120349571	14.0324	15.5549	14.4113	13.099	11.3932	10.3419	13.7777	14.1218	12.2195	10.6857	15.6505	8.0629	12.0372	10.689	10.9805	12.5402	12.9205	14.6395	NA	NA	uncharacterized protein LOC100160321 isoform X1 [Acyrthosiphon pisum] &gt;gi|1685540298|ref|XP_029343698.1| uncharacterized protein LOC100160321 isoform X1 [Acyrthosiphon pisum]	2
LOC111056053	1.84994	2.48242	1.53275	0.768585	0.560429	0.892928	1.77944	1.50867	1.20108	0.768266	1.05417	0.690739	0.627634	0.826864	1.15565	1.35826	1.61096	0.717681	NA	NA	heme oxygenase [Bombus impatiens]	2
LOC120349573	1.69586	0.836046	0.861772	0.798214	1.21958	0	0.375571	1.31907	0.597133	0.191429	0.635207	0	0.964781	0	0.675597	0.659052	0.492016	0.7483	NA	NA	NA	2
LOC120349760	1.27531	0.982392	1.00919	0.989869	0.536445	0.570312	0.781369	1.17801	1.16336	0.683014	0.331408	0.418545	0.603854	1.20199	0.814527	0.824813	0.805317	0.565325	NA	NA	NA	2
LOC111051771	17.1336	17.2083	17.047	14.2565	14.1513	13.9573	14.0062	16.5308	19.108	15.738	15.8827	14.8947	15.1059	15.9657	15.7432	15.5049	14.7038	13.6021	NA	GO:0043167;GO:0043231;GO:0044444	WD repeat and FYVE domain-containing protein 3 isoform X2 [Acyrthosiphon pisum]	2
LOC111047051	15.0395	14.4611	13.0487	12.6914	10.668	10.9651	12.0508	11.8461	16.3194	10.244	11.3004	10.0484	12.9884	13.5303	12.0124	12.4025	11.0525	11.7301	K04491	GO:0000122;GO:0000790;GO:0000978;GO:0001103;GO:0001568;GO:0003700;GO:0005654;GO:0005737;GO:0007050;GO:0007417;GO:0008013;GO:0010033;GO:0010909;GO:0019901;GO:0022008;GO:0032024;GO:0032092;GO:0032350;GO:0032993;GO:0035257;GO:0042593;GO:0043433;GO:0043570;GO:0044334;GO:0045295;GO:0045444;GO:0045944;GO:0046827;GO:0048513;GO:0048625;GO:0048660;GO:0051897;GO:0060322;GO:0070016;GO:0070369;GO:0090090;GO:…	uncharacterized protein LOC105198489 isoform X1 [Solenopsis invicta]	2
LOC111048955	3.63262	2.52956	1.97886	2.3976	1.94336	2.45833	2.82945	2.00452	3.53644	3.00592	1.37694	1.88805	2.33547	2.28021	2.1433	1.95977	1.88863	2.44144	K07962	NA	putative ADP-ribosylation factor protein 13B [Danaus plexippus plexippus]	2
LOC111052315	25.6779	33.2669	27.2263	19.67	21.8991	20.4445	18.4761	32.8303	24.4721	16.5139	24.9073	14.2151	19.1931	21.7815	18.3326	17.7851	20.6041	21.696	NA	NA	uncharacterized protein LOC100744977 isoform X1 [Bombus impatiens] &gt;gi|1366119628|ref|XP_024225303.1| uncharacterized protein LOC100744977 isoform X1 [Bombus impatiens]	2
LOC111058068	15.4144	15.6607	15.2107	10.4011	11.3618	11.357	11.5693	12.5666	18.4867	11.3894	12.0462	9.5854	10.8199	13.7535	11.0294	13.2786	12.4973	12.5374	K00504	GO:0005515;GO:0008152;GO:0016020;GO:0016715;GO:0046872	peptidylglycine alpha-hydroxylating monooxygenase [Solenopsis invicta]	2
LOC120349782	0	0.030779	0.064078	0.029054	0	0	0.049687	0	0.034901	0	0	0	0	0	0	0	0	0.028004	NA	NA	uncharacterized protein LOC113006156 [Solenopsis invicta]	2
LOC111052698	7.67948	8.98189	7.32765	6.09674	5.28894	4.6078	5.29107	7.00482	8.04999	3.44543	4.84347	3.52529	5.58536	5.56845	5.11408	5.95627	5.14637	5.96016	K04428	GO:0004672;GO:0005488;GO:0043410;GO:0051054;GO:0051347	mitogen-activated protein kinase kinase kinase 4 [Apis mellifera]	2
LOC120349583	0.48507	0	0	0	0	0	0	0.26307	0.216592	0	0	0	0	0	0.180404	0.227203	0	0	NA	NA	NA	2
LOC111056722	12.7983	13.612	12.9873	10.9223	10.9003	6.955	11.2731	13.2049	11.4001	6.97329	11.5334	5.46514	9.09402	8.6676	7.82777	11.5792	8.54533	10.5511	NA	GO:0009987	scm-like with four MBT domains protein 1 isoform X1 [Bombus impatiens]	2
LOC111045403	2.24288	2.60491	2.15635	1.46299	1.45687	0.411228	1.57605	2.0787	2.17641	1.0903	1.38556	0.864909	1.27398	1.39722	0	1.54123	1.54837	1.5464	NA	NA	NA	2
LOC111055841	121.892	112.023	93.0437	44.2553	34.9473	16.583	140.407	110.595	132.561	98.1505	130.506	68.2287	39.5648	22.7566	24.435	70.8007	75.7002	46.7773	NA	NA	NA	2
LOC111055840	9.90085	8.95421	7.74077	7.42328	4.59808	6.18351	6.32281	6.13992	8.85088	5.34351	4.53279	3.69213	5.33122	5.63879	5.46248	4.42365	5.88541	7.04972	K11667	GO:0006338;GO:0031011	INO80 complex subunit C isoform X2 [Nothoprocta perdicaria] &gt;gi|1443676902|ref|XP_025899082.1| INO80 complex subunit C isoform X2 [Nothoprocta perdicaria]	2
LOC111045442	20.4345	20.0301	15.3962	15.4155	14.7598	14.7091	12.6357	16.1859	20.7696	12.757	12.6621	10.7254	14.7946	16.0749	16.1579	12.7058	14.5772	14.1246	NA	NA	uncharacterized protein LOC105202545 [Solenopsis invicta]	2
LOC111045443	8.80382	7.42095	6.26588	5.76686	5.59552	6.01022	6.07025	6.61959	9.5253	5.67873	5.47302	5.2934	5.50912	6.76838	6.35334	5.60162	6.66399	6.2837	K24722	NA	WD repeat-containing protein 63 [Athalia rosae]	2
LOC111052148	9.0055	9.6718	8.68988	9.13674	8.39205	7.1747	10.18	9.72649	10.5789	7.45669	8.41789	7.58474	8.45477	9.18102	8.11973	8.2387	7.19014	7.84777	K05288	NA	GPI ethanolamine phosphate transferase 3 [Bombus impatiens]	2
LOC111047556	6.33538	6.40236	5.76332	5.35196	4.67569	5.03646	5.21809	5.10386	7.17254	3.21021	3.58009	3.50439	3.88543	3.84829	3.66658	4.15056	4.0169	4.60308	K23962	NA	band 4.1-like protein 4 isoform X1 [Acyrthosiphon pisum]	2
LOC120349812	0.254045	0	0.410481	0	0	0.205224	0.408816	0.211254	0.186286	0	0.162583	0	0	0	0	0	0	0	NA	NA	NA	2
LOC111054557	13.2414	12.1746	11.4495	9.3014	9.13747	8.96596	10.2125	11.1098	17.6381	8.77628	10.0561	8.27642	8.5901	10.2406	8.88442	9.46492	8.37351	9.79489	K08018	NA	rap guanine nucleotide exchange factor 2 isoform X1 [Solenopsis invicta]	2
LOC111060010	8.49888	9.58565	6.6159	7.06036	5.53049	6.70755	7.05997	6.17803	9.68395	5.00647	3.81163	4.81811	5.05889	5.45178	4.89318	5.7132	5.21001	5.26426	K09191	NA	NA	2
LOC111053268	3.89735	4.29862	4.7722	2.82987	3.28243	4.5756	2.91772	3.57952	6.66999	3.54271	2.84568	2.43885	3.05505	3.74292	3.31243	4.16232	3.39901	2.30214	NA	NA	uncharacterized protein LOC100168953 [Acyrthosiphon pisum]	2
LOC120349594	11.4236	10.9109	9.66679	3.50919	3.33583	3.96793	10.1622	8.64944	13.6867	4.44301	3.88921	4.88867	5.3474	6.56154	5.23542	3.26314	3.50689	3.3234	NA	NA	NA	2
LOC111053516	1.67929	1.43495	1.33624	1.12381	1.75641	0.284403	0.951002	2.16166	1.72246	0.792273	1.25872	0.239504	0.968903	0.572947	0.440995	0.966118	0.567415	0.679524	K06774	NA	lachesin isoform X2 [Solenopsis invicta]	2
LOC111046132	22.0926	21.9939	20.8339	16.7572	14.5033	15.9647	20.0008	21.3267	24.6602	18.3355	19.0035	17.7968	17.1871	17.1852	16.8841	20.1242	17.4304	16.1831	NA	GO:0044424	PDZ domain-containing protein 2 [Acyrthosiphon pisum] &gt;gi|1028717803|ref|XP_016662382.1| PDZ domain-containing protein 2 [Acyrthosiphon pisum]	2
LOC111046138	19.7636	21.2773	17.2453	13.2235	16.6911	16.2496	17.8065	22.4168	19.6359	17.2349	17.701	12.1259	15.9185	14.5899	15.6089	14.4037	17.9432	14.9076	NA	GO:0003333;GO:0005310;GO:0005886;GO:0006835;GO:0008324;GO:0015171;GO:0015293;GO:0042883;GO:0044425	excitatory amino acid transporter 1 isoform X1 [Bombus impatiens] &gt;gi|815911819|ref|XP_012241356.1| excitatory amino acid transporter 1 isoform X1 [Bombus impatiens] &gt;gi|815911821|ref|XP_012241357.1| excitatory amino acid transporter 1 isoform X1 [Bombus impatiens] &gt;gi|815911823|ref|XP_012241358.1| excitatory amino acid transporter 1 isoform X1 [Bombus impatiens]	2
LOC111046092	2.41322	1.3597	0.974951	0.980035	1.14145	1.34349	2.13756	1.41814	2.0328	1.27482	1.07447	1.20552	0.789686	1.55927	1.72244	1.04502	1.35164	1.56167	NA	NA	PREDICTED: protein broad-minded-like isoform X1 [Nasonia vitripennis]	2
LOC111046370	22.2298	29.4973	27.0169	17.9646	20.5322	17.5816	22.2343	21.8349	30.7891	20.0492	26.4484	19.9577	18.8209	19.5546	17.4086	22.2926	18.4974	20.2654	NA	GO:0000186;GO:0001764;GO:0005007;GO:0005524;GO:0005737;GO:0005887;GO:0007173;GO:0007265;GO:0007411;GO:0008201;GO:0008284;GO:0008286;GO:0008543;GO:0010468;GO:0010863;GO:0014068;GO:0017134;GO:0018108;GO:0030900;GO:0038095;GO:0042803;GO:0043009;GO:0043235;GO:0043406;GO:0043583;GO:0045087;GO:0045666;GO:0046777;GO:0048010;GO:0048011;GO:0048598;GO:0048705;GO:0060429;GO:0060485	tyrosine kinase receptor Cad96Ca [Apis mellifera]	2
LOC111054796	5.25638	7.57675	4.64151	2.73907	3.36537	3.38687	0.942922	9.01831	4.34827	2.57551	2.60209	2.71237	3.14333	1.80052	1.23014	0.91592	2.85513	1.21094	K14621	NA	phospholipase B1, membrane-associated-like [Solenopsis invicta] &gt;gi|1465622248|ref|XP_025992479.1| phospholipase B1, membrane-associated-like [Solenopsis invicta]	2
LOC111044495	15.9953	14.4729	10.4589	10.4947	10.1608	9.99757	9.30689	11.0945	13.411	6.95905	9.53225	7.84748	7.95243	10.3593	9.88183	9.51183	10.8448	11.9878	NA	NA	CCR4-NOT transcription complex subunit 11 [Oreochromis niloticus] &gt;gi|542202876|ref|XP_005475338.1| CCR4-NOT transcription complex subunit 11 [Oreochromis niloticus] &gt;gi|554866950|ref|XP_005943496.1| PREDICTED: CCR4-NOT transcription complex subunit 11 [Haplochromis burtoni] &gt;gi|584023669|ref|XP_006806468.1| PREDICTED: CCR4-NOT transcription complex subunit 11-like [Neolamprologus bricha…	2
LOC120349608	14.4653	14.2876	10.9719	12.4435	10.739	9.36127	12.4881	10.933	15.1207	8.02307	9.97779	7.47244	9.61041	10.5238	9.64634	10.0442	8.56756	10.7242	NA	GO:0003700;GO:0003989;GO:0005634;GO:0005667;GO:0005737;GO:0006355;GO:0046983	aryl hydrocarbon receptor nuclear translocator homolog isoform X4 [Acyrthosiphon pisum]	2
LOC111047784	27.7744	22.4591	23.7871	23.014	22.8219	22.7345	23.9416	24.5499	27.3314	22.8333	21.5313	20.3646	19.5263	24.159	21.8087	21.1135	24.2535	21.2873	K12494	GO:0043547	PREDICTED: uncharacterized protein LOC100120238 isoform X3 [Nasonia vitripennis]	2
LOC111048592	9.15978	10.4363	9.70149	6.99618	7.7965	7.43355	7.92146	10.3945	9.10453	8.36574	9.37897	7.63252	6.84956	9.0817	5.80767	8.38184	7.0145	8.42259	K07376	GO:0004692;GO:0005246;GO:0005515;GO:0005524;GO:0005829;GO:0005886;GO:0006468;GO:0007165;GO:0030036;GO:0043087;GO:0045986;GO:0048699;GO:0090331;GO:0098779	cGMP-dependent protein kinase, isozyme 1-like [Agrilus planipennis]	2
LOC111056111	83.9192	82.1202	77.7031	64.2177	72.5642	63.2261	73.1529	86.8448	101.114	75.9574	75.1879	68.0672	62.1186	70.1682	67.7184	73.8928	74.7439	70.6704	NA	NA	uncharacterized protein LOC108742527 isoform X7 [Agrilus planipennis]	2
LOC120349870	0.06108	0.095326	0	0	0	0	0	0	0.094405	0.036133	0	0	0	0	0	0	0	0	NA	NA	NA	2
LOC111049272	0.645875	1.48806	1.60157	0.610277	0.680779	1.12299	0.669016	1.5124	0.812432	1.05688	0.19154	0.779756	0.521986	0.604966	0.121491	0.301527	1.06587	0.374161	NA	NA	NA	2
LOC111049264	10.5263	13.3176	9.73764	4.89687	6.34358	6.07094	4.64982	16.0868	5.95981	8.36342	8.92541	6.46729	5.13795	7.10051	4.37717	2.66313	7.90071	3.68948	NA	NA	NA	2
LOC111045297	11.8951	10.8565	10.1615	8.59419	9.19976	7.87853	10.1436	9.83896	16.1484	9.52985	8.74631	9.29034	8.42963	10.4212	8.20153	9.22236	7.85133	8.60135	K04978	GO:0006811;GO:0016020;GO:0055085	LOW QUALITY PROTEIN: transient receptor potential cation channel trpm [Agrilus planipennis]	2
LOC111050791	3.90022	4.09584	3.74322	4.00193	2.35923	2.60787	3.30807	2.08948	5.9744	3.73316	2.93288	3.57885	3.44595	3.73608	3.26076	3.56286	2.53633	3.28228	K09191	NA	zinc finger protein 521 isoform X3 [Acyrthosiphon pisum]	2
LOC111043524	90.8888	113.38	133.822	58.1137	102.549	97.4792	77.5293	106.599	173.06	79.9009	96.7676	88.6255	53.4185	81.3561	62.9879	67.9104	64.2896	84.0754	NA	NA	PREDICTED: uncharacterized protein LOC109532952 [Dendroctonus ponderosae] &gt;gi|332375336|gb|AEE62809.1| unknown [Dendroctonus ponderosae] &gt;gi|478262431|gb|ENN81102.1| hypothetical protein YQE_02470, partial [Dendroctonus ponderosae] &gt;gi|546673652|gb|ERL85216.1| hypothetical protein D910_02637 [Dendroctonus ponderosae]	2
LOC111058266	29.5755	28.5138	25.4419	25.6045	23.5202	22.8146	24.9049	23.0726	30.1934	24.1054	26.7054	21.2485	25.9154	25.2813	24.002	24.0019	22.2102	23.4336	K14299	GO:0000776;GO:0006999;GO:0007080;GO:0031080;GO:0033036;GO:0051315;GO:0071702	nucleoporin SEH1 isoform X2 [Solenopsis invicta]	2
LOC111049268	6.93491	5.35991	4.53012	4.22113	4.28562	4.55507	4.83317	4.79816	7.13649	4.28065	4.92045	3.38841	5.22691	5.63881	4.48139	2.78857	3.32422	3.45947	NA	NA	NA	2
LOC111048457	8.30037	8.59822	7.26928	6.86327	6.43119	6.93379	6.67694	6.41951	8.50942	5.81614	6.71022	5.43435	6.92151	6.3579	7.12929	6.56423	6.44586	6.28638	K04511	GO:0005737;GO:0008270;GO:0016327;GO:0016328;GO:0031175;GO:0031965;GO:0045197	prickle planar cell polarity protein 3 isoform X2 [Solenopsis invicta]	2
LOC111047000	14.3465	14.9354	12.7376	10.7998	10.8861	9.07997	11.3301	12.3622	14.4001	10.2901	10.237	10.2282	11.2936	12.3467	10.6137	10.9982	10.9794	11.5282	K22988	GO:0016021	transmembrane protein adipocyte-associated 1 homolog isoform X2 [Solenopsis invicta]	2
LOC120349917	24.2337	28.6124	29.8755	13.9939	18.6615	21.3433	16.5361	27.7565	29.5842	22.6107	27.5759	16.5916	19.6163	16.8203	12.2804	22.5427	19.0879	23.0454	NA	NA	uncharacterized protein LOC108740591 isoform X2 [Agrilus planipennis]	2
LOC120349635	21.253	25.6715	21.9084	11.7817	16.5515	13.9534	13.9636	21.0272	26.268	15.3461	16.7723	14.1935	14.6093	17.6958	13.0098	16.4271	17.5007	17.3068	NA	NA	NA	2
LOC111059368	44.8815	50.3301	45.3638	26.9432	35.1662	38.7187	30.3986	43.1756	55.094	44.1422	38.7595	37.5493	28.1611	37.2149	29.5329	30.2448	34.2196	29.1533	NA	NA	uncharacterized protein LOC100160431 isoform X1 [Acyrthosiphon pisum]	2
LOC111058444	15.3548	16.3651	14.1485	10.6619	10.6894	11.0594	9.513	12.6279	15.9204	11.306	9.21058	10.2337	9.29162	11.5621	9.84871	11.213	13.8249	12.2326	K10485	NA	protein germ cell-less isoform X1 [Bombus impatiens] &gt;gi|815916253|ref|XP_012243299.1| protein germ cell-less isoform X1 [Bombus impatiens]	2
LOC111049658	2.09759	1.76656	2.17587	1.20854	1.72928	1.3454	1.82548	2.07835	2.30858	1.41123	1.24147	0.734302	1.44892	1.36388	1.01514	1.27227	1.68463	1.28505	K16531	NA	Bardet-Biedl syndrome 4 protein [Puma concolor]	2
LOC120349555	2.80058	3.48883	3.76993	1.43918	1.12639	2.20186	4.39686	2.15618	5.03656	2.22357	0.952812	1.54406	2.04824	1.77755	1.48853	2.62727	2.21354	2.00559	NA	NA	NA	2
LOC111054806	2.54735	3.51643	2.79238	1.4275	1.5269	1.40313	3.12956	3.01011	2.96525	0.887691	2.01141	0.772767	1.59197	1.87305	1.45495	1.99351	1.78901	2.49289	NA	NA	NA	2
LOC120349558	0.484026	1.84786	1.01674	0.642447	0.834089	0.303348	1.15929	1.75992	0.30838	0.386571	0.185014	0.282184	0.626625	0.376239	1.47708	0.469165	0.892021	0.316528	NA	NA	vacuolar protein sorting-associated protein 13D [Agrilus planipennis]	2
LOC111051244	4.21579	5.29151	4.52348	2.96502	3.59663	3.76652	3.6186	4.48344	4.32577	3.56899	3.79619	3.13163	3.72738	3.83741	3.86293	3.77586	3.69737	3.67287	NA	GO:0002682;GO:0005515;GO:0005768;GO:0006950;GO:0006955;GO:0006996;GO:0007154;GO:0008152;GO:0009306;GO:0016477;GO:0030154;GO:0031090;GO:0031982;GO:0042110;GO:0043167;GO:0044446;GO:0044459;GO:0044700;GO:0048513;GO:0048522;GO:0048523;GO:0048545;GO:0048583;GO:0051239;GO:0065008;GO:0070887;GO:0098805;GO:1903530	annexin A2 [Nothoprocta perdicaria]	2
LOC111055986	0.149483	0.068199	0.082911	0.016974	0.04167	0	0.102021	0	0.076676	0	0	0	0	0	0	0	0	0	NA	NA	reverse transcriptase [Ancylostoma caninum]	2
LOC120349567	2.66114	1.52724	0.694622	0.44339	1.00845	1.09803	0.973423	0.853483	2.24716	1.14979	0.927845	1.31744	1.37226	1.13018	1.01694	1.13512	1.33653	0.701438	NA	NA	NA	2
LOC120349656	2.1533	0.923376	0.964425	0.791808	0.940695	0.750412	1.6515	1.1658	1.5129	0.632763	0.756258	0.921353	0.819747	0.767186	0.910164	0.433268	0.718076	1.20242	NA	NA	hypothetical protein KGM_210006 [Danaus plexippus plexippus]	2
LOC111056927	34.4657	41.1757	39.7793	25.4096	29.1098	28.4894	34.5633	27.7674	45.7685	28.684	26.8969	31.1535	28.5712	27.693	27.4606	30.3788	31.4907	30.0044	NA	NA	uncharacterized protein LOC111056927 [Nilaparvata lugens]	2
LOC111043740	18.6474	19.7843	17.8367	17.6794	15.1785	17.6296	16.9428	17.8155	18.3547	14.6402	15.8432	13.542	16.2357	14.9955	17.3057	16.9188	16.1945	17.7405	K20289	NA	PREDICTED: conserved oligomeric Golgi complex subunit 2 [Nasonia vitripennis]	2
LOC111043744	10.8313	10.3746	9.42258	9.52008	8.69715	9.42	10.634	9.83516	11.5368	9.06071	9.48388	7.83915	9.93304	10.1591	10.0651	9.82298	8.69137	10.1362	NA	NA	integrator complex subunit 14 [Solenopsis invicta]	2
LOC111044738	2.1143	1.41225	3.03759	1.1893	1.76954	0.860082	2.40522	1.77687	4.13936	1.3566	0.778587	1.35992	1.36034	2.06406	1.26826	1.83372	1.34499	1.84052	NA	GO:0016020	uncharacterized protein LOC100572347 [Acyrthosiphon pisum]	2
LOC111056506	1.97904	2.10997	2.23271	1.25354	1.8817	1.03361	1.42188	1.49983	1.73279	1.0412	1.23984	0.893054	0.846294	1.14572	1.00371	0.918424	1.34777	1.27455	K11290	GO:0000087;GO:0000088;GO:0000278;GO:0004864;GO:0005654;GO:0005783;GO:0006260;GO:0006334;GO:0006337;GO:0006913;GO:0008601;GO:0034047;GO:0035067;GO:0042393;GO:0043086;GO:0043234;GO:0043488;GO:0043524;GO:0045892;GO:0048471	DNA replication factor/protein phosphatase inhibitor SET/SPR-2, putative [Ixodes scapularis]	2
LOC111061927	57.963	56.4256	51.552	44.2229	41.4405	42.8639	42.4409	47.2476	55.6242	40.3702	37.092	35.9579	41.4718	42.1656	41.0545	48.9433	47.402	44.913	K20465	NA	oxysterol-binding protein-related protein 9 [Agrilus planipennis]	2
LOC111055304	74.7131	77.7153	73.4891	44.2175	60.4336	66.4388	47.3185	74.8096	97.268	48.8713	82.1025	50.9953	53.5025	58.0763	52.7788	45.8015	53.1767	66.6392	NA	NA	NA	2
LOC111049354	16.8388	19.1582	18.313	15.551	13.5234	12.2531	14.2137	22.5361	15.9888	10.0564	18.8352	9.37717	12.0153	13.4128	11.6225	15.3702	13.0593	16.5074	K10380	GO:0004623;GO:0007165;GO:0008152	ankyrin repeat protein [Ancylostoma caninum]	2
LOC111048241	16.9084	18.4389	17.6359	14.9131	13.398	15.4934	13.6707	17.8922	18.8061	12.4606	13.2782	11.2893	12.4793	13.257	12.8138	13.8976	13.4244	12.96	K20179	GO:0005488;GO:0006996;GO:0016192;GO:0044424;GO:0044763;GO:0051649;GO:0098796	vacuolar protein sorting-associated protein 11 homolog isoform X1 [Apis mellifera]	2
LOC111044085	29.5547	32.95	31.1082	23.9772	24.3021	28.8505	30.6891	33.6906	29.2558	21.6746	28.6729	21.3865	27.7276	24.584	27.2067	26.2479	26.1434	27.1859	K00787	GO:0004161;GO:0004337;GO:0005654;GO:0005829;GO:0006695;GO:0044822;GO:0045337	PREDICTED: farnesyl pyrophosphate synthase [Nasonia vitripennis]	2
LOC120349673	0.548027	0.52221	0.791494	0.213643	0.35368	0.287819	0.194056	0.751156	1.02302	0.34453	0.324654	0.108224	0.02062	0.373932	0.204879	0.18952	0.101984	0.03265	NA	NA	hypothetical protein EGK_02002 [Macaca mulatta]	2
LOC120349952	0.450677	0.342156	0.29547	0.346857	0.430932	0	0.258814	0	0.732125	0.707307	0	0	0.714127	0.210673	0	0.335784	0	0	NA	NA	NA	2
LOC120349675	9.51628	11.4196	9.00082	9.46975	7.71582	3.21025	9.05226	9.49326	10.0032	3.16463	8.4496	3.59494	9.36565	7.62561	6.77183	7.37026	7.46009	8.44114	K25207	NA	zinc finger SWIM domain-containing protein 8 isoform X1 [Agrilus planipennis] &gt;gi|1435346408|ref|XP_025832442.1| zinc finger SWIM domain-containing protein 8 isoform X2 [Agrilus planipennis] &gt;gi|1435346410|ref|XP_025832443.1| zinc finger SWIM domain-containing protein 8 isoform X3 [Agrilus planipennis]	2
LOC111043767	5.39863	5.32516	4.32063	4.50431	4.70283	3.10628	3.49922	5.93239	5.36465	5.31876	2.90054	3.30207	4.88202	4.40558	3.3351	4.44492	3.64446	4.34978	NA	GO:0004725;GO:0005515;GO:0007155;GO:0007165;GO:0008285;GO:0016477;GO:0030054;GO:0035335;GO:0044459;GO:0070887	receptor-type tyrosine-protein phosphatase kappa [Solenopsis invicta]	2
LOC120349956	0.140564	0.029849	0.082172	0	0.06741	0.073606	0.111906	0.127094	0	0.086546	0.083966	0.059208	0	0.115819	0.088495	0.027116	0	0	NA	NA	NA	2
LOC120350130	0.035133	0	0.100615	0	0	0	0	0.222195	0	0	0	0	0	0	0	0	0	0	NA	NA	NA	2
LOC111048853	382.237	520.553	411.602	254.917	341.788	378.816	167.597	649.394	573.918	375.592	342.326	363.308	170.654	276.051	162.577	83.7511	273.68	177.857	NA	NA	uncharacterized protein LOC105202208 isoform X2 [Solenopsis invicta] &gt;gi|1465625151|ref|XP_025993366.1| uncharacterized protein LOC105202208 isoform X2 [Solenopsis invicta] &gt;gi|1465625153|ref|XP_025993367.1| uncharacterized protein LOC105202208 isoform X2 [Solenopsis invicta]	2
LOC111043318	17.2426	21.5854	18.3398	16.0202	18.2671	10.9624	15.2693	20.619	18.6035	13.1651	17.3813	12.1376	12.4549	14.3351	11.7054	15.4651	13.1553	14.8281	K04955	GO:0004692;GO:0005249;GO:0006468;GO:0016021;GO:0071805	potassium/sodium hyperpolarization-activated cyclic nucleotide-gated channel 3 isoform X7 [Solenopsis invicta]	2
LOC111057067	1030.72	1321.94	1116.95	734.334	1080.93	948.388	696.684	1827.56	1229.94	1359	943.613	1339.47	822.701	1042.1	700.801	587.463	1082.42	644.149	NA	NA	putative chemosensory protein CSP5 [Nilaparvata lugens] &gt;gi|1215699578|gb|ASL04982.1| chemosensory protein 5 [Nilaparvata lugens]	2
LOC111048352	105.286	110.277	97.2768	94.2637	89.3586	84.3373	100.642	94.0432	107.011	82.5036	82.7317	76.7696	92.3818	100.438	90.3528	90.908	77.9838	93.1912	K02156	GO:0003676;GO:0044424	piwi-like protein Siwi isoform X2 [Solenopsis invicta]	2
LOC111050810	22.98	23.6399	21.3404	20.6869	19.166	20.6857	21.1251	20.8226	27.2595	17.8546	17.6162	17.111	19.537	19.5789	18.3886	18.7106	19.7952	20.8769	K06279	GO:0000187;GO:0002376;GO:0005158;GO:0005159;GO:0005168;GO:0005886;GO:0006950;GO:0007169;GO:0016043;GO:0019901;GO:0030182;GO:0032868;GO:0042127;GO:0044444;GO:0046875;GO:0065008;GO:0071363;GO:0071495	SHC-transforming protein 1 [Acyrthosiphon pisum]	2
LOC120349988	0.896808	0.814645	0.808669	0.447438	0.544485	0.729262	0.314363	0.723202	1.20297	0.490486	0.538972	0.599527	0.304686	0.821336	0.707433	0.464253	0.835318	0.497298	NA	NA	NA	2
LOC111060226	81.3235	110.446	93.3037	46.7748	81.1634	97.5464	33.8796	108.63	168.267	89.6469	86.6733	88.0955	39.7215	80.8658	51.9228	22.7551	59.1678	61.1423	NA	NA	NA	2
LOC120349999	4.74464	4.37364	3.20171	2.52323	2.766	3.60321	3.75381	2.8295	5.75896	3.12134	2.41287	2.5636	2.43465	3.35188	2.6837	3.17546	2.36816	2.80534	NA	NA	NA	2
LOC111062951	11.1587	13.6962	12.2986	6.0262	8.70466	7.64996	7.53721	10.2106	15.9208	10.4157	10.7593	7.93281	8.30086	10.3912	7.59761	9.54895	9.77911	9.21422	K14709	GO:0016020;GO:0044765	uncharacterized protein LOC100166684 [Acyrthosiphon pisum]	2
LOC111056552	23.3565	24.5426	28.5716	21.1257	23.1955	23.8151	25.0926	28.7097	25.5162	20.4193	24.8601	21.7023	21.2253	21.0438	20.5688	22.6159	22.9651	18.5526	K01992	GO:0005524;GO:0005730;GO:0005740;GO:0042626;GO:0043190;GO:0055085	ABC transporter [Daphnia pulex]	2
LOC111052721	0.247977	0.264239	0.33	0.302906	0.127996	0.177428	0.318568	0.462798	0.177526	0.175474	0.180332	0.147367	0.214441	0.200505	0.360901	0.299274	0.253579	0.089878	K08115	NA	chondroitin sulfate proteoglycan 4 [Bombus impatiens] &gt;gi|815920287|ref|XP_012245087.1| chondroitin sulfate proteoglycan 4 [Bombus impatiens] &gt;gi|1366123395|ref|XP_024225729.1| chondroitin sulfate proteoglycan 4 [Bombus impatiens] &gt;gi|1366123399|ref|XP_024225730.1| chondroitin sulfate proteoglycan 4 [Bombus impatiens] &gt;gi|1366123403|ref|XP_024225731.1| chondroitin sulfate proteoglycan…	2
LOC111046937	1.34145	1.32832	1.2451	1.44364	1.01077	0.818838	1.19381	1.19396	2.04218	1.15918	1.05599	1.03714	1.01326	1.20317	1.10086	1.13198	1.11347	1.09833	K08115	GO:0016020;GO:0044763	chondroitin sulfate proteoglycan 4 [Bombus impatiens] &gt;gi|815920287|ref|XP_012245087.1| chondroitin sulfate proteoglycan 4 [Bombus impatiens] &gt;gi|1366123395|ref|XP_024225729.1| chondroitin sulfate proteoglycan 4 [Bombus impatiens] &gt;gi|1366123399|ref|XP_024225730.1| chondroitin sulfate proteoglycan 4 [Bombus impatiens] &gt;gi|1366123403|ref|XP_024225731.1| chondroitin sulfate proteoglycan…	2
LOC111045050	0.769111	0.615037	0.860194	0.563802	0.282448	0.486122	0.760095	0.43267	0.780725	0.492237	0.394228	0.45886	0.546974	0.66587	0.28062	0.345513	0.456911	0.674864	NA	GO:0007275;GO:0008146;GO:0009653;GO:0016020;GO:0030204;GO:0044711;GO:1901576	carbohydrate sulfotransferase 11 [Bombus impatiens]	2
LOC120350014	1.14975	1.12778	1.30687	0.979806	1.13187	0.827203	0.924642	1.0837	1.23935	0.779833	0.754356	0.754189	0.748938	1.17563	1.13671	1.14972	0.594143	0.932678	NA	GO:0007275;GO:0008146;GO:0009653;GO:0016020;GO:0030204;GO:0044711;GO:1901576	carbohydrate sulfotransferase 11 [Bombus impatiens]	2
LOC111050672	3.77695	3.14272	3.76017	3.02854	3.40413	2.70163	4.0317	3.04387	3.79358	2.27965	3.87069	3.18485	2.91646	2.09286	2.22511	2.91788	2.09666	2.69121	NA	NA	dihydrouridine synthase domain containing protein [Danaus plexippus plexippus]	2
LOC120350026	18.0262	15.8923	13.5062	7.92976	10.1914	9.23555	14.9356	12.2176	14.9865	15.8364	13.2818	13.4521	8.87608	9.49358	7.42788	10.7344	11.1095	6.98023	NA	GO:0005184;GO:0005576;GO:0016021	ion transport protein [Nilaparvata lugens]	2
LOC111057547	12.886	11.8369	14.7557	6.98827	8.31995	5.70861	9.76936	12.4796	12.0411	8.01128	12.5404	6.71207	6.75199	6.15188	6.78804	8.81573	8.44069	6.49747	NA	GO:0005184;GO:0005576;GO:0016021	PREDICTED: ion transport peptide-like isoform X1 [Nasonia vitripennis] &gt;gi|1032731761|ref|XP_016844031.1| PREDICTED: ion transport peptide-like isoform X1 [Nasonia vitripennis]	2
LOC111059773	1.03588	1.48283	0.339417	0.714343	0.66813	0.629735	1.21404	0.536288	0.823838	0.373402	0.125323	0.422228	1.01759	0.709131	0.409681	0.453811	0.389474	0.605606	K22900	NA	tRNA (adenine(37)-N6)-methyltransferase isoform X1 [Acyrthosiphon pisum]	2
LOC120349714	1.07028	0.550657	1.72826	0.459247	1.13574	0.729853	1.61244	0.658015	1.44738	1.13486	0.660388	0.534699	1.16419	0.509982	0.57554	0.513254	0.62307	0.490717	NA	GO:0003676;GO:0005524;GO:0005634;GO:0008026;GO:0008152	NA	2
LOC111053886	25.9139	23.7184	24.3947	24.2323	19.4521	16.145	21.0144	26.009	28.0085	17.5112	18.9694	15.6427	16.9668	18.8941	18.8962	20.1742	21.4348	19.8991	K20045	NA	intersectin-1 isoform X5 [Solenopsis invicta]	2
LOC120348807	0.814766	0.788235	1.09597	0.565395	0.541637	0.729412	1.34875	0.746612	0.88601	0.720893	0.290598	0.165954	0.449629	0.500132	0.463654	0.491649	0.306758	0.60321	NA	GO:0004739;GO:0005634;GO:0005759;GO:0006006;GO:0006099;GO:0010510;GO:0045254	probable pyruvate dehydrogenase E1 component subunit alpha, mitochondrial isoform X2 [Bombus impatiens]	2
LOC120350090	24.0154	17.7936	14.3691	13.3999	13.1397	10.5745	16.6751	14.281	26.4775	4.78474	10.8489	7.91854	9.16392	11.1533	10.5989	9.96464	10.7899	11.4073	NA	GO:0016020	neuroglian isoform X1 [Apis mellifera] &gt;gi|1032020881|ref|XP_016767625.1| neuroglian isoform X1 [Apis mellifera] &gt;gi|1477748572|ref|XP_026296566.1| neuroglian isoform X1 [Apis mellifera]	2
LOC120350698	0.32703	0.495091	0.263429	0.506719	0.38907	0	0.6024	0.522336	0	0.549168	0	0.065731	0.227588	0.491595	0.35495	0.227563	0.27833	0.089486	K01866	GO:0000166;GO:0004812;GO:0006418	tyrosine--tRNA ligase, mitochondrial [Aedes albopictus]	2
LOC120350702	0	0	0.183113	0	0	0	0	0.120176	0	0	0	0	0	0.075866	0	0	0	0	K23222	NA	protein ALP1-like [Photinus pyralis] &gt;gi|1770329333|ref|XP_031334077.1| protein ALP1-like [Photinus pyralis]	2
LOC120350154	42.346	62.4798	52.9825	33.5801	37.7726	28.5587	29.2351	84.4156	32.1467	17.6818	41.0066	11.1617	29.5248	32.6035	21.9055	27.7416	41.8937	32.3371	NA	NA	NA	2
LOC111058328	33.2973	40.1651	35.8655	31.8319	34.4389	29.3981	35.1113	33.1304	33.9607	31.0197	26.7762	31.6398	28.4121	30.9504	34.3804	31.4826	29.9317	27.7872	K11188	GO:0051920;GO:0055114	1-Cys peroxiredoxin [Danaus plexippus plexippus]	2
LOC111060177	1.1947	1.28555	1.31929	1.34248	0.807311	0.962631	1.16017	1.27496	0.955946	1.01698	1.24813	0.870659	0.857545	1.02608	0.80922	1.28366	1.09137	1.12336	K20631	GO:0005515;GO:0005737;GO:0007015;GO:0007264;GO:0008047;GO:0010518;GO:0044087;GO:0048041;GO:0051129	uncharacterized protein LOC108739746 isoform X1 [Agrilus planipennis]	2
LOC111059033	15.9396	19.4233	17.279	18.0466	13.6362	14.002	17.8402	17.1781	17.2631	17.2957	16.644	14.2239	15.1105	19.4558	18.3834	15.5645	14.3428	15.9478	K21773	NA	protein lin-9 homolog isoform X1 [Solenopsis invicta]	2
LOC120350709	9.67575	6.32728	6.85351	6.63102	5.23663	7.20293	10.6522	6.70677	6.46707	6.61086	4.88757	6.88157	5.75153	5.44041	4.83729	4.85644	4.10424	4.63519	NA	NA	NA	2
LOC111045887	33.9244	36.3251	32.5083	26.7909	27.191	17.3517	27.8626	41.3376	32.3111	28.4917	36.8968	20.6189	25.772	25.0592	20.7842	34.6917	23.2568	27.3753	NA	GO:0000278;GO:0004726;GO:0005070;GO:0005158;GO:0005634;GO:0005829;GO:0006629;GO:0007173;GO:0007411;GO:0007420;GO:0007596;GO:0008286;GO:0008543;GO:0019899;GO:0030099;GO:0031295;GO:0033628;GO:0035264;GO:0035335;GO:0036302;GO:0038095;GO:0042592;GO:0043254;GO:0043410;GO:0048011;GO:0048013;GO:0048015;GO:0048806;GO:0048839;GO:0050254;GO:0050900;GO:0051223;GO:0051239;GO:0060325;GO:0060334;GO:0060338;GO:…	tyrosine-protein phosphatase non-receptor type 11 [Agrilus planipennis]	2
LOC111057789	116.219	138.283	135.445	123.438	119.041	119.761	134.155	119.291	157.985	121.208	122.148	127.212	110.989	95.3049	114.041	113.018	120.313	115.596	K14209	NA	hypothetical protein GE061_01354 [Apolygus lucorum]	2
LOC111064568	4.21105	4.72513	4.00657	3.66986	3.18424	4.12642	3.84178	3.64227	5.57217	2.7415	2.93566	2.37865	3.49653	3.23161	3.21557	2.61198	3.31952	2.86606	NA	NA	Hypothetical protein CINCED_3A022223 [Cinara cedri]	2
LOC111064100	117.73	139.08	114.703	80.9837	111.748	100.587	128.826	111.942	142.217	136.443	122.502	138.764	72.7322	87.5512	75.2742	84.0277	93.2194	92.5604	NA	NA	uncharacterized protein LOC103523385 [Diaphorina citri]	2
LOC111064102	2.71541	3.06389	2.87655	2.72649	2.27771	1.62239	1.84956	2.99835	2.76819	1.13652	2.15143	1.23724	2.30142	2.21727	1.59357	2.28423	2.00654	2.40855	NA	GO:0007165	hypothetical protein L798_09226 [Zootermopsis nevadensis]	2
LOC120350146	0.051411	0.236572	0	0	0	0	0.094978	0.034829	0.053439	0	0.040691	0	0	0.052904	0	0	0	0	NA	NA	PREDICTED: uncharacterized protein LOC100680066 isoform X2 [Nasonia vitripennis]	2
LOC120350147	0.10485	0.162726	0.241063	0	0	0.038013	0.09111	0.12933	0.142129	0.058769	0.125769	0	0	0	0	0	0	0	NA	NA	PREDICTED: uncharacterized protein LOC100200297 [Hydra vulgaris]	2
LOC111056857	6.99537	6.03165	5.22357	3.67436	3.52362	4.92232	5.68188	7.04176	5.85155	1.80991	2.27532	2.30971	2.68098	3.41697	2.93278	1.75296	2.6206	2.64917	NA	NA	NA	2
LOC111053050	8.83153	7.78515	10.6571	7.31982	6.1356	5.24943	5.82129	9.22443	8.94638	6.25321	7.93685	4.84114	5.58648	6.07653	4.67511	5.95881	6.30173	7.47373	NA	NA	WD repeat-containing protein 7 isoform X7 [Solenopsis invicta]	2
LOC111054635	6.47117	15.4045	9.14242	2.92385	4.55773	5.60862	5.36397	16.7633	2.86191	7.76252	6.68373	5.71109	5.7195	5.114	5.93049	3.73544	10.141	4.44038	NA	NA	NA	2
LOC111044483	0.448521	0.552207	0.711623	0.324207	0.396007	0.554635	0.344647	0.507291	1.29426	0.423065	0.0749	0.401191	0.301471	0.68744	0.347019	0.43634	0.374946	0.297305	NA	NA	uncharacterized protein LOC111044483 [Nilaparvata lugens]	2
LOC111044491	6.21958	6.3551	7.19948	4.18364	4.26373	6.40577	4.53406	4.87777	10.1527	5.29028	2.43158	4.56936	5.36507	5.58201	4.24921	5.66894	6.20683	5.28749	K09191	NA	NA	2
LOC111058271	45.0028	49.8109	43.1764	35.2437	31.1985	38.0687	39.006	41.9285	50.9349	32.492	34.7848	37.113	41.1135	39.6304	37.1823	38.0878	37.3569	39.3124	K10089	NA	uncharacterized protein LOC100744932 [Bombus impatiens]	2
LOC111058307	32.5975	29.2953	30.9076	23.5955	23.6445	21.4634	25.8766	36.3028	37.2973	30.2832	33.4599	25.6063	20.5044	22.9524	22.4035	22.6084	27.4104	24.0787	K04962	GO:0005219;GO:0005623;GO:0006874;GO:0016021;GO:0070588	ryanodine receptor isoform X14 [Athalia rosae] &gt;gi|1430507267|ref|XP_025602669.1| ryanodine receptor isoform X14 [Athalia rosae] &gt;gi|1430507269|ref|XP_025602670.1| ryanodine receptor isoform X14 [Athalia rosae] &gt;gi|1430507271|ref|XP_025602671.1| ryanodine receptor isoform X14 [Athalia rosae]	2
LOC111055631	5.04034	4.65012	3.73811	4.14145	3.46334	3.32837	5.62695	3.47271	4.85174	3.72496	2.40418	2.88565	2.66957	3.29851	2.106	3.38864	2.40221	3.23825	NA	GO:0003700;GO:0005634;GO:0006355;GO:0043565	forkhead box protein I1-B-like isoform X2 [Bombus impatiens]	2
LOC111047625	1.91427	1.69667	1.51859	1.01119	0.994527	1.57418	1.21681	0.966647	2.46103	1.12641	0.988818	1.01648	1.25498	1.43328	1.74144	1.49345	0.764536	1.4198	NA	NA	NA	2
LOC111060389	50.6073	51.6628	53.9582	45.9118	36.7423	38.9983	60.4586	37.8929	64.4655	45.5839	57.8633	51.1919	39.2172	38.629	34.2766	51.3012	39.2707	36.1262	NA	GO:0005515;GO:0008064;GO:0022607;GO:0042995;GO:0044087;GO:0044767;GO:0050896;GO:0051130;GO:0051179	hypothetical protein DAPPUDRAFT_311761 [Daphnia pulex]	2
LOC120350367	1.96438	2.15717	1.64291	1.1398	0.83581	1.06576	1.14667	0.9879	3.17305	0.785488	0.882705	0.899181	1.01018	1.20507	0.866163	0.924202	1.07399	0.89823	NA	NA	NA	2
LOC111049519	2.05747	2.59906	2.41506	2.06441	2.06182	1.77742	2.0401	1.87539	2.84742	2.08063	2.24243	2.08172	2.03074	2.2296	1.97579	2.16039	2.04653	2.10728	NA	NA	hypothetical protein DAPPUDRAFT_334290 [Daphnia pulex]	2
LOC111043796	21.145	20.4749	19.1736	16.0055	14.3642	15.0967	18.8611	16.3364	20.5385	16.6404	18.0546	15.0105	16.9134	16.6893	16.4306	18.0204	16.5321	17.0323	K19192	NA	PREDICTED: histone deacetylase complex subunit SAP130 isoform X3 [Nasonia vitripennis]	2
LOC111060359	2.10819	2.24088	2.18686	1.00312	1.81382	0.799205	1.22638	1.63053	2.04181	1.14655	0.674291	0.93646	0.68733	1.16719	0.71835	1.6796	0.602331	0.630796	K24637	NA	zinc finger BED domain-containing protein 4-like [Solenopsis invicta]	2
LOC111049632	30.1678	30.1483	28.7241	24.4378	25.9802	29.8882	25.9858	29.1192	31.9631	24.0897	21.1606	24.3161	23.5344	23.2812	22.7862	25.9869	26.1214	23.0084	K15202	NA	general transcription factor 3C polypeptide 5 [Bombus impatiens]	2
LOC111055255	1.85532	2.3746	2.18118	1.51539	1.48874	0.918694	1.48788	1.31743	2.69366	1.34511	1.52032	1.39295	1.8067	2.04461	1.6812	1.4507	1.54692	1.20145	K01273	GO:0008237;GO:0008238;GO:0031224	uncharacterized protein Dmel_CG42750, isoform B [Drosophila melanogaster] &gt;gi|318068485|gb|AAF53659.5| uncharacterized protein Dmel_CG42750, isoform B [Drosophila melanogaster]	2
LOC111045975	46.0426	71.4989	61.3471	28.6374	43.9348	50.8532	18.8311	76.9035	51.4939	45.9682	45.3203	40.477	24.9075	41.7133	28.1757	18.9074	38.9301	28.9871	NA	NA	hypothetical protein KGM_201565 [Danaus plexippus plexippus]	2
LOC111044984	0.135014	0.117263	0.169654	0.113039	0.116237	0	0.150116	0.108762	0.142281	0.121249	0	0	0	0	0	0.124457	0	0	NA	NA	piggyBac transposable element-derived protein 4 isoform X1 [Agrilus planipennis] &gt;gi|1435328444|ref|XP_025835841.1| piggyBac transposable element-derived protein 4 isoform X1 [Agrilus planipennis]	2
LOC120350398	3.12908	3.23299	3.70173	1.76299	3.01035	2.30254	3.03869	3.37156	3.67398	3.03203	3.05244	2.96406	3.08211	2.80484	3.52008	2.79629	2.85988	2.3281	NA	NA	NA	2
LOC111052626	73.4902	66.3747	59.3435	53.9227	53.3262	50.7311	61.0043	61.9024	75.8812	45.5396	43.6476	51.9118	46.8641	57.3024	51.0617	56.4567	63.4654	54.5281	K13159	NA	heterogeneous nuclear ribonucleoprotein L isoform X1 [Bombus impatiens]	2
LOC111047911	41.3867	47.4262	39.5408	34.4254	36.5012	37.1974	39.1683	49.6746	54.7114	38.5584	38.3884	34.5485	34.0374	38.8303	33.5091	36.0786	35.7729	34.0087	NA	GO:0005215;GO:0044765	facilitated trehalose transporter Tret1 [Agrilus planipennis]	2
LOC111051421	8.2122	5.8552	5.61867	3.99919	4.84203	5.27096	4.83085	5.36345	7.46945	5.13367	4.56979	5.61065	5.07694	5.29126	5.44957	5.9241	5.19549	4.48653	NA	GO:0005216;GO:0005886;GO:0006811;GO:0007154;GO:0016021;GO:0044700;GO:0050896;GO:0065007	gamma-aminobutyric acid receptor alpha-like [Bombus impatiens]	2
LOC111049835	44.039	47.2307	45.0287	35.5383	40.3347	40.3807	38.2228	42.5287	62.6793	35.118	38.1431	37.7109	33.128	37.4666	30.7825	39.7916	36.104	41.8454	K08745	GO:0003824;GO:0008152;GO:0016021	PREDICTED: long-chain fatty acid transport protein 4 isoform X1 [Nasonia vitripennis]	2
LOC111051450	3.30189	4.21296	4.44594	2.70611	3.09968	2.7414	2.42236	7.09303	4.87431	4.31725	4.11316	3.88962	1.28462	3.65886	2.06428	1.48176	2.34024	2.23217	NA	GO:0042302	unknown [Dendroctonus ponderosae] &gt;gi|546676462|gb|ERL87467.1| hypothetical protein D910_04859 [Dendroctonus ponderosae]	2
LOC120350416	0.931635	0.348225	0.120689	0	0	0.385893	0.448925	0.627195	0.301835	0.343389	0	0	0.061662	0	0	0.181237	0	0	NA	NA	NA	2
LOC111059121	3.96363	4.19418	3.1022	1.82768	3.24542	2.33523	3.40968	2.7737	3.79281	3.54383	3.0131	2.95796	2.24211	2.6974	3.00916	3.2369	2.44541	3.14497	NA	NA	uncharacterized protein LOC100743556 isoform X1 [Bombus impatiens]	2
LOC120350448	0.604169	0.474258	0.529262	0.175641	0.446329	0.41086	0.485629	0.413118	0.675958	0.326294	0.155124	0.314635	0.204589	0.393097	0.117494	0.309287	0.327994	0.277716	NA	NA	hypothetical protein DAPPUDRAFT_253191 [Daphnia pulex]	2
LOC120350460	0.386562	0.484406	0.311154	0.218254	0	0.24443	0.296507	0.543719	0.304367	0.313189	0.101402	0	0	0	0	0.234974	0	0.452961	NA	NA	NA	2
LOC111043607	11.3972	13.3397	12.5124	9.46655	11.3321	13.4422	11.5031	9.96065	14.3221	11.13	8.26862	9.46933	11.0648	13.4987	9.90521	10.6294	10.7977	11.2246	NA	GO:0001934;GO:0005515;GO:0005730;GO:0005794;GO:0005886;GO:0007032;GO:0007040;GO:0008333;GO:0019787;GO:0030897;GO:0032092;GO:0045022;GO:0070695	AKT-interacting protein [Bombus impatiens]	2
LOC120350482	0.407336	0.378002	0	0	0	0.357853	0.074787	0.252548	0.591879	0.116073	0.217415	0	0	0	0	0.110903	0	0	NA	NA	NA	2
LOC120350484	0.113116	0	0	0	0	0	0	0.04329	0.137541	0	0	0	0	0	0	0	0	0	NA	NA	PREDICTED: uncharacterized protein LOC102806889 [Saccoglossus kowalevskii]	2
LOC111051129	44.3563	37.0059	38.0953	27.5235	28.3663	37.0178	28.9036	32.2368	51.4369	41.3242	32.1338	32.4554	28.0938	35.9946	30.3506	26.6246	29.7279	28.9563	K19530	GO:0016020	junctophilin-1 [Solenopsis invicta]	2
LOC111044763	33.4112	36.2246	35.0244	21.2849	20.2094	18.2523	26.2177	35.5602	34.0688	19.649	25.4514	16.2389	20.4071	21.3658	17.2018	25.6706	23.6342	27.4768	NA	NA	protein unzipped isoform X3 [Bombus impatiens] &gt;gi|815900353|ref|XP_012236331.1| protein unzipped isoform X3 [Bombus impatiens] &gt;gi|815900355|ref|XP_012236332.1| protein unzipped isoform X3 [Bombus impatiens] &gt;gi|1366074403|ref|XP_024220747.1| protein unzipped isoform X3 [Bombus impatiens]	2
LOC111064574	43.0829	48.4034	44.1829	18.8931	31.3963	32.8688	24.9862	57.5531	49.0506	48.3822	38.6182	43.3756	26.5614	42.4899	26.9343	25.8874	33.7912	26.3343	K17231	GO:0016020	iodotyrosine deiodinase 1 isoform X1 [Solenopsis invicta]	2
LOC111054353	48.4123	42.765	39.2656	39.8425	37.8414	37.9584	43.2315	38.9256	49.5083	40.001	33.9214	39.6172	39.2903	41.4997	41.7019	38.1075	39.4652	36.7338	K04565	GO:0004784;GO:0005507;GO:0005737;GO:0008270;GO:0019430;GO:0043085	copper chaperone for superoxide dismutase [Loxodonta africana]	2
LOC120350255	0	0.10121	0	0	0	0	0	0.069416	0	0	0	0	0	0	0	0	0	0	NA	NA	NA	2
LOC120350505	13.3656	14.7105	15.3762	11.1059	11.7565	10.4236	13.2937	11.6741	14.5636	9.50829	7.19139	9.08836	7.29795	7.93627	8.1038	7.84005	7.90924	9.25131	NA	NA	PREDICTED: inactive peptidyl-prolyl cis-trans isomerase FKBP6 [Nasonia vitripennis]	2
LOC120350269	0.329065	0.152904	0.200562	0	0	0.333748	0.117302	0.07545	0.516377	0	0	0.156757	0.059071	0.07355	0.204359	0	0.199119	0.212115	K23222	NA	protein ALP1-like [Acyrthosiphon pisum]	2
LOC120350545	13.0261	10.7287	11.9699	8.37017	8.78526	8.99816	11.7548	10.2341	17.8166	8.89924	7.40003	5.31601	6.21794	8.25499	8.33716	6.54997	5.54305	7.59501	NA	NA	zinc finger CCCH domain-containing protein 10-like [Athalia rosae]	2
LOC111049868	16.989	16.5062	16.3299	13.5164	12.6044	12.0564	15.9814	15.3449	19.7114	14.786	12.8111	13.1093	13.3397	14.9204	13.4968	14.3833	13.8591	14.8838	NA	NA	hypothetical protein DAPPUDRAFT_307901 [Daphnia pulex]	2
LOC111052142	27.7682	27.9018	26.3566	21.5586	25.7183	30.6213	20.7674	26.5652	36.7341	24.9728	21.5093	23.7262	25.027	27.737	25.388	24.7584	26.4282	24.0984	K18666	NA	PREDICTED: activating signal cointegrator 1 complex subunit 1-like [Nasonia vitripennis] &gt;gi|1032752655|ref|XP_016837690.1| PREDICTED: activating signal cointegrator 1 complex subunit 1-like [Nasonia vitripennis] &gt;gi|1032752658|ref|XP_016837691.1| PREDICTED: activating signal cointegrator 1 complex subunit 1-like [Nasonia vitripennis]	2
LOC120350550	0.417809	0.31376	0.412136	0.1685	0.12616	0.407496	0.080149	0.184175	0.665121	0	0.371886	0.22875	0.216943	0.172601	0	0.171743	0.32832	0.192695	NA	NA	NA	2
LOC111044180	49.6136	61.2914	67.2631	53.5162	39.3594	11.5956	63.4099	54.4139	70.4415	52.3808	74.844	48.0759	32.5245	20.2848	11.8931	64.9773	41.7283	25.4479	K01135	GO:0008484;GO:0016020	arylsulfatase B-like [Zootermopsis nevadensis] &gt;gi|1227956223|ref|XP_021915548.1| arylsulfatase B-like [Zootermopsis nevadensis] &gt;gi|646723758|gb|KDR24260.1| Arylsulfatase B [Zootermopsis nevadensis]	2
LOC111043615	19.8159	19.2521	19.0397	15.2239	13.1426	10.9574	15.1321	18.1319	20.4652	13.7359	15.3524	12.1881	13.6679	13.2819	13.1296	15.7584	16.1908	16.5245	K12236	GO:0000122;GO:0000977;GO:0001078;GO:0046872	Protein shuttle craft [Zootermopsis nevadensis]	2
LOC111060979	0.891518	1.1141	1.32331	0.889187	0.987501	0.677548	0.832434	0.941215	1.25137	0.934738	0.821172	0.9217	0.691499	0.927027	0.605876	0.884438	0.966593	0.717694	NA	NA	uncharacterized protein LOC110838674 isoform X1 [Zootermopsis nevadensis] &gt;gi|1228011681|ref|XP_021937780.1| uncharacterized protein LOC110838674 isoform X1 [Zootermopsis nevadensis] &gt;gi|1228011683|ref|XP_021937781.1| uncharacterized protein LOC110838674 isoform X1 [Zootermopsis nevadensis] &gt;gi|646698218|gb|KDR09496.1| hypothetical protein L798_00836 [Zootermopsis nevadensis]	2
LOC111044516	53.4626	54.9827	62.8998	39.7102	49.5033	48.9985	47.972	53.9268	58.7063	54.0667	45.7919	44.4745	45.9143	59.4522	47.537	45.9197	42.5013	39.3787	K01278	NA	venom dipeptidyl peptidase 4 [Solenopsis invicta]	2
LOC111049646	18.1652	16.91	18.3118	14.8827	11.4723	11.7389	13.5292	15.4199	24.912	12.272	14.1494	11.3499	12.9131	15.486	12.9275	14.9588	15.4854	15.3147	NA	NA	MAP kinase-activating death domain protein isoform X7 [Osmia bicornis bicornis]	2
LOC111058511	3.14807	3.6365	3.3059	3.33682	3.14594	2.22223	3.17212	3.51121	3.55052	4.11535	2.68216	2.79237	3.06213	2.62972	3.17478	2.51883	2.60761	3.7308	NA	NA	uncharacterized protein LOC100572797 [Acyrthosiphon pisum]	2
LOC111046757	13.5684	13.5193	12.5162	14.7316	10.7761	10.6487	14.0278	11.7375	12.8088	10.8387	15.1661	10.6941	12.1968	10.9895	11.3599	10.6386	10.8347	11.9458	K14401	GO:0003676;GO:0005634	cleavage and polyadenylation specificity factor subunit 1 [Zootermopsis nevadensis] &gt;gi|646700533|gb|KDR10643.1| Cleavage and polyadenylation specificity factor subunit 1 [Zootermopsis nevadensis]	2
LOC111054239	8.72471	7.10874	7.05905	4.11207	5.0297	5.63604	5.48583	7.22203	9.74271	3.89308	4.36949	5.33316	4.05394	4.94035	3.75523	4.59659	3.62406	4.58031	NA	NA	CD109 antigen [Zootermopsis nevadensis]	2
LOC111057871	83.0778	93.9528	83.3783	69.9166	83.942	82.2262	76.5331	69.4887	102.529	80.8833	70.3242	83.8015	81.5099	74.7963	70.4372	81.6603	76.2502	83.8707	K07950	GO:0005525;GO:0005622;GO:0007264	ADP-ribosylation factor-like protein 5B isoform X3 [Zootermopsis nevadensis] &gt;gi|1228004940|ref|XP_021934364.1| ADP-ribosylation factor-like protein 5B isoform X3 [Zootermopsis nevadensis] &gt;gi|646702237|gb|KDR11571.1| ADP-ribosylation factor-like protein 5B [Zootermopsis nevadensis]	2
LOC111057126	6.18169	4.85677	6.35771	3.71991	4.23254	5.08973	5.30646	5.73388	7.80297	4.53906	4.4062	5.26917	4.98305	5.14954	5.02786	3.88575	4.51614	4.84111	K22438	NA	hypothetical protein DAPPUDRAFT_210509 [Daphnia pulex]	2
LOC111049787	17.903	24.2609	21.323	13.1702	14.8147	15.5837	11.4284	25.5015	20.7664	17.3033	25.2945	12.153	11.2876	16.4199	12.5635	12.0828	13.2465	15.6185	NA	NA	NA	2
LOC111048257	59.0268	62.0437	61.0227	61.8055	50.7039	49.3102	55.8971	60.3317	55.0497	48.6372	61.642	43.8147	51.5	56.2276	46.3163	44.5472	49.8866	49.9	NA	NA	basement membrane-specific heparan sulfate proteoglycan core protein [Solenopsis invicta]	2
LOC120350639	2.24042	3.02586	1.91951	1.5753	0.864164	1.55144	1.44089	1.16792	3.25334	0.735241	0.80719	1.44365	1.24351	1.245	1.94765	1.11015	1.45694	1.49741	NA	NA	NA	2
LOC111056909	6.2227	7.0333	5.31747	3.25118	4.10037	4.96046	3.54215	6.28987	4.8244	1.92735	2.89553	1.75191	4.17965	3.31669	3.07621	3.31809	3.90764	4.99351	NA	NA	NA	2
LOC111055517	15.6799	16.1378	13.9853	13.2306	11.3455	12.2387	14.6829	16.0643	19.5654	13.6845	12.7778	12.8446	12.7911	14.5114	12.4456	13.4856	13.9156	13.8281	K18695	NA	glycerophosphocholine phosphodiesterase GPCPD1-like isoform X1 [Athalia rosae]	2
LOC111050607	12.2756	11.9847	12.6219	8.63031	9.61999	13.2898	9.02935	11.7015	13.1564	8.06721	7.36285	7.93402	8.75202	10.7382	9.53761	9.93598	9.84084	10.9069	K13339	GO:0005524;GO:0005777;GO:0005829;GO:0008022;GO:0016561;GO:0032403;GO:0042623;GO:0050821	peroxisome assembly factor 2 isoform X1 [Agrilus planipennis]	2
LOC111047297	0.62439	1.16528	1.01942	0.512523	0.312376	0.380297	0.899877	0.75966	0.796393	0.45478	0.786254	0.164633	0.789395	0.663836	0.423624	0.678299	0.322112	0.533796	NA	NA	NA	2
LOC111049630	2.69684	4.28953	3.05888	1.58562	1.70806	1.4606	3.58457	3.09036	5.07219	1.37555	1.78636	1.11925	1.78652	2.29694	1.85892	1.9453	1.74508	2.25119	NA	NA	NA	2
LOC111047681	1.06017	1.27997	1.01306	0.591253	0.512862	0.53614	0.651131	1.08159	0.92787	0.1436	0.700192	0.09885	0.519558	0.55425	0.469071	1.29254	0.552965	0.582984	NA	NA	NA	2
LOC120348836	0.336233	0.657277	0.456749	0.273063	0.150609	0.431731	0.490001	0.38984	0.64504	0.143748	0.115454	0.293652	0.444429	0.201502	0.185117	0.252044	0.2879	0.282415	NA	NA	beta-1,4-N-acetylgalactosaminyltransferase bre-4-like isoform X1 [Zootermopsis nevadensis] &gt;gi|1227981507|ref|XP_021922357.1| beta-1,4-N-acetylgalactosaminyltransferase bre-4-like isoform X1 [Zootermopsis nevadensis] &gt;gi|1227981509|ref|XP_021922358.1| beta-1,4-N-acetylgalactosaminyltransferase bre-4-like isoform X1 [Zootermopsis nevadensis] &gt;gi|1227981511|ref|XP_021922359.1| beta-1,4-N-a…	2
LOC120350329	0.321708	0.183003	0.437726	0	0	0	0.198293	0.317722	0	0	0	0	0.141332	0.159325	0	0	0	0.097959	NA	NA	piggyBac transposable element-derived protein 4 isoform X1 [Agrilus planipennis] &gt;gi|1435328444|ref|XP_025835841.1| piggyBac transposable element-derived protein 4 isoform X1 [Agrilus planipennis]	2
LOC111049129	0.400124	0.663672	0.24048	0.155797	0.102652	0	0.567486	0.373438	0.35452	0	0	0	0	0.242998	0	0.257637	0.442477	0	NA	NA	NA	2
LOC111055773	27.1616	16.763	16.4043	14.0155	13.5249	17.2611	16.0781	17.2015	20.2406	16.7918	13.4787	14.2783	17.0355	16.2578	14.8652	14.1522	20.4336	15.4989	K14840	NA	hypothetical protein FOCC_FOCC002111 [Frankliniella occidentalis]	2
LOC111059301	5.00598	4.44256	1.66012	2.13364	2.37247	2.31939	4.14568	2.94593	6.02765	2.42068	2.39813	2.48036	2.18809	1.84067	2.03819	2.85247	1.74402	1.63926	NA	NA	NA	2
LOC111047522	21.1338	23.2402	18.37	10.6257	9.97417	9.53028	17.0866	15.8871	20.8824	12.8826	11.9283	10.7456	13.0231	10.8167	10.5393	12.6217	11.8225	10.5393	NA	NA	vanin-like protein 1 [Zootermopsis nevadensis] &gt;gi|1227960140|ref|XP_021935442.1| vanin-like protein 1 [Zootermopsis nevadensis] &gt;gi|1227960142|ref|XP_021935450.1| vanin-like protein 1 [Zootermopsis nevadensis] &gt;gi|646722453|gb|KDR23447.1| Vanin-like protein 1 [Zootermopsis nevadensis]	2
LOC111046212	0.8912	1.57415	1.22938	0.503148	0.955298	0.454572	1.3427	2.08482	1.78764	0.662816	0.13434	0.221964	0.756233	1.0048	0.169766	0.340768	0.609844	0.696887	NA	NA	NA	2
LOC111046218	7.81467	7.67816	8.04387	4.96421	7.64123	6.64889	7.79452	8.79963	5.74517	6.29622	8.07833	5.51436	5.91231	5.4116	6.10387	7.03098	5.31211	5.29489	NA	NA	UPF0692 protein CG33108 [Solenopsis invicta] &gt;gi|751205909|ref|XP_011155456.1| UPF0692 protein CG33108 [Solenopsis invicta] &gt;gi|751205913|ref|XP_011155458.1| UPF0692 protein CG33108 [Solenopsis invicta] &gt;gi|751205915|ref|XP_011155459.1| UPF0692 protein CG33108 [Solenopsis invicta]	2
LOC120350789	12.3576	18.9799	21.0165	4.13689	9.40265	8.43538	5.61797	20.2786	16.1132	8.92191	18.278	12.6048	3.81424	10.0965	6.85546	2.63438	8.04193	8.86782	NA	NA	uncharacterized protein LOC110828506 isoform X1 [Zootermopsis nevadensis] &gt;gi|646724178|gb|KDR24513.1| hypothetical protein L798_00132 [Zootermopsis nevadensis]	2
LOC111047330	151.429	175.563	160.791	87.6742	113.036	159.775	68.8404	170.009	193.456	145.292	124.352	141.859	102.495	164.291	98.6754	70.5417	130.824	93.6932	K06910	GO:0050789	protein D2 isoform X1 [Bombus impatiens]	2
LOC111049459	14.5356	12.1407	11.3454	5.27293	10.2062	5	9.10269	21.4928	4.12099	15.0774	8.99766	14.1085	8.11556	11.3835	4.01008	3.07531	10.1025	2.58033	NA	NA	hypothetical protein FOCC_FOCC007554 [Frankliniella occidentalis]	2
LOC111044695	26.4396	25.3586	21.8615	24.9155	19.9532	18.4453	23.3909	22.4415	24.6029	20.0354	22.8211	19.4585	20.6318	22.8526	20.7457	21.2333	21.1569	22.9972	K14459	GO:0004553;GO:0005975;GO:0016020	hexosaminidase D-like [Zootermopsis nevadensis] &gt;gi|1227962138|ref|XP_021942500.1| hexosaminidase D-like [Zootermopsis nevadensis] &gt;gi|1227962140|ref|XP_021942501.1| hexosaminidase D-like [Zootermopsis nevadensis] &gt;gi|646721775|gb|KDR23005.1| Hexosaminidase domain-containing protein [Zootermopsis nevadensis]	2
LOC111045239	2.49024	2.16076	2.64618	1.59822	1.71481	1.76642	2.12458	2.18583	2.76665	1.81226	1.56319	3.06836	1.65762	1.68684	2.43953	1.30778	2.21488	1.92226	K09191	NA	NA	2
LOC111045243	35.636	41.0701	41.6553	27.4698	30.5109	34.3216	33.3829	35.5801	56.0886	26.6729	37.5273	28.1557	28.3972	33.498	30.7075	30.8144	30.6963	34.3411	NA	GO:0016020	hypothetical protein GE061_03503 [Apolygus lucorum]	2
LOC111063672	1.6649	1.07091	1.18728	1.07278	0.848803	1.44866	1.18708	0.941057	1.75411	1.70821	0.881058	1.26313	1.05	1.05615	1.67281	1.1629	1.04564	1.05799	K16746	NA	hypothetical protein GE061_03359 [Apolygus lucorum]	2
LOC111059996	13.9138	13.3912	12.9075	9.98382	9.21503	8.13715	11.2315	10.8171	12.2861	7.88436	10.6381	8.11548	10.975	10.5496	9.82057	10.4939	9.92873	10.491	K08860	GO:0016740	hypothetical protein FOCC_FOCC008036 [Frankliniella occidentalis]	2
LOC111050500	60.7505	60.6913	61.8024	62.3938	53.3595	52.7439	58.1475	59.7731	62.0869	51.741	55.9955	50.4251	53.3815	55.4689	53.5588	51.4865	57.8765	53.6869	K10601	GO:0016020;GO:0046872	hypothetical protein GE061_03507 [Apolygus lucorum]	2
LOC111052376	0.896638	1.14007	0.516106	0.343493	0.123591	0.490553	0.726122	0.925962	0.756141	0.171676	0.330906	0	0.363376	0.342833	0.304412	0.235063	0.255217	0.429502	NA	NA	NA	2
LOC111047365	1.29417	0.938025	1.1288	0.34968	0.749212	0.734368	1.21333	1.12398	1.90211	0.321506	0.224181	0.282185	0.458584	0.346821	0.590483	0.313358	0.408084	0.256734	NA	NA	NA	2
LOC111063905	15.4426	18.7916	15.8288	12.1306	12.1635	13.3189	12.7566	16.1592	20.421	12.412	11.2887	10.6228	14.8565	13.0144	12.4483	15.4043	13.3098	13.6363	NA	NA	PREDICTED: 2-oxoglutarate-dependent dioxygenase DAO-like isoform X5 [Nasonia vitripennis]	2
LOC111043754	67.7615	65.5296	61.8187	59.432	51.2875	47.2461	65.8383	59.7591	75.3842	56.5025	62.7311	49.7798	50.7036	59.9843	48.2449	52.8186	51.1175	56.3768	K15601	NA	probable JmjC domain-containing histone demethylation protein 2C isoform X2 [Sitophilus oryzae]	2
LOC111058304	79.909	83.8054	83.236	67.1302	76.9061	76.1108	70.713	88.175	92.3099	72.9214	68.3195	72.7872	70.4881	74.6013	69.849	75.794	78.6711	73.8711	K01408	GO:0003824;GO:0008152	insulin-degrading enzyme isoform X1 [Zootermopsis nevadensis] &gt;gi|646710434|gb|KDR15953.1| Insulin-degrading enzyme [Zootermopsis nevadensis]	2
LOC120350825	0.392142	0.423418	0.384421	0.096153	0.629287	0.08096	0.253422	0.066162	0.65712	0.207961	0.313371	0.534181	0.218313	0.162259	0	0.208656	0	0.111435	NA	NA	unnamed protein product [Callosobruchus maculatus]	2
LOC111046808	25.8223	21.8269	20.5099	23.0824	19.2366	21.1991	18.7918	20.6362	27.1032	18.4188	18.3964	18.7262	19.5661	22.5215	19.046	19.3349	21.914	21.1167	NA	NA	phosphofurin acidic cluster sorting protein 1 isoform X1 [Acyrthosiphon pisum]	2
LOC111043450	25.1577	27.072	26.154	24.7828	23.0409	23.7255	26.3653	26.266	28.6471	21.9431	25.9912	24.27	24.4439	25.1471	22.8971	25.4961	23.9966	25.4235	NA	NA	BTB/POZ domain-containing protein KCTD3 isoform X4 [Formica exsecta]	2
LOC111044550	16.3507	11.0295	10.4862	12.3731	9.9123	10.8308	8.31931	9.60036	16.7164	10.6794	8.34623	9.53376	11.6939	11.9654	10.1492	10.9325	10.1471	10.9148	NA	NA	merozoite surface antigen 2 [Acyrthosiphon pisum]	2
LOC111050733	25.5469	24.8596	23.9262	21.3198	19.8378	20.8484	23.5382	21.5998	30.0385	22.4957	22.2912	21.703	20.8735	23.9462	22.1666	20.5981	23.1211	23.8729	K06867	GO:0003950;GO:0008152	PREDICTED: tankyrase isoform X1 [Nasonia vitripennis]	2
LOC111051912	26.1743	26.7644	26.0188	23.0425	23.2574	20.7083	22.1656	25.8505	32.3202	21.6503	27.3562	19.4634	22.7429	24.8925	23.0477	22.5903	22.8631	24.9398	K05701	NA	hypothetical protein GE061_03441 [Apolygus lucorum]	2
LOC120351140	0.832507	0.324087	0.394955	0.266878	0.38707	0	0.108215	0.108535	1.34652	0	0	0	0.070812	0.32077	0.394491	0	0	0	NA	NA	NA	2
LOC120351141	0	0	0.454558	0	0	0	0	0.285958	0	0	0	0	0	0	0.185925	0	0	0	NA	NA	uncharacterized protein LOC111057515 [Nilaparvata lugens]	2
LOC120351149	0.119498	0.142974	0.170205	0.093874	0.010528	0.011269	0.212541	0.121084	0.070741	0.014496	0.23696	0	0	0	0	0.057011	0.167303	0.054807	NA	GO:0004601;GO:0006979;GO:0020037;GO:0055114	NA	2
LOC111053752	15.2485	18.7148	15.4446	9.57137	10.9689	12.3833	7.87231	16.0927	24.6595	10.5944	12.6145	11.9204	7.33419	11.9161	7.87699	5.69794	9.42894	8.14429	NA	GO:0008233	hypothetical protein GE061_01550 [Apolygus lucorum]	2
LOC111055903	78.7865	71.8686	81.5764	57.9073	73.9036	73.9033	85.1351	68.0987	84.2646	72.1374	56.1705	64.4773	71.2601	65.775	71.863	62.2815	65.2299	61.8576	NA	NA	NA	2
LOC120351170	0.097837	0	0	0	0	0	0.185387	0	0	0	0	0	0	0	0	0	0	0	NA	NA	NA	2
LOC111061134	14.4631	11.8047	10.688	10.1983	9.76139	9.51933	9.14212	12.2492	17.3482	8.29453	7.80352	8.29968	9.12343	10.2235	11.0907	9.17829	11.1627	10.3546	K20640	NA	uncharacterized protein LOC105205321 isoform X1 [Solenopsis invicta]	2
LOC120351057	0.166197	0.110087	0.116403	0	0.101254	0	0	0.078282	0.314161	0.065545	0	0	0	0.004488	0.08668	0	0	0	NA	NA	piggyBac transposable element-derived protein 4-like [Manduca sexta]	2
LOC111064385	6.76246	6.10787	5.89154	5.36369	5.39086	4.4891	6.45758	6.07257	10.4783	4.63087	5.51976	3.41806	4.5747	5.70402	4.67716	5.11657	4.35921	4.59176	K07377	NA	hypothetical protein GE061_06900 [Apolygus lucorum]	2
LOC111064499	11.2822	10.8022	9.79825	10.9061	8.89489	7.55434	10.4521	10.2195	13.1668	7.67267	8.43168	8.2865	9.82796	9.98659	8.53976	9.0561	9.08673	10.2285	K13254	GO:0000166;GO:0007017;GO:0015630;GO:0016020;GO:0016787;GO:0043234;GO:0044430;GO:0071822	PREDICTED: spastin isoform X5 [Acromyrmex echinatior] &gt;gi|1070190402|ref|XP_018352058.1| PREDICTED: spastin isoform X2 [Trachymyrmex septentrionalis]	2
LOC111055825	19.349	28.2946	25.5171	8.96155	17.9843	18.0448	8.28606	26.5871	26.8258	16.9843	13.1046	11.7872	8.45254	16.5202	10.6721	7.22265	12.732	10.6014	NA	NA	uncharacterized protein LOC100577847 isoform X1 [Apis mellifera]	2
LOC120351072	0.564131	0.189841	0	0.162448	0	0	0	0.344518	0	0	0	0	0	0	0	0	0	0	NA	NA	NA	2
LOC111048706	3.76875	2.63408	3.14938	2.70476	2.56457	2.91541	2.75994	2.60067	4.18952	2.22253	2.32153	2.82878	2.0105	3.22958	2.59185	2.34686	3.07954	2.12203	NA	GO:0016020	nudel-like protein [Nilaparvata lugens]	2
LOC120350873	0	0.397677	0	0	0	0	0.095562	0	0.150591	0	0	0	0	0	0	0	0	0	K01052	NA	gastric triacylglycerol lipase-like isoform X1 [Diaphorina citri] &gt;gi|1494745789|ref|XP_026677899.1| gastric triacylglycerol lipase-like isoform X2 [Diaphorina citri]	2
LOC111061328	0.593381	0.876689	0.423775	0.307811	0.187919	0.32308	0.559109	0.402938	0.7979	0.201205	0.292563	0.238543	0.682532	0.523447	0.352639	0.175021	0.238782	0.342647	NA	NA	NA	2
LOC111054583	0.577062	0.203657	1.08747	0.310577	0.446518	0.701761	0.579044	0.492927	0.797406	0.501737	0.30861	0.323797	0.112528	0.634663	0.658114	0.476074	0.534813	0.513762	NA	GO:0016491	glucose dehydrogenase precursor, putative [Pediculus humanus corporis] &gt;gi|212514701|gb|EEB16960.1| glucose dehydrogenase precursor, putative [Pediculus humanus corporis]	2
LOC111062233	13.8987	19.8474	15.891	10.2508	13.8697	14.9055	9.14981	15.2432	19.897	9.61688	18.3157	12.1088	10.8357	13.6973	11.7924	10.257	13.5455	14.2796	NA	GO:0016021;GO:0055085	major facilitator superfamily domain-containing protein 10 [Zootermopsis nevadensis] &gt;gi|646721772|gb|KDR23002.1| Major facilitator superfamily domain-containing protein 10 [Zootermopsis nevadensis]	2
LOC111050382	4.9387	3.54049	3.7371	2.1667	2.31122	2.79198	3.57838	4.38543	6.9274	1.34214	0.774688	1.37505	0.8651	2.72121	2.47818	2.103	1.21347	2.58161	NA	NA	NA	2
LOC120350889	0	1.24731	0.293845	0	0.723667	0	0.768841	0.291006	0	0	0.161059	0.205424	0.295785	0.130348	0.556274	0	0.218459	0	NA	NA	NA	2
LOC111063808	7.80798	10.1494	6.52429	5.2129	4.34455	2.01217	5.78889	8.82207	6.73531	4.28141	9.51972	4.44191	3.93178	3.78967	3.76971	6.20968	5.10067	4.70197	NA	NA	hypothetical protein L798_00578 [Zootermopsis nevadensis]	2
LOC111056474	1.10902	1.11984	1.42421	1.04856	0.590917	1.1155	1.11444	0.852695	2.18028	1.06036	0.728527	0.884233	0.584362	1.2609	0.909063	0.772806	1.34967	0.543	NA	NA	NA	2
LOC111054960	2.84181	2.94955	2.72229	2.19187	2.8799	1.58622	2.95089	3.57681	3.63687	2.03112	1.80264	1.4192	1.65968	1.90433	2.11463	1.7805	2.11242	1.6737	K12232	GO:0004842;GO:0008152	putative E3 ubiquitin-protein ligase HECTD2 [Zootermopsis nevadensis]	2
LOC111051045	42.4462	48.8134	45.6783	27.9071	31.1749	24.7872	26.3495	46.7684	47.4996	32.6343	41.3759	31.3741	33.3624	37.4062	30.0279	31.9448	34.0054	31.9522	NA	GO:0016020;GO:0046872	hypothetical protein GE061_03468 [Apolygus lucorum]	2
LOC111051118	7.32224	8.95893	7.74381	6.15317	5.76094	7.8182	5.66967	5.21772	12.2443	5.63296	3.83132	4.87589	5.45383	5.27618	5.91773	4.68813	5.88399	5.94255	K16765	GO:0005856	centrosomal protein of 78 kDa isoform X1 [Strongylocentrotus purpuratus]	2
LOC111049720	12.4143	12.6578	13.5516	8.68853	10.5756	10.7764	8.77369	14.8619	18.9089	12.6674	10.039	11.048	8.79036	11.5937	9.20002	7.39737	9.40612	8.69358	NA	NA	uncharacterized protein LOC100165413 isoform X1 [Acyrthosiphon pisum] &gt;gi|1685549972|ref|XP_029343719.1| uncharacterized protein LOC100165413 isoform X2 [Acyrthosiphon pisum]	2
LOC120351102	1.77763	2.14844	2.37124	1.50287	2.11002	1.01966	1.8427	1.65245	2.11281	1.47121	0.84479	1.42113	1.52422	1.57661	2.04043	1.26167	1.43318	0.387848	K19680	NA	hypothetical protein GE061_07001 [Apolygus lucorum]	2
LOC120350951	5.22908	3.85412	5.18753	4.56974	3.88476	3.84324	4.06249	4.15092	4.96878	2.65265	2.77949	4.0576	3.42107	4.9136	2.96251	3.59577	4.23298	4.08957	NA	NA	glutathione hydrolase 7 isoform X1 [Acyrthosiphon pisum]	2
LOC111063919	90.7203	104.867	78.2623	52.0099	79.0071	66.7582	69.5773	147.16	94.7736	99.1128	65.9991	85.0614	59.2406	74.1592	52.2872	56.3605	76.0886	52.1587	NA	NA	NA	2
LOC120350959	4.21986	3.49576	3.957	4.8288	2.36082	2.42758	3.4527	4.42277	4.37575	4.40204	2.45081	3.18166	2.69357	3.72019	2.87922	2.08383	4.43477	2.85062	K01834	GO:0016853	Histidine phosphatase superfamily,Phosphoglycerate mutase 1,Histidine [Cinara cedri]	2
LOC111044551	16.0431	16.5019	14.2854	11.2936	12.2734	11.5163	14.3067	16.8203	13.8035	11.3121	16.175	12.4129	11.4057	13.9374	12.5531	12.8118	13.6215	14.4747	K16449	NA	regulator of G-protein signaling loco [Acyrthosiphon pisum]	2
LOC120350969	0.229949	0.140893	0.262713	0.164295	0	0.152201	0.212861	0.235261	0.30965	0.136305	0.133595	0.147586	0.10426	0.114735	0	0.203534	0.090442	0.14521	NA	NA	uncharacterized protein LOC105206447 [Solenopsis invicta]	2
LOC120351106	0.013121	0.006699	0.013948	0.007338	0.012546	0.005012	0.012606	0.013893	0.004926	0.003233	0.006156	0.005146	0.005217	0.003614	0.003983	0.004918	0.006365	0.007822	NA	NA	hypothetical protein PPYR_04535 [Photinus pyralis]	2
LOC111056327	101.763	107.651	95.09	54.2391	57.6529	51.6888	104.525	97.142	108.531	82.4334	92.2103	81.8426	60.3417	63.2249	53.9905	92.2756	77.1632	72.8516	NA	GO:0005509;GO:0005544	annexin IX [Helicoverpa armigera]	2
LOC111048224	12.3678	12.5785	11.0195	11.3826	10.6517	10.0639	10.0998	11.6367	14.0591	10.2919	12.0111	9.3994	10.3451	13.1567	11.5513	11.524	8.69605	12.7907	K01931	NA	protein neuralized isoform X1 [Bombus impatiens]	2
LOC111047774	6.48713	7.81276	8.01599	5.95906	5.39291	5.32163	6.60803	6.40126	8.56342	5.14997	7.67602	4.17109	5.25961	4.5404	4.28851	6.00655	5.93185	7.20718	K01063	NA	carboxylesterase [Laodelphax striatellus]	2
LOC120350985	0.224415	0.279991	0	0	0.227392	0	0.321608	0	0.390076	0	0	0	0	0	0	0	0	0.111266	NA	NA	NA	2
LOC111050045	11.4768	17.3707	15.5035	9.34696	14.5598	16.1005	5.74684	19.3402	19.6783	15.7996	13.9829	14.3033	9.69642	14.4969	10.8499	7.13035	12.4136	10.4146	NA	GO:0008236	hypothetical protein DAPPUDRAFT_5237 [Daphnia pulex]	2
LOC111064516	36.776	35.6926	29.3365	24.4372	23.2056	23.8653	31.8361	30.0907	40.9953	27.8956	24.7934	27.0047	22.9789	27.438	24.8128	31.2721	30.4482	26.8609	NA	NA	PREDICTED: oxidative stress-responsive serine-rich protein 1 [Nasonia vitripennis]	2
LOC111064512	18.3631	26.4929	17.5505	11.6551	13.2545	17.2786	5.98271	26.5071	22.8832	11.4058	11.8521	14.1832	8.97876	13.4643	7.54582	4.25036	9.43504	8.02792	NA	NA	uncharacterized protein LOC116169739 [Photinus pyralis] &gt;gi|1755128582|gb|KAB0799018.1| hypothetical protein PPYR_06898 [Photinus pyralis]	2
LOC111060806	6.0823	5.72788	5.11618	3.49806	3.40512	4.90204	3.23782	4.40117	7.54645	1.87689	1.25539	1.76676	2.04862	2.34031	1.90784	3.34527	3.50161	3.25391	NA	NA	hypothetical protein GE061_20387 [Apolygus lucorum]	2
LOC120351550	0.455342	0.370977	0.182738	0.23188	0	0	0.099936	0.428431	0	0	0	0	0	0	0	0	0	0.10154	NA	NA	uncharacterized protein K02A2.6-like [Agrilus planipennis] &gt;gi|1435345643|ref|XP_025832178.1| uncharacterized protein K02A2.6-like [Agrilus planipennis] &gt;gi|1435346959|ref|XP_025832631.1| uncharacterized protein K02A2.6-like [Agrilus planipennis]	2
LOC111055456	8.12354	8.30213	8.39199	6.74198	5.98288	7.90803	7.12065	7.14399	11.8584	7.373	6.21801	6.86402	7.50691	9.94232	7.31501	7.30791	6.83126	5.94513	NA	GO:0004867;GO:0010951;GO:0016021	hypothetical protein FOCC_FOCC009164 [Frankliniella occidentalis]	2
LOC111064490	0.735238	0.415317	0.317313	0.046795	0.199702	0.21295	0.198878	0.37646	0.32633	0	0	0	0	0	0	0	0	0	NA	NA	LOW QUALITY PROTEIN: uncharacterized protein LOC112905415 [Agrilus planipennis]	2
LOC120351251	0.154159	0	0	0	0	0	0.167879	0	0	0	0.14476	0	0	0	0	0	0	0	NA	NA	Histone-lysine N-methyltransferase SETMAR [Araneus ventricosus]	2
LOC111053203	0.231198	0	0.170933	0	0	0	0	0.191904	0.069706	0	0	0	0	0	0.225634	0	0	0	NA	NA	NA	2
LOC111053204	0.285618	0.344178	0.09266	0	0.132071	0.087651	0.092296	0.40246	0.089167	0.280769	0	0	0	0	0.225573	0	0	0	NA	NA	NA	2
LOC111055316	2.28775	2.80156	2.44155	2.22638	2.42923	1.8814	2.12191	2.25798	2.98486	2.14964	1.86966	2.08727	2.16782	2.89546	2.61019	2.00402	2.24872	1.75851	NA	GO:0005488	jerky protein homolog-like [Sitophilus oryzae]	2
LOC111044632	39.5159	41.9693	41.3454	40.5901	36.2588	28.4802	43.8649	38.5382	55.5885	32.076	36.6381	30.9793	30.077	34.9009	29.9033	34.188	32.2208	35.8278	K06233	GO:0005509;GO:0016021	hypothetical protein GE061_20716 [Apolygus lucorum]	2
LOC120351267	3.76966	3.35727	2.93836	2.30417	2.54143	1.02145	1.60146	2.82304	4.95478	1.03764	1.62577	2.13646	2.18799	1.64416	1.2671	0.976579	1.93945	3.96195	NA	NA	BTB/POZ domain-containing protein 6-like isoform X1 [Zootermopsis nevadensis] &gt;gi|1227960907|ref|XP_021939167.1| BTB/POZ domain-containing protein 6-like isoform X1 [Zootermopsis nevadensis] &gt;gi|1227960909|ref|XP_021939176.1| BTB/POZ domain-containing protein 6-like isoform X1 [Zootermopsis nevadensis] &gt;gi|1227960911|ref|XP_021939184.1| BTB/POZ domain-containing protein 6-like isoform X1…	2
LOC111054689	3.23517	2.67102	2.88478	1.82835	1.82231	2.2353	1.87823	2.89366	3.63997	2.01719	1.72113	1.9717	1.55605	2.0635	2.14175	2.42302	3.65966	1.61894	NA	NA	microtubule-associated protein futsch-like [Nilaparvata lugens]	2
LOC111051700	77.9741	135.944	70.3804	49.0065	44.808	53.4726	96.251	148.868	41.1203	23.153	20.6442	10.5492	9.9006	5.31005	10.3801	42.797	45.0365	26.7784	NA	NA	lugensin A [Nilaparvata lugens]	2
LOC111051695	37.0731	69.7829	34.6045	27.2014	21.1402	24.3658	29.7279	36.7302	36.6894	18.2189	7.60845	8.07257	6.43776	7.32685	7.14462	17.7563	20.0096	15.6957	NA	NA	lugensin A [Nilaparvata lugens]	2
LOC120351282	0.118572	0.006346	0	0	0	0	0	0	0.195845	0	0	0	0	0	0	0	0	0	NA	NA	NA	2
LOC120351285	176.302	202.64	112.962	81.1549	64.6864	61.1114	137.693	100.827	128.932	107.279	77.0736	86.2742	44.8258	40.9098	39.0989	134.313	124.553	71.5692	NA	NA	lugensin A [Nilaparvata lugens]	2
LOC111058410	78.7375	81.9673	65.4903	57.9172	66.8855	68.5328	68.8202	67.5982	77.9092	64.5174	58.0094	60.6052	63.2002	65.3977	64.3209	62.7237	68.3225	65.6414	NA	NA	myb-like protein X isoform X2 [Diaphorina citri] &gt;gi|662186096|ref|XP_008480398.1| myb-like protein X isoform X2 [Diaphorina citri]	2
LOC111058408	316.498	315.111	284.501	230.211	236.446	243.086	328.361	296.609	336.303	265.842	276.597	255.728	207.262	212.385	235.411	290.398	269.906	266.673	K06943	GO:0005634	nucleolar GTP-binding protein 1 [Bombus impatiens]	2
LOC111043710	3.83907	4.75048	3.9456	3.09329	3.33222	3.05721	3.29277	3.69487	4.06732	2.2886	2.1756	1.77848	2.61099	2.2359	2.29952	2.41857	2.55315	2.69864	K08858	GO:0004697;GO:0005524;GO:0006468	serine/threonine-protein kinase SBK1 isoform X1 [Zootermopsis nevadensis] &gt;gi|646708769|gb|KDR14934.1| Serine/threonine-protein kinase SBK1 [Zootermopsis nevadensis]	2
LOC120351313	0.137289	0.043589	0.061359	0	0	0	0.065367	0.040825	0.127203	0	0	0.042141	0	0	0	0	0	0	NA	NA	NA	2
LOC120351318	0.586036	0.339363	0.709131	0.218771	0.287095	0	0.567979	0.138517	0.639577	0.466973	0.120044	0.2167	0.201242	0.130107	0	0.417401	0	0.234303	NA	NA	NA	2
LOC111056289	0.334031	0.193689	0.254102	0	0.062269	0	0.120983	0	0.408935	0	0.196742	0.197483	0	0	0	0	0.218036	0	NA	NA	PREDICTED: polycystic kidney disease protein 1-like 2-like [Saccoglossus kowalevskii]	2
LOC120351599	0.081107	0.214593	0	0	0	0.118623	0.105169	0.152387	0.133217	0	0	0	0	0	0	0	0.094082	0	NA	NA	uncharacterized protein LOC116167585 [Photinus pyralis]	2
LOC120351343	0.392967	0.286887	0.290177	0.144162	0.101388	0.267739	0.267252	0.522461	0.160733	0.286094	0.039778	0.178644	0	0.038995	0.082565	0.126907	0	0	NA	NA	NA	2
LOC111058114	13.4942	15.2711	11.402	12.8589	12.4485	11.699	11.8524	13.1157	15.6244	11.8422	10.9445	10.7978	11.6854	12.3925	10.6054	11.7913	11.2341	12.4662	K00876	GO:0004849;GO:0005524;GO:0016310;GO:0044206;GO:0044211	hypothetical protein L798_10738 [Zootermopsis nevadensis]	2
LOC120351356	0.164882	0.191004	0.157198	0.187463	0.195297	0.040596	0.10786	0.18816	0.154058	0.138405	0.097606	0.142046	0.094067	0.156208	0.164826	0.102119	0.144104	0.124206	NA	NA	hypothetical protein E6K54_00095 [Gammaproteobacteria bacterium]	2
LOC111059863	0.752179	0.597697	0.357912	0	0	0.031466	0.639317	0.266411	0.192005	0.142238	0	0.75979	0.046796	0	0.106769	0.082442	0.212048	0	NA	GO:0000775;GO:0005634;GO:0019237	tigger transposable element-derived protein 4-like [Acyrthosiphon pisum]	2
LOC120351358	0.041454	0.041662	0	0	0.035434	0	0	0.066595	0	0	0	0	0	0	0	0	0	0	NA	NA	hypothetical protein TcasGA2_TC008591 [Tribolium castaneum]	2
LOC111049347	0.286733	0.864629	0	0	0.300148	0.168142	0	0.297098	0.621506	0.357902	0	0	0.21937	0	0.244182	0	0	0	NA	NA	uncharacterized protein LOC111055949 [Nilaparvata lugens]	2
LOC111048923	32.8082	34.2912	30.2998	29.7309	29.7919	29.4292	31.0212	30.4368	32.5346	27.5388	27.9221	24.7871	29.1971	29.7339	31.057	29.5342	28.4781	29.9576	K00654	GO:0004758;GO:0008483;GO:0009058;GO:0016021;GO:0030170	Serine palmitoyltransferase 2 [Zootermopsis nevadensis]	2
LOC120348850	2.09106	2.44323	2.14496	1.27473	1.60027	1.78649	1.348	2.18245	1.59756	0.684204	0.86076	0.600093	1.10513	0.999229	0.946579	1.61505	1.3058	1.6816	K00939	GO:0005739;GO:0009150;GO:0009167;GO:0009205;GO:0016310;GO:0016776;GO:0019205;GO:0032550;GO:0032555;GO:0035639;GO:0046128	hypothetical protein GE061_17684 [Apolygus lucorum]	2
LOC111054775	13.9184	13.8288	11.3897	4.97415	5.87851	5.08349	10.1426	9.54407	13.8595	10.2959	9.0188	7.73813	6.31937	6.78541	6.72891	9.98696	7.90029	6.78466	NA	NA	phospholipase A1 1-like isoform X2 [Zootermopsis nevadensis] &gt;gi|1227993469|ref|XP_021928514.1| phospholipase A1 1-like isoform X2 [Zootermopsis nevadensis] &gt;gi|646708774|gb|KDR14939.1| Lipase member H [Zootermopsis nevadensis]	2
LOC111048301	79.8266	105.234	89.7137	55.2278	70.4106	74.2088	54.7052	116.867	112.501	99.7322	74.071	76.1678	43.6232	80.2728	53.075	42.949	69.2918	49.1393	NA	GO:0052689	hypothetical protein GE061_13516 [Apolygus lucorum]	2
LOC111048303	3.71645	1.96942	3.24555	0.645022	2.63373	1.78455	1.65976	2.92027	5.01828	3.41489	2.18117	3.0731	0.637806	2.36986	2.454	1.21417	1.97625	3.07511	NA	NA	hypothetical protein GE061_19505 [Apolygus lucorum]	2
LOC111047308	16.0724	16.4325	22.5345	11.0567	13.8422	15.9314	11.0239	18.5607	18.8029	13.9234	10.3372	15.026	9.89621	14.8803	11.5705	12.0445	13.8233	11.2808	K13510	NA	lysophosphatidylcholine acyltransferase isoform X1 [Osmia bicornis bicornis]	2
LOC111059756	1.29242	1.26547	1.40796	0.987473	0.868576	0.833054	0.919456	0.776028	1.83872	0.873834	0.930744	0.837856	0.888957	0.976935	0.857579	1.25435	0.810138	0.794895	NA	NA	longitudinals lacking protein isoform X8 [Agrilus planipennis]	2
LOC120351404	0.275846	0.737666	0.910251	0.278482	0.285227	0.497766	0.261555	0.728301	0.629917	0.696799	0.398402	0.514248	0.26795	0.426034	0.394959	0.25737	0.324639	0.296211	NA	NA	zinc finger protein 64-like [Apis dorsata]	2
LOC111045267	2.3667	1.99418	1.30866	1.6054	1.59074	1.24519	1.7052	1.50426	2.29706	1.81457	0.736951	1.70095	1.56891	1.76595	1.88474	1.56197	1.35248	1.12436	NA	NA	hypothetical protein FOCC_FOCC005498 [Frankliniella occidentalis]	2
LOC111045295	10.4272	8.03088	7.65325	5.96946	7.18439	6.89332	5.66683	7.70175	10.8581	6.26086	6.5495	4.82899	5.29627	7.07981	6.30158	6.75483	7.85662	5.88955	K00889	GO:0016307;GO:0046854	unnamed protein product [Leptidea sinapis]	2
LOC111046620	18.9108	19.9328	18.6821	16.0452	17.035	16.9602	15.9066	18.1417	20.7655	15.1264	13.499	15.105	13.2561	15.3048	14.8695	15.7484	13.6598	14.9984	K14997	GO:0016020	hypothetical protein A483_HHAL012097 [Halyomorpha halys]	2
LOC111058371	7.77668	6.94211	6.9582	5.06322	4.18393	2.2476	5.32006	3.90713	9.09898	4.73583	6.17734	3.70974	4.88506	6.04679	4.33552	5.65421	4.19357	4.78414	NA	GO:0005576	Netrin-3 [Zootermopsis nevadensis]	2
LOC120351463	1.15148	1.13476	0.720262	0.48824	0.730118	0.534743	0.798666	0.735429	1.58118	0.688356	0.579527	0.595511	0.620244	0.67791	0.709256	0.539517	0.6449	0.821162	NA	NA	PREDICTED: protein lethal(2)denticleless [Acromyrmex echinatior]	2
LOC111049823	47.5761	43.6718	38.6909	35.3743	34.4828	31.1882	41.8877	32.9983	50.2254	39.5978	35.9319	41.0107	35.6609	33.2784	32.3456	42.8948	39.2646	34.8488	NA	NA	PREDICTED: UBA-like domain-containing protein 2 [Nasonia vitripennis]	2
LOC111048737	3.05566	3.88379	3.26701	2.88335	2.90746	2.40221	3.42344	3.74605	3.41302	2.85006	2.30239	1.96049	2.68532	2.30564	2.33758	3.18317	2.39829	2.55275	K09191	NA	NA	2
LOC111052954	10.8114	8.37282	7.91951	3.19514	2.16478	4.36058	9.34095	10.2416	16.5994	1.2843	2.47206	2.27341	2.25419	3.04658	2.08755	1.78937	1.92271	1.91393	NA	NA	NA	2
LOC111063497	103.904	163.816	124.381	52.8087	78.5158	81.9638	76.2281	165.256	126.001	80.9458	95.2204	70.9142	41.8764	72.8935	43.2598	38.1757	71.51	62.4931	NA	NA	uncharacterized protein LOC100164097 isoform X2 [Acyrthosiphon pisum]	2
LOC120351483	2.22813	1.74001	1.29004	0.699173	1.0275	2.25771	1.47161	0.69797	4.17731	1.66946	0.429081	1.4017	1.97419	2.25531	2.17343	1.25469	0.856907	1.58813	NA	NA	NA	2
LOC111046271	5.46559	4.53699	4.56207	2.74089	5.07298	2.90906	3.87805	4.81061	4.81522	2.33253	1.65058	2.34019	1.64289	2.80033	2.25706	3.31249	3.25257	3.29934	NA	NA	NA	2
LOC111046273	620.35	802.609	671.713	468.9	560.004	554.363	385.518	818.038	809.585	690.614	605.266	663.521	456.047	646.523	429.067	326.122	540.897	414.192	NA	NA	RE36921p [Drosophila melanogaster]	2
LOC111043651	7.12267	8.60908	9.63026	6.23749	6.285	4.54129	6.44868	10.3795	8.38316	5.17668	6.47491	4.22229	6.0306	5.01051	5.77554	6.8542	7.68402	6.93884	NA	NA	galectin-8-like isoform X1 [Zootermopsis nevadensis] &gt;gi|1227995488|ref|XP_021929543.1| galectin-8-like isoform X1 [Zootermopsis nevadensis] &gt;gi|646707749|gb|KDR14367.1| Galectin-8 [Zootermopsis nevadensis]	2
LOC111061911	0.160824	0	0.478487	0	0	0.220265	0.111699	0	0.245939	0	0	0	0	0.094419	0.100884	0	0	0	NA	NA	NA	2
LOC111055161	7.35596	7.81986	6.39954	6.3355	5.29684	2.6377	6.15558	6.90831	5.86086	4.15717	6.28217	3.09844	5.69362	5.33758	5.02917	5.34601	5.2945	5.71614	NA	GO:0016020	hypothetical protein FOCC_FOCC000759 [Frankliniella occidentalis]	2
LOC111049558	5.14103	6.19691	4.92089	3.71644	4.28347	1.88108	3.36206	5.52671	6.14474	1.75456	4.41609	2.75998	3.22736	3.67757	4.22631	3.63295	3.92252	4.81387	NA	NA	uncharacterized protein LOC100574878 [Acyrthosiphon pisum]	2
LOC111046938	21.9617	17.2433	21.2715	14.7496	16.0323	18.338	10.1712	20.888	27.538	15.6855	7.73445	12.3758	9.76007	14.481	11.6071	15.2104	16.3636	11.8632	NA	NA	NA	2
LOC111047863	10.9893	10.8198	10.4525	10.8931	7.9511	5.91526	10.0675	10.4311	8.75844	5.50039	10.4387	4.52104	8.48009	8.04187	8.14265	7.76262	8.27837	8.47824	K16507	GO:0007155;GO:0016020	protein dachsous [Aedes albopictus]	2
LOC111045532	3.11735	2.32321	2.28246	2.37966	1.43618	2.61401	1.67361	2.5715	3.89383	1.90123	1.81552	2.13153	1.53735	2.18387	1.38579	1.86874	2.53851	1.8085	K08829	GO:0000166;GO:0016301;GO:0016310	hypothetical protein GE061_20650 [Apolygus lucorum]	2
LOC111063135	5.18949	7.22832	5.89044	3.15213	4.65126	3.40657	3.04062	3.10353	8.14359	2.96877	2.67228	2.10113	2.48872	3.42111	3.0101	3.0269	2.02475	2.93611	NA	NA	piggyBac transposable element-derived protein 3-like [Oreochromis niloticus]	2
LOC111055807	25.6415	26.2628	26.4829	24.822	21.408	20.306	24.0713	24.5337	23.7014	18.3035	21.2819	18.0021	22.3749	22.1592	19.6123	22.0998	21.6133	24.8636	NA	GO:0016021	hypothetical protein GE061_10955 [Apolygus lucorum] &gt;gi|1783084329|gb|KAE9440616.1| hypothetical protein GE061_10961 [Apolygus lucorum]	2
LOC111058460	0.247083	0.393172	0.219125	0.015914	0.167126	0.204113	0.168984	0.296349	0.543493	0.262273	0.187025	0.130374	0.185368	0.37343	0.296545	0.078161	0.202794	0.182212	K09191	NA	NA	2
LOC111058462	10.739	8.33115	6.48288	7.16479	6.62606	5.84348	6.48232	9.23319	8.44235	6.43108	4.93457	5.63781	7.33165	7.89094	5.92061	5.85006	7.4774	7.18776	NA	NA	NA	2
LOC111057670	17.8414	16.3697	17.3995	14.2683	15.0576	16.0186	15.7314	18.3436	22.1146	14.4689	12.557	12.6614	13.6679	14.9476	15.4297	12.5473	13.3025	12.7017	NA	GO:0008152;GO:0052689	lipase member H isoform X2 [Acyrthosiphon pisum]	2
LOC111046960	10.3898	10.6319	10.0975	9.42408	9.2132	7.39899	10.7476	12.4154	10.3371	8.19689	10.4968	7.76933	8.57124	8.31108	7.77689	9.16007	8.70359	9.9148	K22937	NA	hypothetical protein GE061_14065 [Apolygus lucorum]	2
LOC111061282	13.5219	24.6757	20.4519	11.1773	16.2931	17.732	6.14217	27.1491	19.2924	15.9586	18.6687	14.3884	11.0209	20.4125	15.3712	6.98123	20.8017	13.1751	K01992	GO:0000166;GO:0016020	ABC transporter G family member 23 [Acyrthosiphon pisum] &gt;gi|641672997|ref|XP_008186145.1| ABC transporter G family member 23 [Acyrthosiphon pisum] &gt;gi|1028718103|ref|XP_016662480.1| ABC transporter G family member 23 [Acyrthosiphon pisum] &gt;gi|1028718105|ref|XP_016662481.1| ABC transporter G family member 23 [Acyrthosiphon pisum] &gt;gi|1028718107|ref|XP_016662482.1| ABC transporter G fa…	2
LOC111054245	722.699	726.813	660.918	603.01	631.983	627.899	709.72	639.838	893.677	702.784	644.008	647.079	579.627	597.989	645.089	619.746	641.706	659.31	K03113	GO:0003743;GO:0005634;GO:0005737;GO:0006446;GO:0006950;GO:0009048;GO:0044822	eukaryotic translation initiation factor 1 [Drosophila melanogaster] &gt;gi|194748795|ref|XP_001956828.1| uncharacterized protein Dana_GF10123 [Drosophila ananassae] &gt;gi|195011583|ref|XP_001983218.1| GH15775 [Drosophila grimshawi] &gt;gi|195125309|ref|XP_002007123.1| uncharacterized protein Dmoj_GI12554 [Drosophila mojavensis] &gt;gi|195337106|ref|XP_002035171.1| GM14550 [Drosophila sechellia]…	2
LOC111056432	3.83982	3.56923	3.33047	1.87776	2.17025	2.7283	3.19204	4.04468	4.62896	3.2606	3.40673	2.52222	1.65431	2.44579	2.28139	2.83272	3.05358	2.27764	NA	NA	hypothetical protein GE061_01529 [Apolygus lucorum]	2
LOC111052654	45.0038	81.1253	53.3315	30.2184	40.9221	50.5897	21.5472	80.2803	54.5292	52.6763	49.2874	51.8142	36.2159	47.8358	32.086	19.7227	53.6378	32.0435	K13356	GO:0008152	putative fatty acyl-CoA reductase CG5065 isoform X1 [Bombus impatiens] &gt;gi|815916548|ref|XP_012243425.1| putative fatty acyl-CoA reductase CG5065 isoform X1 [Bombus impatiens] &gt;gi|1366114357|ref|XP_024224774.1| putative fatty acyl-CoA reductase CG5065 isoform X1 [Bombus impatiens]	2
LOC120351790	0	0.447851	0.66338	0.276984	0	0.129045	0	0.293368	1.19553	0.211778	0.358716	0	0.313595	0	0.419451	0.159131	0	0.513166	K22919	GO:0004930;GO:0007186;GO:0016021	G-protein coupled receptor 52 [Photinus pyralis] &gt;gi|1755122121|gb|KAB0792563.1| hypothetical protein PPYR_14522 [Photinus pyralis]	2
LOC111060076	0.211345	0.564003	0.60148	0.504775	0	0	0.138601	0.679307	1.02336	0.400211	0.274198	0.133327	0.122134	0.125368	0.251126	0	0.191917	0.201435	K22919	GO:0004930;GO:0007186;GO:0016021	putative G-protein coupled receptor 52 [Zootermopsis nevadensis]	2
LOC120351795	0.051421	0.117002	0.0488	0	0.03181	0	0.199654	0	0.146496	0	0	0	0	0	0.072448	0	0	0	NA	NA	NA	2
LOC120351989	21.1426	25.5162	22.3008	22.9204	16.1456	0	14.7215	19.981	24.4185	0	0	13.9283	0	0	19.4978	0	18.7828	20.1629	NA	NA	NA	2
LOC120351802	2.74799	3.30163	3.34953	2.54301	1.70909	1.59549	1.98782	3.64281	3.69921	2.47529	1.10675	1.53046	1.91901	1.40278	1.43049	2.23098	3.06668	2.16511	NA	NA	NA	2
LOC120351805	1.84644	2.85776	2.00652	1.69744	1.0756	1.18076	2.40769	1.32509	1.62145	0.8506	0.627353	0.694664	0.539804	0.938747	0.759901	0.483299	0.998838	0.497453	NA	NA	NA	2
LOC111052664	5.05912	5.65225	4.97404	4.42148	4.86186	5.24134	4.75612	4.50188	6.64463	5.06165	5.05377	5.55762	5.50942	4.91134	4.90233	5.02918	4.30681	4.1874	NA	NA	differentially expressed in FDCP 8 homolog isoform X2 [Solenopsis invicta]	2
LOC111044329	86.0704	86.7165	73.4688	53.0618	50.1843	56.5797	64.3799	55.1663	106.235	62.7926	64.1104	62.1677	57.5052	69.0057	63.2834	62.575	65.1652	61.6548	K21772	NA	transcriptional activator protein Pur-beta-B isoform X3 [Acyrthosiphon pisum]	2
LOC111055849	0.461298	0.550624	4.60032	0.22723	0.263296	1.1086	2.72448	2.14872	0.494567	0.565447	0	0.804447	0	0	0	0	0.852525	0.199443	NA	NA	NA	2
LOC111062195	0.21071	0.092008	0	0	0	0	0.235632	0.178348	0	0	0	0.12402	0	0	0.24669	0	0	0	NA	NA	hypothetical protein PF010_g20101 [Phytophthora fragariae]	2
LOC111048798	21.4608	21.9484	25.3107	7.6574	13.1952	16.4781	6.72822	23.3795	39.4846	15.7854	22.3458	17.9157	11.1894	20.469	15.5824	7.47134	11.9298	19.6799	NA	NA	NA	2
LOC111056273	1.97331	2.52917	2.02362	1.37387	2.09307	1.47815	1.28648	1.71227	2.58591	1.42037	1.23281	1.35723	1.45443	1.36829	1.72088	1.72853	1.84436	1.90773	NA	GO:0016020	hypothetical protein GE061_09722 [Apolygus lucorum]	2
LOC111045709	42.6635	50.8321	44.0392	37.5079	36.0591	37.6162	38.3459	38.5112	51.2675	24.5328	30.7147	26.8265	16.7228	41.3166	31.61	28.1337	31.4242	39.6718	K10643	GO:0005488	alpha-protein kinase 1 isoform X2 [Solenopsis invicta]	2
LOC111049933	81.7028	79.0885	75.7821	81.859	74.0099	67.9436	77.0142	79.9679	78.3138	68.2027	76.8404	63.1126	76.0656	73.9768	76.0494	73.9857	75.9989	74.9474	K05012	GO:0005247;GO:0006821;GO:0016021;GO:1903959	hypothetical protein GE061_08960 [Apolygus lucorum]	2
LOC111054306	0.19013	0.233135	0.209872	0.142492	0.238938	0.0892	0.193266	0.098754	0.454591	0.162867	0.031777	0.104678	0.150312	0.169368	0.177149	0.098876	0.061534	0.132149	NA	NA	NA	2
LOC120351854	3.71346	3.17564	2.69843	1.65213	1.70447	3.32941	2.28909	1.38134	5.25846	2.18912	1.15433	1.27127	1.60879	1.79979	2.39842	1.26151	0.91752	1.78369	NA	NA	NA	2
LOC111053695	15.4015	16.3412	15.499	13.8598	13.1755	13.4777	12.4144	16.4193	15.5896	9.93999	12.8778	9.24739	12.0511	12.4325	11.4296	12.3626	12.9149	14.0575	K12396	GO:0006810	hypothetical protein FOCC_FOCC007181 [Frankliniella occidentalis]	2
LOC111058562	7.7504	8.28979	6.57199	5.3307	5.46983	5.62466	6.57029	6.38297	7.24039	6.14605	6.13549	6.03903	5.69891	5.98687	6.35697	6.00534	6.23747	6.9424	K09191	NA	NA	2
LOC120351894	0.158737	0.066637	0.35034	0.120608	0.084338	0	0.096538	0.1307	0.148892	0	0	0	0	0.076515	0.128185	0	0	0	NA	NA	NA	2
LOC111056781	20.3093	20.8595	17.8344	15.9718	15.8882	16.9013	18.537	14.5658	26.6099	16.4763	15.5987	13.3701	13.164	15.5432	14.4796	14.5483	13.6404	15.491	K06272	GO:0004715;GO:0005524;GO:0007229;GO:0018108	integrin-linked protein kinase [Zootermopsis nevadensis] &gt;gi|646702688|gb|KDR11771.1| Integrin-linked protein kinase [Zootermopsis nevadensis]	2
LOC111059392	2.58725	3.11221	5.09215	2.2615	3.36258	3.02171	2.74376	2.09296	5.42185	1.58646	3.15369	3.54459	3.11017	3.82548	2.90357	2.09597	2.32437	1.89259	NA	NA	PREDICTED: FYVE, RhoGEF and PH domain-containing protein 3 [Nasonia vitripennis]	2
LOC111047748	0	0.647768	0	0	0	0	0.604907	0	0	0	0	0	0	0	0	0	0	0	NA	NA	uncharacterized protein LOC111051076 isoform X2 [Nilaparvata lugens]	2
LOC111051967	13.5222	14.4396	14.9046	11.8041	9.74596	9.62872	11.9519	13.571	12.6246	10.6312	15.6304	8.63794	10.1602	10.8209	9.8653	12.6801	11.9375	12.6593	NA	NA	FH1/FH2 domain-containing protein 3 [Apis dorsata]	2
LOC120351944	12.3515	12.6884	12.8889	10.9272	11.213	12.9734	11.7509	9.81202	16.1003	11.0344	9.96668	8.66672	12.6155	12.0866	11.8315	11.3485	11.1026	11.0574	NA	NA	uncharacterized protein LOC110827728 isoform X2 [Zootermopsis nevadensis] &gt;gi|646719709|gb|KDR21727.1| hypothetical protein L798_02784 [Zootermopsis nevadensis]	2
LOC111048309	1.24316	1.06287	1.26358	0.778996	0.781667	1.19576	0.913262	1.02367	1.40493	1.04274	0.520552	1.57625	1.21222	1.26566	0.950683	1.00408	1.04707	0.701376	K03440	NA	Epithelial sodium channel [Cinara cedri]	2
LOC120351953	0.598908	0.587583	0.867507	0.236911	0.382981	0.184341	0.437814	0.469952	0.663838	0.326842	0.350309	0.425743	0.333486	0.216235	0.180396	0.233966	0.208144	0.14717	NA	NA	uncharacterized protein LOC116181770 [Photinus pyralis]	2
LOC120352040	0	0.166136	0.180357	0	0	0	0	0.161939	0	0	0	0	0	0	0	0.108496	0	0	NA	NA	uncharacterized protein LOC115883123 [Sitophilus oryzae]	2
LOC120352109	0.250222	0	0.131263	0	0.151305	0	0	0.172493	0.402678	0	0	0	0	0	0	0	0	0	NA	NA	hypothetical protein RR48_07449 [Papilio machaon]	2
LOC111050741	26.5905	24.9452	24.1529	26.3915	21.1735	20.934	26.4015	24.7309	26.0114	21.2717	22.6271	19.8517	22.7247	21.7825	23.08	21.2083	20.6806	23.0915	K15172	GO:0006355	hypothetical protein FOCC_FOCC001307 [Frankliniella occidentalis]	2
LOC111047333	0.604838	0.733214	0.528724	0.260883	0.330284	0.480161	0.461057	1.08604	0.551397	0.434324	0.499495	0.494215	0.364203	0.269068	0.102474	0.493816	0.240824	0.265285	K23222	NA	uncharacterized protein LOC112846534 [Oreochromis niloticus]	2
LOC111052656	15.4574	18.2278	16.8184	14.1423	13.7792	16.6788	14.8537	13.052	18.527	15.5055	11.843	14.4079	15.4035	15.3494	13.9787	14.3792	14.6173	14.6935	K17928	NA	sorting nexin-16 [Zootermopsis nevadensis] &gt;gi|646714265|gb|KDR18303.1| Sorting nexin-16 [Zootermopsis nevadensis]	2
LOC111043944	1.43166	0.871864	1.17064	0.860715	1.05717	0.331262	1.1879	1.43594	0.530737	0.669406	0.507586	0.468602	0.682161	1.07877	0.441459	0.65432	1.42854	0.683376	NA	NA	inverted formin-2 isoform X2 [Acyrthosiphon pisum]	2
LOC111059621	24.4291	22.5975	21.1028	19.6727	17.1586	17.1699	18.7943	18.9926	23.4353	15.6177	15.0824	14.9217	17.6316	18.6157	14.1193	22.4559	19.7761	17.8433	NA	NA	hypothetical protein GE061_01261 [Apolygus lucorum]	2
LOC111052067	28.3119	29.6926	29.1761	23.8904	23.3432	21.8371	24.3913	25.6964	29.6045	22.8073	25.2623	23.039	23.6524	23.5307	20.9389	25.7857	28.0377	25.5944	K10350	NA	protein zer-1 homolog [Zootermopsis nevadensis] &gt;gi|1227975838|ref|XP_021919416.1| protein zer-1 homolog [Zootermopsis nevadensis] &gt;gi|1227975840|ref|XP_021919417.1| protein zer-1 homolog [Zootermopsis nevadensis] &gt;gi|646716352|gb|KDR19632.1| Zer-1-like protein [Zootermopsis nevadensis]	2
LOC111045726	35.1703	40.7247	34.7562	20.8757	25.3977	28.1658	19.4685	34.4607	51.2689	29.4813	27.0495	23.0026	28.8104	30.631	28.1457	29.0715	31.3594	30.9554	K09057	GO:0003700;GO:0006355;GO:0043565	thyrotroph embryonic factor-like isoform X8 [Apis dorsata]	2
LOC111046879	42.0559	40.3718	40.0407	35.7401	31.1383	35.5833	34.1124	44.2484	50.4315	43.6671	45.4164	36.2195	27.9114	33.6869	31.1748	27.0638	36.4626	34.281	NA	NA	SH3 domain-containing protein C23A1.17 isoform X1 [Zootermopsis nevadensis] &gt;gi|646714262|gb|KDR18300.1| hypothetical protein L798_07794 [Zootermopsis nevadensis]	2
LOC120352072	6.54169	5.60508	4.67422	4.51025	5.12522	2.52999	4.70157	3.93537	7.16108	3.96944	3.81718	2.42842	4.42777	3.76839	3.14191	4.73759	2.78451	3.99671	NA	GO:0016491	hypothetical protein DOY81_010774 [Sarcophaga bullata]	2
LOC111044005	0.668851	0.416434	0	0.485586	0	0.197751	0.327336	0.318017	0.404671	0	0.456426	0	0.321125	0.279287	0.148025	0.19479	0.502754	0	K09366	GO:0003700;GO:0005634;GO:0006355;GO:0043565	inhibitory POU protein isoform X3 [Manduca sexta]	2
LOC111057421	16.8095	19.7195	18.0874	15.6528	13.3844	11.7797	14.5838	15.7818	20.4572	9.76261	12.8613	11.1548	12.2973	14.6722	11.9923	18.4006	12.7666	15.088	K16578	NA	CLIP-associating protein 1 [Zootermopsis nevadensis]	2
LOC111054968	62.7262	67.8462	64.2246	57.8451	58.3666	51.7687	61.8321	65.3596	69.2272	58.6244	60.476	55.3782	56.3086	61.2233	51.2197	60.2527	65.5383	58.449	K25824	GO:0016020	Protein BAT5 [Zootermopsis nevadensis]	2
LOC111059676	0.195712	0	0	0	0	0	0	0.15131	0	0	0	0	0	0	0	0	0	0	NA	NA	Thyroid peroxidase precursor, putative [Pediculus humanus corporis] &gt;gi|212516942|gb|EEB18896.1| Thyroid peroxidase precursor, putative [Pediculus humanus corporis]	2
LOC111050753	160.945	183.601	179.934	157.533	156.645	157.196	161.74	165.039	184.808	157.48	181.625	141.946	145.328	168.189	143.887	152.659	148.863	177.825	NA	GO:0046872	LIM domain and actin binding protein [Frankliniella occidentalis]	2
LOC111051102	19.3181	20.8686	20.4046	11.5274	11.211	10.9245	12.5664	16.0515	21.1445	11.427	11.4711	8.46124	9.36719	11.3898	10.1828	13.039	12.9461	12.8901	NA	NA	Titin [Zootermopsis nevadensis]	2
LOC111061709	12.6997	14.8465	12.8021	11.77	12.069	11.4064	14.58	14.4483	12.0463	12.0654	13.4923	11.9663	11.888	12.4018	12.24	11.0835	12.2481	12.7066	K21843	NA	hypothetical protein GE061_19956 [Apolygus lucorum]	2
LOC120348876	1.51135	2.08992	2.0631	1.03461	1.115	1.33715	1.13486	1.49845	2.22857	1.51287	1.45399	1.2877	0.903615	1.49828	1.10074	1.30109	1.27577	1.28044	K22037	GO:0005886;GO:0005921;GO:0006811;GO:0016021	GH17771, partial [Drosophila grimshawi] &gt;gi|193896262|gb|EDV95128.1| GH17771 [Drosophila grimshawi]	2
LOC111051621	23.0775	37.7346	26.9294	16.1118	21.4139	26.147	11.5599	45.6456	28.8817	28.326	27.3304	22.9	12.159	22.1453	13.0191	5.70084	19.6757	13.3634	NA	NA	nose resistant to fluoxetine protein 6 [Acyrthosiphon pisum]	2
LOC111059083	4.0926	4.18184	4.00466	2.7418	2.69129	2.99682	3.2561	2.86697	5.44653	3.55884	2.42489	3.44325	2.5209	3.86508	3.18458	3.50652	3.45836	3.34059	K07881	GO:0003924;GO:0005525;GO:0005622;GO:0006886;GO:0006913;GO:0007264;GO:0008152;GO:0016020	ras-related protein Rab-4B [Zootermopsis nevadensis] &gt;gi|646712526|gb|KDR17258.1| Ras-related protein Rab-4B [Zootermopsis nevadensis]	2
LOC111052745	4.95092	4.70084	4.58808	4.71589	3.37213	3.50591	4.85334	4.2244	5.04685	3.35974	3.15323	3.07212	2.71511	3.49844	3.54874	3.56894	3.83537	3.72126	K09191	NA	NA	2
LOC111048993	341.993	347.992	346.106	298.737	286.997	333.043	254.495	234.974	497.539	292.053	239.159	329.433	288.57	353.866	288.823	311.121	295.003	297.025	NA	NA	microtubule-associated protein Jupiter-like isoform X1 [Zootermopsis nevadensis] &gt;gi|646710100|gb|KDR15720.1| Microtubule-associated protein Jupiter [Zootermopsis nevadensis]	2
LOC111056335	6.16269	4.1167	5.22692	5.11198	4.31816	3.00541	4.94713	5.41478	4.72006	2.93901	3.87265	2.57375	3.42722	3.09581	3.40809	3.27585	3.45908	3.33675	K05088	GO:0004672;GO:0016310	Proto-oncogene tyrosine-protein kinase ROS [Zootermopsis nevadensis]	2
LOC111045666	27.6556	26.304	25.3321	21.4006	19.4397	20.4403	21.1258	22.9178	22.7292	19.0145	21.0488	14.9345	19.3328	19.0989	17.647	21.1149	20.4685	22.2046	K07126	NA	hypothetical protein GE061_14789 [Apolygus lucorum]	2
LOC120352551	19.4038	21.8616	12.7614	10.8331	11.7741	10.915	11.2293	19.9471	12.3871	10.1419	15.0898	10.6845	9.90023	10.637	10.3027	12.9129	9.64761	8.22378	NA	GO:0005488	adrenodoxin [Culex quinquefasciatus] &gt;gi|167869695|gb|EDS33078.1| adrenodoxin [Culex quinquefasciatus]	2
LOC111051322	4.02394	4.99945	4.36729	2.68402	3.2264	3.50734	3.26309	4.2184	5.17057	3.06437	1.75239	2.69226	2.74768	3.88627	2.19803	3.08049	3.46785	3.62059	K08991	NA	crossover junction endonuclease MUS81 [Zootermopsis nevadensis] &gt;gi|1227990714|ref|XP_021927109.1| crossover junction endonuclease MUS81 [Zootermopsis nevadensis] &gt;gi|646710104|gb|KDR15724.1| Crossover junction endonuclease MUS81 [Zootermopsis nevadensis]	2
LOC111051325	2.4224	2.62987	2.0848	1.39239	1.68641	1.66728	2.14617	1.75253	2.53178	1.93414	1.26051	1.50836	1.69576	1.55353	1.72175	1.58069	1.76031	2.2157	NA	NA	NA	2
LOC111051323	4.9778	5.14997	5.44897	4.76039	4.20491	5.73052	4.39182	5.47381	5.71539	4.46004	4.5487	4.12251	5.4857	4.36764	4.8416	4.25901	5.03123	4.92018	K01887	GO:0006412;GO:0016874	probable arginine--tRNA ligase, mitochondrial isoform X1 [Zootermopsis nevadensis] &gt;gi|646706126|gb|KDR13513.1| putative arginyl-tRNA synthetase, mitochondrial [Zootermopsis nevadensis]	2
LOC111060239	20.13	19.0611	16.6341	13.3774	15.0647	13.2788	16.4517	18.6039	21.9022	13.6502	11.6829	14.97	12.1147	15.0468	12.7491	14.2692	18.2804	13.9752	NA	NA	coiled-coil domain-containing protein 149 isoform X1 [Solenopsis invicta]	2
LOC111045081	7.68149	11.4314	8.54821	5.48944	7.19585	6.20681	4.18728	11.8656	9.81862	7.52761	7.56304	6.38117	6.06539	9.8265	5.8775	4.87717	6.27512	6.90622	NA	GO:0005576;GO:0006030;GO:0008061	Cuticle Protein CPAP1 [Halyomorpha halys]	2
LOC111051833	56.7983	75.4063	75.9896	41.9637	50.554	56.0156	35.7649	47.0423	103.286	55.9799	44.1242	63.4383	41.7153	63.2951	45.6681	45.3122	48.5755	50.0153	K09185	GO:0005488	hormone receptor 4 isoform X1 [Acyrthosiphon pisum]	2
LOC120352296	0.160056	0.113326	0.216818	0.053339	0	0.064648	0.160978	0.300444	0	0	0	0	0	0	0	0	0	0	NA	NA	uncharacterized protein LOC116173493 [Photinus pyralis]	2
LOC111054601	3.99019	5.97426	4.6009	2.51638	2.71068	4.1105	2.63238	3.43943	9.41378	1.99955	1.00616	1.17172	1.99939	1.03746	1.52103	1.61562	1.32042	1.81004	NA	NA	NA	2
LOC111058616	2.96415	5.08344	4.25916	1.18849	1.65502	2.38384	2.26977	2.64975	4.23495	0.558664	0.571193	0.320358	1.28277	1.05452	1.49204	0.793146	0.996567	1.26654	NA	NA	NA	2
LOC111054734	1.03649	1.08651	0.871948	0.607399	0.297977	0.654555	1.15935	0.828143	1.10999	0.158125	0.361075	0.088953	0.28631	0.201176	0.211615	0.329792	0.137692	0.255796	NA	NA	NA	2
LOC111054263	84.5122	128.091	75.9054	67.4486	73.1436	58.2392	54.85	102.26	115.939	62.1322	51.7543	41.5005	36.1514	50.6054	46.1429	25.2739	47.1163	42.6029	NA	NA	PREDICTED: chondroitin proteoglycan-2-like [Acromyrmex echinatior] &gt;gi|1070150003|ref|XP_018339368.1| PREDICTED: chondroitin proteoglycan-2-like [Trachymyrmex septentrionalis]	2
LOC111054268	557.482	637.066	486.768	395.702	513.949	425.886	403.902	787.938	624.312	638.982	596.258	558.84	444.499	492.826	341.871	336.422	432.111	409.751	NA	GO:0005576;GO:0006030;GO:0008061	protein obstructor-E isoform X1 [Bombus impatiens]	2
LOC111058860	9.24244	9.60975	9.22109	8.10523	6.76852	7.0754	7.94126	9.09031	10.7521	6.19128	6.64324	5.81536	6.44212	6.99836	7.1331	4.55499	7.18215	6.57741	K14409	NA	protein SMG7-like [Zootermopsis nevadensis] &gt;gi|646713941|gb|KDR18090.1| Protein SMG7 [Zootermopsis nevadensis]	2
LOC111061018	0.24454	0.367471	0	0.087602	0	0.111926	0.22192	0.112679	0.133909	0	0	0	0	0	0.11998	0	0.193723	0	NA	NA	Protein CBG25579 [Caenorhabditis briggsae]	2
LOC111057185	37.3656	40.373	43.8915	25.3563	39.3398	28.6379	27.1341	65.9153	39.3807	47.3854	35.7168	47.6258	22.6475	33.165	25.2312	28.9065	30.3015	23.9893	NA	NA	cuticle protein 19.8 [Bombus impatiens]	2
LOC111048365	19.7294	24.4695	22.5425	11.2445	17.5432	16.3336	9.29179	25.5178	27.4403	17.2987	18.5553	16.5448	8.5787	13.7652	12.0854	5.97833	14.6315	10.651	NA	NA	uncharacterized protein LOC105193168 [Solenopsis invicta]	2
LOC111046376	9.84362	9.10534	10.1258	7.39834	6.21325	6.45916	8.10084	9.31838	14.8637	7.1687	5.0976	6.6855	5.13126	7.49722	7.05676	7.55676	9.28164	6.67268	K25138	NA	hypothetical protein GE061_17468 [Apolygus lucorum]	2
LOC111043970	6.70778	11.1444	11.1767	6.25509	6.20391	6.65387	4.81226	14.1027	9.34088	9.16388	7.98624	9.20281	5.53924	9.67172	4.60012	2.41491	8.76641	4.03817	NA	NA	NA	2
LOC111051412	12.1255	13.1068	12.1569	12.5674	10.7038	8.58058	12.2405	12.3782	12.651	9.9846	11.7436	7.92677	10.4995	10.4538	10.0866	10.038	10.3971	10.6007	K10595	GO:0003824;GO:0046872	hypothetical protein GE061_20288 [Apolygus lucorum]	2
LOC111059101	11.4276	11.3293	11.9225	7.55839	9.42375	11.6106	7.38488	11.3521	13.858	7.79542	10.7106	9.53461	7.21424	11.021	8.70713	6.031	9.09511	9.96283	NA	NA	organic cation transporter protein-like [Zootermopsis nevadensis] &gt;gi|646721624|gb|KDR22902.1| Organic cation transporter protein [Zootermopsis nevadensis]	2
LOC111062944	8.92585	9.31709	8.84504	8.09949	7.77637	5.77946	7.77838	8.43522	10.4848	6.28274	8.35609	5.81314	7.94809	7.83857	8.66535	7.64388	7.53022	8.33452	K18025	GO:0016311;GO:0016791	tyrosine-protein phosphatase non-receptor type 14 [Zootermopsis nevadensis] &gt;gi|1227984675|ref|XP_021923989.1| tyrosine-protein phosphatase non-receptor type 14 [Zootermopsis nevadensis] &gt;gi|1227984677|ref|XP_021923990.1| tyrosine-protein phosphatase non-receptor type 14 [Zootermopsis nevadensis] &gt;gi|1227984679|ref|XP_021923991.1| tyrosine-protein phosphatase non-receptor type 14 [Zooter…	2
LOC111053941	0.177639	0.016082	0	0	0	0	0	0.097342	0	0	0	0	0	0	0	0	0	0	NA	NA	NA	2
LOC111056423	0.326171	0.473643	0.229314	0	0	0.190697	0	0	0.634354	0	0	0	0	0	0.079646	0	0.189156	0	NA	NA	NA	2
LOC120348861	35.9687	46.7771	35.42	28.6937	34.3814	23.1503	32.6175	49.3113	24.1538	35.0292	37.3559	30.7281	19.3849	28.2765	17.3601	15.8251	26.372	17.3456	NA	GO:0042302	hypothetical protein GE061_17581 [Apolygus lucorum]	2
LOC111062900	10.0665	10.3873	9.27101	8.60569	7.28282	6.49888	10.6081	6.51975	11.7375	8.52498	8.64636	7.06879	9.0723	9.34713	8.90598	8.09462	7.0236	8.72481	K07432	GO:0003824;GO:0005488;GO:0044267	uncharacterized protein LOC100740735 [Bombus impatiens] &gt;gi|815905630|ref|XP_012238672.1| uncharacterized protein LOC100740735 [Bombus impatiens]	2
LOC120348869	8.28751	8.11694	10.1726	3.17218	2.10915	3.10192	7.34665	5.33209	5.82833	2.07701	3.00557	0.997728	2.86491	1.98063	3.37425	3.02103	2.44211	2.12667	NA	NA	NA	2
LOC111061935	0.093522	0.316182	0.552922	0	0.25	0.262086	0.172572	0.133918	0.541865	0.295514	0.311641	0.171731	0.307708	0.089677	0.329015	0	0.171499	0.264701	NA	NA	PREDICTED: uncharacterized protein LOC100680066 isoform X2 [Nasonia vitripennis]	2
LOC120352415	0.28098	0	0	0	0	0	0	0.387931	0	0.278263	0	0	0	0	0	0	0	0	NA	NA	protein ANTAGONIST OF LIKE HETEROCHROMATIN PROTEIN 1-like [Sitophilus oryzae]	2
LOC111058910	21.2018	21.032	22.6384	17.8394	17.8043	20.337	22.0462	20.4441	22.8082	15.2056	19.9935	18.2268	18.3772	19.9537	16.6153	20.1712	16.1772	20.831	K24634	NA	hypothetical protein GE061_18807 [Apolygus lucorum]	2
LOC120352432	0.462924	0.310357	0	0.098018	0.217604	0	0.098424	0.273687	0.248078	0	0.15594	0.3208	0.182023	0	0	0.330938	0	0	NA	NA	NA	2
LOC120352427	3.54819	3.91879	3.15768	3.70668	2.87683	2.2675	3.6458	2.8913	3.09193	3.17639	2.3166	2.17848	2.92824	3.044	2.83772	2.53072	2.4599	2.55174	K10394	GO:0000166;GO:0015630;GO:0043234;GO:0044430	kinesin-like protein KIF3A [Zootermopsis nevadensis] &gt;gi|646710065|gb|KDR15685.1| Kinesin-like protein KIF3A [Zootermopsis nevadensis]	2
LOC111053895	12.3088	9.08263	9.5287	8.80364	7.70589	7.43677	10.6307	8.95626	11.2742	7.68019	10.1347	9.86137	8.53094	9.61186	9.6012	8.0968	9.06616	9.31603	K07232	NA	putative potassium antiporter CHAC-1 [Danaus plexippus plexippus]	2
LOC111045849	40.5092	37.7324	34.3748	35.7384	32.0859	29.8212	40.2761	34.8447	42.7078	32.9864	40.1178	31.1463	34.8612	38.1829	34.4773	34.1327	33.205	35.5594	K11653	NA	hypothetical protein GE061_19824 [Apolygus lucorum]	2
LOC120352465	4.83137	5.45389	5.48979	2.13706	3.25666	2.78551	2.26465	6.53195	7.27195	5.36871	3.589	4.67122	2.97384	4.32408	4.28922	3.28269	4.02501	3.00993	NA	NA	protein obstructor-E [Zootermopsis nevadensis] &gt;gi|646708276|gb|KDR14644.1| hypothetical protein L798_10751 [Zootermopsis nevadensis]	2
LOC111059372	252.443	308.356	246.463	196	217.021	234.058	192.629	351.815	365.97	286.069	196.456	248.88	172.012	215.5	143.967	138.808	189.146	139.057	NA	GO:0005576;GO:0006030;GO:0008061	chitin binding peritrophin-A, putative [Pediculus humanus corporis] &gt;gi|212514415|gb|EEB16743.1| chitin binding peritrophin-A, putative [Pediculus humanus corporis]	2
LOC120352469	0.297532	0.065036	0.1338	0.139182	0	0.279453	0.179066	0.206007	0.269381	0.045426	0.199593	0	0.107361	0.213003	0.216762	0.181995	0	0.116183	NA	NA	hypothetical protein AVEN_140598_1 [Araneus ventricosus]	2
LOC120352470	0.225645	0.375706	0.286017	0.205921	0.178667	0	0.330933	0.384516	0.20138	0.045811	0	0	0.187531	0	0	0	0	0.055554	NA	NA	Reverse transcriptase domain [Cinara cedri]	2
LOC111047944	22.6744	22.2774	20.7186	16.2561	21.3522	14.5074	20.4873	35.2644	18.2824	18.9675	19.4917	14.2707	21.7043	17.2253	14.928	20.0362	20.8035	17.2595	NA	GO:0016787	Lysozyme [Frankliniella occidentalis]	2
LOC111058831	4.19077	5.25238	5.60258	3.60344	3.86449	3.04414	4.76399	4.21325	4.6184	2.94377	2.72791	2.43178	4.16273	3.67485	3.52098	3.3088	4.01372	4.38224	K21956	GO:0005764;GO:0005794;GO:0007601;GO:0010506	transmembrane protein, putative [Ixodes scapularis]	2
LOC111056455	49.4475	58.6914	59.8483	39.6917	44.7081	39.225	47.9206	65.9376	50.2356	45.7707	54.286	42.2995	38.3194	51.9687	39.6529	45.0242	52.014	43.8956	K22747	GO:0005488	hypothetical protein GE061_18868 [Apolygus lucorum]	2
LOC111056458	5.13526	5.65857	5.79687	4.78486	5.35249	3.67871	4.12497	5.68344	5.22054	2.65939	4.43263	3.14758	4.12578	3.67063	3.89411	4.04092	4.95862	3.73934	K20281	NA	GRIP and coiled-coil domain-containing protein 1 [Zootermopsis nevadensis]	2
LOC120352238	0.122496	0	0.089075	0	0.136203	0	0	0.058115	0.177419	0	0	0.039251	0.119815	0.114939	0	0	0	0.033544	NA	NA	putative leucine-rich repeat-containing protein DDB_G0290503 [Diaphorina citri]	2
LOC111064441	2.8093	2.7374	2.44745	1.54667	2.20707	1.82755	1.93479	2.66754	2.64208	1.20356	2.35132	1.02052	2.00191	1.77407	2.14241	1.8972	1.7673	2.15226	K08735	GO:0000228;GO:0000400;GO:0000403;GO:0000404;GO:0000406;GO:0000710;GO:0003684;GO:0006301;GO:0006302;GO:0006311;GO:0008094;GO:0010165;GO:0010224;GO:0031573;GO:0032137;GO:0032138;GO:0032301;GO:0032302;GO:0042771;GO:0043570;GO:0045128	hypothetical protein FOCC_FOCC012985 [Frankliniella occidentalis]	2
LOC120352255	1.1969	1.00165	1.00404	0.835335	0.451969	0.558936	0.842325	1.23624	1.28876	0.999837	0.633971	0.644297	0.502481	0.865641	0.835623	0.961268	0.607576	0.888547	K16747	NA	hypothetical protein FOCC_FOCC016086 [Frankliniella occidentalis]	2
LOC120352802	12.5293	14.6973	12.9306	11.3329	9.54416	4.73455	8.6432	12.5494	13.7753	6.78238	7.73796	4.68381	7.8258	8.49439	7.92037	8.10464	6.76965	8.19003	NA	GO:0007015;GO:0030674;GO:0051015	protein singed [Nilaparvata lugens]	2
LOC111064315	4.34146	5.14765	4.73732	4.30674	3.92494	2.46789	3.81391	4.84344	3.72707	2.88703	4.6578	2.49219	3.4051	3.98746	3.41961	3.60021	4.49296	3.74737	K09191	NA	NA	2
LOC111051004	183.567	185.442	205.912	177.26	181.144	173.121	180.944	200.639	204.916	197.991	178.886	195.772	145.597	157.75	148.051	193.821	171.686	160.822	K22762	NA	uncharacterized protein LOC100748160 isoform X4 [Bombus impatiens]	2
LOC111050838	44.8549	41.5599	44.1739	46.9904	37.0443	42.3337	45.9825	44.5159	44.1054	38.5942	44.6868	37.723	41.115	44.51	43.6823	38.0455	41.2192	41.3741	K12825	NA	splicing factor 3A subunit 1 [Nilaparvata lugens]	2
LOC111055718	8.75154	7.81008	6.89791	6.75471	7.18792	7.24667	7.70389	6.04836	8.17044	7.75149	6.17084	6.21336	7.58841	7.16162	6.2306	6.58722	6.2411	7.14428	K01283	GO:0004180;GO:0006508;GO:0008237;GO:0008241;GO:0016020;GO:0046872	hypothetical protein GE061_00985 [Apolygus lucorum]	2
LOC111050683	31.2653	36.1517	31.0802	27.4624	26.4458	24.9928	26.2049	32.8213	37.6006	25.1882	33.1646	21.8672	24.3649	26.9577	23.5767	24.4331	24.3107	28.3993	K10361	GO:0000166;GO:0005856	unconventional myosin-XV isoform X2 [Halyomorpha halys]	2
LOC111048005	43.2633	46.6683	46.3851	45.3713	36.0365	38.0999	45.7201	47.6397	44.644	35.9302	49.3859	34.4632	40.5059	39.92	37.1802	36.5818	39.2012	40.6464	K03006	GO:0003677;GO:0003899;GO:0005665;GO:0006366	DNA-directed RNA polymerase II subunit RPB1 [Nilaparvata lugens]	2
LOC111064424	21.3191	27.2787	22.5085	11.3468	16.3984	18.2982	9.07936	24.6844	32.7064	15.4981	14.1263	18.1068	15.0882	21.9125	13.5896	12.0326	18.4953	18.0683	K08040	GO:0046983	Class A basic helix-loop-helix protein 15 [Zootermopsis nevadensis]	2
LOC120352657	1.79506	2.04591	1.56116	1.21548	1.35747	0.837978	1.34147	1.0118	1.88615	1.19823	0.848273	0.747817	0.974422	0.988964	1.08531	1.07387	1.00256	1.08578	NA	NA	LOW QUALITY PROTEIN: uncharacterized protein LOC112905415 [Agrilus planipennis]	2
LOC111055497	0.919308	0.964216	0.837742	0.459411	0.788391	0.706946	0.686119	0.596753	0.876046	0.661659	0.559949	0.590986	0.413395	0.305721	0.470583	0.741269	0.695302	0.483699	K22984	NA	NA	2
LOC120352660	0.184857	0	0	0	0	0	0.081064	0	0.205417	0.096022	0	0	0	0	0	0	0	0	NA	NA	NA	2
LOC111047114	2.03881	3.61883	2.43209	1.21704	2.35916	2.30898	1.14263	1.99824	5.40199	1.59047	2.23431	2.26117	1.28406	1.53569	1.80926	1.35581	1.20173	1.08187	NA	NA	Haemolymph juvenile hormone binding [Cinara cedri]	2
LOC111044887	1725.34	2448.69	1664.73	1022.94	1334.7	1299.67	709.475	3298.15	1297.42	2223.49	1495.82	1967.73	1076.76	1550.72	808.027	430.377	1433.47	561.961	NA	NA	NA	2
LOC111046250	1.1177	1.23259	1.20709	0.517671	1.05097	1.25215	0.912622	1.12929	1.77598	0.93488	0.735256	0.687404	0.759011	0.699225	1.05613	0.939257	0.511692	0.7772	NA	NA	hypothetical protein AVEN_36703_1 [Araneus ventricosus]	2
LOC111049892	2.58833	2.6497	3.07752	1.87654	2.06336	2.89438	3.32342	2.88853	2.4803	2.42717	1.55906	3.3264	2.11668	2.1525	3.49469	1.37292	2.18882	2.29823	NA	NA	piggyBac transposable element-derived protein 3-like [Ixodes scapularis]	2
LOC111049906	32.9247	44.8456	38.456	25.377	32.8307	23.432	26.4984	41.0148	43.5554	32.7333	38.7799	30.6498	26.7139	32.3727	24.3402	27.6753	29.5949	35.1069	NA	NA	hypothetical protein GE061_06575 [Apolygus lucorum]	2
LOC111043798	495.457	739.419	483.389	314.653	365.968	472.786	176.35	907.706	422.166	699.069	384.553	559.193	302.622	473.554	257.674	88.7146	447.247	176.913	NA	NA	NA	2
LOC111059716	4.408	4.07247	4.05117	3.25338	2.79075	3.16001	3.44328	3.75264	4.43867	2.18059	1.93328	3.55007	2.54316	3.49808	3.09437	2.91542	3.71783	4.01309	K22858	NA	protein KIAA0556-like [Nilaparvata lugens]	2
LOC111055728	91.3348	115.695	97.2192	58.3725	71.616	66.3432	53.8186	132.564	91.6802	84.2336	96.8572	69.0212	68.3411	84.3869	55.5562	67.707	76.8547	67.9433	K01183	GO:0005615;GO:0005975;GO:0006032;GO:0008061;GO:0008843;GO:0009617	probable chitinase 10 isoform X1 [Solenopsis invicta]	2
LOC111051083	2.3756	4.06695	1.60151	0.83197	0.778425	1.07213	0.39861	2.79583	3.07853	0.967126	3.18878	0.510713	0.393186	2.1786	0.940775	0.432951	2.22362	1.46959	NA	NA	uncharacterized protein LOC724393 [Apis mellifera]	2
LOC120352725	0	0	0.128279	0	0.062882	0	0	0.02045	0.06338	0	0.025005	0	0.01964	0	0.025056	0	0.026043	0	NA	NA	NA	2
LOC111064555	54.7296	64.9782	65.214	42.8214	57.8697	50.8468	43.2852	68.4328	59.3457	56.9955	61.3299	49.054	33.0434	52.6774	36.25	31.6712	41.1205	43.3182	K11140	NA	putative APN-2 [Nilaparvata lugens]	2
LOC111044781	124.093	129.076	122.315	49.9101	46.6739	36.8949	104.362	93.2442	117.768	90.8312	144.476	91.9436	45.0956	35.1655	33.4372	76.2933	68.2895	51.3086	K14708	GO:0008271;GO:0016021;GO:1902358	sodium-independent sulfate anion transporter [Acyrthosiphon pisum]	2
LOC111044949	6.64536	7.29772	6.3389	5.93694	4.69029	6.22057	5.68804	4.52399	9.01891	4.89128	5.04069	4.49755	5.62406	6.10126	5.85135	5.54447	4.84422	5.72762	K24478	NA	hypothetical protein GE061_08008 [Apolygus lucorum]	2
LOC120352749	0.418285	0.310823	0.14451	0.09519	0.100135	0.216792	0	0.053473	0.567655	0.189738	0	0.148806	0.149333	0	0	0.241953	0.045482	0.271877	K22984	NA	Odorant receptor 80 [Halyomorpha halys]	2
LOC120352750	0.32296	0.609561	0	0	0	0.260516	0.318073	0	0.468296	0	0.127876	0.132712	0	0.102752	0	0	0	0	NA	NA	NA	2
LOC111055102	3.20273	1.83699	1.49126	1.41764	1.59473	1.12725	2.66617	1.502	2.2421	1.13547	0.822163	1.30143	0.596843	0.993629	1.33727	0.723538	0.750289	0.296598	K23222	NA	protein ALP1-like [Acyrthosiphon pisum]	2
LOC111044197	0.746672	0.961162	1.41808	0.620327	0.362269	0.551668	0.418884	0.642408	1.15543	0.527247	0.476313	0.256561	0.234048	0.617547	0.372635	0.231685	0.558676	0.177239	NA	NA	NA	2
LOC111043403	3.56293	4.11348	6.28226	4.14606	4.06182	3.47604	6.13699	2.04551	6.49133	4.07987	3.35573	6.69386	3.5091	2.69945	2.19646	5.62002	3.03824	3.88171	K01052	NA	lipase 1-like [Nilaparvata lugens]	2
LOC120352764	1.43645	2.13601	2.16929	1.04849	0.965801	0.413351	0.93567	1.85359	1.04326	0.274329	0.426749	0.279713	0.441951	0.533429	0.300704	1.00324	0.375891	0.979131	NA	NA	NA	2
LOC120352771	5.3973	6.63813	6.61062	5.31207	5.05244	4.40371	4.99726	6.54616	6.45227	3.74282	5.14014	3.561	3.54195	4.40602	3.36251	3.63222	4.08618	4.37681	NA	NA	LOW QUALITY PROTEIN: aminopeptidase N-like [Nilaparvata lugens]	2
LOC111048689	7.9067	8.22413	7.43722	6.39314	5.74029	6.85312	5.29891	7.56318	9.4218	7.63396	7.67567	6.39118	6.24941	8.93603	5.76955	6.59766	6.36965	7.01616	NA	NA	mucin-12-like [Nilaparvata lugens] &gt;gi|1233177850|ref|XP_022190310.1| mucin-12-like [Nilaparvata lugens]	2
LOC120352782	5.26366	3.97738	5.21534	2.81359	2.908	3.77352	2.25874	4.53265	4.79787	1.9977	2.56147	2.88103	2.65057	2.77533	3.09497	3.82729	3.05144	3.78735	NA	NA	uncharacterized protein LOC111044172 [Nilaparvata lugens]	2
LOC111059325	1.35257	2.35092	2.00003	1.52131	1.69307	1.22121	1.77201	1.90508	1.16399	0.68539	1.64859	1.41133	1.39506	1.60469	1.31354	2.0998	1.08845	0.739778	NA	GO:0004672;GO:0005524;GO:0006468	dual specificity mitogen-activated protein kinase kinase 4-like [Nilaparvata lugens]	2
LOC120352988	4.35387	5.11033	4.44793	1.44951	1.88902	1.64103	5.53559	4.87324	9.86971	0.397524	0.691124	0.621393	0.926789	0.6822	0.552565	0.611265	0.402424	1.23476	NA	NA	uncharacterized protein LOC111051414 [Nilaparvata lugens]	2
LOC111055435	45.6262	51.6636	46.7699	33.7453	29.1219	28.3842	47.8815	46.605	60.5766	18.084	31.8423	15.1151	31.4885	32.4878	25.5663	34.3823	30.8676	33.2395	NA	NA	uncharacterized protein LOC111054806 [Nilaparvata lugens]	2
LOC111062740	4.40584	9.75173	4.69143	1.37046	1.05527	1.92234	5.19333	5.50225	11.1867	0	0.660517	0	0	0.867181	0	1.1478	0.443831	0	NA	NA	uncharacterized protein LOC111062740 [Nilaparvata lugens]	2
LOC111061099	5.56257	7.37745	8.38858	2.61783	2.31602	2.70298	5.4706	10.1673	7.05592	0.650716	0	0	0.176366	0	0	0	0	0	NA	NA	NA	2
LOC120353115	0.097037	0.573684	0	0	0	0.137268	0	0.50711	0	0	0	0	0	0	0	0.203261	0	0	NA	NA	uncharacterized protein LOC111053562 [Nilaparvata lugens]	2
LOC111047665	3.1056	2.96203	1.77744	1.43222	1.03829	1.44019	2.28177	1.99743	3.96132	1.76492	1.30817	1.21258	1.99401	2.58162	1.8094	1.41959	1.67384	1.32255	NA	NA	predicted GPI-anchored protein 58 [Nilaparvata lugens]	2
LOC111051870	0.653491	0.863706	0.934732	0.404045	0.221532	0.631441	0.858693	0.849983	1.13357	0.152034	0.803849	0.049559	0.719944	0.233473	0.649599	0.133726	0.740597	0.411811	NA	NA	uncharacterized protein LOC111051870 [Nilaparvata lugens]	2
LOC111062730	1.4792	1.2592	1.47806	0.878432	1.10483	1.07055	1.67626	1.6604	1.62305	0.631457	1.10054	0.957685	1.20768	1.38168	1.33477	0.945638	1.31655	1.01672	K06774	NA	lachesin-like isoform X1 [Cimex lectularius]	2
LOC120353052	1.18331	1.1185	0.985694	0.223985	0.230572	0.472115	1.13374	0.866702	2.25446	0.094455	0.031803	0.271406	0.190337	0.233068	0.187401	0.341502	0.319461	0.223042	NA	NA	uncharacterized protein LOC111053061 [Nilaparvata lugens]	2
LOC120353053	0.87133	6.94159	0	0	2.90452	0	0	4.86414	0	0.278312	0	0	0.167384	5.54912	0.732617	0	0.775742	0.185309	NA	NA	NA	2
LOC111053501	3.93113	4.33423	4.54774	3.33233	2.18846	1.76667	3.00034	4.78665	5.34666	1.34254	2.51277	1.44386	3.25463	2.53961	2.80127	3.20089	3.59041	3.03958	NA	NA	uncharacterized protein LOC111053501 [Nilaparvata lugens]	2
LOC120353057	0	0.824793	0.372555	0.252664	0.085888	0.21101	0.655083	0.391722	0.071818	0.317419	0.111774	0.08252	0	0	0	0.201435	0.34807	0	NA	NA	uncharacterized protein LOC111055993 [Nilaparvata lugens]	2
LOC111045045	0.067969	0	0	0	0	0	0.085021	0	0	0	0	0	0	0	0	0	0	0	NA	NA	activity-regulated cytoskeleton-associated protein-like [Nilaparvata lugens]	2
LOC111057722	26.4308	27.7577	25.6617	12.2563	8.2888	9.81211	32.2154	24.6495	32.6844	7.58559	10.4975	8.17437	14.3388	13.3425	11.5177	11.8298	10.4066	9.49332	NA	NA	uncharacterized protein LOC111063918 [Nilaparvata lugens]	2
LOC111061063	3.88337	4.8073	3.42824	2.93831	3.11058	3.03574	3.01833	3.08333	4.68396	2.56875	2.98267	2.62527	3.07081	2.76311	3.16301	3.41993	3.03363	3.70923	NA	NA	hypothetical protein LSTR_LSTR006280 [Laodelphax striatellus]	2
LOC120353066	1.38637	1.32375	1.29925	0.383185	0.169202	0.655109	1.34697	1.28125	2.0285	0.094759	0.331223	0.057519	0.270279	0.401096	0.09134	0.407618	0.467197	0.321509	NA	NA	NA	2
LOC111060911	0.202055	0.142736	0.45551	0.041155	0.161589	0.278265	0.220066	0.12126	0.238551	0.101104	0.116344	0.108785	0.150661	0.155607	0.304882	0.090762	0.100291	0.073564	NA	NA	protein amalgam-like [Nilaparvata lugens]	2
LOC120353073	4.811	7.34497	4.57912	2.49524	2.89134	3.12771	5.88581	4.37482	9.27135	1.97784	1.17806	1.03394	1.50358	1.08723	1.14573	0.96677	1.44251	1.21987	NA	NA	PREDICTED: RNA-directed DNA polymerase from mobile element jockey-like isoform X1 [Amyelois transitella] &gt;gi|913324483|ref|XP_013193562.1| PREDICTED: RNA-directed DNA polymerase from mobile element jockey-like isoform X2 [Amyelois transitella]	2
LOC111059816	1.70649	1.90173	1.85766	0.960444	0.986364	1.43648	1.2016	1.62153	2.67251	0.587508	0.714316	0.523624	1.03333	1.3497	1.1094	1.4242	0.812881	0.978435	NA	NA	uncharacterized protein LOC111052006 [Nilaparvata lugens]	2
LOC111052006	1.50931	2.0007	1.85431	0.897712	1.0774	1.18426	1.88752	1.97604	2.90818	0.416688	0.920209	0.614443	0.764669	0.827139	0.781745	0.752707	0.93177	0.815827	NA	NA	uncharacterized protein LOC111052006 [Nilaparvata lugens]	2
LOC111056207	0.612756	0.459639	0.682482	0.345036	0.507678	0.278523	0.476142	0.454023	0.558054	0.232951	0.188006	0.231269	0.281512	0.303223	0.267641	0.283958	0.364614	0.311258	NA	NA	uncharacterized protein LOC111047782 [Nilaparvata lugens]	2
LOC111057943	14.4123	15.9356	12.7639	14.7869	11.059	8.88706	13.8361	13.8723	12.0792	8.99672	11.9563	7.1249	12.4751	10.528	10.7395	11.5244	10.8275	12.2251	NA	NA	uncharacterized protein LOC100744198 isoform X2 [Bombus impatiens]	2
LOC111051414	6.09331	9.84096	8.18034	3.23371	3.43945	3.06066	10.3971	9.36436	12.5712	0.612261	1.26737	0.974437	1.67179	1.36981	0.936518	1.00578	1.06415	1.09262	NA	NA	uncharacterized protein LOC111051414 [Nilaparvata lugens]	2
LOC120353092	0.26127	0.160737	0	0.065871	0	0	0	0	0.582264	0	0	0	0	0	0	0	0	0	NA	NA	uncharacterized protein LOC111053562 [Nilaparvata lugens]	2
LOC120353099	2.59544	3.46243	2.21099	0.887185	1.36987	0.849035	4.10024	2.97865	5.09506	0.070011	0.094884	0.152065	0.212693	0.431792	0.133269	0.118494	0.120219	0.249835	NA	NA	uncharacterized protein LOC111055300 [Nilaparvata lugens]	2
LOC120353100	2.28583	1.62004	1.9573	0.644197	0.702621	0.771398	2.18189	1.87234	3.69255	0.397558	0.508282	0	0.181965	0.420345	0.427511	0.160001	0.290677	0.256055	NA	NA	uncharacterized protein LOC111055300 [Nilaparvata lugens]	2
LOC111055300	5.42236	9.13906	6.56056	2.86349	2.61789	2.22628	8.20855	8.25664	8.3231	0.786305	1.02408	0.219077	0.648397	0.712908	0.847847	1.48608	0.758836	0.873414	NA	NA	uncharacterized protein LOC111055300 [Nilaparvata lugens]	2
LOC111053290	0.616884	1.21156	0.822585	0.398294	0.74815	0.553487	1.00926	0.613183	0.822214	0.349844	0.751185	0.305659	0.512854	0.528484	0.303733	0.277404	0.434709	0.317709	NA	GO:0005506;GO:0016705;GO:0020037;GO:0055114	uncharacterized protein LOC111053290 [Nilaparvata lugens]	2
LOC111044841	5.82456	6.30051	6.36597	3.87123	4.54263	4.04808	5.59566	4.20251	8.6336	3.0244	3.79269	3.17054	4.71743	5.61839	4.02595	4.85193	4.99313	4.58759	NA	NA	NA	2
LOC120352915	0.176454	0.241738	0.119065	0.163018	0.064084	0	0.107289	0.121283	0.491879	0	0.255173	0	0	0.387942	0	0	0.129432	0.132377	NA	NA	hypothetical protein LSTR_LSTR008659 [Laodelphax striatellus]	2
LOC120353123	0.061443	0	0	0	0	0	0	0.060755	0	0	0	0	0	0	0	0	0	0	NA	NA	hypothetical protein LSTR_LSTR017691 [Laodelphax striatellus]	2
LOC111052328	27.2065	32.5087	29.9834	24.2023	26.8674	30.3221	23.3326	33.7307	31.5508	27.6035	28.6333	23.9193	26.3081	25.8074	25.582	26.5349	28.1378	27.9429	NA	GO:0004721;GO:0006470;GO:0016020	uncharacterized protein LOC111052328 [Nilaparvata lugens]	2
LOC111052333	0.487788	0.525882	0.826396	0.634292	0.49015	0.095507	0.331044	0.611061	0.805444	0.29756	0.118438	0.082792	0.203731	0.171352	0.489717	0.253625	0.455971	0.124444	NA	NA	zwei Ig domain protein zig-8 [Zootermopsis nevadensis] &gt;gi|1227959948|ref|XP_021934405.1| zwei Ig domain protein zig-8 [Zootermopsis nevadensis] &gt;gi|1227959950|ref|XP_021934414.1| zwei Ig domain protein zig-8 [Zootermopsis nevadensis] &gt;gi|1227959952|ref|XP_021934423.1| zwei Ig domain protein zig-8 [Zootermopsis nevadensis]	2
LOC111056657	25.5658	35.8777	29.749	12.1092	9.47806	10.3144	21.868	23.7437	16.4928	1.80679	6.69792	1.59065	15.7552	15.9284	11.6456	13.0866	12.3395	12.8624	NA	NA	uncharacterized protein LOC111056657 [Nilaparvata lugens]	2
LOC111044275	41.1491	42.9161	36.6942	16.1964	14.5718	21.4573	30.5391	28.5913	60.4999	13.4781	15.6847	14.3556	25.977	28.0741	22.5772	24.0225	23.7159	23.0277	NA	NA	uncharacterized protein LOC111060703 [Nilaparvata lugens]	2
LOC120353147	1.30817	2.20799	1.6604	0.549867	0.397206	0.474997	1.21397	1.09015	1.22879	0.347872	0.159386	0.137642	0.552367	0.540385	0.353816	0.244416	0.363417	0.465779	NA	NA	NA	2
LOC111059185	2.6249	3.57996	2.30909	0.818464	0.475178	0.305955	2.5821	2.50984	3.31822	0	0	0.112303	0.316175	0.525062	0.446462	0.689236	0.094456	0	NA	NA	uncharacterized protein LOC111060483 [Nilaparvata lugens]	2
LOC111062682	8.41434	10.4793	9.82872	7.79474	3.81493	7.91216	12.4356	9.22671	8.9522	4.19121	5.0655	7.62165	6.37196	6.59218	7.68413	5.07255	5.24812	3.89275	NA	NA	hypothetical protein [Nilaparvata lugens]	2
LOC120353161	7.21649	8.34899	6.69211	3.31561	2.33617	4.62568	7.2222	6.08022	12.4634	1.89223	1.32867	1.10738	2.10249	1.93496	2.23546	1.53468	1.61396	1.94598	NA	NA	hypothetical protein [Anaplasma phagocytophilum]	2
LOC120353163	0.826243	1.1083	1.15431	0.256081	0.135193	0.93174	0	0.927678	3.73404	0.414593	0.190227	0.749157	0.250164	0.516865	0.223483	0.612344	0.566022	0.624683	NA	NA	hypothetical protein LSTR_LSTR017562 [Laodelphax striatellus]	2
LOC111054885	2.33931	2.30778	2.21989	0.730064	0.755139	1.3274	2.16555	1.96487	2.04168	0.589807	0	0.587698	0.150395	0	0.170429	0	0	0.319722	NA	NA	uncharacterized protein LOC111054885 isoform X1 [Nilaparvata lugens]	2
LOC111061998	0.047892	0.184042	0	0.044847	0.09072	0	0.189145	0	0	0	0	0.080618	0.036602	0.015283	0.048282	0.047826	0	0	K22984	NA	uncharacterized protein LOC111061998 [Nilaparvata lugens]	2
LOC111050623	0.365431	0.48839	0.439443	0.267184	0.446842	0.329104	0.202066	0.249446	0.971837	0.210278	0.309974	0.195695	0.699722	0.234192	0.3818	0.440513	0.190181	0.162662	NA	NA	uncharacterized protein LOC111050694 [Nilaparvata lugens]	2
LOC111049662	62.4991	69.966	67.4287	40.2262	46.5606	51.1636	47.9222	49.8374	76.0906	55.0698	44.7322	52.0663	49.807	58.2909	46.284	51.2615	60.967	55.0473	NA	NA	uncharacterized protein C34C12.4 [Nilaparvata lugens]	2
LOC120353228	16.1856	16.2532	14.9025	7.98311	8.03265	7.69921	13.4418	11.8278	23.2307	14.2203	14.2162	13.0943	9.27703	11.3141	8.80689	12.1465	9.49991	9.60709	NA	NA	uncharacterized protein LOC111051347 isoform X3 [Nilaparvata lugens]	2
LOC111051349	57.5289	67.3885	63.1136	39.3723	44.7749	38.8744	59.8824	61.946	76.1258	41.6581	44.4394	40.4715	32.6289	35.1172	30.0024	44.8254	41.7404	43.1751	K17095	GO:0043167	annexin B9-like isoform X1 [Agrilus planipennis]	2
LOC111053878	3.47856	3.59249	3.70412	2.31588	2.19195	2.41053	2.95488	3.04996	4.50255	2.58312	2.07416	1.65596	1.76817	2.43881	2.17837	2.3746	1.83336	2.20637	K04599	GO:0044699;GO:0050896	G protein-coupled receptor [Danaus plexippus plexippus]	2
LOC111044922	5.67595	6.65659	4.73642	4.83202	4.53773	4.43266	5.16513	4.89684	7.05511	3.99969	4.0688	3.88097	4.46257	4.51655	3.8958	4.45889	3.77615	4.53843	K09191	NA	zinc finger protein 236-like [Nilaparvata lugens]	2
LOC111044919	2.07599	2.22085	2.18593	1.08594	1.20528	0.900282	1.30235	1.99947	3.34806	0.799712	1.34958	0.425234	1.14431	1.78822	1.31423	1.64968	1.15044	1.49888	NA	NA	hypothetical protein LSTR_LSTR007186 [Laodelphax striatellus]	2
LOC111055920	7.39311	9.48301	8.52729	6.19204	5.36332	3.8703	7.51964	7.27138	9.99645	4.59508	4.8793	4.44603	4.81414	6.04786	4.67739	5.9736	6.54272	6.12721	NA	NA	uncharacterized protein LOC111055920 [Nilaparvata lugens]	2
LOC120353267	0.504213	0.53565	0.934039	0	0.382474	0.82779	0.301749	0.500295	1.20569	0.640279	0	0.400783	0.316866	0.69556	0.457654	0.936359	0.165289	0.350248	NA	NA	NA	2
LOC111050697	35.1855	35.0253	38.3334	23.8057	28.4167	32.1151	31.0688	47.5243	35.0264	33.2549	31.8095	27.7791	35.1838	24.3727	27.0704	25.2421	32.8879	28.1663	NA	NA	sulfotransferase 1C4 isoform X1 [Agrilus planipennis]	2
LOC111047260	240.085	243.069	212.466	237.893	211.473	217.558	236.826	216.436	242.791	211.731	229.124	209.032	225.369	238.043	233.122	212.792	217.151	217.691	K22182	GO:0000305;GO:0004791;GO:0005515;GO:0005759;GO:0033554;GO:0048513	PREDICTED: thioredoxin reductase 1, mitochondrial-like isoform X3 [Dendroctonus ponderosae] &gt;gi|332375066|gb|AEE62674.1| unknown [Dendroctonus ponderosae] &gt;gi|478249840|gb|ENN70347.1| hypothetical protein YQE_12855 [Dendroctonus ponderosae]	2
LOC111062331	7.67481	7.67586	6.67165	6.68301	6.08779	6.30573	7.08191	6.32481	7.56752	5.04225	5.44609	4.17051	5.79303	5.50002	6.50603	6.31516	4.8874	6.28835	NA	NA	ARF GTPase-activating protein GIT1 isoform X1 [Nilaparvata lugens]	2
LOC120353448	0.323663	0	0	0	0	0	0	0.158917	0	0	0	0	0	0	0	0	0	0.071918	NA	NA	NA	2
LOC111064182	20.7498	25.5572	20.3379	15.6004	16.7923	16.7277	13.5272	31.517	18.9268	16.8639	20.5361	16.1041	17.2949	19.4891	15.9892	11.8345	17.5129	16.1063	K01183	GO:0005615;GO:0005737;GO:0005975;GO:0006032;GO:0008061;GO:0008843;GO:0044707;GO:0044763;GO:0048522;GO:0050896	mucin-5AC [Solenopsis invicta]	2
LOC111056266	7.49863	7.4255	6.52758	4.7884	5.61212	5.58383	5.54677	6.34659	8.44133	4.56384	3.81431	4.10593	4.60498	5.70055	5.6351	5.49091	5.53851	5.34297	NA	NA	tumor protein p63-regulated gene 1-like protein isoform X1 [Agrilus planipennis] &gt;gi|1435357321|ref|XP_025836288.1| tumor protein p63-regulated gene 1-like protein isoform X1 [Agrilus planipennis]	2
LOC111049541	2.10696	3.16854	2.89843	1.75432	1.60898	1.17077	1.03266	2.44819	3.11993	1.37916	2.10967	1.38272	2.05048	1.38618	1.86285	2.20301	2.07506	1.56079	K20072	NA	differentially expressed in FDCP 6 homolog [Nilaparvata lugens]	2
LOC111044029	7.78789	7.7594	7.22685	5.96126	4.95373	4.76839	5.03097	5.76609	8.56433	4.07812	4.07001	3.47713	5.25287	5.34438	4.71362	6.16712	4.94849	5.11515	NA	NA	uncharacterized protein LOC105203549 [Solenopsis invicta]	2
LOC120353372	0.472947	0.703757	1.72444	0.483194	0.637271	0.402726	0.61684	0.688089	1.37316	0.184334	0	0.161566	0	0.270553	0.427286	0	0.070506	0	NA	NA	hypothetical protein LSTR_LSTR001636 [Laodelphax striatellus]	2
LOC111060655	17.0167	12.0844	12.1154	12.4249	10.078	6.45142	11.4296	14.2946	16.7506	9.96477	11.7556	9.20696	8.47995	11.0631	9.36204	11.5519	13.2429	10.3342	NA	NA	trafficking kinesin-binding protein milt-like [Nilaparvata lugens]	2
LOC111046864	10.8949	10.4202	8.90271	4.64935	5.11854	8.34325	6.77689	6.75439	14.6331	7.05138	5.34803	6.17257	6.04983	6.45863	5.32904	7.48951	6.60921	7.14049	NA	NA	NA	2
LOC120353204	0	0.020153	0.07565	0	0.052524	0	0	0	0.076379	0.058217	0	0	0.021775	0	0	0	0	0	NA	NA	capsid protein [Nilaparvata lugens commensal X virus]	2
LOC111059782	155.125	227.745	188.583	118.914	167.846	157.241	94.4168	199.323	227.553	147.809	113.056	149.122	129.146	132.196	100.596	84.5005	121.462	108.288	NA	NA	uncharacterized protein LOC111059782 [Nilaparvata lugens]	2
LOC111053830	7.73302	11.1736	9.74837	4.79101	6.62498	6.4195	3.0055	11.0473	10.2838	6.40858	6.56554	6.02714	4.75656	4.77281	2.81076	2.94867	6.52836	3.93473	NA	GO:0005507;GO:0016491;GO:0055114	laccase-4-like [Nilaparvata lugens]	2
LOC111045330	3.31157	4.17426	2.96973	2.61566	2.48913	3.14865	2.57979	2.24195	4.93798	3.48455	2.70364	3.69033	2.20699	3.25458	2.26533	3.12008	1.66878	2.6332	K14570	NA	RNA exonuclease 3 isoform X1 [Nilaparvata lugens]	2
LOC111057052	5.64248	6.25616	4.79047	4.38239	4.6708	2.80994	5.01645	5.98967	6.04129	2.95582	4.24604	2.119	3.51344	4.01457	3.29214	4.06705	3.49261	4.29463	K23791	NA	sesquipedalian-1 [Solenopsis invicta]	2
LOC111057050	4.69502	6.96018	6.05402	3.63311	4.57656	3.581	3.78559	4.89973	6.06941	2.49675	3.15709	2.65212	3.09124	2.87018	2.95058	3.42592	3.79601	3.96321	K03098	NA	apolipoprotein D-like [Nilaparvata lugens] &gt;gi|1233201691|ref|XP_022200169.1| apolipoprotein D-like [Nilaparvata lugens]	2
LOC111050578	0.842099	0.838607	1.09004	0.469826	0.507452	0.270107	0.433787	0.902583	1.47339	0.264366	0.553858	0.366955	0.490433	0.385811	0.490747	0.574429	0.570423	0.793122	NA	GO:0016021	leucine-rich repeats and immunoglobulin-like domains protein 2 [Nilaparvata lugens]	2
LOC111053970	11.5798	13.3188	11.8156	8.40405	8.28167	8.99054	8.16784	8.9345	13.8161	6.88702	5.25639	6.36791	7.70718	6.60332	8.2464	5.6403	8.31303	7.6707	K21971	NA	PREDICTED: putative methyltransferase NSUN6 [Chrysochloris asiatica]	2
LOC120353396	2.61854	3.09858	2.65948	1.38591	2.17708	1.20286	1.7483	1.60458	3.08718	0.973118	0.753003	0.47919	0.737781	0.854181	0.93576	0.886411	0.651956	1.15161	K09191	NA	RE1-silencing transcription factor-like [Nilaparvata lugens]	2
LOC120348895	36.1531	36.8994	33.71	25.431	30.0821	30.6366	28.9022	30.6561	39.0128	30.2606	28.1973	25.8763	32.066	34.8681	32.3648	27.7246	30.0466	30.2004	K06268	GO:0005509	calcineurin subunit B type 2 [Nilaparvata lugens]	2
LOC111056178	7.19601	6.31391	7.23168	5.61834	5.87841	4.26641	4.75442	6.2868	5.7017	4.00965	4.04463	2.84314	4.71525	5.00997	4.42741	4.49076	5.39061	4.95107	NA	GO:0003824;GO:0008152	isochorismatase domain-containing protein 1-like [Nilaparvata lugens]	2
LOC111056179	4.80551	1.50049	2.64379	1.84141	1.30453	2.27556	1.39131	2.3941	4.23105	1.98358	1.5584	2.15013	2.0106	2.76794	1.52617	2.65146	2.22519	2.07879	NA	GO:0004497;GO:0005506;GO:0016705;GO:0020037;GO:0055114	cytochrome P450 4c3-like [Nilaparvata lugens] &gt;gi|717213194|gb|AIW80024.1| cytochrome P450 CYP439A2 [Nilaparvata lugens]	2
LOC120353625	2.34243	4.0033	2.45124	0.982082	1.40314	3.32065	0.59619	3.09306	3.26424	1.64515	2.0824	2.58577	1.52886	0.60078	1.25922	0.468224	3.77326	1.52251	NA	NA	hypothetical protein LSTR_LSTR007771 [Laodelphax striatellus]	2
LOC111062084	8.90245	11.0576	11.7633	6.93318	7.05464	4.28579	8.33596	7.96436	8.81402	3.88812	4.25928	3.64736	4.06406	5.62652	3.95845	6.04079	5.69663	5.15942	NA	NA	protein FAM13A [Nilaparvata lugens]	2
LOC120353537	2.07651	2.27679	2.50201	0.159615	1.3077	0.669501	0.957444	1.53123	3.54402	0.500501	1.41226	1.27185	0.816904	0.706375	0.674325	0.23206	0.783299	1.04557	NA	NA	hypothetical protein LSTR_LSTR011714 [Laodelphax striatellus]	2
LOC111055214	15.0523	14.4454	13.0365	6.60916	7.22625	8.02196	14.1328	14.3002	24.0347	9.04039	9.85606	7.51269	9.67638	11.0455	9.75886	9.74711	8.6514	8.54917	NA	NA	uncharacterized protein LOC111055214 [Nilaparvata lugens]	2
LOC120353628	1.51724	1.82081	1.22692	0.535461	0.564452	0.852739	0.855423	1.1806	1.5442	0.086473	0.260913	0.361925	0.562489	0.278273	0.479208	0.349185	0.437363	0.522284	NA	NA	uncharacterized protein LOC111047100 [Nilaparvata lugens]	2
LOC111045205	2.24855	1.09334	4.06357	1.54798	1.77462	1.8174	2.08406	4.38445	3.07192	1.01911	0.683161	3.24742	1.42951	2.94739	1.04689	0.14043	1.52783	0	NA	NA	pollen-specific leucine-rich repeat extensin-like protein 2 [Nilaparvata lugens]	2
LOC120353630	6.87467	8.61299	4.50149	1.63027	3.27137	1.60095	4.47533	4.10079	5.57338	0	0	0	0	0	0	0	0	0	NA	NA	uncharacterized protein LOC111055212 isoform X1 [Nilaparvata lugens]	2
LOC111052984	0.753828	1.15132	0.636772	0.366816	0.243004	0.281313	0.456876	0.959945	1.42734	0	0	0	0	0	0	0	0	0	NA	NA	uncharacterized protein LOC111052984 [Nilaparvata lugens]	2
LOC120353640	0.462204	0.227484	0	0	0.175643	0	0.373457	0.393105	0.092931	0	0	0	0	0	0	0	0	0	NA	NA	uncharacterized protein LOC111056713 [Nilaparvata lugens]	2
LOC111056197	0.288019	0.573008	0.061852	0.157063	0.151058	0.059861	0.057719	0.16392	0.783658	0.052055	0	0	0	0.109872	0.149119	0	0.060276	0	NA	NA	uncharacterized protein LOC112904074 [Agrilus planipennis]	2
LOC120353555	8.25029	8.06796	7.94881	5.42602	6.10569	6.60528	6.12091	7.09189	7.77787	6.03345	5.05041	4.82197	5.87398	5.58216	5.51811	6.31245	6.67096	6.91472	NA	NA	hypothetical protein LSTR_LSTR009300 [Laodelphax striatellus]	2
LOC111056188	0.949069	0.529176	0.710861	0.488159	0.439802	0.408832	0.415994	0.411614	1.06676	0.445339	0.523682	0.359203	0.50257	0.370312	0.627793	0.464935	0.522111	0.695367	NA	GO:0004983;GO:0007218;GO:0016021	neuropeptide GPCR A38 [Nilaparvata lugens]	2
LOC111048671	0.344352	0.652388	0	0	0	0	0.464744	0.111205	0.624367	0	0.257028	0.137719	0	0	0	0	0	0	NA	NA	NA	2
LOC111059960	3.72819	5.11692	5.02156	2.63182	3.33175	2.81828	2.59452	4.39376	4.91383	2.84099	4.54321	2.61449	3.0436	3.5925	2.94686	2.11716	2.50388	2.9171	NA	NA	uncharacterized protein LOC111059960 [Nilaparvata lugens]	2
LOC111047077	210.911	305.904	205.552	143.691	185.685	181.781	102.625	243.614	296.334	179.097	158.014	194.608	135.399	175.935	120.168	83.086	143.177	115.329	NA	GO:0042302	cuticular protein RR-2 motif 78 precursor [Bombyx mori] &gt;gi|223671258|tpd|FAA00581.1| TPA: putative cuticle protein [Bombyx mori]	2
LOC111047073	4.53999	7.53035	5.47204	2.72254	4.26276	4.16776	2.45526	7.98811	6.44869	4.00389	4.24259	5.68472	4.89304	8.01922	3.01011	2.02883	4.45362	2.85897	NA	NA	NA	2
LOC120353581	0.0854	0.778747	0.085757	0	0.124629	0.256442	0.157095	0.344982	0.219069	0.221024	0.267942	0	0.126749	0.07038	0	0.331908	0	0	NA	NA	NA	2
LOC111048356	19.3326	19.9711	16.6967	9.96352	13.069	15.0009	7.62298	17.2341	26.3445	13.4066	12.2473	13.9973	7.34243	12.9926	11.7758	5.32988	11.2173	8.73306	NA	NA	NA	2
LOC120353584	0	0	0.296708	0	0	0	0	0.399616	0	0	0	0	0	0	0	0	0	0	NA	NA	NA	2
LOC111055705	7.91691	14.9178	12.903	7.70158	7.26799	9.25481	6.7546	9.09812	16.2585	7.81795	8.49895	11.5146	5.81681	11.6345	7.2889	6.94231	8.51447	10.5124	NA	NA	uncharacterized protein LOC100744144 isoform X1 [Bombus impatiens]	2
LOC111048011	50.4116	44.9703	70.2391	28.2714	44.6966	56.1344	22.535	44.2071	115.806	35.2193	61.0006	39.3702	30.0286	38.277	32.8477	26.5643	24.767	50.4706	NA	NA	uncharacterized protein LOC105206592 [Solenopsis invicta]	2
LOC111053650	15.0698	12.8797	11.3745	11.674	10.7444	12.2595	12.4688	12.3887	15.6116	11.0797	9.91407	9.19799	10.5913	10.7352	11.1695	11.7808	10.4595	11.6799	K11829	GO:0003677;GO:0005634	REST corepressor 1-like isoform X1 [Zootermopsis nevadensis] &gt;gi|1227969586|ref|XP_021916176.1| REST corepressor 1-like isoform X1 [Zootermopsis nevadensis] &gt;gi|646719182|gb|KDR21390.1| REST corepressor [Zootermopsis nevadensis]	2
LOC120353597	4.11017	4.81959	2.82277	2.70008	2.04841	2.07954	3.48617	2.87473	2.84315	1.98017	1.35261	1.30482	3.21202	2.81656	2.81375	2.18176	1.90889	2.19682	NA	NA	NA	2
LOC120353608	0.05395	0.082498	0.157565	0	0	0.072358	0.09476	0.130755	0	0	0.10459	0	0	0.054469	0	0	0	0	NA	NA	hypothetical protein GE061_03204 [Apolygus lucorum]	2
LOC111056383	245.973	310.23	216.565	105.803	143.182	146.13	139.523	392.541	237.759	285.054	206.816	253.321	112.303	258.454	116.222	68.8611	201.873	93.8659	NA	GO:0042302	cuticular protein RR-2 motif 91 precursor [Danaus plexippus plexippus]	2
LOC120353617	284.732	264.708	232.733	257.771	220.191	209.098	278.01	240.726	299.655	247.545	235.391	246.432	227.332	243.814	229.973	221.485	258.987	241.482	NA	NA	akirin [Nilaparvata lugens]	2
LOC111055159	127.613	126.675	116.061	109.568	93.7531	83.3831	120.441	112.496	137.901	109.939	124.615	95.8547	101.71	116.483	104.596	103.921	105.933	112.297	K06115	GO:0003779;GO:0005200;GO:0005543;GO:0008091	spectrin beta chain [Nilaparvata lugens]	2
LOC111053061	2.62165	2.15054	2.13171	1.52711	1.31275	1.76673	1.71925	2.25778	2.80385	1.84949	1.67365	1.85485	1.23949	1.73883	1.40336	1.11605	1.46972	1.39633	NA	NA	uncharacterized protein LOC111053061 [Nilaparvata lugens]	2
LOC120353680	0.575325	0.760206	0.660886	0.117551	0.381822	0.274348	0.91852	0.677006	0.805532	0.189923	0.132972	0.139819	0.280679	0.319856	0.20265	0.256094	0.252248	0.06897	NA	NA	uncharacterized protein LOC111053401 [Nilaparvata lugens]	2
LOC111052899	2.17824	3.04858	2.71576	1.28538	1.62932	2.2171	1.08339	3.80298	2.0235	1.32079	1.48047	2.10349	0.834767	2.04697	1.10243	0.384041	1.68547	0.807308	NA	NA	NA	2
LOC111057731	0.283922	0.281244	0.417323	0.10624	0.147033	0.162707	0.182902	0.231072	0.89927	0.115414	0.141328	0.128062	0.136588	0.105303	0.180563	0.130935	0.132026	0.220359	K16600	NA	probable tubulin polyglutamylase TTLL2 [Nilaparvata lugens]	2
LOC111054083	2.49572	2.6193	2.32469	1.3425	0.925913	1.09912	1.64657	1.93896	3.21732	0.650212	1.17638	0.401375	1.35537	1.57331	1.197	1.37139	1.54601	1.44365	NA	NA	uncharacterized protein LOC111056843 [Nilaparvata lugens]	2
LOC111055738	237.834	253.39	260.15	163.395	223.598	178.882	170.437	307.048	202.024	248.543	191.472	242.822	143.171	203.329	139.821	127.981	162.929	108.924	NA	NA	endocuticle structural glycoprotein SgAbd-3-like [Nilaparvata lugens]	2
LOC111055739	301.976	402.538	365.724	206.849	261.505	276.209	173.606	473.389	306.524	311.497	224.471	287.959	179.736	248.72	168.471	80.2615	222.797	111.818	NA	NA	cuticular protein [Nilaparvata lugens]	2
LOC111049782	2023.94	1995.13	1862.8	1910.75	1641.04	1614.76	2292.8	1759.47	1996.19	1933.87	1978.37	1883.71	1511	1552.28	1665.59	1741.3	1687.04	1791.41	K00799	GO:0003746;GO:0004364;GO:0005515;GO:0005634;GO:0005783;GO:0005829;GO:0006414;GO:0006749;GO:0009615;GO:0016020;GO:0070062	RecName: Full=Elongation factor 1-gamma; Short=EF-1-gamma; AltName: Full=eEF-1B gamma &gt;gi|84607|pir||S00162 translation elongation factor eEF-1 gamma chain - brine shrimp &gt;gi|161172|gb|AAC83401.1| elongation factor 1-gamma [Artemia sp.]	2
LOC111045145	13.7653	14.7817	14.9987	13.9861	12.0717	7.62032	10.9715	17.1254	11.2731	6.50982	11.3259	6.02157	9.18787	8.01203	8.51645	9.64221	9.60469	9.86075	K00888	NA	phosphatidylinositol 4-kinase alpha isoform X2 [Cryptotermes secundus]	2
LOC111049330	4.21718	4.36271	3.19226	3.41548	3.43288	3.06296	3.92594	3.73077	3.8868	3.12733	3.66921	2.68294	3.30752	4.60877	3.48187	3.73271	2.81212	3.61659	K11304	NA	histone acetyltransferase Tip60 isoform X1 [Nilaparvata lugens]	2
LOC111059971	3.21266	2.45335	2.96766	1.78959	1.92215	2.19189	2.73243	2.46413	2.26983	0.444069	1.03964	0.821318	1.8269	1.3377	1.29252	1.50743	1.35482	1.5717	NA	NA	uncharacterized protein LOC111059971 [Nilaparvata lugens]	2
LOC111058448	3.37021	3.41346	2.69124	2.23251	1.98868	2.00055	2.68017	3.18014	3.49317	1.35397	1.77805	1.46393	2.32679	2.33949	2.1993	2.52804	2.2652	2.84988	NA	NA	uncharacterized protein LOC111053318 [Nilaparvata lugens]	2
LOC111058628	6.59723	8.28348	8.19351	5.18568	4.58335	2.90961	6.40209	9.19402	5.89565	3.7407	7.25867	3.16805	5.14878	4.55293	3.71346	4.91785	4.77859	4.76063	NA	NA	hypothetical protein LSTR_LSTR006001 [Laodelphax striatellus]	2
LOC111059440	3.54228	3.53766	3.41976	3.05746	2.69373	1.38709	2.83302	3.34258	3.59181	1.91806	3.36313	1.54422	2.71373	2.85024	2.72191	2.69141	2.92515	3.05553	K23797	NA	uncharacterized protein LOC111059440 [Nilaparvata lugens]	2
LOC111053584	0.586184	0.575716	0.984867	0	0	0	0	0.566084	1.067	0.241676	0	0	0.20917	0.315037	0.217041	0	0.155054	0	NA	NA	uncharacterized protein LOC111053584 isoform X1 [Nilaparvata lugens]	2
LOC111053581	2.37007	1.68402	1.7266	1.09126	1.18636	1.42085	2.18216	1.97752	2.13589	0.510813	0.800934	0.554268	0.813017	0.996884	1.08183	0.965692	1.13082	0.64629	NA	NA	uncharacterized protein LOC111053581 isoform X1 [Nilaparvata lugens]	2
LOC111058290	3.25286	3.20247	2.54205	2.4477	1.89886	1.43266	2.37752	2.47307	3.52922	1.79171	2.11483	1.87138	2.5713	2.09156	2.3877	2.16457	2.38191	2.58639	NA	NA	rho GTPase-activating protein [Nilaparvata lugens]	2
LOC111059020	12.0725	16.4825	15.3992	11.2457	11.6013	7.63487	12.0043	15.9287	11.0512	9.22099	13.9138	7.73341	11.3127	11.062	11.0443	10.2088	11.5948	15.1265	K25839	GO:0016021	hypothetical protein LSTR_LSTR000516 [Laodelphax striatellus]	2
LOC111049514	12.296	16.104	12.2587	9.16503	9.1351	9.08581	8.35804	11.7669	16.4965	11.5446	10.2481	8.87533	9.45986	11.1815	8.38285	10.1879	9.56152	11.5074	K03211	GO:0005488;GO:0006355;GO:0006366	ets DNA-binding protein pokkuri [Bombus impatiens] &gt;gi|815924388|ref|XP_012246885.1| ets DNA-binding protein pokkuri [Bombus impatiens] &gt;gi|815924392|ref|XP_012246887.1| ets DNA-binding protein pokkuri [Bombus impatiens] &gt;gi|815924394|ref|XP_012246888.1| ets DNA-binding protein pokkuri [Bombus impatiens] &gt;gi|1366131469|ref|XP_024226740.1| ets DNA-binding protein pokkuri [Bombus impati…	2
LOC111049518	11.1612	11.0739	9.51837	10.031	8.95853	6.66952	9.86135	12.2676	11.5124	9.7532	11.5497	7.9288	8.19534	9.21137	8.84538	9.89159	9.31473	10.0327	K19527	NA	hypothetical protein LSTR_LSTR006773 [Laodelphax striatellus]	2
LOC111048596	3.99497	4.04592	4.04835	3.39346	2.81046	2.2387	3.15942	3.89812	3.82783	2.41053	3.60132	2.13197	3.47508	3.19821	3.21838	3.38643	3.11513	3.16129	K24473	GO:0097264	teneurin-m-like [Nilaparvata lugens]	2
LOC120353922	0	0	0.047818	0	0	0	0.079179	0.006887	0	0	0	0	0	0	0	0	0	0	NA	NA	hypothetical protein B7P43_G00791 [Cryptotermes secundus]	2
LOC111052891	2.85469	2.15617	2.53362	2.0752	1.7143	2.3584	2.10676	1.62469	3.05864	1.79147	1.61769	1.64832	1.76904	2.15402	1.82945	2.07506	1.80622	1.79085	NA	NA	hypothetical protein LSTR_LSTR010456 [Laodelphax striatellus]	2
LOC120348693	1.19226	1.2832	0.726041	0.866662	0.938364	0.676439	0.865735	1.11376	1.69677	0.900637	0.712068	0.509079	0.604055	0.694238	0.545206	0.906796	0.651127	0.5223	K02332	NA	DNA polymerase subunit gamma-1, mitochondrial [Nilaparvata lugens] &gt;gi|1233202887|ref|XP_022200469.1| DNA polymerase subunit gamma-1, mitochondrial [Nilaparvata lugens]	2
LOC111049921	3.82175	3.48154	3.27589	2.69319	2.59665	1.98055	3.26947	2.88657	3.32145	3.6334	2.97621	2.36858	2.32882	2.94027	2.24857	3.20774	2.71915	2.99228	K00635	NA	conserved hypothetical protein [Ixodes scapularis]	2
LOC111049914	1.40391	2.8803	2.16796	0.852193	0.934262	1.06102	1.13525	2.73581	1.6519	0.979744	2.34862	0.816622	0.400468	0.706157	0.550981	1.50745	1.79388	1.22115	NA	NA	hypothetical protein LSTR_LSTR013813 [Laodelphax striatellus]	2
LOC111056518	2.00995	1.91326	2.25271	2.11754	1.54236	1.14586	2.32897	2.0597	2.21787	1.93603	1.46447	1.76466	2.32853	1.67086	1.49347	1.86784	1.66146	1.58021	K16717	NA	LOW QUALITY PROTEIN: centrosomal protein of 97 kDa [Nilaparvata lugens]	2
LOC111043557	0.673226	0.994972	1.16	0.58209	0.550602	0.560495	0.960101	0.743687	0.807462	0.710795	0.464046	0.605024	0.765922	0.53659	0.743163	0.833135	0.455309	0.54768	NA	NA	leucine-rich repeat-containing protein 15 isoform X1 [Apis mellifera]	2
LOC111043561	13.5098	11.1391	12.3107	11.3425	10.6433	9.53138	10.7938	10.1593	14.1844	8.33712	10.7994	9.40314	11.5245	10.8452	11.6198	11.3806	10.2313	9.85074	K11298	NA	HMG box-containing protein 4-like [Nilaparvata lugens]	2
LOC111053956	2.70473	2.62356	3.53259	1.97995	3.89004	1.75373	2.04755	4.68892	1.84187	1.87848	2.92732	1.74891	1.59636	3.10618	1.89668	2.21562	2.25276	2.03256	NA	NA	PREDICTED: elongation of very long chain fatty acids protein AAEL008004 [Nasonia vitripennis]	2
LOC111058990	0.699304	0.871247	0.804307	0.480475	0.974675	0.593067	1.01008	0.432676	0.945458	0.762542	0.846845	0.568861	0.632159	0.650088	0.861805	0.492692	0.737862	0.415744	NA	GO:0004930;GO:0007218;GO:0016021	neuropeptide GPCR A19 [Nilaparvata lugens]	2
LOC120353935	0.02294	0.00371	0.008446	0.004991	0.008319	0.004097	0.021343	0.028149	0.008493	0.007457	0.003804	0.000656	0.002916	0.001482	0.002772	0.004364	0.004433	0.003196	NA	NA	uncharacterized protein PF11_0213-like [Nilaparvata lugens]	2
LOC120353939	2.41184	2.3202	2.16628	1.54088	1.51035	1.67781	1.94667	1.44195	3.79136	1.96393	1.24399	1.63818	2.07334	2.1005	2.02303	1.44297	1.612	1.6864	K23552	GO:0016021	hypothetical protein LSTR_LSTR011233 [Laodelphax striatellus]	2
LOC120353882	1.79562	2.26052	1.9237	2.20144	1.62863	0.309179	1.83265	2.58447	2.36145	1.795	2.27997	0.935905	1.09864	1.42046	2.16846	0	1.42779	2.15162	NA	NA	NA	2
LOC111050222	3.48102	3.25433	3.86476	2.80012	2.50803	1.65009	2.59247	3.90671	3.12705	0.839634	3.22665	1.44441	2.67512	1.88217	1.93131	3.05639	2.33989	1.60971	NA	NA	NA	2
LOC111053138	49.7392	56.1309	57.7617	43.0912	36.3412	19.7013	46.4744	64.8413	32.2365	33.6189	48.2404	31.7604	26.2005	19.4907	14.532	44.5886	39.5367	25.5996	K16816	GO:0008152	patatin-like phospholipase domain-containing protein 3 isoform X1 [Nilaparvata lugens]	2
LOC111048759	8.57158	9.04001	8.47185	4.29697	6.07307	6.29199	4.25098	11.7473	10.2713	8.23636	6.45523	6.59807	4.57534	8.51272	4.87975	5.3894	7.4313	4.85094	NA	NA	PREDICTED: uncharacterized protein LOC100119463 [Nasonia vitripennis] &gt;gi|1032730361|ref|XP_016844267.1| PREDICTED: uncharacterized protein LOC100119463 [Nasonia vitripennis]	2
LOC120353887	0	0.490775	0	0	0	0	0.1335	0.38642	0	0	0	0	0	0	0	0.190791	0	0	NA	NA	NA	2
LOC111052582	16.1058	13.7271	11.824	4.20533	5.47066	7.4467	11.3957	10.0389	16.8837	2.45831	1.96445	2.90824	3.00526	3.46079	3.37958	2.90181	2.87595	3.24539	NA	NA	adenylate cyclase, terminal-differentiation specific-like [Nilaparvata lugens]	2
LOC111046242	7.43216	6.4059	8.23451	2.25248	2.08549	2.50746	8.21025	6.46355	10.3458	1.80507	1.10785	1.98064	1.96264	2.57588	2.04487	1.7439	1.8658	1.31025	NA	NA	probable basic-leucine zipper transcription factor R [Nilaparvata lugens]	2
LOC111046237	4.70658	4.63494	4.21876	1.27651	1.51677	1.13584	4.56343	5.02321	6.3739	0.845595	0.956475	0.792223	1.33821	2.86344	1.45184	0.846004	1.26812	2.12151	NA	GO:0003964;GO:0006278	nuclear transcription factor Y subunit beta-like [Nilaparvata lugens]	2
LOC111053167	4.05086	3.62479	4.24424	2.79257	3.03684	2.29492	3.57939	4.15228	3.36435	2.27116	2.4424	2.10446	2.66882	2.42371	3.14037	3.49984	2.59345	1.84834	NA	NA	putative nuclease HARBI1 [Nilaparvata lugens]	2
LOC111050490	14.2541	11.8715	11.8621	12.6245	11.4921	8.51135	12.0791	14.583	12.5736	7.15776	11.2859	7.05422	10.425	10.9898	10.2955	9.03249	11.3083	11.4124	K16803	NA	protein mini spindles-like [Nilaparvata lugens]	2
LOC120353771	7.47709	5.78422	5.77226	6.86246	6.84708	3.96531	5.69498	6.11736	7.70916	6.59085	6.29853	6.53875	4.76361	6.62338	6.7316	4.66368	5.41685	5.69058	NA	NA	protein mini spindles-like [Nilaparvata lugens]	2
LOC120353960	3.88632	3.05942	6.54946	3.12651	3.21824	3.486	2.82527	4.82872	4.3532	1.71177	2.45913	2.67448	4.20816	4.12343	3.36935	2.52924	3.35734	2.82172	NA	NA	protein C12orf4 homolog [Nilaparvata lugens]	2
LOC111056619	8.09905	11.955	12.2737	6.38251	10.141	9.68622	7.15639	10.9459	12.8424	10.2383	9.76146	8.29135	7.95274	8.86393	6.65576	8.37929	8.21835	8.49059	NA	GO:0005576;GO:0008152;GO:0052689	hypothetical protein LSTR_LSTR007114 [Laodelphax striatellus]	2
LOC120353985	1.57595	1.37343	2.35918	1.17269	0.974463	1.01868	1.1671	0.978963	1.68552	0	1.52441	1.70873	0.687068	0	0	0	1.10187	1.41711	NA	NA	NA	2
LOC111046124	1.67294	1.48139	1.38265	0.593939	1.07661	0.860985	0.804611	1.35357	1.72252	1.32421	0.981202	1.19867	0.666482	0.771794	0.278918	1.32834	0.870992	0.238706	K22984	NA	hypothetical protein LSTR_LSTR013373 [Laodelphax striatellus]	2
LOC111046227	7.5479	7.40533	6.68526	6.35654	5.83292	6.035	7.7982	6.50272	7.17542	5.66639	6.05578	5.87641	5.75494	6.38867	6.07232	6.47327	5.89973	5.43284	K11865	NA	histone H2A deubiquitinase MYSM1 isoform X5 [Apteryx rowi]	2
LOC111060337	0.510393	1.14499	0.571834	0.560335	0.402904	0.115397	0.614149	1.06836	1.29882	0.23539	0.67791	0	0.463713	0.866791	0.382113	0.337982	0.555309	0.614247	K01049	GO:0004104;GO:0008152;GO:0016021	acetylcholinesterase 1 precursor [Nilaparvata lugens]	2
LOC111056876	42.1717	48.3242	41.6039	29.9477	33.5511	34.9462	37.9134	51.223	49.9762	35.4189	36.6454	31.2559	32.0073	35.1664	29.4324	34.5478	37.7802	37.408	NA	GO:0005615	hypothetical protein LSTR_LSTR005973 [Laodelphax striatellus]	2
LOC111055500	1.4868	1.28256	1.57724	0.332776	0.517151	0.439791	1.13525	1.15349	2.14942	0.201069	0.339595	0.111969	0.270805	0.503883	0.310891	0.36024	0.436952	0.645992	NA	NA	uncharacterized protein LOC111055500 [Nilaparvata lugens]	2
LOC111053562	0.779878	0.986657	0.569555	0.373626	0.525621	0.481276	0.998461	0.742832	0.327919	0.093999	0.255887	0.0903	0.078481	0.201753	0.402878	0.236012	0.072165	0.365805	NA	NA	NA	2
LOC111057455	4.46139	3.51302	3.69844	3.09793	2.96565	2.81509	2.97119	3.19056	4.812	2.74059	3.05861	2.25288	1.79771	3.67931	2.62925	3.29144	3.04252	2.92016	NA	NA	hypothetical protein LSTR_LSTR005966 [Laodelphax striatellus]	2
LOC111062131	1.87627	2.43313	2.47496	1.95421	1.70743	0.461037	1.32876	2.15793	1.83895	0.881459	1.65577	0.821751	1.34566	1.24044	1.20851	1.30977	1.70158	1.58502	K24630	NA	hepatoma-derived growth factor-related protein 2-like [Nilaparvata lugens]	2
LOC111061093	8.87979	10.0585	8.03679	4.72844	5.92982	5.82282	4.78013	11.0957	7.52015	5.44858	8.22056	4.62473	5.11563	5.96645	4.44627	5.45315	6.14621	5.00842	NA	NA	uncharacterized protein LOC111061093 [Nilaparvata lugens]	2
LOC120354098	0.098277	0	0.115227	0	0	0.050088	0.098432	0.03791	0	0	0.068791	0.03204	0	0	0	0	0	0	NA	GO:0000166;GO:0009190;GO:0016020;GO:0016849	hypothetical protein LSTR_LSTR011978 [Laodelphax striatellus]	2
LOC111059285	16.2934	19.4854	17.6488	14.4455	13.7148	10.6186	14.407	15.8799	16.1843	8.75832	14.8119	6.99154	10.9656	11.5204	9.59352	10.389	11.4901	12.9452	K04437	GO:0003779	PREDICTED: filamin-A [Bemisia tabaci]	2
LOC111064405	1.58594	1.06215	0.671577	0.936423	0.311523	0.33498	1.20313	0.852243	1.35426	0.552288	0.324615	0	0.936026	0.720865	0.105975	0.200788	1.02393	0.61777	NA	NA	hypothetical protein KGM_206987 [Danaus plexippus plexippus]	2
LOC111058646	0.63316	1.63538	1.59451	0.770915	0.803845	0.181044	0.604716	1.14404	1.749	0.31018	0.880839	0.311835	0.885571	1.17966	0.49579	0.814824	0.516465	0.558492	NA	NA	uncharacterized protein LOC111050936 [Nilaparvata lugens]	2
LOC120348907	7.70323	6.48337	5.72881	4.54151	4.50956	5.17525	5.64437	5.51389	7.12367	3.9661	3.10311	3.28758	4.47435	4.36321	4.10374	4.51052	4.37002	5.25934	K01126	NA	hypothetical protein LSTR_LSTR012616 [Laodelphax striatellus]	2
LOC111047879	19.1423	31.6808	31.1716	9.61497	18.536	19.3013	15.6695	18.4833	33.5628	16.1643	27.483	18.4626	11.9727	15.8436	13.3266	12.7713	18.6831	21.1981	NA	NA	oxidized low-density lipoprotein receptor 1 [Acyrthosiphon pisum]	2
LOC111056826	0.326677	0.044573	0.099652	0	0	0.223745	0.183523	0.148536	0.166568	0	0	0	0	0	0	0	0	0.036612	NA	NA	uncharacterized protein LOC111057662 [Nilaparvata lugens]	2
LOC111050704	27.7071	27.3494	23.3169	23.592	22.5895	24.8224	23.7474	20.1825	36.7642	22.7438	20.435	24.4107	26.0452	29.3789	26.3421	22.5412	22.4788	25.6846	K20102	NA	YTH domain-containing family protein 3 [Nilaparvata lugens]	2
LOC111045622	26.0402	29.6024	26.5502	15.7236	17.1431	13.0301	20.8684	26.1343	17.6154	10.7488	14.3538	9.57054	13.5837	12.4387	12.4361	18.3596	16.9454	17.8621	NA	GO:0016787	pancreatic triacylglycerol lipase-like isoform X3 [Nilaparvata lugens] &gt;gi|1145801612|gb|AQN78652.1| pancreatic lipase [Nilaparvata lugens]	2
LOC111059350	1.08802	0.692159	0.515971	0.158235	0.370296	0.206003	0.384925	0.624951	1.01734	0.352766	0.767596	0.59989	0.580473	0.612764	0.411042	0.360956	0.350741	0.487371	NA	NA	uncharacterized protein LOC111059350 isoform X1 [Nilaparvata lugens] &gt;gi|1233206983|ref|XP_022202690.1| uncharacterized protein LOC111059350 isoform X1 [Nilaparvata lugens]	2
LOC111049617	2.1868	2.65436	1.90728	1.61424	1.41205	1.52692	2.12017	1.96826	2.51694	0.831416	2.19039	0.910836	1.52485	1.43467	1.76296	1.95487	1.94054	1.56035	K01187	NA	maltase A3-like [Nilaparvata lugens]	2
LOC111064038	1.73386	1.60291	1.66185	1.03121	1.09453	1.07452	1.02239	0.796238	2.45969	0.971211	1.09388	1.32344	1.229	1.43821	1.11942	1.17796	1.18502	1.08446	NA	NA	protein sister of odd and bowel [Nilaparvata lugens]	2
LOC120354067	0.660147	0.684717	0.862333	0.175104	0.256713	0.56497	0.651056	0.343416	0.492476	0.253432	0	0.046243	0.21217	0.201146	0.060714	0.170743	0.157516	0	NA	NA	hypothetical protein LSTR_LSTR007322 [Laodelphax striatellus]	2
LOC111050609	1.98329	2.12976	2.94752	1.98346	1.45047	0.776329	1.79442	2.31955	2.57178	1.22624	2.51824	1.35235	1.41128	2.00754	1.53849	1.72541	1.85925	1.71398	NA	GO:0005085;GO:0005622;GO:0007264;GO:0043547	dedicator of cytokinesis protein 3-like [Nilaparvata lugens]	2
LOC111055426	6.11903	7.14502	8.11139	6.95038	5.93382	3.61646	6.80009	7.65156	6.03798	3.52391	5.69579	3.47684	5.23287	5.60148	4.82672	5.93606	5.80203	5.86141	K20315	NA	rho GTPase-activating protein 21-B [Nilaparvata lugens]	2
LOC120354255	5.73183	3.90578	3.43599	3.44731	4.16804	1.35553	3.94787	4.31743	5.29673	1.71228	4.46915	2.51737	2.42123	1.86036	1.83474	3.76884	2.52191	3.03409	NA	NA	partitioning defective 3 homolog [Nilaparvata lugens]	2
LOC120354157	1.93758	2.15403	1.98812	0.799462	0.709656	0.312876	1.60037	1.16878	1.94599	1.4644	1.71217	1.13432	0.634386	0.511723	0.411326	1.26102	1.15632	0.587117	K01593	NA	aromatic-L-amino-acid decarboxylase-like isoform X1 [Nilaparvata lugens]	2
LOC120354152	4.53014	4.41966	4.52298	3.24715	2.76319	3.96339	3.95845	3.5934	6.63485	4.40405	2.52249	3.4541	4.14131	4.88065	2.44719	3.72445	3.60108	3.58548	NA	NA	NA	2
LOC111043388	264.306	246.097	243.4	232.891	216.125	194.373	260.894	262.647	298.894	224.377	221.411	212.576	194.76	199.826	201.371	203.089	210.276	210.027	K00235	GO:0005085;GO:0005743;GO:0006099;GO:0007264;GO:0008177;GO:0009055;GO:0043547;GO:0046872;GO:0051537;GO:0051538;GO:0051539	succinate dehydrogenase [ubiquinone] iron-sulfur subunit, mitochondrial isoform X1 [Nilaparvata lugens] &gt;gi|1233164287|ref|XP_022184015.1| succinate dehydrogenase [ubiquinone] iron-sulfur subunit, mitochondrial isoform X2 [Nilaparvata lugens]	2
LOC111051895	98.5707	101.971	101.222	94.1509	88.196	88.8283	101.601	100.854	118.633	90.3391	99.412	93.9214	79.1168	89.4332	86.59	89.572	88.8878	94.3869	K09521	NA	dnaJ homolog subfamily C member 1 [Nilaparvata lugens]	2
LOC111046005	15.6281	14.6069	13.9638	11.6536	10.3702	5.45561	11.7172	15.1449	16.8533	8.92964	11.3587	7.76056	8.56012	10.8752	8.42743	11.4369	12.4295	11.703	K07756	GO:0016301	inositol hexakisphosphate kinase 3 isoform X1 [Apis mellifera] &gt;gi|1477760431|ref|XP_026298607.1| inositol hexakisphosphate kinase 3 isoform X1 [Apis mellifera]	2
LOC111063250	1.57477	1.11026	0.644433	0.546427	0.504449	0.644207	0.398782	1.05626	1.33958	0.169095	0.288756	0.150589	0.03158	0.10854	0.244226	0.12243	0.405578	0.186636	NA	NA	NA	2
LOC120354260	4.33305	5.20795	5.23998	3.25473	3.6374	1.92164	3.64255	4.46435	6.27747	1.50538	3.40695	1.58342	3.1139	2.9427	2.30301	3.68018	3.45226	3.44329	NA	GO:0016787	LOW QUALITY PROTEIN: uncharacterized protein LOC111044754 [Nilaparvata lugens]	2
LOC111060702	0.632342	0.733654	0.260979	0.150611	0.365024	0.297884	0.362911	0.387587	0.708873	0.056646	0.255137	0.172997	0.191462	0.335429	0.201024	0.363269	0.30389	0.152048	NA	NA	uncharacterized protein LOC111060702 [Nilaparvata lugens]	2
LOC111050857	7.08241	7.24402	5.61479	3.17978	2.47513	3.1775	4.62663	6.41052	7.92685	0.844967	2.14291	0.867506	2.37155	2.49272	1.91385	2.12246	2.64988	2.74126	NA	NA	uncharacterized protein LOC111050857 [Nilaparvata lugens]	2
LOC120354269	0.341412	0.463217	0	0.196257	0.103985	0	0.381561	0.238479	0.488335	0	0	0	0	0	0	0	0	0	NA	NA	uncharacterized protein LOC111046349 [Nilaparvata lugens]	2
LOC120354271	0.502529	0.180838	0.195815	0.286626	0	0	0.596077	0.666999	0	0	0	0	0	0	0	0	0	0	NA	NA	uncharacterized protein LOC111046349 [Nilaparvata lugens]	2
LOC111046348	1.017	0.989867	1.8058	0.566603	0.361883	0.816173	1.90202	0.722985	1.53068	0.401319	0.872293	0.309189	0.863727	0.784444	0	0.723814	0.864566	0.467633	NA	NA	NA	2
LOC111046349	0.804137	1.46035	0.945501	0.434841	0.428659	0.298254	0.855349	0.875903	0.9523	0.179632	0.413819	0.133214	0.449933	0.440005	0.26733	0.869701	0.53838	0.503757	NA	NA	uncharacterized protein LOC111046349 [Nilaparvata lugens]	2
LOC111050624	0.275905	0.320589	0.377292	0.079985	0	0	0.367904	0.136739	0.394945	0.206998	0.138701	0.218711	0.285482	0.25683	0.134238	0.387775	0	0	NA	GO:0004930;GO:0005886;GO:0007166;GO:0007218;GO:0008036;GO:0009755;GO:0016021	diuretic hormone receptor-like [Nilaparvata lugens]	2
LOC111046354	1.67665	1.51431	1.91392	0.899566	0.591045	0.59702	1.28555	1.63142	2.14417	0.14984	0.484811	0.178113	0.862025	0.911014	0.962338	0.7646	0.827328	0.935252	NA	NA	uncharacterized protein LOC111046354 [Nilaparvata lugens]	2
LOC111046351	1.26926	1.43182	1.30215	0.991214	0.809749	0.56107	1.34718	1.057	1.13249	0.073208	0.241502	0.041915	0.617807	0.431441	0.219808	0.559716	0.661278	0.64896	NA	NA	uncharacterized protein LOC111046349 [Nilaparvata lugens]	2
LOC111055992	0.794527	0.825491	0.884683	0.383973	0.519663	0.677076	0.537121	0.863863	1.66961	0.291776	0.636835	0.357142	0.466355	0.391417	0.376944	0.423627	0.596751	0.447416	NA	NA	uncharacterized protein LOC111055472 [Nilaparvata lugens]	2
LOC111053090	1.50031	1.26564	1.57173	0.599028	0.505756	0.930895	0.967627	1.06335	1.92093	0.483528	0.538793	0.298451	0.776072	0.949302	0.912422	0.752424	1.06035	0.939241	NA	NA	uncharacterized protein LOC111053090 [Nilaparvata lugens]	2
LOC111055472	1.60685	1.55218	1.32981	0.559564	0.541737	1.15049	1.72986	0.861215	2.10181	0.643825	0.738351	0.816878	1.14099	1.06692	1.05275	0.774615	1.03671	1.12424	NA	NA	uncharacterized protein LOC111055472 [Nilaparvata lugens]	2
LOC111045521	0.864833	1.38389	1.173	0.248908	0.466718	0.845386	0.786737	1.41204	1.82091	0.261569	0.713474	0.546682	1.00829	0.893627	0.462688	0.724687	0.552113	0.877039	NA	NA	uncharacterized protein LOC111050857 [Nilaparvata lugens]	2
LOC120354192	0	0	0.184098	0	0.061398	0	0.061782	0.082932	0	0	0.112512	0	0.079021	0	0	0	0	0	NA	NA	NA	2
LOC111060680	3.31136	4.22835	2.89414	1.1134	0.555	1.861	2.46461	2.28357	1.9666	0.466903	0.338492	0.758805	0.809708	1.05988	0	0.839934	0.86961	0.883596	NA	NA	uncharacterized protein LOC111050932 [Nilaparvata lugens]	2
LOC111054874	0.983136	1.04392	0.639293	0.279647	0.395897	0.056335	0.639675	0.384374	0.915786	0.028054	0.313977	0.019635	0.427377	0.347834	0.548992	0.449738	0.191494	0.465876	NA	NA	activating signal cointegrator 1 complex subunit 2 homolog [Nilaparvata lugens]	2
LOC111050946	2.72434	3.47428	2.85365	0.909944	0.796706	0.896176	3.07572	2.31816	3.4122	1.14712	1.00784	0.530144	1.80434	1.79172	1.212	1.36851	1.80079	1.21192	NA	NA	uncharacterized protein LOC111050946 [Nilaparvata lugens]	2
LOC111058836	19.2599	20.6309	19.8528	17.4574	16.3128	15.8214	17.8371	21.3449	17.8937	14.6654	19.2859	13.6803	16.788	17.5646	16.3701	17.5313	16.5009	17.8097	K16727	NA	LOW QUALITY PROTEIN: rho guanine nucleotide exchange factor 10-like [Nilaparvata lugens]	2
LOC111059980	1.25991	1.22284	1.02001	0.909117	0.96747	0.759003	0.889989	1.04601	1.17832	0.298329	0.571105	0.301261	0.886681	0.78834	0.809229	0.774567	0.670409	1.02231	K09090	GO:0000981;GO:0001701;GO:0002085;GO:0002682;GO:0003151;GO:0003281;GO:0003677;GO:0005634;GO:0006357;GO:0006605;GO:0007155;GO:0007219;GO:0007389;GO:0008284;GO:0014014;GO:0016043;GO:0016482;GO:0019827;GO:0021545;GO:0021915;GO:0021983;GO:0031016;GO:0035909;GO:0042491;GO:0045165;GO:0045685;GO:0045892;GO:0045893;GO:0046427;GO:0046983;GO:0048534;GO:0048568;GO:0048598;GO:0048863;GO:0051094;GO:0051240;GO:…	protein hairy [Bombus impatiens]	2
LOC111057883	2.88865	2.34945	2.0302	1.36973	1.52415	1.73379	1.63397	1.91248	2.24688	1.22057	0.938209	0.932974	1.72763	1.35824	1.17725	1.52917	1.58458	1.4058	K09191	NA	zinc finger protein Xfin-like [Nilaparvata lugens]	2
LOC111045590	6.25076	6.33042	5.65351	4.56684	3.74633	4.67997	4.41986	5.27477	6.87383	1.72176	2.31207	2.11076	3.12708	2.79121	3.05766	3.74295	3.88707	3.946	K09191	NA	zinc finger protein Xfin-like [Nilaparvata lugens]	2
LOC111055288	1.34971	1.64347	1.43174	1.13088	1.55369	0.845439	1.46273	1.7951	1.98843	1.14876	0.868361	0.828124	1.01456	1.31257	1.19172	1.15224	1.04911	1.23129	K04351	GO:0035556	hypothetical protein LSTR_LSTR011104 [Laodelphax striatellus]	2
LOC111063232	0.625721	0.970119	0.410733	0.335915	0.41087	0.294538	0.531098	0.593127	1.08315	0.297364	0.286628	0.226073	0.476694	0.489742	0.579722	0.369249	0.236807	0.478464	K23408	NA	cell division cycle-associated protein 7-like [Nilaparvata lugens]	2
LOC111054338	21.2242	24.2454	24.6169	23.032	20.3008	13.4378	17.5411	24.1125	18.9513	9.74552	18.0281	9.46894	17.703	17.1768	16.242	16.9032	16.9014	20.2503	K00922	GO:0005524;GO:0005622;GO:0016301;GO:0016773;GO:0046854;GO:0048015	hypothetical protein LSTR_LSTR007995 [Laodelphax striatellus]	2
LOC111056041	19.6705	23.2358	25.5778	18.8343	22.1233	21.5624	24.9798	26.5221	23.7364	22.0688	22.6962	19.9924	17.9819	21.1436	16.3139	23.5748	17.1131	20.8419	NA	GO:0003333;GO:0015171;GO:0016021	cationic amino acid transporter 3-like [Nilaparvata lugens]	2
LOC120354287	0.92645	2.06729	1.32392	0.300316	1.01849	0.31217	0.416419	0.927952	2.20004	0.553198	0.952369	0.556405	0.770852	0.934096	0.98494	2.03198	0	0.750859	NA	GO:0004842;GO:0016567;GO:0016874	hypothetical protein B7P43_G02700 [Cryptotermes secundus]	2
LOC111056750	6.70293	7.18442	6.69268	6.44008	5.6564	3.33886	6.05688	7.55562	7.27021	3.15542	4.68374	3.00059	3.49995	4.42748	3.41874	5.17666	4.25314	4.78212	K09536	NA	dnaJ homolog subfamily C member 16 [Nilaparvata lugens]	2
LOC111059741	1.56402	1.95377	1.7208	0.989969	1.6713	0.679106	1.62252	1.4475	2.04325	0.727413	1.14342	0.650358	0.820186	1.28372	0.946439	0.992727	0.958976	0.751375	NA	NA	NA	2
LOC111063500	11.5856	10.8494	9.02978	9.41628	8.22521	7.28624	9.05595	9.90509	11.7341	6.94522	8.57609	7.11096	8.17364	7.73374	7.84044	9.03564	7.61944	8.3949	K08252	GO:0000166;GO:0004672;GO:0006468	hypothetical protein LSTR_LSTR015470 [Laodelphax striatellus]	2
LOC111060119	1.84615	2.13409	1.97458	1.3841	1.42965	1.64638	1.54559	1.55225	2.72834	1.98908	1.32979	1.08565	1.3987	1.7328	1.51753	1.7107	1.34703	1.76693	K09191	NA	zinc finger protein OZF-like [Nilaparvata lugens]	2
LOC111045869	3.60566	3.86352	4.31738	2.78864	2.49472	3.14363	2.71609	3.02855	4.59461	1.62226	1.97819	1.65268	2.39946	2.57391	2.40204	2.1854	2.44635	2.34549	K09191	NA	gastrula zinc finger protein XlCGF57.1-like [Nilaparvata lugens]	2
LOC111055626	0.592507	0.769734	0.621476	0.522222	0.298467	0.269217	0.533064	0.562215	0.895589	0.177311	0.494159	0.324801	0.355146	0.517915	0.308089	0.572037	0.247757	0.590519	NA	GO:0004930;GO:0005886;GO:0007186;GO:0016021	metabotropic glutamate receptor 2-like [Cimex lectularius]	2
LOC111045860	2.94289	3.40041	3.19169	2.24242	2.46502	2.35082	2.16359	2.98614	3.39033	1.60088	1.04691	1.46298	2.40439	1.78753	2.13995	1.87682	1.84817	2.42944	K09191	NA	gastrula zinc finger protein XlCGF57.1-like [Nilaparvata lugens]	2
LOC111053767	2.69268	1.11444	1.66763	1.3842	0.86477	1.51779	1.54037	1.52916	1.97538	1.29355	0.919132	1.07299	0.812679	1.84249	0.75332	1.96166	1.00929	1.22831	NA	NA	5-hydroxytryptamine receptor-like [Nilaparvata lugens]	2
LOC120354750	0.34505	0.418174	0.86119	0.245621	0.092178	0.499896	0.401554	0.471963	0.300593	0.094676	0	0.231161	0.352573	0.171485	0	0	0.401327	0.427994	NA	NA	uncharacterized protein LOC111047389 [Nilaparvata lugens]	2
LOC111064493	35.7528	46.8051	36.6741	31.7517	31.4227	26.5311	36.6804	34.7877	56.4106	31.2778	23.3189	29.2211	26.491	33.2758	22.0627	32.6587	27.0817	29.574	NA	NA	uncharacterized protein LOC111064493 [Nilaparvata lugens]	2
LOC120354760	191.986	223.175	235.046	190.251	189.389	176.109	203.451	216.763	190.571	167.197	202.462	159.878	176.171	179.245	169.628	181.061	184.051	196.027	NA	NA	hypothetical protein LSTR_LSTR011468 [Laodelphax striatellus]	2
LOC111043398	9.06106	17.3811	12.3158	5.65059	12.8424	9.762	4.27781	15.2495	15.1215	7.57548	11.2125	8.27997	5.61607	10.9222	6.45184	3.40434	8.20233	8.03746	NA	GO:0004252;GO:0006508;GO:0016021	uncharacterized protein LOC111043398 isoform X1 [Nilaparvata lugens]	2
LOC111057520	3.33072	3.85221	2.77041	2.77568	2.82106	2.74242	2.9858	2.15959	4.8013	3.32931	2.16113	3.08845	3.0656	3.20064	2.87719	3.25679	2.91745	2.81922	K15707	GO:0005488	unnamed protein product [Homo sapiens]	2
LOC111044900	8.30895	8.34746	6.554	6.26528	5.9439	5.14974	9.26581	5.16932	8.08419	6.63657	7.31118	6.09893	4.94501	6.1353	5.38802	8.41746	3.68292	5.21044	NA	NA	NA	2
LOC111044894	0	0.281344	0	0	0.083741	0	0	0.197548	0	0	0	0.057599	0.20831	0	0	0	0	0	NA	NA	ubiquitin carboxyl-terminal hydrolase 33-like [Nilaparvata lugens]	2
LOC111046061	22.4364	23.8045	18.5929	16.9488	17.6221	19.8897	20.18	19.3742	20.069	17.8395	20.2548	14.8183	18.1668	17.01	17.9035	20.1617	15.8841	18.8639	NA	NA	uncharacterized protein LOC111051593 isoform X1 [Nilaparvata lugens]	2
LOC111044901	20.1216	21.5731	23.1211	20.6765	18.2631	20.0555	20.2191	20.6946	23.1707	22.4989	22.3302	17.9375	19.1527	21.5137	19.4202	20.2487	19.2144	21.4691	K02360	NA	cAMP-regulated phosphoprotein 21-like [Nilaparvata lugens]	2
LOC111057924	0	0	0.074415	0	0	0	0	0	0.055566	0.017597	0	0	0	0	0	0	0	0	NA	NA	NA	2
LOC120354525	0.289993	0	0	0	0	0	0	0	0.196617	0	0	0	0	0	0	0	0	0	NA	NA	hypothetical protein AVEN_234729_1 [Araneus ventricosus]	2
LOC111047796	8.50355	13.1105	11.2866	9.49268	8.62703	5.22122	6.94401	14.3945	6.96015	4.37911	9.57447	4.8705	8.41099	6.27856	6.27549	6.94245	7.82617	10.3651	NA	NA	toll-like receptor 7 [Acyrthosiphon pisum]	2
LOC120354932	0.400501	0	0	0	0	0	0.104313	0	0.263707	0	0	0	0	0.028616	0	0	0	0	NA	GO:0004563;GO:0005975	nucleolin-like [Nilaparvata lugens]	2
LOC111052054	60.9568	79.8	68.5347	28.3695	47.2097	59.1419	28.4907	73.9147	83.9064	71.0812	55.5828	62.9567	38.5156	66.9929	41.2365	28.466	50.2895	39.5972	K13356	GO:0016021;GO:0055114;GO:0080019	fatty acyl-CoA reductase 1 [Acyrthosiphon pisum]	2
LOC120354954	0.092815	0	0	0	0	0	0	0	0.055785	0	0	0	0	0	0	0	0	0	NA	NA	uncharacterized protein LOC111051939 [Nilaparvata lugens]	2
LOC120355008	0.212123	0.151017	0.100039	0	0.06421	0	0	0.115732	0.261595	0.061331	0.063545	0.177397	0.054042	0.055106	0.299655	0	0.076111	0	NA	GO:0004563;GO:0005975	uncharacterized protein LOC111045925 [Nilaparvata lugens]	2
LOC111054360	0	0.58188	0	0	0.280165	0	0	0.16195	0.440378	0	0	0	0.657837	0	0	0	0	0	NA	NA	uncharacterized protein LOC111053880 [Nilaparvata lugens]	2
LOC120354900	0	0.148901	0	0	0.0768	0	0.050908	0.071233	0	0	0	0	0.066953	0	0.055884	0	0	0	NA	NA	uncharacterized protein LOC111055608 [Nilaparvata lugens]	2
LOC111043491	205.455	309.184	225.832	148.724	214.956	209.104	126.954	425.414	214.374	240.953	188.714	261.496	152.319	213.736	121.905	83.7715	217.752	113.034	NA	GO:0005215;GO:0005622;GO:0006810	alpha-tocopherol transfer protein-like [Bombus impatiens]	2
LOC120354312	0	0.159223	0.369888	0	0	0	0	0	0.395247	0	0	0	0	0	0.37883	0	0	0	NA	NA	protein ALP1-like [Nilaparvata lugens]	2
LOC120354604	12.7294	12.2861	11.4094	10.4275	10.6404	11.3661	14.7172	9.88822	13.8529	10.326	12.5067	11.0434	12.435	12.1303	12.8024	11.2267	7.81004	12.1995	K15601	NA	lysine-specific demethylase 3B-like [Nilaparvata lugens]	2
LOC120354603	0.103324	0	0	0	0	0	0.09989	0	0	0.081082	0	0	0.006762	0	0	0	0	0	NA	NA	NA	2
LOC120354607	0.081388	0	0	0	0	0	0.054526	0	0	0	0	0	0	0	0	0	0	0	NA	NA	salivary glue protein Sgs-3-like [Nilaparvata lugens]	2
LOC120354327	0.495646	0.576132	0.432969	0	0	0.160196	0.406477	0.118541	0.5797	0.112865	0.251297	0.225785	0	0.125555	0.231428	0	0	0	NA	NA	uncharacterized protein LOC111055613 [Nilaparvata lugens]	2
LOC111054813	0.482681	0.427003	0.338827	0.369463	0.192601	0.132992	0.222866	0.184608	0.786512	0.440291	0.023865	0.408433	0.190566	0.254528	0.341363	0.228032	0.276776	0.097938	NA	NA	NA	2
LOC120355061	0.471209	0.137667	0.316875	0.136454	0.133386	0.191239	0.315659	0.126855	0.350679	0.114787	0.072711	0.04847	0.142875	0.08059	0.081029	0.128936	0.120249	0.150096	NA	NA	uncharacterized protein LOC111052527 [Nilaparvata lugens]	2
LOC120355080	0.629621	0.103995	0.412235	0	0	0.421569	0.278723	0.216213	0.44742	0	0	0.102008	0	0	0.090679	0.150434	0	0	NA	NA	NA	2
LOC120355087	0.346585	0.129668	0.332535	0.146027	0.063158	0.229153	0.463607	0.45085	0	0.209407	0	0	0	0.177346	0.268456	0.126233	0	0	NA	NA	hypothetical protein LSTR_LSTR015335 [Laodelphax striatellus]	2
LOC120354347	0.351901	0.286702	0.53508	0.026734	0.175212	0.575298	0.268956	0.521888	0.360155	0.481672	0.239181	0.212585	0.381314	0.279321	0.376082	0.359397	0.270794	0.24647	NA	NA	uncharacterized protein LOC111051175 [Nilaparvata lugens]	2
LOC120354396	0.27488	0	0.073237	0	0	0	0.070371	0	0.209611	0.220539	0	0	0.059773	0.058111	0.037584	0.130797	0	0	NA	NA	uncharacterized protein LOC111051057 [Nilaparvata lugens]	2
LOC120354409	0.223644	0.16756	0.596546	0.034192	0.362933	0.094841	0.206423	0.165157	0.802059	0.204706	0.136356	0.091766	0.091649	0.175788	0.217199	0	0.511284	0.035389	NA	NA	NA	2
LOC111049549	0.208714	0.23298	0.485473	0.304875	0.079043	0.209476	0.077995	0.061589	0.893283	0.165188	0.244986	0.127599	0.128699	0.174757	0.173521	0.042399	0.184168	0.218456	NA	NA	uncharacterized protein LOC111049549 [Nilaparvata lugens]	2
LOC120354480	0.080238	0.281825	0.276557	0.071668	0.173582	0.014017	0.214808	0.07937	0.294826	0	0	0.166449	0.232829	0.101828	0.123683	0.143417	0.04208	0.065017	NA	NA	NA	2
LOC111050169	0.132539	0	0.000132	0	0.002157	0	8e-05	0.085014	0	0	0.001715	0.000679	0	4.9e-05	0	0	0.002188	0.002124	NA	NA	NA	2
LOC111064557	2.7304	2.54261	2.635	1.09133	0.843615	1.20828	1.54347	1.6254	3.98268	0.448582	0.575059	0.476831	0.7535	0.789717	0.853569	0.908303	0.883015	0.687072	NA	NA	uncharacterized protein LOC111064557 [Nilaparvata lugens]	2
LOC111049369	0.332343	0.421218	0.396644	0.170743	0.136954	0.480309	0.206916	0.570726	0.349439	0.187335	0.280966	0.105577	0.20971	0.177505	0.340578	0.286273	0.140671	0.268022	NA	NA	uncharacterized protein LOC111049369 [Nilaparvata lugens]	2
LOC111045251	10.3728	12.5502	10.2381	4.59765	6.69072	9.05518	2.85324	11.3611	17.5707	7.70965	7.99995	7.66546	5.24298	9.85994	7.61063	3.65005	7.70958	7.7581	K00115	GO:0016020;GO:0016491	glucose dehydrogenase [Danaus plexippus plexippus]	2
LOC111045250	48.5502	73.7127	53.7128	31.7715	45.2736	50.4551	29.5554	93.7764	48.6928	64.1402	54.0598	58.5645	38.3501	61.3849	33.7505	20.9117	52.7162	29.0534	K00115	GO:0016021;GO:0016614;GO:0050660;GO:0055114	glucose dehydrogenase [FAD, quinone] [Bombus impatiens] &gt;gi|815898784|ref|XP_012250042.1| glucose dehydrogenase [FAD, quinone] [Bombus impatiens]	2
LOC111056354	11.6603	11.9606	11.15	10.4348	11.5261	10.0022	11.335	10.1786	12.0207	10.5793	9.23901	9.39432	10.1498	12.2724	12.1922	10.4058	9.46793	9.8591	K14399	GO:0005524;GO:0005849;GO:0031124	protein CLP1 homolog isoform X1 [Nilaparvata lugens]	2
LOC111050549	0.776396	0.508736	0.82415	0.756481	0.436935	0.439541	0.456222	0.703805	1.15123	0.474466	0.293613	0.692649	0.462163	1.11234	0.261456	0.95381	0.350797	0.271423	NA	NA	NA	2
LOC111059113	16.882	17.2314	17.5823	12.2729	13.8232	11.8705	13.9324	15.5758	16.5215	14.3983	11.9903	13.208	12.4294	15.8234	11.7228	14.191	14.0675	14.5993	NA	NA	protein FAM214A isoform X2 [Bombus impatiens]	2
LOC111044750	44.6939	53.4478	45.6369	40.9685	40.587	39.0662	44.4953	43.5222	50.619	41.2505	40.8115	45.627	41.2329	43.4226	42.8029	40.2544	40.6257	40.8313	K09515	NA	dnaJ homolog subfamily B member 9 [Taeniopygia guttata] &gt;gi|823454149|ref|XP_012424426.1| dnaJ homolog subfamily B member 9 [Taeniopygia guttata] &gt;gi|1720736336|ref|XP_030113738.1| dnaJ homolog subfamily B member 9 [Taeniopygia guttata]	2
LOC111050393	0.556737	0.981947	0.382354	0.236395	0.180141	0.577283	0.814545	0.214677	0.435217	0.543701	0.426749	0.119687	0.087555	0.093834	0.43282	0.159096	0.232787	0.29926	K20279	NA	LOW QUALITY PROTEIN: synaptojanin-1-like [Nilaparvata lugens]	2
LOC111056984	2.46718	1.63032	2.76112	1.28092	1.80692	1.55408	1.31506	2.01277	2.16217	1.3456	1.02738	0.801853	2.02328	2.20196	1.70543	1.44438	1.44171	0.996353	K03097	GO:0000087;GO:0000236;GO:0004674;GO:0005524;GO:0005829;GO:0005886;GO:0006355;GO:0006468;GO:0007411;GO:0008284;GO:0016580;GO:0016581;GO:0030177;GO:0030307;GO:0031519;GO:0043154;GO:0045732;GO:0047485;GO:0048511;GO:0051879;GO:0061077;GO:0071174	casein kinase II subunit alpha isoform X1 [Solenopsis invicta]	2
LOC111043243	25.0821	23.0361	19.8242	21.0809	16.6516	13.721	28.7277	20.5789	24.7239	17.135	18.5467	15.8642	18.2289	18.9723	18.6769	19.7254	18.3883	20.4422	NA	NA	Na(+)/H(+) exchange regulatory cofactor NHE-RF1 [Bombus impatiens]	2
LOC111058643	5.83891	4.84236	5.60717	1.67816	3.91998	4.74382	2.19643	4.70073	6.8856	2.18977	2.29204	3.07564	2.88243	3.08054	2.11749	1.87151	2.75624	2.89648	NA	GO:0004180;GO:0006508;GO:0070062	venom serine carboxypeptidase [Solenopsis invicta]	2
LOC111055360	0	0	0.074722	0	0	0	0	0	0.095559	0	0	0	0	0	0	0	0	0	NA	NA	PREDICTED: uncharacterized protein LOC102806889 [Saccoglossus kowalevskii]	2
LOC111052176	22.7225	34.1855	31.7406	11.2566	21.6596	27.1104	6.76666	24.144	41.5281	16.9518	21.2552	20.3164	19.2105	26.0241	19.9831	10.6726	12.9263	25.3092	NA	NA	uncharacterized protein LOC111052176 [Nilaparvata lugens]	2
LOC111049418	4.96699	7.85747	3.27251	5.39131	3.9249	3.97995	7.0905	2.76683	6.97042	3.124	3.29259	3.76341	4.30186	4.66222	4.32444	3.6263	3.03018	5.14427	K14557	NA	U3 small nucleolar RNA-associated protein 6 homolog [Nilaparvata lugens]	2
LOC111048785	0	0.12265	0.250674	0	0.113789	0	0.14017	0	0.162026	0	0	0.183373	0	0.18941	0	0	0.195901	0	K09191	NA	uncharacterized protein LOC111050909 [Nilaparvata lugens]	2
LOC120355161	2.81858	3.75678	2.8012	2.17951	2.14693	1.69322	1.77079	2.34168	2.74236	1.10762	1.81838	1.66431	1.7971	1.07302	1.45143	2.11476	2.3515	2.11458	NA	GO:0009987	transcription factor E2F4-like [Nilaparvata lugens]	2
LOC120355182	5.11793	5.01197	5.84981	1.82828	3.85022	3.09475	6.47557	3.23699	5.2292	3.30869	6.20316	2.46092	4.12139	6.63197	2.68519	4.40182	3.74369	2.30859	K00232	GO:0006631;GO:0016627;GO:0055114	peroxisomal acyl-coenzyme A oxidase 3-like [Nilaparvata lugens]	2
LOC120355187	4.41017	2.97201	3.4106	3.11109	2.43674	3.10696	2.34077	3.64957	3.94428	3.26376	3.4828	3.02636	2.3306	2.6555	2.9431	2.08687	3.05108	2.26258	NA	NA	cadherin-23-like [Nilaparvata lugens]	2
LOC120355229	0.08918	0.361241	0.145886	0.250409	0	0.056166	0.232998	0.136681	0.123774	0.083587	0.187613	0.133477	0	0.052674	0	0.047013	0.073557	0.028412	NA	NA	uncharacterized protein LOC111043941 [Nilaparvata lugens]	2
LOC120355262	0.154187	0.133738	0.279709	0.123469	0.098553	0.099142	0.141917	0.177275	0.180354	0.137099	0.135927	0.148375	0.094663	0.116609	0.253862	0.093896	0.068935	0.169392	NA	NA	uncharacterized protein LOC111054948 [Nilaparvata lugens] &gt;gi|1233195654|ref|XP_022197773.1| uncharacterized protein LOC111054948 [Nilaparvata lugens]	2
LOC120348749	0.518125	0.261178	0.322758	0.05884	0.279603	0.460055	0.683256	0.378461	0.191953	0.249368	0	0	0.402508	0.182058	0.453613	0.306642	0.175286	0.246757	K09191	NA	zinc finger protein 77-like [Nilaparvata lugens]	2
LOC120355148	2.60371	1.60836	2.30713	1.26625	0.861841	1.26824	1.03276	2.24116	2.69747	1.34485	0.961085	1.06085	1.29803	1.48276	0.981968	1.78451	1.76355	0.87124	NA	GO:0004563;GO:0005975	centrosomal protein of 135 kDa-like [Nilaparvata lugens]	2
LOC120355341	0.776264	0	1.4424	0	0	0	0	0.630005	1.15485	0	0	0	0	0	0	0	0	0	NA	GO:0016021	uncharacterized protein LOC111052074 isoform X1 [Nilaparvata lugens]	2
LOC120355355	4.16601	3.77743	3.98109	2.31587	3.29027	2.92864	4.00274	4.18294	5.05446	4.3022	3.67057	2.41633	1.75398	1.88131	2.1297	4.01314	1.86876	2.64582	NA	NA	EF-hand calcium-binding domain-containing protein 4A-like isoform X1 [Nilaparvata lugens]	2
LOC111062818	13.7185	8.82802	6.96983	4.70082	0	0	10.5147	16.7665	11.3344	0	8.42768	0	0	5.41935	7.48407	3.99152	3.58326	0	K00844	GO:0001678;GO:0004396;GO:0005524;GO:0005536;GO:0005623;GO:0006096;GO:0046835	hexokinase-1-like [Nilaparvata lugens] &gt;gi|1233164463|ref|XP_022184110.1| hexokinase-1-like [Nilaparvata lugens] &gt;gi|1233164465|ref|XP_022184111.1| hexokinase-1-like [Nilaparvata lugens] &gt;gi|1149695184|gb|AQT25643.1| hexokinase [Nilaparvata lugens]	2
LOC120355446	0.240759	0.285961	0.61692	0	0.703163	0	0	0.307745	0.727368	0	0.182078	0.465064	0.370477	0	0.298651	0	0	0	NA	NA	NA	2
LOC111060605	11.6875	13.2147	18.071	4.01984	10.1267	8.30355	7.32988	17.3316	10.766	10.5787	10.5857	8.48766	5.80062	10.2431	5.56375	6.89148	9.85605	6.50134	NA	NA	uncharacterized protein LOC111060605 [Nilaparvata lugens]	2
LOC120355480	5.75122	7.32509	7.41916	3.51012	2.65499	6.57404	2.55983	6.69815	14.6741	4.33984	3.85642	1.60598	2.54017	6.22002	2.97847	3.55323	5.05405	4.68124	NA	NA	uncharacterized protein LOC111056397 [Nilaparvata lugens]	2
LOC120355532	1.69226	0.748447	4.17884	0.759966	2.12504	0.388936	0.70349	0.640792	5.07609	0.758602	0.596693	1.63726	0.554139	0.610951	0	1.56208	0.415313	2.29873	NA	NA	LOW QUALITY PROTEIN: uncharacterized protein LOC111059234 [Nilaparvata lugens]	2
LOC111056731	1.21282	0.845005	0.962289	0.732092	0.652752	0.852246	1.06016	1.11451	1.1201	0.773488	0.605097	0.370663	0.647829	0.571846	0.628826	0.688479	0.614106	0.453702	NA	GO:0000254;GO:0005506;GO:0006633;GO:0016021;GO:0055114	sterol desaturase, putative [Ixodes scapularis]	2
LOC111058355	0.19013	0.20908	0.415825	0.26121	0	0	0.109235	0.295727	0.232428	0.323602	0.254713	0	0.153406	0	0.16435	0.113003	0.068411	0	NA	NA	uncharacterized protein LOC111056477 [Nilaparvata lugens]	2
LOC120355556	9.9322	9.16754	7.65691	2.87957	6.80189	7.24528	5.28938	14.4238	10.8599	7.16121	8.58183	10.5246	4.52807	6.82554	6.47846	3.82143	4.53198	7.67303	NA	GO:0004252;GO:0006508;GO:0016021	hypothetical protein LSTR_LSTR013390 [Laodelphax striatellus]	2
LOC120355559	0.646296	0.560193	1.68817	0.42708	0.757807	0.466266	0.967815	0.742468	1.34285	0.776917	0.69786	0.715269	0.787419	0.440546	0.464988	0.502463	0.559971	0.839494	NA	GO:0000166	hypothetical protein LSTR_LSTR001636 [Laodelphax striatellus]	2
LOC111057786	3.13316	2.4871	2.18686	1.92032	1.66491	1.05443	1.37513	2.22941	2.91252	0.59643	1.176	0.487929	1.23286	0.552075	0.975657	1.1914	0.915699	1.01835	NA	NA	NA	2
LOC120355567	0.218241	0.469333	0.838405	0.43939	0	0	0	0.338782	0.69586	0	0	0.214709	0.143488	0.302879	0.096595	0.256147	0.433395	0	NA	NA	hypothetical protein LSTR_LSTR010409 [Laodelphax striatellus]	2
LOC120355591	0.285904	0.555571	0.182695	0.313665	0.334379	0	0.261132	0.272414	0.481785	0.519007	0	0.21421	0.418024	0.12147	0.329718	0.43712	0.142932	0	NA	NA	NA	2
LOC111058488	8.06463	7.11256	7.48324	3.88257	4.48164	5.46765	6.25915	8.07541	9.51428	0.785616	0.584799	1.8847	3.73352	4.25441	3.486	2.16309	1.77157	2.74098	NA	NA	uncharacterized protein LOC111059770 [Nilaparvata lugens]	2
LOC120355640	1.20981	1.17886	1.38692	1.03029	0.973315	0.851416	1.3514	1.05461	1.28723	1.03142	0.87359	0.850845	1.20268	1.06565	0.890734	1.0829	0.869184	0.995753	NA	NA	NA	2
LOC120355664	1.73288	1.18941	1.14731	1.36509	0.975094	0.605662	1.35333	1.94633	1.89973	0.890752	1.27609	0.861894	0.768732	0.898471	0.825097	0.91116	1.22079	0.791864	NA	NA	hypothetical protein LSTR_LSTR006850 [Laodelphax striatellus]	2
LOC120355666	5.22763	4.52566	5.2657	4.1146	4.63311	4.55024	4.58438	4.75867	6.81167	4.43267	5.89712	3.69096	3.63381	4.56817	3.74095	3.74197	3.8051	4.31329	NA	NA	cadherin-23-like [Nilaparvata lugens]	2
LOC120355676	0.138549	0	0	0	0	0	0	0.230766	0	0	0	0	0	0	0	0	0	0	NA	NA	NA	2
LOC120355693	0.402051	0.426111	0.519992	0	0.602447	0.141614	0.304348	0.171953	0.494698	0	0.148355	0	0	0	0	0.145257	0.293045	0.120034	NA	NA	uncharacterized protein LOC111047377 [Nilaparvata lugens]	2
LOC120355716	1.43216	1.80605	1.55959	1.30822	0.921796	0	1.77914	1.55971	1.03235	0	0.60875	0	0	0.623327	0.575502	0	0.524693	1.75851	NA	NA	hypothetical protein LSTR_LSTR001187 [Laodelphax striatellus]	2
LOC120355733	0.164084	0	1.5016	0	0.608374	0.246606	1.04188	0.700732	0	0.49304	0	0	0	0.732849	0.372857	0	0	0.366155	NA	NA	inverted formin-2-like [Nilaparvata lugens]	2
LOC120355759	2.02611	1.40347	1.21625	1.29473	1.24216	0.934071	0.794103	1.18958	2.02828	0.548039	1.79819	0.715679	0.648781	1.02953	1.40355	1.26318	0.971971	1.64987	NA	GO:0006464	hypothetical protein LSTR_LSTR004729 [Laodelphax striatellus]	2
LOC111051347	7.41399	8.30093	7.10688	3.78539	3.98998	3.74083	5.63347	4.89517	8.92408	5.44553	7.13834	4.86545	4.02623	4.28999	3.69204	5.45012	4.77151	4.99623	NA	NA	uncharacterized protein LOC111051347 isoform X3 [Nilaparvata lugens]	2
LOC120355832	1.82124	2.43069	3.39296	1.89226	1.36319	1.04394	2.08205	2.8371	2.57285	1.34906	0.8797	0.372359	0.206219	1.25359	1.37321	0.827658	0.618586	0.651266	NA	NA	hypothetical protein LSTR_LSTR003339 [Laodelphax striatellus]	2
LOC111062172	3.58977	3.39338	3.62664	3.23025	1.73699	3.3995	3.6438	4.30234	3.7876	1.68591	3.52319	2.29352	3.08454	2.49271	3.20235	0.709237	2.25445	1.21182	K24940	NA	CWF19-like protein 2 [Nilaparvata lugens]	2
LOC120355874	4.2167	5.35086	4.39408	4.28574	3.66053	2.53278	4.16376	3.98526	3.84527	1.74219	2.87939	0.927633	4.48236	2.74199	2.96165	2.49513	3.60809	3.80146	NA	NA	probable RNA helicase armi isoform X1 [Nilaparvata lugens]	2
LOC111046002	20.7383	21.1977	18.3461	12.9329	14.1309	17.4491	14.1383	15.3206	24.5083	12.5298	10.1372	12.3925	12.896	16.4625	15.4597	15.3254	16.9327	16.4483	K09191	NA	Transposable element P transposase [Stegodyphus mimosarum]	2
LOC120355903	0.757905	0.185833	0.292982	0.570356	0	0	0.488812	0.547426	0.202837	0.538539	0.244799	0	0	0.742184	0	0.478257	0	0	NA	NA	NA	2
LOC120355906	8.1453	7.32577	10.0304	5.49225	6.48773	7.84292	6.05981	5.48586	15.7394	5.8618	4.61085	4.29528	5.69428	6.50008	5.81479	5.50116	5.95881	7.0902	NA	NA	Usher syndrome type-1G protein [Nilaparvata lugens]	2
LOC120355913	1.75947	2.23708	1.76149	1.17292	1.54452	0.601107	1.98823	1.72886	2.3921	0.916529	0.961895	0.901089	1.3723	0.775906	0.970887	1.69768	1.12479	1.26851	NA	NA	zinc finger protein 26-like isoform X2 [Nilaparvata lugens]	2
LOC111047616	36.316	35.039	30.3794	30.7528	30.5436	27.0935	36.5076	29.4284	41.5173	31.3914	29.9823	27.7613	32.3224	29.0948	32.5938	29.5765	26.5915	29.4344	K11131	GO:0001522;GO:0003723;GO:0006396;GO:0009982;GO:0019013;GO:0030529	H/ACA ribonucleoprotein complex subunit 4 [Nilaparvata lugens]	2
LOC120355963	6.25379	6.50953	7.96651	4.4143	7.08225	5.65141	6.05068	5.67481	8.34851	4.17755	4.11315	4.50753	4.95801	6.19557	4.55727	5.14169	5.73087	5.5466	NA	NA	hypothetical protein LSTR_LSTR011666 [Laodelphax striatellus]	2
LOC120355958	41.6612	49.6651	36.8392	21.5426	22.9218	19.4787	27.5008	30.4759	68.365	28.2426	21.6602	36.5434	27.4781	29.5032	16.5497	25.0899	24.0483	26.0645	NA	NA	NA	2
LOC120355967	5.13016	6.48406	4.4134	4.29057	3.14479	3.98987	5.32124	5.24079	4.8781	2.16691	4.02089	2.21743	3.85517	3.64955	4.19198	3.25622	3.46902	4.86689	K09191	NA	zinc finger protein 236-like [Nilaparvata lugens]	2
LOC120355978	0.958165	0.936035	0.288139	0.300008	0.284743	0.50659	0.662428	0.659106	0.431508	0.548786	0.434139	0	0.165229	0.267577	0.125366	0.137005	0.151946	0.314565	NA	NA	zinc finger MYM-type protein 5-like [Myzus persicae]	2
LOC120355982	1.74456	1.00603	1.93555	0.990458	1.80271	1.07588	1.59116	1.29715	2.28707	1.05924	1.00836	1.13433	1.68979	1.27453	1.54832	1.53266	1.16943	1.34711	NA	GO:0005524	transcriptional regulator ATRX homolog [Limulus polyphemus]	2
LOC120356000	0.801124	0.644037	1.04782	0.414768	0.250381	0.765603	0.473929	0.755382	0.898482	0.293904	0.952352	0.355544	0.418204	0.294193	0.863041	0.384983	0.694276	0.559258	NA	NA	hypothetical protein LSTR_LSTR000197 [Laodelphax striatellus]	2
LOC111043717	5.94893	4.80247	5.20996	1.79855	1.01247	1.94906	4.1803	3.19782	6.10396	0.811241	2.31253	0.76912	4.03197	2.76638	1.61771	3.11808	2.54399	2.97667	NA	NA	uncharacterized protein LOC111043717 [Nilaparvata lugens]	2
LOC120348779	8.30372	11.3178	10.1505	8.89778	5.35693	7.18605	7.50854	11.2174	12.3781	6.66789	6.38595	6.89116	11.9182	13.0998	6.04814	7.07108	7.48045	6.77989	NA	NA	CCR4-NOT transcription complex subunit 4 isoform X1 [Nilaparvata lugens] &gt;gi|1233169672|ref|XP_022186851.1| CCR4-NOT transcription complex subunit 4 isoform X1 [Nilaparvata lugens]	2
LOC120356038	16.0181	14.9903	16.6295	13.3661	9.48914	8.5839	10.917	11.5709	15.2966	7.71278	8.93616	5.8789	9.58211	7.73269	8.72595	10.5577	9.33431	10.0991	K23460	GO:0003824;GO:0008152	rab proteins geranylgeranyltransferase component A-like [Nilaparvata lugens]	2
LOC120356047	3.99491	2.23625	0.979242	1.7403	1.16662	0.446979	1.94192	2.29941	4.39893	0.343505	0.428436	0	0	0.789948	0.396325	0.778734	0.444508	0.139302	NA	NA	tubby-related protein 4 [Nilaparvata lugens]	2
LOC120356057	0	3.47757	0	0	0.112621	0	0.779355	1.56614	1.01857	0	0	0	0.286034	1.16066	0.917002	0.858022	0	0	NA	NA	uncharacterized protein LOC111049184 [Nilaparvata lugens]	2
LOC120356066	0.517203	0.771154	0.699363	0.172332	0	0.528762	0.629131	0	1.70798	0	0.689031	0.408264	0	0.391085	0.190716	0.714309	0.279081	0.387295	K19384	GO:0016020	transmembrane protein 17-like [Nilaparvata lugens]	2
LOC120356075	2.69287	3.92907	2.20256	2.05035	1.46896	0.637895	2.17838	2.0429	3.48441	0.875632	2.51293	0.660326	0.868101	1.04394	1.63499	0.945565	1.35378	2.33375	NA	GO:0004601;GO:0006979;GO:0020037;GO:0055114	peroxidasin homolog [Nilaparvata lugens]	2
LOC111061838	28.3204	26.1064	24.2199	23.7766	28.6843	21.0466	31.0073	23.7551	26.7883	30.4349	21.338	20.63	24.1847	25.4882	26.9571	22.9984	20.8755	27.3842	K14800	NA	pre-rRNA-processing protein TSR2 homolog [Nilaparvata lugens]	2
LOC120356080	11.683	10.2676	16.6434	12.2943	5.14796	3.45519	9.58793	7.94622	9.73834	4.1989	7.23001	3.38298	6.50001	9.23541	4.5381	5.8684	4.09498	6.78327	NA	GO:0044424;GO:0050789	FERM, RhoGEF and pleckstrin domain-containing protein 2-like isoform X1 [Nilaparvata lugens]	2
LOC111043301	1.47054	2.1631	0.971886	1.0327	0.773346	0.53	1.06769	0.882048	1.61159	0.44258	0.653558	0.487005	0.361592	0.715578	0.696009	0.730591	1.16171	0.83999	NA	NA	uncharacterized protein LOC105202523 isoform X1 [Solenopsis invicta]	2
LOC111049910	12.681	12.358	12.1918	7.78355	8.21931	8.16975	8.45033	10.0123	17.1099	2.05108	3.27003	2.56038	4.33466	3.31633	2.95514	4.31409	6.47487	4.31534	K09191	NA	zinc finger protein Xfin-like [Nilaparvata lugens]	2
LOC120356120	5.85264	6.11139	4.85644	4.58314	3.36214	3.7914	6.08492	6.6933	9.3003	2.4101	4.06801	2.75143	4.48491	3.21161	3.07955	3.33393	4.22818	2.92673	NA	NA	thrombospondin type-1 domain-containing protein 7B-like [Nilaparvata lugens]	2
LOC120356128	37.0654	17.5161	31.5263	24.9819	25.4263	23.1625	32.0681	30.8158	30.2879	26.9417	24.922	24.3588	23.2007	22.7757	26.2519	20.1122	26.9062	21.1231	K14688	GO:0008324;GO:0016021;GO:0098655	zinc transporter 1 [Nilaparvata lugens]	2
LOC120356135	3.01984	2.64441	3.03644	2.16851	2.7348	2.15026	3.42954	2.85715	2.68303	1.76964	2.78482	2.01234	1.24221	2.5524	2.00924	2.27267	2.25926	2.06657	NA	NA	protein charlatan-like [Nilaparvata lugens]	2
LOC120356162	0.130486	0.181873	0	0	0	0.15106	0.159066	0.097592	0	0	0	0	0	0	0.236594	0	0	0	NA	NA	NA	2
LOC111052186	3.44226	3.33648	3.0063	1.38241	1.69158	1.64578	2.29234	2.85696	3.30985	2.64744	1.74732	1.81022	1.25353	0.844273	0.828362	1.20164	1.32399	0.907902	NA	GO:0004970;GO:0005234;GO:0016021;GO:0030054;GO:0034220;GO:0035235;GO:0045211	hypothetical protein LSTR_LSTR000883 [Laodelphax striatellus]	2
LOC120356196	0.343435	0.262568	0.384967	0	0.198345	0.227297	0.235874	0.374117	0.167378	0.075387	0.104698	0.03522	0.136739	0	0.332571	0	0	0.236501	NA	NA	tax1-binding protein 1 homolog [Nilaparvata lugens] &gt;gi|1233204848|ref|XP_022201527.1| tax1-binding protein 1 homolog [Nilaparvata lugens] &gt;gi|1233204850|ref|XP_022201528.1| tax1-binding protein 1 homolog [Nilaparvata lugens]	2
LOC111045111	2.92384	3.92665	3.87359	2.86768	2.65137	2.90805	3.92082	3.05858	3.80177	3.68779	2.74018	2.66692	3.16506	3.48194	3.28736	2.91841	2.6373	3.33468	NA	NA	nuclear pore complex protein Nup214-like [Nilaparvata lugens]	2
LOC120348734	3.64999	3.23806	3.68664	2.5444	2.86216	2.01315	2.19409	2.81582	4.61908	2.32609	2.26033	1.89537	2.19147	2.27113	3.02965	2.52536	2.59436	2.62683	NA	NA	uncharacterized protein LOC111047625 [Nilaparvata lugens]	2
[truncated: 17,343 more rows]
