# Supplementary material for: Comparative Transcriptome Analysis Highlights the Role of NlABCG14 in the Honeydew Production of Virulent Brown Planthoppers (Nilaparvata lugens Stål) to Resistant Rice Variety
Source: Insects. 2024 Dec 15;15(12):992. doi: 10.3390/insects15120992 (PMC11676699; doi:10.3390/insects15120992)
Supplement: Supplementary file 1 [file insects-15-00992-s001.zip › Table S4 Gene expression lists and KEGGGO analysis of the representative 5 clusters.xls]

## Sheet: Sheet1
Table S4: Gene expression lists and KEGG/GO analysis of the representative 5 clusters
Supplementary table S4-1. Gene expression lists the representative 5 clusters
gene_id	TPM																		KO_id	GO_id	Annotation	cluster
	T0_1	T0_2	T0_3	T48_1	T48_2	T48_3	T6_1	T6_2	T6_3	Y0_1	Y0_2	Y0_3	Y48_1	Y48_2	Y48_3	Y6_1	Y6_2	Y6_3
LOC111058465	0.365204	0.27657	0.336887	0.433514	0.415821	0.362639	0.795253	0.426078	0.397783	0.214133	0.236557	0.211092	0.16742	0.209943	0.284026	0.22403	0.174943	0.119675	K19760	GO:0006468;GO:0016905	dynein assembly factor with WDR repeat domains 1 [Solenopsis invicta]	1
LOC111057253	34.2963	37.8945	36.9464	38.6359	38.2979	35.4174	39.5069	39.2244	40.6575	30.7318	33.0474	31.9143	33.5654	34.1141	34.7539	34.2475	33.0765	34.6408	K23563	NA	ER membrane protein complex subunit 2-like [Zootermopsis nevadensis] &gt;gi|646711371|gb|KDR16557.1| Tetratricopeptide repeat protein 35 [Zootermopsis nevadensis]	1
LOC111045356	21.3116	16.2688	16.0792	10.6282	13.4155	18.9	14.6613	15.498	31.5709	9.78842	5.29889	7.75369	9.90895	10.5712	10.9519	7.33033	10.1752	10.1979	NA	NA	NA	1
LOC111055397	95.4564	84.6719	95.4055	104.747	91.4103	61.8194	88.308	108.827	84.489	53.4591	73.2883	45.7781	73.5769	72.9549	74.5805	74.4668	78.0542	76.2582	K15622	NA	myeloid leukemia factor isoform X1 [Zootermopsis nevadensis] &gt;gi|646688771|gb|KDR06414.1| Myeloid leukemia factor [Zootermopsis nevadensis]	1
LOC111050255	31.9817	42.7798	53.6304	28.9182	41.8938	47.5122	27.0859	43.8461	59.2231	42.3281	47.5877	37.6264	27.9102	35.7932	30.2302	26.237	34.2979	38.7447	NA	GO:0005737;GO:0005811;GO:0006694;GO:0006710;GO:0016229;GO:0043231	17-beta-hydroxysteroid dehydrogenase 13 isoform X1 [Solenopsis invicta]	1
LOC111050205	21.6628	21.2168	16.2705	22.9193	21.2359	16.489	18.9257	23.0187	26.8981	13.4823	7.3556	15.0908	10.3889	16.0264	13.0546	12.8045	19.3709	10.5255	NA	NA	putative inorganic phosphate cotransporter [Bombus impatiens]	1
LOC111051024	0	0	0.37288	0.147527	0.178195	0	0.117531	0.077635	0.384382	0.193665	0	0.095285	0.081907	0	0	0	0	0	NA	NA	NA	1
LOC111059348	7.00686	6.26309	6.84799	6.84701	7.42111	9.45207	8.19212	7.68173	14.4688	7.70022	3.96699	6.38077	4.09719	5.25003	5.24317	5.4225	7.20257	4.32564	NA	NA	hydrocephalus-inducing protein homolog [Microcaecilia unicolor]	1
LOC120351700	0.916024	1.21573	1.43121	1.80497	0	1.35681	1.09347	1.33465	1.25091	0	0.470587	0	0	0	0	0	0	0.229769	NA	NA	NA	1
LOC111043832	0.121333	0.129032	0.082919	0.183336	0.094604	0.082744	0.128729	0.131127	0.231527	0.06198	0.070854	0.048783	0.037144	0.012299	0.041779	0.047625	0.026444	0.01529	NA	NA	DDE-type integrase/transposase/recombinase [Gammaproteobacteria bacterium]	1
LOC111045732	8.59699	9.52001	8.81231	8.56569	10.1795	10.5768	11.231	10.4941	7.33002	7.61736	7.27147	6.14012	7.49003	6.67109	6.52949	8.52493	6.87141	7.37209	K03307	GO:0006810;GO:0016020	PREDICTED: sodium-coupled monocarboxylate transporter 1 isoform X1 [Tribolium castaneum]	1
LOC120351811	0.418625	0.241572	0.453381	0.357711	0.485456	0.486298	0.388365	1.0142	0.832781	0.391675	0.038915	0.482072	0.15677	0.1289	0	0.255743	0.312687	0.182626	NA	NA	zinc finger MYM-type protein 1-like isoform X1 [Sipha flava] &gt;gi|1418917842|ref|XP_025416439.1| zinc finger MYM-type protein 1-like isoform X1 [Sipha flava]	1
LOC111043368	10.6154	10.9192	10.0842	10.414	10.4361	12.2816	13.0194	10.8341	12.6434	7.91309	7.98515	7.71553	9.78951	8.37418	9.23139	9.9249	9.58258	9.55496	K10611	GO:0005654;GO:0005737;GO:0008270;GO:0016874;GO:0019788;GO:0031466;GO:0045116;GO:0097602	PREDICTED: RING-box protein 2 isoform X2 [Nasonia vitripennis]	1
LOC111064064	22.482	20.1887	18.2609	21.8272	18.403	19.6751	22.7228	19.5557	21.0281	17.0712	18.3562	17.25	18.4457	18.9818	18.2047	17.5674	16.4817	17.5931	K14020	NA	wolframin [Osmia bicornis bicornis]	1
LOC111064058	2.55936	2.71184	1.94409	3.10305	3.10027	3.37859	2.83303	4.37075	4.38907	2.4451	1.10439	1.81276	1.46104	1.79422	1.58649	1.48398	2.94318	2.20292	K09191	NA	NA	1
LOC111060015	3.33878	2.24517	2.99839	3.12215	1.96976	3.06745	1.0296	2.83156	6.59822	1.67175	0.924486	1.23969	1.18361	1.78055	1.47759	1.70245	2.92341	1.60969	K25788	NA	ciliogenesis-associated TTC17-interacting protein-like [Agrilus planipennis]	1
LOC120351963	1.95576	3.56023	2.01506	1.26679	2.33967	3.87372	1.32702	1.6795	4.72458	0.969932	0.259277	1.35887	1.19122	2.20636	0.877573	1.66819	2.0375	2.06499	NA	GO:0003723;GO:0005524;GO:0005634;GO:0008152;GO:0016021;GO:0042255;GO:0042626;GO:0055085	60S ribosome subunit biogenesis protein NIP7 [Culex quinquefasciatus] &gt;gi|167881214|gb|EDS44597.1| 60S ribosome subunit biogenesis protein NIP7 [Culex quinquefasciatus]	1
LOC111060012	129.673	132.99	130.747	149.188	126.423	135.749	137.206	138.953	128.579	101.023	136.501	101.526	131.374	120.105	125.674	116.796	123.442	132.099	K03028	GO:0004175;GO:0005634;GO:0008540;GO:0030234;GO:0034515;GO:0042176;GO:0043161;GO:0050790	26S proteasome non-ATPase regulatory subunit 2 [Acyrthosiphon pisum]	1
LOC111046162	0.992695	1.25549	1.13657	1.14185	1.54432	1.45457	1.10648	0.994254	1.59112	0.719798	0.493827	0.732039	0.851435	0.83108	0.812613	0.758007	0.975271	1.19782	K09191	NA	NA	1
LOC111049282	40.8409	44.8313	35.097	43.5092	33.9065	40.5967	44.3354	32.6666	51.0352	32.6801	31.6577	28.0203	24.5733	25.6082	28.4195	31.5185	27.6314	30.5051	K25687	NA	PREDICTED: protein NDNF isoform X2 [Tribolium castaneum] &gt;gi|1004397156|gb|EFA08046.2| Protein NDNF-like Protein [Tribolium castaneum]	1
LOC111060798	19.8804	21.3579	20.7718	17.7553	20.8546	21.4384	20.2477	19.2092	29.4467	18.5102	16.2104	18.942	17.1677	21.1792	17.687	17.1461	18.152	16.938	NA	NA	protein FAM45A isoform X2 [Bombus impatiens]	1
LOC111052819	3.00249	3.19654	3.19953	3.48306	2.96271	3.94121	5.11843	3.497	4.05107	2.72046	2.75109	2.3058	2.42125	2.50559	2.36533	2.00371	2.26319	2.50338	NA	GO:0005185;GO:0005576;GO:0016021	arginine-vasopressin-like peptide [Laodelphax striatellus]	1
LOC111050259	27.6814	25.2167	29.5136	31.6428	22.1391	26.7555	29.7284	23.7434	29.6637	23.6051	19.4848	22.3999	19.3393	21.4983	20.9885	20.0787	20.8945	20.5335	K25368	NA	uncharacterized protein LOC100578877 [Apis mellifera] &gt;gi|1477732893|ref|XP_026300904.1| uncharacterized protein LOC100578877 [Apis mellifera]	1
LOC111057755	1677.37	1705.46	1718.46	1705.38	1627.57	1549.71	1787.63	1538.06	1934.19	1630.26	1540.89	1623.36	1334.41	1414.93	1477.77	1473.67	1350.95	1440.36	K14753	GO:0001649;GO:0001891;GO:0001934;GO:0005080;GO:0005634;GO:0005739;GO:0005829;GO:0005856;GO:0006919;GO:0007205;GO:0008200;GO:0008656;GO:0010803;GO:0015935;GO:0016032;GO:0016301;GO:0017148;GO:0019903;GO:0030178;GO:0030292;GO:0030308;GO:0030335;GO:0030425;GO:0030496;GO:0030822;GO:0030971;GO:0032436;GO:0032464;GO:0032947;GO:0033137;GO:0035591;GO:0042169;GO:0042803;GO:0042998;GO:0043204;GO:0043547;GO:…	receptor for activated protein kinase C [Laodelphax striatellus] &gt;gi|998454549|gb|AMK48127.1| receptor for activated protein kinase C [Laodelphax striatellus] &gt;gi|1574089624|gb|RZF38185.1| hypothetical protein LSTR_LSTR005546 [Laodelphax striatellus]	1
LOC111053524	148	149.119	148.473	137.102	143.326	159.334	141.508	156.191	179.833	128.783	105.628	116.581	142.088	136.179	136.096	130.812	119.148	134.198	K08967	GO:0005488;GO:0005634;GO:0005737;GO:0010309;GO:0019509;GO:0055114	1,2-dihydroxy-3-keto-5-methylthiopentene dioxygenase isoform X1 [Solenopsis invicta]	1
LOC111045809	150.918	213.001	271.199	203.555	261.947	237.057	224.486	147.958	302.761	170.187	189.713	263.118	155.512	181.85	142.975	170.933	148.146	210.779	NA	GO:0008233	trypsin-1-like [Bombus impatiens]	1
LOC111043597	40.5856	41.3789	44.5691	29.6	48.4181	45.4455	34.7075	49.7961	60.219	35.1739	46.1741	35.9785	23.4054	32.6357	22.7734	25.9522	24.6319	37.3251	K09640	GO:0004252;GO:0006508	trypsin-1-like [Nilaparvata lugens] &gt;gi|659099996|gb|AID60339.1| trypsin-5 [Nilaparvata lugens]	1
LOC111043584	31.826	24.8017	28.4788	28.2668	25.9701	26.9304	23.0326	34.5957	38.0007	19.1968	12.786	15.5194	14.3262	18.1708	15.2738	21.4503	25.8909	15.928	NA	NA	unknown [Dendroctonus ponderosae]	1
LOC111043593	143.069	169.293	158.05	72.7875	126.193	123.687	30.2054	238.044	263.533	57.487	132.369	91.2243	29.9746	68.3549	56.7848	19.1836	56.4728	48.0802	NA	NA	uncharacterized protein LOC105198791 [Solenopsis invicta]	1
LOC111049496	414.673	625.843	763.479	382.636	884.697	709.357	586.306	337.592	916.422	399.242	721.194	625.01	469.733	487.118	425.297	414.291	427.932	672.68	NA	NA	uncharacterized protein LOC100743086 [Bombus impatiens]	1
LOC120350103	0.589483	0.769421	0.768462	1.65929	1.2332	1.02688	1.58703	0.556951	1.32838	0.142936	0.326824	0.038669	0.190655	0.31722	0.337196	0.211285	0.107623	0.190491	NA	NA	NA	1
LOC111046022	11.0417	9.93933	11.571	12.4505	17.1433	16.8169	11.4316	14.5142	18.2294	8.56696	6.09423	7.90501	9.13132	9.33408	10.7487	8.15764	10.8866	9.78342	K24652	NA	tetratricopeptide repeat protein 12-like [Solenopsis invicta]	1
LOC111058476	30.576	30.7961	32.6673	27.6885	29.3735	29.0135	32.4518	34.8544	32.8982	27.1836	24.6992	27.9596	26.6189	23.7492	28.6168	27.5664	28.1698	25.899	K23663	GO:0016021	PREDICTED: uncharacterized protein C16orf52 homolog A [Dendroctonus ponderosae] &gt;gi|332375819|gb|AEE63050.1| unknown [Dendroctonus ponderosae] &gt;gi|478250421|gb|ENN70916.1| hypothetical protein YQE_12319, partial [Dendroctonus ponderosae] &gt;gi|546677352|gb|ERL88209.1| hypothetical protein D910_05597 [Dendroctonus ponderosae]	1
LOC120350348	0.103906	0.32555	0.25093	0.379748	0.193181	0.300255	0.249599	0.260083	0.406268	0.200409	0.15371	0	0.229241	0.294233	0.148386	0.074165	0.289548	0.285855	NA	NA	NA	1
LOC111047503	181.537	203.932	203.148	171.085	187.791	192.843	173.451	196.549	281.805	202.117	153.312	198.622	129.814	180.786	131.861	127.929	147.322	127.731	NA	NA	NA	1
LOC111064126	618.869	563.067	640.823	677.057	717.616	588.754	742.717	714.109	706.156	511.487	528.228	531.137	522.969	502.08	460.09	636.346	535.859	563.084	NA	NA	lysozyme 2-like [Bombus impatiens]	1
LOC120350589	0.02031	0.0452	0	0.151342	0	0.026185	0	0.130913	0.068083	0	0.025339	0	0	0.026156	0	0	0	0.06105	K23222	NA	protein ANTAGONIST OF LIKE HETEROCHROMATIN PROTEIN 1-like [Sitophilus oryzae] &gt;gi|1746740403|ref|XP_030762243.1| protein ANTAGONIST OF LIKE HETEROCHROMATIN PROTEIN 1-like [Sitophilus oryzae]	1
LOC111050559	570.896	574.935	631.886	715.697	687.498	702.836	697.801	671.291	818.727	624.843	493.214	631.849	504.553	582.466	535.009	550.225	550.17	495.165	K00799	GO:0016740;GO:0016829	unknown [Dendroctonus ponderosae]	1
LOC111050772	2.15668	1.87943	1.43207	2.20649	2.50116	1.81605	1.32959	1.79688	3.07164	1.25207	1.24977	1.31472	0.93457	1.4327	1.4731	1.70099	2.01141	1.0445	K24749	NA	WD repeat-containing protein 54 [Ixodes scapularis] &gt;gi|215502856|gb|EEC12350.1| WD-repeat protein, putative [Ixodes scapularis]	1
LOC111046035	20.0745	24.0725	26.0029	26.0535	29.2086	26.494	30.6149	27.1087	26.7405	24.5094	21.0822	25.4357	19.9042	24.4697	18.1369	25.4276	22.0752	22.7446	K13356	GO:0005777;GO:0010025;GO:0035336;GO:0055114;GO:0080019	PREDICTED: putative fatty acyl-CoA reductase CG5065 [Nasonia vitripennis] &gt;gi|1032746941|ref|XP_016845551.1| PREDICTED: putative fatty acyl-CoA reductase CG5065 [Nasonia vitripennis] &gt;gi|1032746943|ref|XP_016845552.1| PREDICTED: putative fatty acyl-CoA reductase CG5065 [Nasonia vitripennis] &gt;gi|1032746945|ref|XP_016845553.1| PREDICTED: putative fatty acyl-CoA reductase CG5065 [Nasonia vi…	1
LOC120351003	2.34118	2.9249	3.1448	3.33593	4.37278	7.56267	3.23405	4.4795	4.40289	0	0.586559	2.82817	1.85963	3.23676	1.64874	1.1109	1.78302	1.29692	NA	NA	NA	1
LOC111050640	74.6951	83.4491	85.5376	87.005	87.2262	77.0505	95.8813	72.0079	81.057	75.616	84.9022	92.1946	71.559	76.2522	76.9658	80.5569	73.1954	80.6864	K23841	NA	hypothetical protein DAPPUDRAFT_307517 [Daphnia pulex]	1
LOC120348877	727.519	680.281	775.083	552.056	924.12	537.201	647.695	1369.76	525.294	780.824	817.449	833.295	394.118	655.404	405.297	437.391	538.431	562.186	NA	GO:0042302	cuticle protein 8-like [Contarinia nasturtii]	1
LOC111053006	4.8833	4.41281	5.95368	5.07587	5.95292	6.33827	4.33297	5.10079	7.44537	3.14144	4.30176	2.26939	5.38169	4.78595	4.1749	2.85478	4.39058	4.90365	NA	NA	zinc finger protein 711 isoform X4 [Camarhynchus parvulus] &gt;gi|1756849240|ref|XP_030914661.1| zinc finger protein 711 isoform X4 [Geospiza fortis]	1
LOC111047473	20.3703	20.2691	20.1481	20.9139	25.0129	22.527	15.259	25.2327	30.9376	17.6613	12.0057	14.6843	11.1485	16.5284	13.4978	18.6526	23.4059	15.4971	NA	NA	NA	1
LOC120352781	3.53815	3.69282	2.58288	2.97917	3.48174	4.32114	2.67485	2.927	5.27675	1.29472	0.803948	1.65226	1.74808	1.63511	1.6274	1.97102	1.70828	1.76336	NA	GO:0000785;GO:0003677;GO:0003678;GO:0003682;GO:0005515;GO:0005524;GO:0005634;GO:0006268;GO:0007049;GO:0016887;GO:0030174;GO:0042555	NA	1
LOC111055668	5.74007	3.52408	4.24056	6.17898	5.08567	6.07069	3.47864	7.97569	7.63658	2.30937	1.89894	1.81859	2.04903	4.02637	1.96977	2.78769	3.26926	2.24754	NA	NA	uncharacterized protein LOC111055668 isoform X1 [Nilaparvata lugens]	1
LOC111045123	0.357828	0.565033	0.290832	0.459521	0.282633	0.487131	0.685149	0.496581	0.585877	0.338894	0.057263	0.316154	0.236575	0.389361	0.258372	0.248149	0.250648	0.263562	NA	NA	NA	1
LOC111055800	2.61164	2.55536	1.27301	3.1066	2.73196	3.38422	2.88533	2.90449	2.63715	1.97415	0.813984	1.97701	1.82544	1.7109	1.21098	2.5157	3.08458	1.6928	NA	NA	uncharacterized protein LOC111055800 isoform X1 [Nilaparvata lugens]	1
LOC111047661	1.23076	0.661873	1.32285	0.875257	0.979782	0.958506	0.91895	1.1935	1.47146	0.864197	0.67714	1.12883	0.614316	0.736005	1.00602	0.716496	0.980255	0.513393	NA	NA	dynein regulatory complex protein 1-like [Nilaparvata lugens]	1
LOC111053443	33.147	23.7062	28.0765	29.6041	28.2155	29.4444	23.8518	32.1044	40.7002	17.417	13.9215	15.9791	10.4312	20.456	17.684	21.6441	27.7176	17.0687	K00049	GO:0007588;GO:0008465;GO:0016618;GO:0019752;GO:0030267;GO:0042803;GO:0044444;GO:0051259;GO:0055114;GO:0070062;GO:0070402	PREDICTED: glyoxylate reductase/hydroxypyruvate reductase-like isoform X1 [Dendroctonus ponderosae] &gt;gi|332375036|gb|AEE62659.1| unknown [Dendroctonus ponderosae]	1
LOC111047943	15.7421	15.2529	14.8624	13.102	18.0098	18.6721	15.7367	17.8647	19.7246	14.4535	13.9432	11.7542	16.8176	17.4256	16.6411	14.6998	14.4394	15.3115	K09140	GO:0030490	ribosome biogenesis protein TSR3 homolog [Bombus impatiens] &gt;gi|1366067730|ref|XP_024228265.1| ribosome biogenesis protein TSR3 homolog [Bombus impatiens]	1
LOC111054975	3.84991	3.59208	3.67454	5.33707	2.81204	5.83472	3.35222	5.23347	3.82257	3.89459	2.79286	3.61294	3.58151	2.43442	2.73941	3.5115	4.37981	3.00574	K23222	NA	putative nuclease HARBI1 [Nilaparvata lugens]	1
LOC111062612	171.915	143.152	199.855	193.089	175.505	161.121	126.761	182.445	206.747	127.481	86.9732	115.256	83.8568	114.723	108.67	121.259	178.046	104.536	NA	NA	NA	1
LOC120353711	0.236129	0.139897	0.128961	0.277189	0.285543	0.104371	0.247519	0.195331	0.309174	0.240636	0.190226	0.071667	0.15329	0.442865	0	0	0	0.241545	NA	NA	uncharacterized protein LOC111050145 [Nilaparvata lugens]	1
LOC120353857	0.159068	0.116232	0.04171	0.126063	0.128367	0.202473	0.193308	0.209427	0.083024	0.066735	0.076717	0.026559	0.10038	0.028546	0.135334	0.165022	0.030933	0.077941	NA	NA	uncharacterized protein LOC111058222 [Nilaparvata lugens]	1
LOC111053210	13.0982	11.5548	10.6291	10.5479	10.4732	15.9714	7.20161	12.6108	23.7674	4.92094	3.99395	5.06125	4.24886	6.97536	6.48672	8.03941	8.89966	7.59464	NA	NA	uncharacterized protein LOC111053210 [Nilaparvata lugens]	1
LOC111053749	119.797	102.867	100.391	137.715	121.825	120.622	129.001	121.376	122.219	110.282	100.49	108.129	108.137	110.376	112.73	97.5504	109.676	103.744	K06691	GO:0044424	proteasomal ubiquitin receptor ADRM1 homolog [Nilaparvata lugens]	1
LOC111053789	2.48767	3.38874	2.62968	2.29304	1.77482	3.44563	3.04473	4.12226	2.62485	2.60903	2.7289	2.35872	1.57858	1.61686	2.12654	1.8829	1.80392	1.97974	NA	NA	hypothetical protein KGM_209725 [Danaus plexippus plexippus]	1
LOC111052969	83.4116	88.1723	84.3264	90.4992	86.3451	83.9169	82.5912	88.3651	92.7528	73.0869	68.225	78.9661	68.6125	73.9939	68.4904	81.5633	85.2684	77.6584	NA	GO:0008168;GO:0032259;GO:0043229	hypothetical protein LSTR_LSTR012952 [Laodelphax striatellus]	1
LOC111056593	3.217	1.02909	1.83391	2.10493	1.30579	1.89197	1.25725	2.5566	2.91726	0.159165	0.736912	0	0	0.407084	0.755796	0.352334	0.848907	0.59462	K08471	NA	hypothetical protein LSTR_LSTR008364 [Laodelphax striatellus]	1
LOC111056391	0.76375	0.820481	0.852351	0.541884	0.901084	1.9355	0.310226	0.633389	2.13651	0.303869	0.418569	0.756852	0.427816	0.5934	0.534511	0.523745	0.715347	0.63132	K08471	NA	uncharacterized protein LOC111056391 [Nilaparvata lugens]	1
LOC111056072	0.729873	0.960115	1.46837	1.2438	1.00573	1.11396	0.73747	1.25694	1.55131	0.607382	0.311778	0.850259	0.447319	0.278238	0.781464	0.574028	0.926282	0.472744	NA	NA	uncharacterized protein LOC113005331 [Solenopsis invicta]	1
LOC111055879	10.0239	10.2215	10.6726	9.86768	10.1282	14.3501	10.0812	10.4722	14.0297	9.1827	8.27106	10.2145	9.93096	12.2537	9.89004	9.19261	8.10835	11.7773	K17757	NA	ATP-dependent (S)-NAD(P)H-hydrate dehydratase [Solenopsis invicta]	1
LOC111045582	8.83654	8.77749	7.23561	10.6529	8.36646	11.1599	7.4148	10.8491	15.6418	6.65843	3.40851	5.13897	4.32593	5.2657	4.96812	6.24854	7.85486	4.669	NA	NA	uncharacterized protein LOC111045582 isoform X1 [Nilaparvata lugens]	1
LOC111064232	16.5207	13.063	13.6525	14.9617	13.4624	14.9465	13.362	16.7288	19.6377	11.608	7.49726	12.7256	9.2957	12.774	8.8353	11.7374	15.8225	8.64088	NA	NA	uncharacterized protein LOC111064232 isoform X1 [Nilaparvata lugens] &gt;gi|1233162967|ref|XP_022207620.1| uncharacterized protein LOC111064232 isoform X1 [Nilaparvata lugens] &gt;gi|1233162969|ref|XP_022207621.1| uncharacterized protein LOC111064232 isoform X1 [Nilaparvata lugens]	1
LOC120355468	1.04485	0.845863	1.06252	1.16493	1.1966	0.742235	1.12973	1.03891	1.43876	1.20468	0.423874	0.535721	0.737267	0.735178	2.00334	0.63491	1.12316	0.739123	NA	NA	hypothetical protein LSTR_LSTR010300 [Laodelphax striatellus]	1
LOC111062442	3.38506	5.33502	6.32397	3.34404	6.11361	5.24737	5.43236	4.08866	7.86513	3.58771	4.26847	5.97611	2.86409	4.86879	4.05439	3.67117	3.16272	5.70407	NA	NA	hypothetical protein LSTR_LSTR010295 [Laodelphax striatellus]	1
LOC111053718	2.58891	3.88618	2.32663	1.48651	2.85585	2.87805	1.94852	2.67121	4.57579	2.46578	2.90952	2.17476	0.96891	2.16723	1.30528	0.924804	1.51084	2.4531	NA	NA	uncharacterized protein LOC100575455 [Acyrthosiphon pisum]	1
LOC120355679	0.354196	0.598114	0.794569	0.444786	0.619707	0.667559	0.966482	0.570197	0.424451	0.329452	0	0	0.348777	0.159949	0.382686	0.234248	0.488241	0.394346	NA	NA	NA	1
LOC111048069	43.4759	32.3794	35.7582	37.2976	33.2573	36.5498	31.1431	39.1798	50.2768	27.5543	20.2606	26.7691	20.5633	27.7626	26.1558	30.8752	40.8542	22.4865	K10314	NA	F-box only protein 39 [Apis mellifera] &gt;gi|572301865|ref|XP_006616968.1| F-box only protein 39-like [Apis dorsata] &gt;gi|820851538|ref|XP_012343310.1| PREDICTED: F-box only protein 39-like [Apis florea]	1
LOC111060350	12.1021	8.30727	9.80918	13.0231	9.59291	9.14185	9.00729	13.9879	14.0426	7.44445	2.87756	5.79534	5.11046	6.60514	5.61594	9.25257	7.49447	5.35032	NA	NA	protein disulfide isomerase-like 1-2 [Nilaparvata lugens]	1
LOC120349415	0.795523	0.973951	0.284664	0.957669	0.294637	1.59198	0.847065	0.923338	1.04429	0.589984	0	0	0	0.406007	0	0	0.347395	0.27213	NA	NA	lysozyme 2-like [Bombus impatiens]	1
LOC120349419	0.123879	0.073977	0.040419	0.017845	0.063395	0.22993	0.156205	0.050071	0.17058	0	0	0.111226	0.063228	0	0.094144	0.050197	0	0.043755	NA	NA	NA	1
LOC111044629	53.3435	50.798	47.856	60.4513	56.8974	60.3011	56.7316	55.7805	67.3847	54.1303	46.2212	59.1778	50.0266	55.4556	48.7261	47.9667	48.3271	45.3462	K02864	NA	putative mitochondrial ribosomal protein L10 [Danaus plexippus plexippus]	1
LOC111044620	10.2358	6.88066	6.05045	10.0183	8.70177	8.29376	7.72861	10.4658	14.1399	5.96968	4.87848	3.60032	4.39614	6.86472	3.58357	4.84986	7.41744	5.06309	NA	NA	PREDICTED: protein OSCP1-like isoform X1 [Neolamprologus brichardi]	1
LOC120355503	0.32272	0.26256	0.085899	0.475686	0	0.390708	0.30758	0.559079	0.376029	0.393168	0.092793	0.217115	0.196745	0	0	0.298791	0	0.177665	NA	NA	hypothetical protein LSTR_LSTR013373 [Laodelphax striatellus]	1
LOC111062604	29.4709	28.5581	27.278	27.9221	26.1595	32.033	30.4912	29.3894	39.5948	28.5848	19.2581	26.3627	23.1499	24.3315	24.4412	25.3015	27.0062	25.3735	K23538	NA	PREDICTED: ELMO domain-containing protein 3-like isoform X1 [Neolamprologus brichardi] &gt;gi|584022555|ref|XP_006805932.1| PREDICTED: ELMO domain-containing protein 3-like isoform X2 [Neolamprologus brichardi] &gt;gi|584022557|ref|XP_006805933.1| PREDICTED: ELMO domain-containing protein 3-like isoform X3 [Neolamprologus brichardi]	1
LOC111064488	11.1501	9.7152	9.56061	10.3124	9.5141	9.64918	7.62874	11.5648	15.5483	6.42594	4.02932	5.87895	5.59907	7.22933	6.29072	7.63317	8.10895	6.17618	NA	NA	kinesin-like protein KIF9 isoform X1 [Agrilus planipennis]	1
LOC111051037	32.4395	30.2252	29.6454	35.7656	28.8033	31.7979	31.5458	39.8985	42.7214	30.306	22.6935	28.8354	20.7608	30.3353	24.5584	30.1421	34.5758	24.4968	K12163	NA	PREDICTED: AN1-type zinc finger protein 4-like [Saccoglossus kowalevskii]	1
LOC111054908	5.23381	4.41083	4.6789	6.92615	6.03458	5.40165	4.63238	6.7827	9.88717	4.27228	2.94033	6.53209	3.49675	5.06145	3.76502	3.64837	7.49496	5.07335	K15113	NA	mitoferrin-1 isoform X1 [Bombus impatiens]	1
LOC111053070	25.1201	25.2059	27.8866	30.6904	26.1327	24.1128	23.8551	31.733	25.5456	15.4124	18.5363	15.6432	19.1937	17.9638	17.436	23.7469	21.514	20.4109	K00008	GO:0003939;GO:0005615;GO:0005739;GO:0005829;GO:0006006;GO:0006062;GO:0008270;GO:0010038;GO:0016020;GO:0019640;GO:0030246;GO:0030317;GO:0031514;GO:0046370;GO:0046526;GO:0051160;GO:0051287;GO:0070062	sorbitol dehydrogenase [Acyrthosiphon pisum]	1
LOC120349418	0.298829	0.309407	0.231948	0.195423	0.188087	0.251557	0.380969	0.256833	0.471302	0	0.05726	0.066877	0	0.080886	0.047602	0.073501	0.126436	0.051455	NA	NA	hypothetical protein DT076_19080 [Propionibacteriaceae bacterium 16Sb5-5]	1
LOC111055784	36.5191	32.3075	31.7072	35.9674	37.1383	36.1686	33.6347	37.174	41.0372	39.0036	30.1113	34.1335	31.0664	35.5995	36.8181	34.7101	29.4013	32.177	K23542	GO:0016021;GO:0044444	biogenesis of lysosome-related organelles complex 1 subunit 5 [Apis mellifera] &gt;gi|1241837923|gb|PBC34163.1| hypothetical protein APICC_02150 [Apis cerana cerana]	1
LOC111056812	7.23895	9.51708	7.02736	7.04383	9.76608	8.49802	11.3288	9.43324	6.20112	4.69268	8.24369	6.43569	5.46471	3.80202	5.72988	5.22591	9.72275	5.95841	NA	NA	NA	1
LOC120349444	3.70697	1.87733	1.37881	3.07787	4.03593	3.57603	2.41215	5.00032	3.76613	0.406894	0.271745	0.453223	0	0.43086	0.095276	0.181491	0.11868	0.118717	K22984	NA	NA	1
LOC111055833	13.2961	8.23219	7.47376	9.47726	14.3039	10.4224	9.37821	10.984	16.9123	5.70631	4.17647	5.11435	4.75908	6.32182	5.18191	7.09964	8.26473	6.15185	NA	NA	NA	1
LOC111054276	100.933	108.063	108.365	98.4989	104.965	100.164	109.1	125.023	113.311	100.96	85.2946	101.168	82.4048	94.7205	81.3199	95.2245	108.605	89.2991	K01836	GO:0004610;GO:0005829;GO:0006048;GO:0006488;GO:0006493;GO:0018279;GO:0032501;GO:0043687	phosphoacetylglucosamine mutase [Nilaparvata lugens]	1
LOC120349496	0.098745	0	0	0	0	2.36021	2.15341	0.169315	0	0	0	0	0.324995	0	0	0	0	0	NA	NA	transmembrane protein 135 isoform X1 [Bombus impatiens]	1
LOC120349502	37.4324	44.7737	44.525	25.9268	48.0013	43.8166	13.4815	80.328	43.2489	41.6955	46.9985	56.1325	14.3183	29.7057	14.3001	5.95744	20.7169	13.9013	NA	NA	TPA: putative cuticle protein [Bombyx mori]	1
LOC111043634	2.4613	2.43213	1.16835	1.58221	1.2121	1.64251	2.2298	1.97849	4.26152	0.099171	0	0.353454	0.059002	0.201142	0	0.080357	0.232098	0.218691	NA	NA	NA	1
LOC120349757	11.9795	14.0844	12.9282	13.8151	14.1389	14.647	18.2676	20.3628	16.1056	6.85042	8.11383	6.75218	9.18502	9.61499	8.78796	10.7298	7.1001	8.57837	NA	NA	uncharacterized protein LOC105199804 [Solenopsis invicta]	1
LOC111045192	0	0.252614	0.318452	0.170446	0.156752	0.24896	0.22757	0.220117	0.182177	0.220296	0	0	0.069269	0	0	0.276724	0	0	NA	NA	uncharacterized protein LOC105205358 [Solenopsis invicta]	1
LOC111055236	1.25678	1.04932	0.93531	0.995469	1.4749	1.00764	0.421736	1.63589	1.76215	0.781968	0.623978	0.306017	0.982527	0.774931	1.27975	1.31665	0.784932	0.242266	NA	NA	NA	1
LOC111055228	15.3166	14.5993	13.6139	17.4376	16.9677	17.4842	15.2354	21.9098	22.9471	11.2686	10.3076	9.03444	8.47752	11.3443	9.86969	10.4487	10.2412	9.4303	K01639	NA	N-acetylneuraminate lyase [Agrilus planipennis]	1
LOC111051770	0.186621	0.064145	0.124216	0.309478	0.119094	0.222874	0.058729	0.393599	0.761922	0	0	0	0	0.002165	0	0.031441	0	0.045637	NA	NA	uncharacterized protein LOC105689287 [Athalia rosae]	1
LOC111057770	19.3446	22.379	21.2453	23.409	20.2934	25.1974	22.0653	23.9938	22.4794	21.8493	21.6043	21.1116	19.3209	20.4803	19.7606	19.6203	21.2678	22.6773	K17637	NA	exocyst complex component 2 [Apis mellifera]	1
LOC111057930	18.3096	16.5167	15.1804	17.8426	19.8076	15.1863	15.5979	23.4858	29.4633	15.4977	9.48196	13.0931	8.52623	14.6192	12.3909	11.8349	18.4054	12.9105	NA	GO:0005515	tctex1 domain-containing protein 3 [Solenopsis invicta]	1
LOC120349775	0.594014	0.356249	1.23959	0.557156	1.30386	0.83567	0.515382	1.02469	1.22145	0.232936	0	0.748254	0.499056	0.566832	0	0.487589	0.823021	0	NA	NA	NA	1
LOC111058066	5.54583	8.73874	5.17471	5.66979	6.2058	5.1688	7.8567	9.18234	17.5687	1.30412	2.54804	1.53729	2.95128	1.14938	0.669043	3.19338	2.83648	2.55662	K04402	NA	NA	1
LOC111052694	5.58571	5.86291	4.46124	4.2987	5.09314	6.84246	4.50287	5.10924	8.60269	2.72323	2.75594	3.02225	3.00169	3.32184	3.96355	3.75871	3.58002	3.10324	K23002	NA	RNA polymerase II-associated protein 3 [Heterocephalus glaber]	1
LOC111053018	0.641968	0.785912	0.610441	0.670943	0.644922	0.874893	0.727507	0.648848	0.866176	0.502841	0.918168	0.427875	0.610188	0.771924	0.548872	0.703002	0.571337	0.555887	NA	NA	PREDICTED: uncharacterized protein LOC102806375 [Saccoglossus kowalevskii]	1
LOC120349783	0	0	0	0.12014	0	0	0.112733	0	0	0	0	0	0	0	0	0	0	0	NA	NA	NA	1
LOC111052695	14.6094	16.2911	16.9861	14.9424	16.2837	20.4709	15.2178	17.5536	20.8798	15.6617	11.6883	16.6569	17.357	15.6968	15.0912	14.5631	17.7685	15.4118	NA	GO:0016021	uncharacterized protein C1orf43 homolog [Solenopsis invicta]	1
LOC111048411	8.44644	7.18663	7.41162	7.71131	8.75922	10.4473	8.28383	8.56636	9.9987	4.98233	3.56383	4.53797	4.34961	4.00755	5.90888	4.62214	3.37535	4.28859	NA	NA	NA	1
LOC111053405	17.8588	17.2968	13.6919	14.9091	16.0934	14.8597	19.5785	18.4551	22.5608	9.17647	8.91015	7.63982	9.04995	8.49198	8.97909	10.2437	9.37894	10.2952	K19787	NA	PREDICTED: carnosine N-methyltransferase isoform X2 [Nasonia vitripennis]	1
LOC111046066	5.84645	8.64887	8.64693	6.51511	7.97995	7.96223	6.9363	12.8764	16.6192	2.06822	2.89927	0.431911	0.711304	2.05515	1.0233	2.23702	1.62884	1.13694	NA	NA	PREDICTED: nose resistant to fluoxetine protein 6-like [Nasonia vitripennis]	1
LOC111046065	1.02712	1.15813	1.16174	1.03664	0.844324	1.33194	1.20152	1.0513	1.77329	0.721894	0.533091	0.971574	0.640892	0.487959	0.708928	0.913966	0.716722	0.690694	K14709	GO:0044699	zinc transporter ZIP3 [Acyrthosiphon pisum]	1
LOC111045414	6.02021	6.23124	3.86012	5.01546	5.57464	5.94171	5.3903	5.32749	8.3713	5.74843	3.43752	4.88621	3.41397	4.79502	4.53029	5.72925	4.47583	4.4427	NA	NA	protein rolling stone isoform X2 [Solenopsis invicta]	1
LOC111046073	56.0863	57.4736	63.5181	59.7211	61.5476	59.9067	58.7119	65.6376	59.4732	57.1919	54.6421	57.911	53.251	52.8922	51.541	55.088	51.1486	55.2818	K06134	GO:0000122;GO:0001306;GO:0001701;GO:0001841;GO:0003682;GO:0004497;GO:0005515;GO:0005634;GO:0005743;GO:0006744;GO:0008340;GO:0022008;GO:0034599;GO:0042775;GO:0045944;GO:0070584;GO:2000377	LOW QUALITY PROTEIN: 5-demethoxyubiquinone hydroxylase, mitochondrial [Solenopsis invicta]	1
LOC111056564	23.201	25.1422	21.9647	26.3756	23.7709	27.0693	26.6464	25.2811	30.4203	13.9492	13.063	11.4779	16.0635	15.0335	17.5916	20.5752	15.9578	16.6732	K11414	NA	NAD-dependent protein deacylase Sirt4 isoform X1 [Bombus impatiens]	1
LOC111056601	20.4547	17.8444	14.9592	21.2478	21.007	18.7653	15.6645	21.5454	29.5051	16.0225	8.45999	13.0274	10.5687	13.1272	11.5654	13.6294	22.47	12.201	NA	NA	NA	1
LOC111045421	15.9062	15.8569	14.3177	14.654	14.6622	15.6888	15.9569	16.7183	18.5887	12.4008	12.2458	11.3375	11.8247	12.8494	13.8882	11.7311	12.1267	13.8267	K08653	GO:0004252;GO:0005783;GO:0005795;GO:0007040;GO:0008202;GO:0016021;GO:0031293;GO:0034976;GO:0042990;GO:0098588	membrane-bound transcription factor site-1 protease isoform X2 [Nothoprocta perdicaria]	1
LOC111045416	43.8621	42.1004	45.5855	42.436	40.8839	37.9039	42.8102	45.9895	43.3548	36.9077	34.9244	35.5348	34.7507	36.3923	34.6413	35.4175	36.7885	37.216	NA	GO:0005515	protein PRRC1 isoform X2 [Bombus impatiens]	1
LOC111055847	5.45975	4.69087	6.74974	6.97328	4.798	6.41171	10.3095	7.9795	13.045	1.92437	2.48551	1.84685	1.63617	1.85085	2.10715	3.77455	2.06306	2.5848	NA	NA	NA	1
LOC120349805	1239.68	1439.82	1536.62	1465.66	1463.8	1593.28	1556.01	1256.81	1445.24	1045.23	863.653	1230.77	905.8	982.234	952.013	1214.88	1088.12	1256.18	NA	NA	NA	1
LOC111048410	11.01	10.6653	9.48568	9.93863	11.9994	12.9159	8.43084	12.6199	17.977	6.9805	5.92478	6.62861	6.36961	7.00397	6.15181	8.88929	12.5247	5.52402	NA	NA	hypothetical protein AURANDRAFT_18676 [Aureococcus anophagefferens] &gt;gi|323457275|gb|EGB13141.1| hypothetical protein AURANDRAFT_18676 [Aureococcus anophagefferens]	1
LOC111048416	32.2034	32.0199	28.219	35.6668	28.4246	30.7059	36.3534	30.7356	40.6694	27.3062	29.0514	25.6705	24.5858	30.0933	28.1293	26.93	27.1196	31.4897	NA	NA	slit homolog 1 protein [Bombus impatiens] &gt;gi|1366063318|ref|XP_024225070.1| slit homolog 1 protein [Bombus impatiens]	1
LOC120349809	3.50811	4.36647	3.4442	2.9605	4.66015	1.71446	2.80734	3.5152	6.81164	1.80344	2.12288	1.10979	2.24724	2.95875	1.55364	1.86986	1.38593	2.49816	NA	NA	uncharacterized protein LOC105196259 [Solenopsis invicta]	1
LOC111055248	17.0921	14.9439	12.9293	16.3658	15.3382	16.8686	17.2065	15.8108	16.3797	10.4421	15.941	14.8833	16.8002	16.6157	14.2031	12.8943	16.4511	15.4624	K12847	GO:0008270;GO:0016579;GO:0036459	PREDICTED: U4/U6.U5 tri-snRNP-associated protein 2 [Nasonia vitripennis]	1
LOC111054587	140.872	134.922	123.19	120.296	131.077	133.319	157.634	132.069	189.573	134.136	108.547	111.092	98.6995	118.458	96.661	100.561	101.265	99.524	K01363	GO:0006508;GO:0008234;GO:0009056;GO:0009987;GO:0043231;GO:0044421;GO:0044444	cathepsin B endopeptidase, putative [Ixodes scapularis]	1
LOC111052823	11.8719	10.3024	11.8778	12.2127	10.7264	12.9281	14.6992	11.0926	16.0727	9.60011	7.73077	8.31206	8.45267	9.98762	9.60004	8.6366	8.86003	9.87285	K24653	NA	NA	1
LOC111051596	13.8552	11.24	7.54466	10.3096	10.051	9.53525	8.83669	14.8244	17.9374	6.45055	4.16639	4.96153	3.66754	7.00716	5.08033	7.95908	9.26427	5.30124	NA	NA	NA	1
LOC111046133	16.9855	15.462	14.3036	17.4739	16.1129	16.9265	16.885	16.1018	20.7623	12.4186	13.3129	10.4153	14.1602	13.4851	14.3535	16.1611	12.5242	14.7761	K24758	NA	WD repeat-containing protein 89-like [Acyrthosiphon pisum] &gt;gi|1685541441|ref|XP_029343944.1| WD repeat-containing protein 89 [Acyrthosiphon pisum]	1
LOC111058791	37.8555	43.1461	32.7195	37.4614	37.278	42.609	38.1476	35.4425	48.7631	26.3562	21.7199	28.3432	21.3298	25.2174	27.3187	23.7812	26.7685	26.3303	K10991	NA	NA	1
LOC111049691	2.27712	2.19994	2.60993	2.05747	2.42267	2.94645	2.82504	2.21404	5.77221	1.304	1.18921	0.996948	1.30943	1.75734	1.69515	1.11783	0.737976	0.789006	NA	NA	uncharacterized protein LOC111049691 [Nilaparvata lugens]	1
LOC111059582	63.4469	62.7165	67.1106	63.6774	66.0247	70.4631	61.9282	62.0389	72.4124	65.9785	53.6731	56.8763	63.5256	65.3021	59.3272	64.6673	63.8729	63.0928	K09574	NA	peptidyl-prolyl cis-trans isomerase FKBP8 [Bombus impatiens]	1
LOC111048714	8.41387	7.08728	5.01672	7.2539	6.5941	5.2967	4.37061	7.47803	9.89036	3.08035	1.43522	2.20245	1.45222	2.12633	3.04831	2.71728	4.58279	2.66368	NA	NA	PREDICTED: leucine-rich repeat-containing protein 23 [Anolis carolinensis] &gt;gi|637351609|ref|XP_008118454.1| PREDICTED: leucine-rich repeat-containing protein 23 [Anolis carolinensis] &gt;gi|637351613|ref|XP_008118455.1| PREDICTED: leucine-rich repeat-containing protein 23 [Anolis carolinensis] &gt;gi|637351616|ref|XP_008118456.1| PREDICTED: leucine-rich repeat-containing protein 23 [Anolis ca…	1
LOC120349829	0.532962	0.970064	0.591111	1.33536	1.07913	1.08445	1.49782	0.85476	1.87174	0.101176	0.109142	0.407576	0	0.228767	0.306797	0.205769	0	0.14646	NA	NA	NA	1
LOC111045006	17.5984	19.8641	18.5612	18.1702	18.445	22.1122	20.784	25.1812	26.3604	17.6085	16.956	17.1589	13.3195	17.1188	13.7723	17.3523	17.3655	15.0692	NA	NA	cytochrome P450 354A5 [Danaus plexippus plexippus]	1
LOC111045015	25.0642	23.663	21.5282	40.1761	42.2527	32.5248	27.2743	44.5003	39.6481	34.1115	13.2235	24.6313	27.9802	26.8239	23.721	36.3519	22.9584	20.599	K09542	NA	PREDICTED: protein lethal(2)essential for life-like [Dendroctonus ponderosae] &gt;gi|332377007|gb|AEE63643.1| unknown [Dendroctonus ponderosae] &gt;gi|478257397|gb|ENN77553.1| hypothetical protein YQE_05849, partial [Dendroctonus ponderosae] &gt;gi|546677759|gb|ERL88538.1| hypothetical protein D910_05923 [Dendroctonus ponderosae]	1
LOC120348810	11.4685	12.464	9.94885	12.6697	9.92557	9.97526	13.2352	10.3735	12.6786	10.5278	10.0832	12.0688	9.95763	12.6061	9.77144	7.53605	8.42733	10.1189	NA	GO:0030014	CCR4-NOT transcription complex subunit 11 [Apis mellifera]	1
LOC111055031	4.01685	5.11997	1.82903	2.43382	2.94681	2.71109	2.80181	6.74688	4.46986	3.86423	3.4589	1.36313	1.02429	2.63177	2.20182	0.905075	0.983476	2.00638	NA	NA	uncharacterized protein LOC105686955 [Athalia rosae]	1
LOC111045771	87.8883	85.7741	100.346	102.869	91.4297	108.02	117.696	83.3712	133.183	95.3127	82.9533	97.6077	70.3114	88.627	82.6203	93.2102	88.8952	82.0305	NA	NA	NA	1
LOC111056109	6.25328	7.14927	6.11913	5.00822	6.35142	5.92722	6.94854	5.8639	9.47255	6.68524	4.14208	5.18806	4.86143	6.36345	3.93167	5.40939	4.99107	5.58466	NA	NA	PREDICTED: uncharacterized protein LOC100118396 isoform X1 [Nasonia vitripennis]	1
LOC111051069	1.57889	1.68663	1.30749	1.3444	1.73681	1.09079	1.4307	1.69865	2.03615	1.07823	0.940716	0.866565	0.935496	1.16989	1.07976	1.11003	1.34773	0.994428	NA	NA	PREDICTED: uncharacterized protein LOC100678274 [Nasonia vitripennis]	1
LOC111055702	28.8723	22.1538	22.023	23.8999	24.61	23.7929	21.9899	30.2707	33.9432	17.4307	9.95815	18.7962	10.5239	19.1468	14.6131	17.5986	23.8484	13.0212	NA	NA	hypothetical protein KGM_201085 [Danaus plexippus plexippus]	1
LOC111053919	63.6857	54.0969	52.5112	76.4945	51.7622	64.5326	68.6458	38.1272	81.9612	49.9169	46.5562	51.8258	53.639	54.9051	49.5135	53.8117	43.1308	50.4327	NA	NA	uncharacterized protein LOC105202791 [Solenopsis invicta]	1
LOC120349885	0	0	0	0	0	0.244172	0	0	0.290752	0	0	0	0	0	0.132227	0	0	0	NA	NA	NA	1
LOC111055242	74.9378	71.0715	68.7185	64.8372	62.7447	73.0332	67.789	72.3792	74.7414	54.8456	57.6563	48.8293	54.3256	51.95	55.3617	54.3475	54.236	60.0852	K06072	GO:0004497;GO:0044710	deoxyhypusine hydroxylase [Agrilus planipennis]	1
LOC120349906	0.108332	0	0	0	0	0.305356	0	0.24003	0	0	0	0	0	0	0	0	0	0	NA	NA	NA	1
LOC111051181	484.436	468.278	429.301	511.194	437.606	451.599	531.224	451.745	450.898	442.774	485.45	413.209	436.787	432.09	436.463	445.722	442.347	467.669	K09497	GO:0002199;GO:0005524;GO:0005730;GO:0005813;GO:0005832;GO:0005874;GO:0006457;GO:0007339;GO:0009615;GO:0031681;GO:0043209;GO:0044297;GO:0048487;GO:0051082;GO:0070062;GO:1901998	Cct5-prov protein [Daphnia pulex]	1
LOC111051191	1.97205	1.9727	2.67529	2.19853	2.34592	2.05993	3.11823	2.16396	2.34937	2.12245	1.58126	2.07068	2.2721	1.49772	2.29257	2.21993	1.76454	2.25774	NA	NA	uncharacterized protein LOC108739097 [Agrilus planipennis]	1
LOC120349923	0.0594	0	0.061046	0.069679	0	0.042744	0.070007	0.046705	0.082331	0.043278	0.049529	0	0.008514	0.044969	0.035545	0	0	0	NA	NA	uncharacterized protein LOC102079115 isoform X1 [Oreochromis niloticus]	1
LOC111043964	53.7271	46.0638	44.3611	39.8114	48.1664	47.5236	31.5036	51.5939	64.9245	26.2437	17.2536	21.9901	13.7663	25.9593	18.9813	25.3848	37.5026	22.7718	NA	NA	NA	1
LOC120349927	0	0.046587	0.05242	0.060763	0.074012	0.058725	0.050378	0.207317	0.066089	0	0	0	0.064694	0.063119	0	0.037265	0.045243	0	NA	NA	NA	1
LOC120349638	0.520065	0.337257	0.243795	0.168859	0.350834	0.293409	0.565153	0.396978	0.41173	0.06016	0.091558	0.102327	0.117626	0.183996	0.26572	0.073811	0.096282	0.061567	NA	NA	NA	1
LOC111054933	1.33894	1.01215	0	0.43505	0.860292	1.02731	0.989569	1.54925	0.660457	0	0	0	0	0	0	0	0	0	NA	NA	uncharacterized protein LOC111051076 isoform X2 [Nilaparvata lugens]	1
LOC111050835	23.3942	23.9119	20.5485	21.6271	21.0195	22.8717	22.9999	21.6634	27.7919	20.7401	16.3505	17.5726	21.8429	22.5705	22.3481	19.9563	20.7616	21.2092	K23878	GO:0005737	alpha- and gamma-adaptin-binding protein p34 isoform 1 [Xenopus tropicalis] &gt;gi|1774925886|gb|KAE8618494.1| hypothetical protein XENTR_v10009402 [Xenopus tropicalis]	1
LOC120350093	0.187263	0	0	0	0	0.335283	0.3446	0	0	0	0	0	0.088236	0	0	0	0	0.174915	K23222	NA	protein ALP1-like [Acyrthosiphon pisum]	1
LOC111043948	1.83021	2.10674	1.72833	1.79111	2.05447	1.7954	1.81121	1.77174	3.22181	1.45064	1.19718	1.03102	1.09074	1.44762	1.54015	0.919452	0.893037	1.25953	K19873	NA	PREDICTED: fukutin-related protein [Nasonia vitripennis]	1
LOC111044238	0.619287	0.636175	0.763412	0.684883	0.715293	0.502185	0.679556	0.971788	1.05366	0.391397	0.366691	0.507359	0.517968	0.298789	0.252388	0.416175	0.641061	0.405392	K24554	NA	hypothetical protein KGM_209819 [Danaus plexippus plexippus]	1
LOC111057568	28.7851	30.2761	24.5218	26.4866	27.3781	28.0391	29.9278	28.4224	38.0516	25.7976	24.7319	22.98	26.0673	24.977	22.5118	21.9106	22.1915	23.2968	NA	NA	glutathione S-transferase C-terminal domain-containing protein homolog [Solenopsis invicta]	1
LOC111054864	18.3948	27.7412	22.9823	22.23	20.4476	27.8576	25.5011	28.5186	23.8323	10.7431	9.37265	8.00885	11.8429	11.1043	8.85596	17.5045	16.4985	16.0606	NA	NA	serine protease Hayan isoform X1 [Acyrthosiphon pisum]	1
LOC111048612	3.56548	2.53812	2.82564	3.20612	2.1494	2.72668	2.43835	3.57847	3.54313	1.71414	0.508988	0.893169	0.560824	1.41991	0.996459	1.54934	1.78194	1.24355	NA	NA	NA	1
LOC111047715	555.159	746.317	673.423	397.757	678.791	594.79	289.637	843.156	895.877	616.643	476.146	619.457	302.429	476.184	323.297	181.342	426.665	289.076	NA	NA	uncharacterized protein LOC100748747 [Bombus impatiens]	1
LOC120350115	2.3593	3.54507	2.47528	1.78806	4.4173	3.07012	4.22214	4.0939	5.23403	1.89777	0.877352	0.877374	1.10834	0.792706	1.45769	2.4487	1.07736	3.00274	NA	NA	NA	1
LOC111054562	61.963	55.0862	56.9764	53.1876	52.4437	48.1226	50.914	66.3553	66.656	46.2148	34.5254	37.0726	28.8268	44.2628	35.2835	42.8247	54.6774	41.1536	NA	GO:0009987;GO:0016787	cytosolic carboxypeptidase 1 isoform X2 [Solenopsis invicta]	1
LOC111062164	4.06379	4.27371	3.24743	2.95092	5.49325	3.94428	4.71032	4.63626	4.15619	1.90553	1.39137	1.56708	1.03343	1.31817	0.716281	1.13744	1.32777	1.20296	NA	NA	NA	1
LOC111055372	1.3979	1.8376	1.09965	0.484794	0.753688	1.41209	1.2005	1.43622	2.43129	0.901227	0.068695	0.177133	0	0	0.184743	0	0	0.580135	NA	NA	NA	1
LOC120350122	0.702166	1.48304	0.723884	1.05241	0.815	0.851904	0.882077	0.854988	1.35951	0.393386	0.241784	0	0.138785	0.11853	0.162591	0.206855	0.110559	0.158618	NA	NA	NA	1
LOC111063750	54.8298	53.6211	57.8319	60.4148	54.3708	56.8773	54.8034	57.9137	61.6168	46.3096	52.134	47.9387	49.1601	51.4748	46.643	48.7877	55.7435	50.7359	K20823	NA	N-alpha-acetyltransferase 35, NatC auxiliary subunit isoform X1 [Bombus impatiens]	1
LOC111062044	0.823542	0.34495	0.97166	1.19125	1.22319	1.80469	0.744578	0.979796	1.78186	1.09446	0	0.2221	0.365135	0.551388	0	0	0.153836	0.223866	NA	NA	NA	1
LOC111049207	1201.81	1248.64	1080.34	1208.24	1152.98	1114.98	1282.33	1238.59	1081.77	988.724	1087.46	919.279	937.958	911.171	976.919	889.283	979.185	1006.74	K02111	GO:0001937;GO:0005524;GO:0005753;GO:0005886;GO:0006629;GO:0008180;GO:0015986;GO:0015991;GO:0042288;GO:0043209;GO:0044822;GO:0045261;GO:0046933;GO:0046961;GO:0070062	hypothetical protein DAPPUDRAFT_309281 [Daphnia pulex]	1
LOC111049306	44.824	44.6736	42.3583	42.2885	40.4441	44.6834	38.0333	46.7566	58.2094	37.0398	26.6421	35.1012	32.2949	41.7148	33.5091	37.8375	44.8304	34.0494	K00774	GO:0008152;GO:0044763	uncharacterized protein LOC551860 [Apis mellifera]	1
LOC111043982	44.6819	45.8191	41.3642	41.0836	47.6999	49.5722	43.7303	44.0185	54.5817	43.3252	33.3343	40.766	37.8366	41.1261	40.9468	39.6157	41.2871	34.5348	K24104	NA	GPN-loop GTPase 2 [Solenopsis invicta]	1
LOC111043990	104.453	100.345	110.194	120.135	107.909	95.5904	112.77	107.142	108.899	101.809	86.3381	105.373	97.2382	99.5343	101.657	94.7806	95.9427	92.7872	K01358	GO:0004252;GO:0005759;GO:0009368;GO:0042802;GO:0051260;GO:0051603	hypothetical protein DAPPUDRAFT_231060 [Daphnia pulex]	1
LOC111062790	10.9386	8.03393	10.9143	14.1168	14.198	13.1497	9.99958	8.0061	28.9326	9.09005	7.16049	10.5699	10.3975	12.6713	9.06757	5.14099	5.87356	3.99537	K02734	GO:0004298;GO:0005634;GO:0005737;GO:0005839;GO:0010499;GO:0043161	hypothetical protein DAPPUDRAFT_300859 [Daphnia pulex]	1
LOC120349681	1.0006	4.27011	6.07742	3.36497	4.85268	6.64238	4.08906	5.09731	4.93615	0.493027	1.0927	1.19806	0.513653	0	1.28889	0.477027	0.742828	1.75845	K22855	NA	PREDICTED: protein-lysine N-methyltransferase N6AMT2 [Anolis carolinensis]	1
LOC111050591	30.3968	33.2865	30.9999	29.6178	31.3219	26.42	21.1405	33.2487	41.8733	19.5421	13.2858	21.5744	15.565	17.1318	14.6983	19.2898	33.5695	14.5971	NA	NA	NA	1
LOC111048343	49.1265	53.9832	50.7686	47.2341	60.261	62.7062	56.2279	58.0491	54.5881	35.2448	27.8383	21.0252	23.7081	29.9513	25.4918	24.4103	25.8234	25.8283	NA	NA	succinate dehydrogenase assembly factor 3, mitochondrial [Bombus impatiens] &gt;gi|1366166571|ref|XP_024227633.1| succinate dehydrogenase assembly factor 3, mitochondrial [Bombus impatiens]	1
LOC120349686	0.24455	0	0	0.091443	0.339888	0	0.072902	0.165074	0.275688	0.187907	0	0	0.124311	0.05345	0	0	0	0	NA	NA	NA	1
LOC120348717	5.92349	4.00351	3.86088	4.93879	6.84822	6.04338	4.04486	7.1352	12.4981	1.60221	0.936811	1.13786	1.22949	2.50812	1.0338	2.34783	4.45978	2.37201	NA	NA	NA	1
LOC120349982	1.02934	0.423622	0.184721	0.4531	0.606448	0.754822	0.419001	0.749828	0.683304	0.467301	0.37684	0.210253	0.444641	0.518308	0.344708	0	0.438778	0.409449	NA	GO:0000122;GO:0002903;GO:0003714;GO:0005654;GO:0005730;GO:0031491;GO:0031497;GO:0032066;GO:0034644;GO:0035067;GO:0042393;GO:0044822;GO:0070491;GO:2001243	NA	1
LOC120349984	0	0	0.09472	0.155101	0	0	0	0	0.169708	0	0	0	0	0.038491	0	0	0	0	NA	NA	NA	1
LOC111060494	18.6324	21.5651	20.019	19.2448	20.9448	21.9329	21.4442	19.5884	24.7483	20.8403	16.6316	18.7762	16.7489	19.2898	19.3708	18.21	20.9671	20.1946	K17941	NA	PREDICTED: sorting nexin-24-like [Nasonia vitripennis]	1
LOC111060386	6.23039	4.71155	6.08487	5.2496	5.69046	5.77808	6.72429	6.29928	7.18098	5.6749	5.03083	4.64691	3.41799	5.42861	5.12437	6.6083	4.75341	4.25036	K05313	GO:0004970;GO:0005234;GO:0008328;GO:0030165;GO:0030425;GO:0034220;GO:0035235;GO:0036081;GO:0043113;GO:0045211;GO:0046328;GO:0051402;GO:0051967;GO:0065008	glutamate receptor ionotropic, kainate 2 isoform X1 [Bombus impatiens]	1
LOC111054331	67.7402	58.0647	68.9514	56.3924	59.2523	67.4403	51.787	73.1025	87.7446	50.1981	30.2329	43.0768	33.2637	41.0474	40.2934	45.7681	67.5277	42.6558	NA	NA	NA	1
LOC120350002	18.0915	20.0204	16.1577	17.1461	17.4927	17.3478	16.5676	19.8329	18.2464	15.8056	16.0143	14.419	14.097	13.6398	13.3942	15.1785	13.226	15.1186	NA	NA	putative ubiquitin-conjugating enzyme morgue [Danaus plexippus plexippus]	1
LOC111056550	90.9187	81.5171	80.6709	97.1518	90.0308	78.807	82.5471	99.6477	116.695	61.0548	39.617	71.4754	39.2077	71.1324	55.6415	60.6209	95.654	55.7701	K11187	GO:0001016;GO:0004601;GO:0005102;GO:0005615;GO:0005634;GO:0005739;GO:0005782;GO:0005829;GO:0016480;GO:0031410;GO:0032967;GO:0034614;GO:0042744;GO:0043027;GO:0043154;GO:0046983;GO:0048471;GO:0051354;GO:0060785;GO:0070062;GO:0070995;GO:0072541;GO:2001057	peroxiredoxin 5 [Brachymyrmex patagonicus]	1
LOC111057313	20.1392	22.7798	28.6717	14.7292	27.5702	36.5171	11.5475	26.6469	49.0037	13.946	19.7801	14.8772	8.95026	16.9098	13.3017	5.89474	10.5014	14.0091	NA	NA	NA	1
LOC120349697	0.116223	0.055464	0.287815	0.320605	0.174837	0.061319	0.191124	0.044927	0.454042	0.288397	0.109503	0.02548	0.046899	0	0	0.024537	0.129688	0.054953	NA	NA	NA	1
LOC111052720	50.9129	60.7788	59.0668	52.4496	58.075	55.5599	57.6141	59.3788	65.9817	47.951	45.2757	52.7452	44.9839	45.2545	44.9777	51.7032	43.5503	42.6785	K24537	NA	cysteine-rich protein 2-binding protein [Bombus impatiens]	1
LOC111052715	4.29466	5.16663	4.80452	3.24011	4.51708	3.57262	4.36043	3.64655	5.79174	1.51624	1.07073	0.730105	0	0.582665	0	0.753874	0.723965	1.01694	NA	GO:0004402;GO:0005671;GO:0030274;GO:0043966	hypothetical protein DAPPUDRAFT_5739 [Daphnia pulex]	1
LOC120349709	0.373084	0	0	0.388066	0.16099	0	0	0.108133	0.63689	0	0	0	0	0	0	0	0	0.240856	NA	NA	zinc finger BED domain-containing protein 4-like [Acyrthosiphon pisum]	1
LOC111060422	9.27843	11.0211	9.52631	13.496	10.3021	12.3719	12.6252	10.3704	14.9368	9.79488	9.24762	10.6775	9.88173	8.11686	9.65992	10.3529	9.56255	9.23794	NA	NA	Transcription factor Adf-1 [Salmo salar] &gt;gi|221219732|gb|ACM08527.1| Transcription factor Adf-1 [Salmo salar]	1
LOC120350031	0	0.158458	0.07032	0.07018	0.03755	0.087725	0.11657	0.073822	0.235153	0	0.034882	0	0	0	0	0	0	0	NA	NA	piggyBac transposable element-derived protein 3-like [Oreochromis niloticus]	1
LOC111048334	9.80963	9.09918	8.46986	10.9794	8.49271	10.1786	9.95077	10.0025	9.54748	7.37737	9.44436	7.57702	9.24327	9.17853	9.47924	8.72609	9.15134	9.73512	K13139	NA	integrator complex subunit 2 [Apis mellifera]	1
LOC111048331	1826.53	1745.26	1799.51	2116.5	2045.75	1954.17	2148.47	1691.81	1908.78	1828.56	1637.62	1790.41	1587.02	1679.53	1716.22	1658.38	1538.37	1625.18	K02896	GO:0000027;GO:0003735;GO:0006412;GO:0022625;GO:0044822;GO:1902626	ribosomal protein L24 [Euphydryas aurinia]	1
LOC111048326	7.50901	7.40857	8.13908	7.67435	7.94361	8.08039	7.85978	9.27251	7.42653	5.70559	5.6605	6.16172	5.80269	6.58367	6.16474	6.08023	7.24916	6.40466	K16569	GO:0005515;GO:0005654;GO:0005813;GO:0005874;GO:0007020;GO:0016020;GO:0044444;GO:1903047	gamma-tubulin complex component 2 isoform X1 [Apis mellifera]	1
LOC120350054	0.43295	0	0	0	0.116154	0.546665	0.352153	0.177078	0.655638	0	0.184996	0	0	0	0	0	0	0.253982	K17784	NA	NA	1
LOC111056397	1.71584	0.7515	0.740106	1.1227	1.11365	0.832383	0.883327	1.83249	1.33754	0.1269	0.298369	0.103885	0	0	0	0.205869	0	0.197349	NA	NA	NA	1
LOC111062635	0	0	0.394623	0.137138	0.397663	0	0	0	0.654304	0	0	0	0	0.410899	0.293316	0	0	0	NA	NA	facilitated trehalose transporter Tret1 [Acyrthosiphon pisum]	1
LOC111060553	6.90125	8.061	7.82235	9.39019	8.04207	7.02428	8.23682	10.7816	9.39702	4.33103	6.88656	4.40671	5.04065	5.05825	5.89438	5.8637	7.05343	7.15192	NA	GO:0016020;GO:0016787	endoplasmic reticulum metallopeptidase 1 [Bombus impatiens] &gt;gi|1366088206|ref|XP_024222232.1| endoplasmic reticulum metallopeptidase 1 [Bombus impatiens]	1
LOC120350066	98.7725	72.4731	80.4115	107.82	83.9835	73.0263	82.7807	115.506	82.161	68.2241	44.6275	64.3233	45.7807	61.4671	48.7932	62.5183	92.8952	54.2946	K02265	GO:0004129;GO:0005740;GO:0045277;GO:0055114;GO:1902600	unknown [Dendroctonus ponderosae]	1
LOC111053283	44.8217	37.269	40.5268	33.2701	37.7472	39.1648	32.9305	43.5109	51.8198	26.5108	21.0886	25.2893	20.2059	23.5481	24.402	27.6889	40.1718	23.1671	NA	NA	uncharacterized protein LOC100568769 [Acyrthosiphon pisum]	1
LOC111046670	0.757632	1.80422	1.37699	1.31072	1.99175	1.62455	1.75344	1.59507	1.9949	0.759319	0.663374	0.60824	0.7328	0.803359	0.933372	0.608037	0.647061	0.587241	NA	NA	modular serine protease-like isoform X1 [Bombus impatiens]	1
LOC111063264	17.4227	18.2641	15.0759	16.8197	17.832	16.7686	15.442	18.961	21.2483	11.1385	7.06429	10.9032	7.77927	9.21399	7.75998	10.0586	14.6435	8.70464	NA	NA	WD repeat-containing protein on Y chromosome [Solenopsis invicta]	1
LOC120349744	6.25749	5.0175	4.60063	5.56244	3.96393	5.6071	4.01812	7.37433	5.31191	3.43752	2.29277	2.88636	1.82729	5.2075	2.1901	3.78114	4.99558	3.22373	NA	NA	PREDICTED: WD repeat-containing protein on Y chromosome-like [Saccoglossus kowalevskii]	1
LOC120349749	35.2328	36.7934	27.2872	34.956	37.5355	33.1563	36.0056	38.91	37.3627	24.1814	22.3281	21.1718	25.2718	26.0621	24.6188	20.7174	20.4025	19.0438	K07466	GO:0000075;GO:0000082;GO:0000084;GO:0000722;GO:0000724;GO:0000784;GO:0000793;GO:0003684;GO:0003697;GO:0005515;GO:0005662;GO:0006271;GO:0006283;GO:0006284;GO:0006297;GO:0006298;GO:0016605;GO:0016925;GO:0032201;GO:0033683;GO:0036297;GO:0042276;GO:0042769;GO:0043687;GO:0044707;GO:0070911;GO:0070987;GO:1900034	replication protein A 70 [Drosophila melanogaster] &gt;gi|2498844|sp|Q24492.1|RFA1_DROME RecName: Full=Replication protein A 70 kDa DNA-binding subunit; Short=RP-A p70; AltName: Full=Replication factor A protein 1; Short=RF-A protein 1; AltName: Full=Single-stranded DNA-binding protein; Short=DmRPA1 &gt;gi|1359608|emb|CAA94241.1| replication protein A [Drosophila melanogaster] &gt;gi|7299004|gb|A…	1
LOC120350157	0.41128	0.320862	0.196929	0.759992	0.207438	0.530093	0.507096	0.599044	0.342647	0	0	0	0	0.178711	0	0.302465	0.245093	0.070863	NA	NA	NA	1
LOC120350168	0.965273	1.28145	1.3304	1.6476	1.30215	0.729442	2.43418	1.26732	1.62226	0.385731	0.57796	1.22344	1.69716	0.924469	0.798666	1.07227	0.914254	0.437959	NA	NA	NA	1
LOC120350705	1.31567	1.34257	1.75358	4.51231	1.28463	2.71314	4.33272	1.0026	3.53365	1.48409	1.06063	2.75152	1.58573	2.42848	1.67563	0.754963	0.761457	1.44262	K05754	GO:0005885;GO:0034314	actin-related protein 2/3 complex subunit 5 isoform X1 [Diaphorina citri] &gt;gi|1494748607|ref|XP_026678902.1| actin-related protein 2/3 complex subunit 5 isoform X2 [Diaphorina citri]	1
LOC120350172	33.2789	44.5089	49.5573	33.8354	62.7984	43.2837	41.524	55.3188	40.074	20.6357	45.8777	69.5514	38.1081	50.0158	17.0446	49.992	14.1192	51.5345	NA	NA	NA	1
LOC111045833	0.993535	1.79237	1.00997	1.72755	2.54684	1.27944	2.08602	2.30235	1.64364	0.697447	0.947963	0.598166	0.802897	1.11534	0.413818	0.819465	1.3351	2.03241	K17681	GO:0000166	putative ATPase family AAA domain-containing protein 3 [Danaus plexippus plexippus]	1
LOC111050125	0.25689	0.588609	0.902637	0.718979	0.797383	0.203802	0.668729	0.980985	0.427011	0.320317	0.409655	0.146131	0.31545	0	0.456558	0.143169	0.090267	0.648771	NA	NA	NA	1
LOC120350177	0.486841	0.736571	0.444255	0.831977	0.673256	0.273352	0.902379	0.573425	1.04112	0.625578	0.133957	0.396625	0.226197	0.493181	0.441745	0.539777	0.131064	0.550209	NA	GO:0008152;GO:0044464;GO:0044763;GO:0050789;GO:0098772	hypothetical protein IscW_ISCW008405 [Ixodes scapularis]	1
LOC111063573	5.1749	3.33651	5.44495	4.49182	4.13586	6.4138	3.2073	5.79296	7.19455	4.86558	3.05869	3.2453	2.20888	3.73896	4.26296	3.04969	5.05564	2.41004	NA	NA	NA	1
LOC111062375	0.204247	0.096282	0.216754	0.413856	0.142294	0.254658	0	0.341689	0.231213	0.128414	0.327142	0.117804	0	0.038148	0	0.062531	0.193744	0	K05175	GO:0004890;GO:0005237;GO:0005254;GO:0005887;GO:0007214;GO:0007268;GO:0008503;GO:0042391;GO:0042493;GO:0043005;GO:0045202;GO:0050877;GO:1902476;GO:1902711	gamma-aminobutyric acid receptor alpha-like isoform X1 [Solenopsis invicta] &gt;gi|1465621775|ref|XP_025992307.1| gamma-aminobutyric acid receptor alpha-like isoform X1 [Solenopsis invicta] &gt;gi|1465621777|ref|XP_025992308.1| gamma-aminobutyric acid receptor alpha-like isoform X1 [Solenopsis invicta]	1
LOC111052489	6.57677	6.14837	5.29859	7.66356	5.65701	6.92558	7.0794	7.09081	7.18515	3.9344	1.66213	2.11869	0.821207	1.80855	2.20409	1.95029	1.35748	1.56884	NA	NA	NA	1
LOC111063985	0.909846	0.90163	0.570582	0.46428	1.05901	1.08736	0.969715	1.46841	0.935468	0.343771	0.112134	0.156346	0.086331	0.064104	0.057178	0.600789	0.293728	0.067889	K09542	NA	heat shock protein 1 [Danaus plexippus plexippus]	1
LOC111060531	2.61237	1.7252	2.39828	2.82081	3.62775	3.42691	2.74908	2.81216	3.41644	1.95035	2.3526	2.13021	1.27525	1.47968	2.37523	1.9657	2.69729	2.07979	K12021	NA	tripartite motif-containing protein 45 [Loxodonta africana]	1
LOC111064584	2.12206	1.28014	1.0865	1.72132	1.1761	1.11701	0.952235	1.50545	2.15448	1.31708	0.528928	0.671691	0.660836	1.20007	1.06635	0.586376	1.09334	0.939413	K19362	GO:0005515;GO:0016020;GO:0044441;GO:0044763;GO:0044767;GO:0048856	transmembrane protein 231 [Acyrthosiphon pisum]	1
LOC111049245	38.5652	37.5918	32.9151	37.8456	36.3377	34.4871	42.1444	40.0694	42.2746	34.8693	32.782	34.9541	30.4627	33.9854	34.7169	33.5061	34.2755	33.2122	K10457	GO:0003779;GO:0016049;GO:0016567;GO:0046872;GO:0050807	kelch-like protein diablo [Formica exsecta] &gt;gi|1697957392|ref|XP_029676072.1| kelch-like protein diablo [Formica exsecta] &gt;gi|1697957394|ref|XP_029676073.1| kelch-like protein diablo [Formica exsecta] &gt;gi|1697957396|ref|XP_029676074.1| kelch-like protein diablo [Formica exsecta]	1
LOC111049242	21.4754	23.8936	20.0612	23.1741	21.9558	23.9994	25.0633	20.5474	22.1065	14.9637	13.6953	13.681	16.5134	16.4826	16.3091	19.2199	14.5003	16.9465	K23952	NA	NA	1
LOC111049626	122.04	105.301	111.036	107.842	117.876	111.582	90.7616	138.523	161.878	94.5877	60.7292	87.6907	62.0699	74.8372	77.69	90.8339	120.478	75.4147	NA	NA	NA	1
LOC111051484	25.9415	26.1099	22.2556	24.3526	23.5586	24.8877	26.7306	22.863	32.883	21.0449	18.5861	19.8699	20.9361	22.6693	24.1829	21.1731	21.2341	25.2675	NA	NA	NA	1
LOC111058076	8.29367	6.64136	6.24035	5.13992	6.24678	6.8717	4.86442	9.18449	10.5508	4.40596	2.71661	3.76069	2.50583	3.76794	5.94319	4.66644	6.35768	3.63424	NA	NA	NA	1
LOC120350339	2.45298	3.70876	2.25261	2.6141	2.35906	2.32187	2.08688	3.35693	4.12012	1.20316	0.98817	0.727142	1.75778	1.56229	1.41538	1.50893	1.19501	1.02651	NA	NA	protein asteroid [Solenopsis invicta]	1
LOC111049321	22.9139	27.0366	27.572	22.679	32.3883	28.6608	23.7476	27.5617	33.6422	23.7192	19.4331	20.0658	19.7568	24.8608	23.0463	20.0251	19.8797	20.6901	NA	NA	uncharacterized protein LOC100743556 isoform X1 [Bombus impatiens]	1
LOC111044979	1.18511	1.79729	1.21292	1.21627	1.61739	1.24494	1.8556	1.44375	2.37614	0.5164	1.07801	0.707392	0.364076	0.203133	0.513464	0.253157	0	0.227615	K09191	NA	ribosome biogenesis protein [Nilaparvata lugens]	1
LOC111055630	0.423296	0.489032	0.073784	0.146996	0.534864	0.190897	0.322633	0.39549	0.431638	0.208879	0.08473	0.105544	0.161506	0.078085	0.432616	0.13952	0	0.153351	NA	GO:0016298;GO:0046872	PREDICTED: pancreatic lipase-related protein 2-like [Saccoglossus kowalevskii]	1
LOC111045247	14.5894	15.0946	12.8506	13.8262	14.3236	13.8372	8.27914	17.5168	29.4515	5.17871	2.9924	6.47379	2.04995	1.84634	3.75471	1.80211	1.92963	2.78441	K04552	GO:0000166	ubiquitin-conjugating enzyme E2 L3 [Oreochromis niloticus] &gt;gi|499015735|ref|XP_004558679.1| ubiquitin-conjugating enzyme E2 L3 isoform X1 [Maylandia zebra] &gt;gi|548377781|ref|XP_005733688.1| PREDICTED: ubiquitin-conjugating enzyme E2 L3 [Pundamilia nyererei] &gt;gi|554864976|ref|XP_005942540.1| PREDICTED: ubiquitin-conjugating enzyme E2 L3 isoform X1 [Haplochromis burtoni] &gt;gi|584015660|…	1
LOC111058000	381.699	356.139	335.528	395.334	332.713	350.243	408.481	315.178	409.671	340.139	367.005	300.082	367.417	362.366	341.816	353.19	322.139	362.245	K03260	GO:0003743;GO:0006446	PREDICTED: eukaryotic translation initiation factor 4 gamma 2 [Nasonia vitripennis] &gt;gi|1032757984|ref|XP_016839233.1| PREDICTED: eukaryotic translation initiation factor 4 gamma 2 [Nasonia vitripennis]	1
LOC111043662	66.6319	78.7957	70.4375	74.3903	62.4045	73.046	74.813	69.9392	70.6587	51.4977	71.0275	46.0643	66.6634	57.0358	61.7652	57.8271	67.7713	70.0219	NA	NA	uncharacterized protein C05D11.1 isoform X1 [Apis mellifera] &gt;gi|571576468|ref|XP_006563168.1| uncharacterized protein C05D11.1 isoform X1 [Apis mellifera]	1
LOC111043670	892.161	885.622	997.72	1016.56	1111.99	1071.02	927.156	1163.01	1211.06	865.101	761.11	901.186	846.603	967.377	847.316	809.936	831.524	755.069	K03768	GO:0000413;GO:0003755;GO:0005518;GO:0005634;GO:0005788;GO:0005790;GO:0005925;GO:0016021;GO:0030198;GO:0032991;GO:0040018;GO:0044822;GO:0044829;GO:0048471;GO:0050821;GO:0051082;GO:0060348;GO:0061077;GO:0070062;GO:0070063;GO:1901873	PREDICTED: peptidyl-prolyl cis-trans isomerase B-like [Nasonia vitripennis] &gt;gi|1227109066|gb|OXU31392.1| hypothetical protein TSAR_009089 [Trichomalopsis sarcophagae]	1
LOC111052445	3.61517	3.23407	2.98153	3.3521	3.27845	4.21966	2.76979	3.64637	7.59263	2.80403	2.29597	1.29844	1.70419	2.5552	1.87712	2.56792	4.19386	2.22312	K17046	NA	PREDICTED: protein DEK-like [Hydra vulgaris]	1
LOC111060391	2.60395	2.75313	3.45343	2.48761	3.11291	3.16941	2.68009	3.89271	2.10958	2.25997	2.14079	1.11038	1.54978	1.25721	0.87387	2.13866	1.53669	1.38866	NA	NA	NA	1
LOC111049523	4.32529	4.34157	5.75287	4.10566	4.97295	4.7871	4.76874	5.10716	8.67373	3.31606	3.01832	3.79171	3.79879	5.00236	5.60956	4.02389	4.21838	3.3133	K25757	NA	deleted in autism protein 1 homolog [Solenopsis invicta]	1
LOC111044964	7456.03	6909.53	6508.19	7589.19	6692.87	6317.92	8632.68	6376.85	7521.81	6809.01	6662.34	6498.91	5514.35	5727.93	6224.11	5763.78	5771.15	5835.74	K02981	GO:0003723;GO:0003735;GO:0006412;GO:0015935	40S ribosomal protein S2 [Solenopsis invicta]	1
LOC111054027	15.4065	18.9561	24.3192	23.7156	21.5762	22.6937	24.6851	11.942	30.5482	18.2164	16.0345	22.7232	16.2166	20.5042	14.5591	20.5246	13.8957	19.3469	NA	GO:0016020	leucine-rich repeat and fibronectin type III domain-containing protein 1-like protein isoform X1 [Acyrthosiphon pisum] &gt;gi|1028715828|ref|XP_016661836.1| leucine-rich repeat and fibronectin type III domain-containing protein 1-like protein isoform X1 [Acyrthosiphon pisum]	1
LOC111064500	7.75402	7.37064	6.37024	5.36534	6.91326	7.60976	7.01075	6.23571	9.70818	4.92868	3.43442	4.51532	3.94877	4.8264	5.27847	4.14048	5.88795	4.94146	K19681	GO:0005813;GO:0005929;GO:0007389;GO:0030030;GO:0044463;GO:0048598;GO:0050789	PREDICTED: intraflagellar transport protein 52 homolog [Saccoglossus kowalevskii]	1
LOC111051638	16.78	15.8251	16.2011	18.9255	14.7281	15.9643	17.4322	18.0724	16.924	15.7642	16.7341	15.2319	14.3314	15.7014	14.5692	14.6599	14.8202	14.2107	K19672	NA	intraflagellar transport protein 140 homolog [Acyrthosiphon pisum]	1
LOC111059765	50.727	48.1359	49.6378	48.8283	52.6168	58.579	52.0283	45.7036	68.5294	46.8189	44.2896	45.0504	53.4902	57.6554	53.2785	47.0715	47.2236	54.2329	K15161	GO:0000151;GO:0000307;GO:0005515;GO:0006367;GO:0007179;GO:0007219;GO:0016301;GO:0016538;GO:0016567;GO:0016592;GO:0045737;GO:0045944;GO:0061630;GO:0090209;GO:1901409	unknown [Dendroctonus ponderosae]	1
LOC120350393	6.2361	6.70442	8.13339	4.04634	9.50925	8.63629	6.21651	9.15752	13.4471	2.81982	2.38722	2.62806	0.944622	1.46029	1.53616	0.509397	0.985822	1.0749	NA	NA	uncharacterized protein LOC111049609 [Nilaparvata lugens]	1
LOC120350213	0.146741	0.39703	0.450336	0.342389	0	0.16965	0.208113	0.288283	0.479897	0	0	0	0	0	0	0	0	0	NA	NA	NA	1
LOC111058954	2.09572	2.09038	1.57118	1.95572	2.5399	1.64883	2.04125	2.12811	3.80227	0.874244	0.893283	1.52642	1.23156	1.29558	0.84502	1.11431	1.09864	1.26775	NA	NA	ankyrin repeat and SAM domain-containing protein 6-like [Agrilus planipennis]	1
LOC111060739	22.1529	21.5621	18.0599	18.4311	25.351	24.1405	24.8162	26.6244	24.6858	21.1078	16.7533	21.074	18.392	18.1466	19.637	21.847	19.44	19.761	K24865	NA	uncharacterized protein C15orf41 homolog [Solenopsis invicta]	1
LOC120350408	18.4598	13.5948	16.7445	12.765	13.0959	9.85545	26.334	17.6833	14.0614	6.64255	10.2788	9.48764	6.14617	6.93815	6.70166	6.84318	6.02132	7.26158	K15101	NA	hypothetical protein DAPPUDRAFT_310330 [Daphnia pulex]	1
LOC111050047	47.0043	31.9384	42.1545	64.5889	35.994	45.821	44.2115	31.6709	58.5314	33.1374	27.9079	57.6948	32.8257	33.6183	36.0777	29.5345	25.9122	25.8497	K02924	GO:0000184;GO:0002227;GO:0003723;GO:0003735;GO:0005615;GO:0006413;GO:0006414;GO:0006415;GO:0006614;GO:0019083;GO:0019731;GO:0022625;GO:0050830	ribosomal protein L39, putative [Ixodes scapularis]	1
LOC111059646	1.56387	2.35491	3.27334	2.19254	2.3526	2.45678	2.95446	3.93167	3.59945	0.508815	1.43059	0.58413	1.39051	1.48704	0.990697	1.72724	0.963466	1.37249	NA	NA	probable cytochrome P450 6a13 [Solenopsis invicta]	1
LOC111059656	46.5076	52.7868	47.2482	48.8108	48.3351	54.5975	46.743	48.4708	59.1172	37.1443	38.5785	33.7864	49.8381	45.2836	45.5696	45.3697	41.6422	43.5344	K14999	NA	uncharacterized protein LOC105197405 [Solenopsis invicta]	1
LOC111057322	0.936682	0.619736	0.287139	0.593545	0.764774	0.589749	0.462109	0.741827	1.4887	0.666886	0.385042	0.117502	0.408303	0.284989	0.335864	0.188019	0.345735	0.27526	NA	NA	uncharacterized protein LOC112847089 [Oreochromis niloticus]	1
LOC120350424	4.46703	3.17368	3.93574	3.76349	4.31653	3.5112	3.14978	4.93134	4.71826	2.34882	1.52868	2.34981	1.34238	2.48358	2.26464	2.35528	3.46841	2.23416	NA	NA	NA	1
LOC120350437	4.41644	4.0219	3.53443	6.6002	5.36586	8.68702	6.98799	5.09796	7.53043	3.12876	1.56306	1.34648	1.23389	2.5153	2.36953	1.76215	1.35301	2.27996	NA	NA	NA	1
LOC111051056	3.15609	5.62393	3.1267	2.87294	5.20873	6.00976	6.58007	5.67614	2.49705	3.61163	1.98186	2.38485	2.55593	2.84332	1.08649	2.37531	1.61809	1.51119	NA	NA	uncharacterized protein LOC111051076 isoform X2 [Nilaparvata lugens]	1
LOC120350467	0	0	0	0	0.177674	0	0	0	0.161194	0	0	0	0	0	0	0	0	0	NA	NA	NA	1
LOC111043606	36.1186	32.2978	35.5828	36.629	34.0466	37.089	25.6199	39.591	46.4734	26.5388	13.5551	24.6797	19.0288	27.6828	19.4141	29.4243	36.7252	24.0473	NA	GO:0000098;GO:0005310;GO:0005515;GO:0005634;GO:0005743;GO:0006094;GO:0006835;GO:0034641;GO:0055085;GO:0070221	PREDICTED: mitochondrial dicarboxylate carrier-like [Neolamprologus brichardi]	1
LOC120350481	0.925584	0.865046	0.780408	0.334608	1.33324	1.44782	0.562981	1.33026	1.08331	1.15121	0.426494	0.760848	0.569909	0.536482	0.861666	0.934421	0.784902	0.470672	NA	NA	NA	1
LOC111059294	599.019	703.282	740.924	485.336	720.362	663.493	441.528	730.29	946.012	628.852	663.271	730.579	397.756	532.793	381.267	339.118	463.064	481.33	NA	NA	L-selectin [Bombus impatiens]	1
LOC111058657	55.8572	53.5883	52.6521	63.2584	56.1562	53.1808	54.7971	56.8832	59.2143	48.0059	55.8858	48.8765	54.2806	52.1244	54.571	48.7179	59.7162	56.3854	K14416	GO:0003746;GO:0003924;GO:0004781;GO:0005525;GO:0005622;GO:0006414;GO:0007165;GO:0016020;GO:0032790;GO:0070062	HBS1-like protein isoform X2 [Bombus impatiens]	1
LOC120350493	0.841829	0.602895	0.854505	0.935657	1.17809	0.685025	1.16446	1.13526	1.33973	0.822087	0.079527	0.582781	0.41659	0.240781	0.051739	0.203945	0.278228	0.144993	NA	NA	uncharacterized protein LOC102079115 isoform X1 [Oreochromis niloticus]	1
LOC111060469	15.6043	13.9581	13.5189	13.1029	13.4986	15.5203	14.6169	13.0419	17.3819	11.8987	7.56956	10.3458	10.3668	12.6677	10.8734	9.12726	10.324	11.5101	NA	GO:0016491;GO:0055114	glucose-fructose oxidoreductase domain-containing protein 1 [Solenopsis invicta]	1
LOC111045698	1.38369	0.820097	0.694207	1.44456	1.48681	1.6101	1.68437	1.80125	1.17001	0.454573	0.584168	0.947564	0.546648	0.980381	0.466439	0.988961	1.35977	0.640569	NA	GO:0004672;GO:0005488;GO:0008152;GO:0009987;GO:0043226	cAMP-dependent protein kinase catalytic subunit beta isoform X1 [Oreochromis niloticus] &gt;gi|1779285593|ref|XP_031612034.1| cAMP-dependent protein kinase catalytic subunit beta isoform X1 [Oreochromis aureus]	1
LOC120350522	0.180393	0	0.34624	0.217082	0.23679	0.255331	0	0.26474	0.312894	0.122614	0.259225	0.207827	0.124622	0	0	0.126578	0.167071	0.119216	NA	NA	NA	1
LOC120350267	0	0	0	0	0	0.058912	0	0.068765	0	0	0	0	0	0	0	0	0	0	NA	NA	tigger transposable element-derived protein 1-like [Solenopsis invicta]	1
LOC111061119	4.8117	2.7232	2.39848	3.90756	3.24702	4.11577	3.31068	3.53036	3.85337	0.994206	0.575289	1.10497	0.402718	0.66639	0.658992	0.970679	0.877376	1.21744	NA	GO:0000086;GO:0000122;GO:0000279;GO:0000281;GO:0000922;GO:0000942;GO:0001578;GO:0004674;GO:0005730;GO:0005737;GO:0005813;GO:0005876;GO:0007092;GO:0007094;GO:0008017;GO:0010800;GO:0010997;GO:0018105;GO:0019901;GO:0022411;GO:0030496;GO:0031572;GO:0031648;GO:0043066;GO:0043393;GO:0045184;GO:0045736;GO:0051233;GO:0051297;GO:0071168;GO:0098763;GO:1901673	serine/threonine-protein kinase polo [Trichinella spiralis]	1
LOC111049076	208.586	197.855	188.831	231.672	205.681	193.852	208.981	214.505	206.76	186.141	236.484	173.475	211.907	188.226	195.539	212.259	196.038	205.823	NA	GO:0000166	heat shock 70 kDa protein 4 isoform X1 [Agrilus planipennis]	1
LOC111044186	15.2847	14.7657	14.193	11.2793	12.9327	16.1437	7.98273	16.6243	19.019	9.22974	6.44018	10.1918	6.8625	9.16739	8.76529	11.7884	12.1177	8.24829	NA	NA	uncharacterized protein LOC108738370 [Agrilus planipennis]	1
LOC111061869	0	0.20799	0.278571	0.855283	0	0.454273	0	0.467244	0.730251	0.600346	0	0.111477	0	0.292599	0.105178	0.208367	0.239351	0	NA	GO:0004016;GO:0005524;GO:0005829;GO:0005886;GO:0006171;GO:0007189;GO:0007204;GO:0016021;GO:0035556;GO:0046872;GO:0061178;GO:0072372;GO:1904322	adenylyl cyclase [Daphnia pulex]	1
LOC120350271	0.801292	0.730276	0.618921	0.390228	0.673891	1.13998	0.729748	0.957087	1.63845	0.235961	0	0.075126	0	0.177877	0	0	0	0	NA	NA	NA	1
LOC111058532	18.1525	25.0668	22.9415	15.0254	23.4338	27.1487	7.09887	24.0709	44.5369	10.7753	18.276	10.9667	9.80923	21.1801	17.1339	6.86705	11.511	15.859	NA	NA	unknown [Dendroctonus ponderosae] &gt;gi|546676462|gb|ERL87467.1| hypothetical protein D910_04859 [Dendroctonus ponderosae]	1
LOC111061354	2.62237	2.3443	2.3724	3.16956	2.85991	2.8956	2.43678	2.61199	4.61111	1.65148	2.26199	2.08716	2.02052	3.00324	2.49661	2.11987	1.88751	2.27862	K17197	GO:0007165	NF-kappa-B inhibitor-interacting Ras-like protein isoform X1 [Bombus impatiens]	1
LOC111049455	0.08059	0.310815	0.379926	0.20616	0.716529	0.484276	0.191714	0.165542	0.730228	0	0.117556	0	0.122941	0.106237	0.075331	0.123844	0	0	NA	NA	PREDICTED: uncharacterized protein LOC102806889 [Saccoglossus kowalevskii]	1
LOC120350567	0	0	0	0.161892	0	0.578576	0.201816	0.393358	0.229858	0.073218	0	0	0.127572	0	0	0	0	0	NA	NA	uncharacterized protein LOC111057515 [Nilaparvata lugens]	1
LOC111064423	8.22137	8.19979	9.17118	9.22268	6.74749	9.59475	9.0879	5.66737	13.5877	8.73252	7.92744	9.87422	5.98384	8.56933	8.00072	7.64169	7.13406	6.19826	K05706	GO:0005488	hypothetical protein GE061_12444 [Apolygus lucorum] &gt;gi|1783085796|gb|KAE9442083.1| hypothetical protein GE061_12454 [Apolygus lucorum]	1
LOC111060496	0.634901	0	0.145969	0	0.29258	0.585358	0.332449	0.663698	0.275855	0	0.344731	0.143143	0	0.336147	0	0	0.18714	0	K23222	NA	protein ALP1-like [Acyrthosiphon pisum]	1
LOC111046661	74.1297	74.6166	63.6705	69.8783	73.8141	72.8679	73.1995	76.1133	92.0014	69.27	53.9626	75.9869	68.4932	66.5641	58.9235	57.1337	55.1043	60.0961	NA	GO:0016021	transmembrane protein 203 [Zootermopsis nevadensis] &gt;gi|646720373|gb|KDR22131.1| hypothetical protein L798_02095 [Zootermopsis nevadensis]	1
LOC111043577	0.120404	0.202996	0.168868	0.021888	0.842959	0.257944	0.198951	0.45315	1.04778	0	0.041256	0.139812	0.135202	0.080247	0	0.162585	0.037122	0	NA	NA	ornithine carbamoyltransferase, putative [Pediculus humanus corporis] &gt;gi|212510514|gb|EEB13677.1| ornithine carbamoyltransferase, putative [Pediculus humanus corporis]	1
LOC111047957	10.5004	6.59	7.83373	10.897	11.3694	8.89569	7.68701	11.825	16.7267	7.11857	4.95737	6.97175	6.03029	7.71997	7.02158	8.49235	9.95232	7.40838	K16607	NA	uncharacterized protein LOC110828899 isoform X1 [Zootermopsis nevadensis] &gt;gi|646717901|gb|KDR20581.1| Nicolin-1 [Zootermopsis nevadensis]	1
LOC111057127	4.64206	3.24257	3.64173	3.2518	3.32452	5.20695	2.81818	4.73465	4.78697	2.35348	0.885352	2.09006	2.779	2.40148	3.10297	2.92073	3.16174	2.98133	NA	NA	hypothetical protein KGM_201871 [Danaus plexippus plexippus]	1
LOC111054741	25.4327	11.942	17.013	11.8196	9.30834	10.973	11.3501	18.3678	25.9857	4.14486	2.72393	1.20394	1.41465	3.07249	3.24044	2.20925	2.31069	2.35299	K16488	NA	serologically defined colon cancer antigen 8 homolog isoform X1 [Solenopsis invicta]	1
LOC120350294	0.702895	0.4932	0.44376	0.432453	0.512447	0.716722	0.511351	0.725289	1.29044	0.328032	0.273656	0.496404	0.412354	0.347966	0.441282	0.411858	0.455733	0.475201	K25615	GO:0007275;GO:0048856	hypothetical protein KGM_204704 [Danaus plexippus plexippus]	1
LOC111058811	28.1074	27.6065	25.8144	29.6465	25.4662	24.8077	29.1428	32.9054	31.8044	25.9061	24.3906	23.9571	23.1859	23.9945	22.8763	23.5554	26.3734	23.9196	K18260	NA	coiled-coil and C2 domain-containing protein 1-like isoform X2 [Bombus impatiens]	1
LOC120350299	0	0.163256	0.117103	0.226137	0.254332	0	0.169883	0.259448	0.047392	0.139738	0.278309	0.019919	0.228943	0.074375	0	0	0.031306	0.136213	NA	GO:0005488	PREDICTED: uncharacterized protein LOC100209733 [Hydra vulgaris]	1
LOC111043333	55.6784	39.9879	62.7466	54.4739	78.3489	50.1789	74.0585	85.2357	20.7469	45.9336	93.3037	44.3909	38.892	40.2418	30.1616	63.3568	26.0182	61.1125	NA	GO:0005524;GO:0005737;GO:0005856	actin, clone 403-like [Zootermopsis nevadensis] &gt;gi|1339092794|ref|XP_023707613.1| actin, clone 403-like [Cryptotermes secundus] &gt;gi|646713613|gb|KDR17904.1| Actin, clone 403 [Zootermopsis nevadensis] &gt;gi|1330914788|gb|PNF33611.1| Actin, clone 403 [Cryptotermes secundus]	1
LOC120350626	0.104773	0.144352	0	0.046758	0.134347	0.114857	0.376838	0.041782	0	0.056863	0	0	0.179855	0.056099	0	0	0.112811	0	NA	NA	unnamed protein product [Callosobruchus maculatus]	1
LOC111048587	12.2542	11.0188	10.8137	12.9126	11.8954	14.2079	10.9903	14.5797	19.1633	8.67883	5.88634	8.90761	6.42143	10.0253	8.26399	8.84667	14.4892	6.85926	K16599	GO:0006464	hypothetical protein ZHAS_00005573 [Anopheles sinensis]	1
LOC111052462	423.647	392.61	446.738	511.822	462.922	465.879	504.997	558.849	423.629	297.211	402.819	352.214	358.612	317.055	283.605	382.385	304.972	377.761	K01183	GO:0008152;GO:0016787	chitinase-like protein Idgf4 isoform X2 [Bombus impatiens]	1
LOC111049338	106.93	111.781	105.979	115.171	99.5985	102.253	115.402	102.482	110.138	94.6804	110.019	91.1112	99.0665	99.0403	95.3233	99.6331	99.1798	104.522	K03037	NA	hypothetical protein GE061_19840 [Apolygus lucorum]	1
LOC120350644	0	0	0	0	0	0.073757	0	0	0.082972	0	0	0	0	0	0	0	0	0	NA	NA	uncharacterized protein LOC116166313 [Photinus pyralis]	1
LOC120350645	32.0017	22.2193	26.5578	30.0172	28.824	25.8397	23.9043	36.5196	33.4167	20.2847	13.8178	22.3704	14.8318	22.6624	16.682	23.2549	33.8587	16.5404	NA	NA	hypothetical protein GE061_00575 [Apolygus lucorum]	1
LOC111048318	281.852	262.644	260.748	288.157	253.361	282.412	303.264	259.385	314.649	224.402	256.021	268.217	235.361	229.13	241.752	235.255	227.442	248.068	K01875	GO:0004812;GO:0006418	serine--tRNA ligase, cytoplasmic [Acyrthosiphon pisum]	1
LOC111055115	18.9865	15.5628	17.5383	17.4946	19.8165	16.2248	16.4681	19.3229	26.2677	14.9139	14.3142	18.3124	15.5107	14.9325	15.0561	16.8863	18.8513	13.9972	K00720	GO:0006679;GO:0008120;GO:0016020	ceramide glucosyltransferase [Apis mellifera]	1
LOC111053047	65.5745	50.0907	61.8208	71.9076	62.6698	61.8723	51.194	71.771	92.2143	40.5658	31.0268	48.1117	27.8725	42.0196	35.1755	44.3823	57.348	36.826	NA	NA	hypothetical protein LOTGIDRAFT_103089 [Lottia gigantea] &gt;gi|556116662|gb|ESP05314.1| hypothetical protein LOTGIDRAFT_103089 [Lottia gigantea]	1
LOC120350678	0	0.617575	0.276762	0.292343	0.535511	0	0	0	0.990239	0.416634	0.235262	0.402079	0.1339	0.254715	0	0.300786	0	0	NA	NA	NA	1
LOC111059597	0.070117	0.06294	0.070281	0.019542	0.070767	0.073272	0.056968	0.092329	0.06169	0.033939	0.036703	0.044463	0.044146	0	0.014189	0.057997	0.011485	0.04085	NA	NA	DDE-type integrase/transposase/recombinase [Gammaproteobacteria bacterium]	1
LOC120350771	0	0.092557	0.150981	0	0.224594	0.086273	0.103136	0.035104	0.132399	0	0.076007	0.156186	0	0	0	0.031392	0	0.043081	NA	NA	PREDICTED: piggyBac transposable element-derived protein 3-like [Microplitis demolitor]	1
LOC111050197	0.553469	0.634051	0.237973	0.573867	0.592653	0.506954	0.657323	0.36797	0.772513	0.4131	0.164533	0.272981	0.221674	0.219209	0.519317	0.493255	0.146603	0.475263	NA	NA	Fasciclin-2 precursor, putative [Pediculus humanus corporis] &gt;gi|212516398|gb|EEB18411.1| Fasciclin-2 precursor, putative [Pediculus humanus corporis]	1
LOC111055853	33.9121	31.0488	31.6015	31.4158	32.6973	27.788	30.2857	28.4243	38.8401	25.848	21.4178	23.6648	23.484	24.8457	25.5831	23.8216	25.31	25.9568	K19589	GO:0016740	hemK methyltransferase family member 2 [Diaphorina citri]	1
LOC120350773	0.19854	0.220695	0	0.3446	0.163482	0.261623	0.208033	0.236205	0.375708	0.14511	0.084615	0.078494	0	0.074653	0	0.164372	0	0	NA	NA	NA	1
LOC111057921	5.30982	3.39283	2.50306	2.61749	3.65901	2.67685	4.5873	5.55419	4.84136	1.00499	1.02276	1.53017	1.36644	1.06824	1.04824	1.85614	1.36628	1.14038	NA	NA	uncharacterized protein LOC115243221 isoform X1 [Formica exsecta] &gt;gi|1697957037|ref|XP_029675887.1| uncharacterized protein LOC115243221 isoform X1 [Formica exsecta]	1
LOC120350807	1.44041	1.0847	1.6378	3.56006	2.96727	3.29662	0.343502	3.68976	2.70722	0.573232	0	0	0.291851	1.28387	0.125692	0.552795	0.582034	0.788735	NA	NA	uncharacterized protein LOC116167585 [Photinus pyralis]	1
LOC111050849	8.25852	12.3313	11.7705	6.00436	10.2804	9.95754	2.84637	12.9152	19.0472	9.07996	7.68194	7.52763	4.76648	8.1371	5.72755	2.58908	7.93361	5.67366	NA	NA	Vacuolar protein sorting-associated protein 62 [Cinara cedri]	1
LOC111048750	10.9981	7.66778	10.1533	6.51777	12.6994	8.46505	7.64457	13.2433	17.1809	4.58231	3.56961	5.13475	4.62372	7.18515	6.41834	5.36276	7.89374	6.99256	NA	GO:0000075;GO:0000086;GO:0003064;GO:0005829;GO:0005925;GO:0006367;GO:0007264;GO:0015459;GO:0021762;GO:0023026;GO:0030659;GO:0031625;GO:0035329;GO:0042826;GO:0043281;GO:0044325;GO:0044822;GO:0046982;GO:0048011;GO:0050815;GO:0060306;GO:0070062;GO:0071901;GO:0086013;GO:0086091;GO:0097193;GO:1900034;GO:1900740;GO:1901016;GO:1902309	hypothetical protein DAPPUDRAFT_326737 [Daphnia pulex] &gt;gi|1022777398|gb|KZS20952.1| 14-3-3 protein epsilon [Daphnia magna]	1
LOC120351005	22.9802	19.8804	19.8063	21.8771	21.4578	20.4183	20.7278	22.9066	27.5467	15.7952	17.2236	15.676	14.9949	16.1413	14.7799	16.1489	16.4417	14.5845	K05954	GO:0009987;GO:0016740	Protein farnesyltransferase subunit beta [Zootermopsis nevadensis]	1
LOC111045032	0.742383	1.45066	1.50279	1.27121	1.57906	2.03589	1.0617	1.1965	2.65766	0.871824	0.735027	1.24682	1.55846	1.18502	1.47653	0.696083	1.02616	1.06963	NA	NA	NA	1
LOC111057460	28.8489	27.2392	26.4291	23.4868	32.0577	27.748	24.47	28.755	33.6106	16.224	14.2259	19.314	18.0713	19.0974	21.5388	19.9449	18.1788	21.9233	K08516	GO:0016021;GO:0016192	synaptobrevin homolog YKT6-like [Zootermopsis nevadensis] &gt;gi|1227982502|ref|XP_021922871.1| synaptobrevin homolog YKT6-like [Zootermopsis nevadensis] &gt;gi|1227982520|ref|XP_021922881.1| synaptobrevin homolog YKT6-like [Zootermopsis nevadensis] &gt;gi|1227982522|ref|XP_021922882.1| synaptobrevin homolog YKT6-like [Zootermopsis nevadensis] &gt;gi|646713617|gb|KDR17908.1| Synaptobrevin-like pr…	1
LOC111051277	209.937	173	180.963	206.159	177.789	155.807	165.659	214.953	245.783	160.928	106.363	146.132	100.735	137.011	118.132	151.148	208.975	125.025	NA	NA	uncharacterized protein LOC115889250 [Sitophilus oryzae]	1
LOC111059993	92.0084	80.3186	90.7503	88.7541	71.7287	63.363	84.0382	74.7869	125.844	64.339	62.9548	55.5939	56.6406	65.1387	59.2861	63.3914	58.2391	70.543	NA	NA	hypothetical protein GE061_04100 [Apolygus lucorum]	1
LOC111051279	57.3177	48.6522	58.7657	54.6987	51.7092	51.0044	47.4895	59.7258	96.6102	41.5877	29.0231	34.1584	22.5729	36.9399	24.0536	38.5854	57.667	34.8374	NA	NA	hypothetical protein DAPPUDRAFT_46633 [Daphnia pulex]	1
LOC111059320	13.7823	13.5393	15.6972	13.6098	13.4218	12.4776	12.7048	15.2179	19.9078	6.98363	5.32531	7.66209	6.16536	7.07129	6.99361	6.43127	6.82049	5.50795	K05954	GO:0009987;GO:0016740	Protein farnesyltransferase subunit beta [Zootermopsis nevadensis]	1
LOC111047870	334.689	321.31	302.975	362.885	320.697	332.516	361.762	328.601	345.611	290.157	343.688	281.987	310.667	297.15	319.625	309.724	293.474	316.925	K09499	GO:0005524;GO:0005737;GO:0006457;GO:0016021;GO:0051082	T-complex protein subunit eta [Locusta migratoria]	1
LOC111047864	18.9757	17.5849	19.043	20.1744	14.4379	17.7411	19.3431	20.2124	18.6007	15.9987	14.1999	14.9123	13.0671	15.6733	15.5153	13.8807	15.9491	16.3911	K18734	NA	protein SMG8 isoform X1 [Zootermopsis nevadensis] &gt;gi|1227973537|ref|XP_021918222.1| protein SMG8 isoform X1 [Zootermopsis nevadensis] &gt;gi|1227973539|ref|XP_021918223.1| protein SMG8 isoform X1 [Zootermopsis nevadensis] &gt;gi|1227973541|ref|XP_021918224.1| protein SMG8 isoform X1 [Zootermopsis nevadensis] &gt;gi|1227973543|ref|XP_021918225.1| protein SMG8 isoform X1 [Zootermopsis nevadensi…	1
LOC111058013	6.18911	5.58657	3.87938	6.31282	5.56095	4.17544	4.8716	5.99486	6.58184	3.43001	1.92424	4.53737	2.09764	5.33622	2.97062	3.90981	4.98258	3.33853	NA	NA	DnaJ-like protein subfamily B member [Ooceraea biroi]	1
LOC120350818	10.0407	7.46745	8.10555	8.62737	10.1946	10.114	8.65685	8.99377	14.3653	9.05058	3.93508	10.1315	4.41908	8.30596	6.04131	6.0199	10.2536	5.96005	K20028	GO:0003824	Palmitoyltransferase ZDHHC2 [Zootermopsis nevadensis]	1
LOC111047821	7.87556	6.92404	7.91928	5.73792	6.84759	5.90911	5.40754	9.4317	9.31604	4.17138	2.47949	4.38119	2.71518	4.93451	3.89387	4.11879	5.7629	3.98315	NA	NA	uncharacterized protein LOC105280096 [Ooceraea biroi] &gt;gi|607360022|gb|EZA54365.1| hypothetical protein X777_05595 [Ooceraea biroi] &gt;gi|1494652332|gb|RLU26182.1| hypothetical protein DMN91_002348 [Ooceraea biroi]	1
LOC111043751	2.578	2.59958	1.84742	2.2862	1.72176	2.07242	3.20356	2.02007	3.45671	0.17061	0.780652	0.417345	0.337674	0.473914	0.6188	0.521782	0.764744	0.419793	K08471	NA	NA	1
LOC120350827	0.156632	0.326874	0.125868	0.359972	0.050966	0.224545	0.226372	0.622185	0	0	0.07236	0.086853	0.085446	0.090923	0.040045	0.098371	0.135966	0.120572	NA	NA	NA	1
LOC111050728	423.848	446.364	460.679	417.679	466.771	446.116	446.268	485.659	477.159	451.906	427.879	465.5	349.963	417.239	385.434	367.902	383.346	378.273	K00357	GO:0000166;GO:0004155;GO:0005829;GO:0006559;GO:0009055;GO:0010038;GO:0034641;GO:0043168;GO:0050662;GO:0051066;GO:0055114;GO:0070062	dihydropteridine reductase [Bombus impatiens]	1
LOC120351131	0.049343	0	0.068322	0.044297	0	0.049537	0.138724	0.018843	0.025882	0	0	0.08409	0	0.081927	0.018894	0	0	0	NA	NA	uncharacterized protein LOC103309427 isoform X1 [Acyrthosiphon pisum]	1
LOC111054441	0	0	0	0.01956	0.017395	0.021748	0.062665	0.010092	0	0	0	0	0	0	0.015479	0.013814	0	0	NA	NA	uncharacterized protein LOC103309427 isoform X1 [Acyrthosiphon pisum]	1
LOC120351036	0	0.028428	0.056751	0.229989	0.098125	0.077858	0	0.151247	0.264451	0	0	0	0	0	0	0	0	0	NA	NA	NA	1
LOC120351146	3.79075	1.46361	1.98819	3.30931	1.82421	2.75081	2.43253	3.92982	4.67316	0.408065	0.878238	0.358716	1.03754	0.676979	1.09422	1.15434	0.991579	0.481838	NA	NA	NA	1
LOC111047969	26.9935	23.8792	22.4417	27.608	24.819	26.866	27.9888	24.4315	29.1971	23.1876	25.5487	20.7864	25.464	26.7804	26.1826	23.8826	23.2853	25.2974	NA	NA	uncharacterized protein LOC115239752 isoform X3 [Formica exsecta]	1
LOC120351155	2.28548	2.23638	2.82493	2.62418	2.04426	2.2991	2.39152	2.66899	2.94831	1.04499	0.430275	1.48429	0.609427	0.641592	0.403832	1.37928	1.51387	0.734971	NA	NA	NA	1
LOC120351157	0.757209	1.19762	0.491427	0.364005	0.620991	0.460904	0.682264	1.1194	1.63865	0	0.180541	0	0.199026	0.101134	0	0	0	0.118265	NA	NA	NA	1
LOC111063925	13.6786	11.524	12.9732	9.58859	12.7757	12.0199	11.0127	10.8103	17.0059	11.5186	10.1152	10.5356	8.83791	10.3827	9.98318	9.5867	10.2149	8.54621	K24428	NA	uncharacterized protein LOC115882862 [Sitophilus oryzae]	1
LOC111058492	62.2032	62.5878	64.6809	55.938	70.8809	72.0698	68.6274	63.2798	65.1649	57.836	50.2143	59.1751	61.8251	72.6452	57.7259	64.2826	62.4102	57.6672	NA	NA	uncharacterized protein LOC111058492 isoform X1 [Nilaparvata lugens]	1
LOC111058491	23.3539	20.0488	19.1809	23.1066	22.5464	22.5349	25.6356	25.2714	22.3992	16.2823	19.4066	15.3357	18.8842	20.2945	20.8541	17.3197	18.577	18.6973	K12662	GO:0000398;GO:0005515;GO:0005681;GO:0015030;GO:0016607;GO:0017070;GO:0030621;GO:0046540;GO:0071001	U4/U6 small nuclear ribonucleoprotein Prp4 [Solenopsis invicta]	1
LOC120350840	0.071047	0.052659	0	0.07521	0.02826	0	0.02319	0.076492	0.035923	0	0	0.047738	0	0.021319	0	0	0	0	NA	NA	Retrovirus-related Pol polyprotein from transposon opus-like Protein [Tribolium castaneum]	1
LOC111064231	31.8152	29.3943	31.203	32.8519	35.817	35.2203	35.5197	30.7861	32.1039	26.8123	19.4722	30.4757	23.6859	31.1201	27.8312	27.3496	35.2462	29.0112	NA	NA	GOLD domain [Cinara cedri]	1
LOC111058107	0	0.269903	0	0.153529	0.15193	0	0	0	0.534407	0	0	0	0	0	0	0	0.149558	0	K23222	NA	protein ALP1-like [Photinus pyralis] &gt;gi|1770329333|ref|XP_031334077.1| protein ALP1-like [Photinus pyralis]	1
LOC111053477	7.55005	7.23233	7.86518	6.61315	7.21063	8.8554	5.32156	10.9499	10.1527	5.12106	3.30731	6.78579	4.30584	5.09135	5.63282	4.75917	7.56214	4.70716	K12739	NA	Peptidyl-prolyl cis-trans isomerase-like 6 [Trichoplax sp. H2]	1
LOC111044392	101.638	101.679	91.283	113.9	103.431	89.7603	106.976	99.0354	104.786	83.9869	103.769	86.636	98.0412	96.7405	100.512	98.0872	99.0064	98.0726	K13089	GO:0003677;GO:0003725;GO:0005515;GO:0005654;GO:0005730;GO:0016020;GO:0030529;GO:0044822;GO:0045893	PREDICTED: interleukin enhancer-binding factor 2 homolog [Dendroctonus ponderosae] &gt;gi|332373638|gb|AEE61960.1| unknown [Dendroctonus ponderosae] &gt;gi|478262667|gb|ENN81217.1| hypothetical protein YQE_02373, partial [Dendroctonus ponderosae] &gt;gi|546685444|gb|ERL94948.1| hypothetical protein D910_12220 [Dendroctonus ponderosae]	1
LOC111044377	6.04954	5.40979	4.90956	6.19827	5.67137	6.05729	5.29147	7.70633	9.61039	3.19894	2.99391	4.69933	3.10064	4.96171	4.25185	4.78406	6.21906	3.74008	K08764	GO:0008152;GO:0016747	hypothetical protein FOCC_FOCC000882 [Frankliniella occidentalis]	1
LOC111056304	18.1132	17.7642	19.4674	18.6643	16.7364	17.0969	21.2664	20.9153	22.2636	14.2005	15.1442	14.6303	16.3722	17.5467	16.2122	15.6765	16.2177	16.5974	K20294	NA	conserved oligomeric Golgi complex subunit 7 isoform X3 [Zootermopsis nevadensis] &gt;gi|646710670|gb|KDR16116.1| Conserved oligomeric Golgi complex subunit 7 [Zootermopsis nevadensis]	1
LOC111052522	12.3225	9.37727	10.6239	9.81352	8.803	10.592	9.73566	13.0294	13.5735	6.42278	5.11241	5.46993	5.60337	7.25838	5.84808	6.19026	8.90381	7.55588	NA	GO:0006810	uncharacterized protein LOC105692561 [Athalia rosae]	1
LOC111055921	2.0124	1.78624	0.673688	2.23094	1.64375	2.42819	2.77449	2.04328	1.02449	0.327466	1.9946	1.08847	1.52518	2.12705	0.424092	1.49283	1.11861	0.603433	NA	NA	NA	1
LOC120350864	1.4278	1.26787	2.53782	1.41753	3.05006	1.3289	3.3606	2.34885	2.45348	1.2338	1.09955	2.8843	0.344416	1.20832	0.408241	0.371519	0.478285	1.98897	NA	NA	hypothetical protein L798_04264 [Zootermopsis nevadensis]	1
LOC120350868	0	0	0	0.234553	0	0	0.113799	0	0.116399	0	0	0	0	0	0.091555	0	0	0	NA	NA	uncharacterized protein LOC111058772 [Nilaparvata lugens]	1
LOC111050306	46.286	54.0974	56.5513	39.7258	63.8072	63.927	37.1722	45.0554	91.4467	33.2517	36.0129	36.7053	38.9514	39.196	30.4426	31.5524	37.7578	50.8232	K14648	GO:0003723;GO:0004521;GO:0005737;GO:0006508;GO:0007565;GO:0008236;GO:0090502	poly(U)-specific endoribonuclease homolog [Agrilus planipennis]	1
LOC111057095	2.14291	2.38441	3.61623	3.45919	3.82559	4.43466	3.59635	3.55547	5.10071	1.37086	1.20107	1.74855	1.47682	1.41206	2.36484	1.70826	1.65512	1.20384	NA	NA	modular serine protease-like isoform X1 [Bombus impatiens]	1
LOC111054578	1090.19	951.546	1035.56	1120.29	1040.01	967.431	1157.36	1151.57	1242.41	1213.53	1024.79	1110.01	814.395	949.557	936.534	785.048	779.78	793.179	K07374	GO:0003924;GO:0005200;GO:0005525;GO:0005737;GO:0005874;GO:0007017;GO:0008152	hypothetical protein DAPPUDRAFT_220904 [Daphnia pulex]	1
LOC111044660	18.5915	19.8488	20.6061	14.7449	18.8725	20.0883	11.5118	24.2981	23.6792	17.2164	15.3241	16.1188	12.6038	16.8992	11.672	10.1728	13.4236	11.0417	NA	NA	heat shock 70 kDa protein 12A-like isoform X1 [Zootermopsis nevadensis] &gt;gi|646720806|gb|KDR22403.1| Heat shock 70 kDa protein 12A [Zootermopsis nevadensis]	1
LOC120350911	3.26081	4.17523	3.29218	4.15713	3.82695	2.08112	4.2053	3.74814	3.03988	2.0809	2.49139	1.70848	3.31266	2.29288	1.46718	2.68671	2.94114	2.85181	K26100	NA	PWWP domain-containing protein 2B-like [Zootermopsis nevadensis] &gt;gi|646693502|gb|KDR07725.1| PWWP domain-containing protein 2A [Zootermopsis nevadensis]	1
LOC120350920	1.45858	1.35049	1.04041	1.00131	1.21776	0.986298	1.13306	1.27401	2.23651	0.839338	0.639804	1.06682	0.693322	0.974443	0.179003	0.426512	0.532309	0.927977	NA	NA	NA	1
LOC111049078	0.506647	0.377545	0.908424	1.0207	0.682949	0.366431	0.961072	0.446116	1.21383	0.422428	0.298454	0.91279	0.63164	0.526675	0.337648	0.388047	0.110113	0.247734	NA	NA	NA	1
LOC120350931	1.03846	1.65818	0.802727	0.820313	1.43386	1.17022	1.33014	1.43992	1.06265	1.28411	0.700069	0.592882	0.463279	0.729227	1.20115	1.20876	0.512381	0.352654	NA	NA	NA	1
LOC120350932	0	0.129372	0.184735	0.366622	0	0.284151	0	0.381801	0.160626	0	0	0.157419	0	0	0.084834	0.350664	0	0	NA	NA	uncharacterized protein LOC116166433 [Photinus pyralis]	1
LOC120351096	0.113094	0	0.209994	0.172027	0.168352	0	0	0	0.431101	0.128204	0	0.128307	0	0	0	0	0	0.153961	NA	NA	NA	1
LOC111053118	1.34721	1.93287	1.14896	1.39465	1.14119	1.69898	2.11522	2.20384	0.912575	0.728589	1.04225	0.540084	1.02611	1.1442	0.46467	0.531513	0.661219	1.06775	NA	GO:0016020	hypothetical protein GE061_03361 [Apolygus lucorum]	1
LOC111064201	0.821901	1.48929	0.880153	1.50729	1.17113	1.36325	1.54771	1.69779	1.88177	0.615644	1.10603	0.784503	0.608746	1.38699	1.24735	1.01015	0.729607	0.698034	NA	NA	hypothetical protein GE061_18514 [Apolygus lucorum]	1
LOC111049162	1.19162	2.46488	0.788583	0.836441	2.44415	2.00863	0.882016	1.16673	2.94294	1.45024	1.0023	1.04858	0.925442	1.69385	0.565293	1.34016	0.657654	1.60189	NA	NA	uncharacterized protein LOC115446801 [Manduca sexta]	1
LOC120350964	1.63978	2.13511	2.75868	3.62033	2.45568	3.92027	1.24081	2.43426	6.68565	1.42658	0.779895	0.702954	0.378029	0.478938	0.988847	0	1.75545	0.46993	NA	NA	NA	1
LOC111049771	0.026853	0.03738	0	0.025314	0	0.042237	0.06091	0	0.034396	0.03035	0	0.030184	0	0	0.040625	0	0	0	NA	NA	piggyBac transposable element-derived protein 4-like [Acyrthosiphon pisum]	1
LOC111056753	38.8947	33.2681	31.2227	40.557	41.4429	44.3669	37.5012	48.1616	48.8962	22.4868	16.0287	29.243	18.1563	25.2637	19.757	23.634	36.7387	24.6488	K10411	NA	hypothetical protein GE061_02286 [Apolygus lucorum]	1
LOC120350970	8.46064	6.51896	4.62269	5.54934	9.02856	8.77617	5.70411	9.36025	7.43129	2.8951	2.57519	6.4009	4.35957	7.26348	2.68093	2.19744	7.4124	4.83672	K23902	GO:0005509	programmed cell death protein 6 [Scaptodrosophila lebanonensis]	1
LOC120350971	33.9763	34.9759	31.9465	28.172	33.159	33.106	29.9881	29.4639	42.6683	25.9789	24.6395	24.1087	25.7846	25.7438	25.7353	26.1089	26.4885	25.2715	K17547	GO:0016020;GO:0016772;GO:0044237;GO:0044238;GO:0044707;GO:0071704	Protein O-mannose kinase [Araneus ventricosus]	1
LOC111056328	113.958	120.41	131.901	138.744	124.195	114.052	135.999	131.3	114.712	94.8066	100.937	97.3818	104.862	105.129	115.241	114.412	114.541	109.024	K17095	GO:0005509;GO:0005544	annexin B9-like isoform X2 [Apis dorsata]	1
LOC111047769	61.073	54.5852	57.2424	52.9716	56.1885	53.6333	69.0038	55.5384	88.433	44.7602	39.75	46.3758	39.5439	47.4074	44.5783	47.5892	43.1659	40.8348	NA	NA	NA	1
LOC120351214	3.12331	4.30095	2.76219	4.68591	3.14432	6.40581	2.57049	4.96918	5.74889	1.69655	3.44255	1.5234	3.12233	2.43552	5.06627	3.83314	3.37781	3.04778	K09478	GO:0003995;GO:0050660;GO:0055114	short/branched chain specific acyl-CoA dehydrogenase, mitochondrial isoform X1 [Zootermopsis nevadensis] &gt;gi|646722197|gb|KDR23277.1| Short/branched chain specific acyl-CoA dehydrogenase, mitochondrial [Zootermopsis nevadensis]	1
LOC120351543	27.6686	23.8366	21.8735	28.7127	28.3469	19.9566	27.3756	24.3996	27.9181	11.2334	9.89257	10.3952	8.85537	10.2908	10.7967	7.82351	9.96161	9.17177	NA	NA	DNA topoisomerase 2-like [Manduca sexta]	1
LOC111060845	372.819	310.806	321.87	380.954	345.314	331.718	319.179	459.759	415.083	267.46	178.992	252.986	174.733	253.785	206.443	263.098	375.57	228.181	K07375	GO:0003924;GO:0005200;GO:0005525;GO:0005737;GO:0005874;GO:0007017;GO:0008152	beta-tubulin [Apolygus lucorum] &gt;gi|1783081801|gb|KAE9438624.1| hypothetical protein GE061_15520 [Apolygus lucorum]	1
LOC111060647	0.178267	0.052014	0.113467	0.102296	0.165037	0.140401	0.14075	0.07064	0.233912	0.028872	0.030108	0.047115	0.04501	0	0.041087	0.038066	0.039162	0.018731	NA	NA	uncharacterized protein LOC105204200 [Solenopsis invicta]	1
LOC111058442	726.962	695.586	751.678	719.857	767.803	740.433	772.225	733.534	737.461	717.086	704.35	738.461	710.413	695.443	737.629	745.209	746.281	706.105	K02138	NA	hypothetical protein DAPPUDRAFT_231100 [Daphnia pulex]	1
LOC111046480	8.4247	6.92516	6.5644	9.14709	9.80958	11.491	5.86557	9.56384	13.6329	5.90108	5.65877	9.63206	4.32259	9.92235	4.12658	8.34113	9.48361	6.68317	NA	NA	IQ domain-containing protein K-like [Nylanderia fulva]	1
LOC111058003	15.6359	19.5239	18.2875	13.4619	21.4528	19.9445	14.169	23.8157	21.7437	21.9545	17.0972	18.2037	10.8777	17.4352	9.76478	9.5826	13.1593	13.3659	NA	GO:0016787	phospholipase A1 [Apis mellifera]	1
LOC111058004	16.6703	23.7476	24.4739	12.8417	25.9426	21.499	17.9059	14.1635	34.4628	11.4085	24.3421	17.0164	11.2669	12.7447	12.0884	11.1163	15.2034	16.5458	NA	GO:0052689	Triacylglycerol lipase family,Lipase/vitellogenin,Alpha/Beta hydrolase fold [Cinara cedri]	1
LOC120351569	0.35848	0.483931	0.495526	0.456884	0.546215	0.737848	0.74533	0.644229	1.67576	0.248299	0	0.347656	0	0.240121	0.209725	0.102246	0	0.239804	NA	NA	NA	1
LOC111051219	13.8659	9.90775	10.6238	12.2443	9.12913	11.268	8.4643	12.3745	19.1473	9.78583	6.10485	5.76818	4.17441	8.08866	5.35688	7.43895	8.34868	5.71819	K08811	GO:0004672;GO:0005524;GO:0006468	testis-specific serine/threonine-protein kinase 1 [Apis mellifera]	1
LOC111049798	0.249912	0.45508	0.189958	0.279545	1.13386	0.782747	0.390963	1.33093	1.18612	0.046903	0	0	0	0	0.078654	0	0.037841	0	NA	NA	pickpocket 16 [Anopheles darlingi]	1
LOC111053866	23.7491	15.396	21.5446	22.0777	23.9552	18.9306	16.35	21.4693	23.6959	15.4037	10.8318	17.304	11.8699	17.536	10.9725	13.4555	21.3606	12.1395	NA	NA	NA	1
LOC120351286	29.9806	49.8139	17.9188	47.1026	11.9419	12.4808	68.3025	107.488	17.314	8.9553	1.98982	3.48536	1.29797	1.49471	1.628	14.2905	13.3681	7.0252	NA	NA	lugensin A [Nilaparvata lugens]	1
LOC111049660	0.153882	0.36375	0.457317	0.573847	0.224337	0.34949	0.294888	0.312901	0.698793	0.338549	0.12174	0.245883	0.22791	0.288352	0.24656	0.295339	0.085849	0.275272	K24837	GO:0000166	hypothetical protein GE061_12682 [Apolygus lucorum]	1
LOC111059955	4.29347	2.62964	2.8344	2.44375	1.78483	1.61357	2.41087	3.0344	4.08406	0.701193	0.11423	0.311103	0.618533	0.525768	0.708953	0.648701	0.529231	0.314675	NA	NA	nardilysin isoform X1 [Zootermopsis nevadensis] &gt;gi|646724188|gb|KDR24523.1| Nardilysin [Zootermopsis nevadensis]	1
LOC111053822	0.179282	0.229448	0.182075	0	0.452204	0.231811	0.189561	0.204458	0.462292	0	0.089072	0.22035	0.098829	0.424354	0.204312	0.241344	0.087999	0.179078	NA	NA	pancreatic lipase-related protein 2-like [Aedes albopictus]	1
LOC111047087	0.42948	0.592188	0.396223	0.725983	0.858831	0.068483	0.841013	0.427504	0.327919	0.394671	0.534182	0.398405	0.430903	0.240578	0.152817	0.919976	0.260287	0.121098	NA	NA	hypothetical protein DU478_22460 [Thalassococcus profundi]	1
LOC111051587	36.3617	38.7886	36.7252	43.3207	47.6035	43.0822	50.2211	47.795	50.2857	34.1082	30.1297	30.647	38.0453	37.6936	36.936	43.5614	39.59	36.1703	K06963	GO:0044822	THUMP domain-containing protein 1 homolog [Bombus impatiens] &gt;gi|815902805|ref|XP_012237438.1| THUMP domain-containing protein 1 homolog [Bombus impatiens] &gt;gi|815902807|ref|XP_012237439.1| THUMP domain-containing protein 1 homolog [Bombus impatiens] &gt;gi|815902809|ref|XP_012237440.1| THUMP domain-containing protein 1 homolog [Bombus impatiens]	1
LOC111055198	1.73076	1.9133	1.42959	1.84727	2.29211	1.98952	2.02121	2.33339	2.36545	1.04999	0.628526	1.30588	0.997639	1.59956	1.31249	1.18857	1.6608	1.64424	K10417	NA	cytoplasmic dynein 2 light intermediate chain 1 isoform X1 [Zootermopsis nevadensis] &gt;gi|646713263|gb|KDR17682.1| Cytoplasmic dynein 2 light intermediate chain 1 [Zootermopsis nevadensis]	1
LOC111052330	17.2195	14.57	16.6685	14.1573	16.408	21.3254	10.4354	17.4772	25.995	10.37	6.11005	10.5652	8.91313	14.5234	11.8338	14.1425	17.8657	11.2849	NA	NA	NA	1
LOC120351380	0	0.010576	0.063992	0.071726	0.0179	0.015706	0	0.018411	0.062451	0	0.040413	0	0	0	0	0.029262	0.024099	0	NA	NA	uncharacterized protein LOC116292073 [Actinia tenebrosa]	1
LOC111047739	17.7747	14.5397	14.1633	14.0517	14.9323	20.8667	13.6157	17.376	22.9809	11.567	9.8134	8.17826	8.82994	12.7551	12.2746	7.55523	8.2926	9.4863	K10687	GO:0005524;GO:0005737;GO:0016567;GO:0016874;GO:0031625;GO:0045116;GO:0061630	hypothetical protein GE061_02157 [Apolygus lucorum]	1
LOC111047738	9.5728	10.8532	10.6673	12.3339	11.7717	10.816	10.1121	12.6579	10.7181	8.92246	10.4285	8.2449	9.10252	10.4675	9.30533	8.92139	10.8857	9.78684	K03377	NA	hypothetical protein GE061_21334 [Apolygus lucorum]	1
LOC120351724	0	0.585373	0	0.508147	0.327393	0	0	0.913714	0	0	0	0	0.32213	0	0	0	0.254962	0.281739	NA	NA	NA	1
LOC111047299	2408.93	2335.8	2275	2546.59	2451.83	2332.15	2717.61	2166.58	2573.34	2404.47	2342.37	2461.49	2128.06	2138.51	2291.78	2259.59	2183.94	2241	K02985	GO:0000184;GO:0003729;GO:0003735;GO:0005730;GO:0005743;GO:0005759;GO:0005844;GO:0005925;GO:0006413;GO:0006414;GO:0006415;GO:0006614;GO:0007059;GO:0007067;GO:0008017;GO:0008534;GO:0017148;GO:0019083;GO:0019901;GO:0022627;GO:0030544;GO:0031116;GO:0031397;GO:0032079;GO:0032183;GO:0032357;GO:0032358;GO:0032587;GO:0042769;GO:0043507;GO:0044390;GO:0045738;GO:0045739;GO:0051018;GO:0051059;GO:0051092;GO:…	40S ribosomal protein S3-A [Xenopus laevis] &gt;gi|133940|sp|P02350.2|RS31_XENLA RecName: Full=40S ribosomal protein S3-A; AltName: Full=S1A &gt;gi|65091|emb|CAA40592.1| ribosomal protein S1a [Xenopus laevis] &gt;gi|27769401|gb|AAH42230.1| Ribosomal protein S1a protein [Xenopus laevis] &gt;gi|1050394185|gb|OCT96376.1| hypothetical protein XELAEV_18014054mg [Xenopus laevis] &gt;gi|1050394186|gb|OC…	1
LOC120351412	547.463	257.42	381.45	335.328	274.814	584.118	347.639	560.202	651.376	83.8723	66.5279	65.5367	66.7734	70.438	75.23	85.7517	69.9298	87.2316	K02962	GO:0003735;GO:0005840;GO:0006412	40S ribosomal protein S17, putative [Pediculus humanus corporis] &gt;gi|212505723|gb|EEB10115.1| 40S ribosomal protein S17, putative [Pediculus humanus corporis]	1
LOC120351424	0.292375	0	0	0.495479	0.78437	0.748619	0	0.677556	1.29375	0	0.141703	0.325123	0	0	0	0.174669	0.085952	0.826606	NA	NA	hypothetical protein PF010_g20101 [Phytophthora fragariae]	1
LOC111057490	157.305	153.432	143.531	169.056	157.691	162.16	170.113	130.969	192.627	155.337	154.552	155.848	156.551	172.323	146.981	133.754	134.762	138.776	K17696	GO:0000122;GO:0001656;GO:0001779;GO:0003149;GO:0003166;GO:0005654;GO:0005813;GO:0005829;GO:0014003;GO:0019216;GO:0021772;GO:0032922;GO:0033598;GO:0043153;GO:0043234;GO:0043353;GO:0043392;GO:0043433;GO:0044325;GO:0045475;GO:0045578;GO:0045600;GO:0045648;GO:0045651;GO:0045665;GO:0045668;GO:0045777;GO:0045893;GO:0046983;GO:0048469;GO:0048541;GO:0048557;GO:0048661;GO:0048663;GO:0048711;GO:0048715;GO:…	DNA-binding protein inhibitor, putative [Ixodes scapularis]	1
LOC111046607	54.1662	52.6636	54.3259	47.5588	49.4267	52.0554	70.9393	62.4581	66.5906	42.7391	36.6865	35.6317	33.8187	31.8346	41.3339	42.4596	37.0215	44.818	NA	NA	hypothetical protein DAPPUDRAFT_302061 [Daphnia pulex]	1
LOC111044320	3.02576	2.9121	2.97022	3.68284	3.7638	2.48967	4.01587	3.94346	3.64674	2.36868	1.99467	2.78998	2.37173	2.02447	1.8586	2.54673	2.44431	1.75363	NA	NA	NA	1
LOC120351435	0.077572	0.074538	0.179631	0.249277	0	0.103833	0.08362	0.053937	0.248482	0	0	0.067561	0	0	0.088772	0.073801	0.075098	0	NA	NA	NA	1
LOC111063495	3.21507	2.12226	2.70869	2.88002	3.57719	3.43636	2.48462	3.38857	3.99074	2.9822	1.33685	2.88712	1.91676	3.25624	2.50565	2.20339	3.0939	2.44793	K23731	NA	hypothetical protein FOCC_FOCC008510 [Frankliniella occidentalis]	1
LOC120351646	0	0	0.12216	0.034323	0.181476	0	0.104706	0.185894	0	0	0	0	0	0	0	0	0	0	NA	NA	NA	1
LOC111044259	11.2978	8.69368	9.77875	12.8069	11.8303	12.3906	9.02865	12.492	13.8452	7.63555	4.98658	8.06513	5.64111	8.11858	7.95304	8.58607	10.3854	6.27637	NA	NA	NA	1
LOC120351456	8.92717	6.90816	8.14067	9.73359	5.58912	4.31015	4.83016	12.4114	6.8744	1.72201	1.97607	1.49881	1.25166	0.627003	1.29101	1.38164	3.0084	2.49046	NA	GO:0003924;GO:0005200;GO:0005525;GO:0005737;GO:0005874;GO:0007017;GO:0008152	Tubulin alpha chain [Fasciola gigantica]	1
LOC111052297	192.871	226.202	211.415	206.381	206.052	229.354	204.208	285.128	271.583	187.106	207.904	182.805	160.388	188.798	154.531	171.546	182.556	185.529	NA	GO:0005576;GO:0005975;GO:0006030;GO:0008061;GO:0016810	chitin deacetylase 4 [Locusta migratoria]	1
LOC111049414	8.23718	12.0238	6.63035	10.6238	12.7712	9.13043	11.2335	10.6541	18.2955	5.93717	5.14458	6.13558	3.89029	5.74866	2.51076	4.51647	4.46162	3.5816	NA	NA	uncharacterized protein LOC112904192 [Agrilus planipennis]	1
LOC111057706	24.5781	22.331	18.7732	22.1212	23.1777	21.8396	20.3976	23.6533	26.2639	18.1445	20.2949	19.4928	17.3253	19.0884	21.1079	19.4294	21.9301	18.0343	K03000	GO:0003899;GO:0005730;GO:0006351	DNA-directed RNA polymerase I subunit RPA12 [Bombus impatiens]	1
LOC111046267	4.29387	3.05519	4.36452	3.6936	4.25324	3.52138	4.13413	5.26094	3.9561	2.0274	2.10551	3.35957	1.87509	2.55119	2.46011	2.64444	4.59227	1.61174	K14961	GO:0005730;GO:0006974;GO:0035064;GO:0042800;GO:0043627;GO:0044212;GO:0048188;GO:0051568;GO:0071339	hypothetical protein DAPPUDRAFT_321168 [Daphnia pulex]	1
LOC111048994	0.904831	0.356877	0.385196	0.580466	0.643728	0.617242	0.59874	0.647015	1.42284	0.437861	0.526441	0	0.608571	0.163139	0.102871	0.620118	0.246341	0	NA	GO:0008643;GO:0016021;GO:0022857;GO:0055085	uncharacterized protein LOC111062199 [Nilaparvata lugens]	1
LOC111043654	80.1958	64.5493	78.4636	84.7714	83.0378	82.9177	72.4732	82.7443	91.444	68.4944	49.5545	64.5105	49.0877	71.9142	57.4717	69.6942	92.2614	61.2005	K17783	GO:0016491	FAD-linked sulfhydryl oxidase ALR-like [Diaphorina citri]	1
LOC111055002	44.7228	47.3381	44.1299	44.2232	45.3846	44.2404	47.4162	44.0483	53.8317	43.9	47.5914	37.479	38.4925	47.1893	43.9625	41.0567	38.86	43.0952	K17412	NA	uncharacterized protein LOC105197384 [Solenopsis invicta]	1
LOC111054422	160.609	155.305	158.928	169.727	170.04	173.969	157.057	173.731	167.292	138.964	144.222	137.972	152.956	159.832	152.318	157.613	159.418	139.708	K11518	GO:0005741;GO:0055085	hypothetical protein DAPPUDRAFT_128731 [Daphnia pulex]	1
LOC120351660	13.3383	10.7228	8.73193	13.1474	9.28097	6.74239	10.0931	17.2216	8.92603	4.31541	8.82875	2.1764	5.28267	3.86149	5.33795	7.7971	4.81381	7.69092	NA	GO:0004842;GO:0016567;GO:0016874;GO:0046872	E3 ubiquitin-protein ligase HECTD1 [Zootermopsis nevadensis]	1
LOC111058179	2.18712	2.97069	3.86484	4.32888	4.9539	4.53937	3.1217	6.28565	7.9706	3.14538	2.08419	1.38734	3.68393	4.48553	3.14081	2.62956	2.26716	2.38592	NA	GO:0008643;GO:0016021;GO:0022857;GO:0055085	sugar transporter [Nilaparvata lugens]	1
LOC120351670	0.356097	0.20617	0.394825	0.112023	0.300004	0.208421	0.257089	0.442908	0.638418	0.175742	0.199739	0	0.12035	0.0536	0.0599	0.215183	0.115444	0	NA	NA	NA	1
LOC111054244	7.21974	8.00527	7.11647	7.84046	8.41951	7.83554	8.23881	9.32946	8.99452	6.27314	8.16024	6.4735	4.50122	6.28346	7.90952	8.10029	5.18127	5.58993	K17866	NA	PREDICTED: diphthamide biosynthesis protein 2-like [Saccoglossus kowalevskii]	1
LOC111046424	13.0065	14.5975	13.5133	12.2009	14.2036	19.4817	13.7256	11.4426	20.511	13.5024	10.0593	11.7536	13.7814	16.7576	15.3111	12.6595	13.8457	13.0603	K03135	GO:0003677;GO:0003713;GO:0003743;GO:0005669;GO:0005794;GO:0006413;GO:0042809;GO:0043923;GO:0046966;GO:0046982;GO:0047485;GO:0051123;GO:1903506	PREDICTED: transcription initiation factor TFIID subunit 11 [Nasonia vitripennis]	1
LOC120351777	17.2241	16.0211	14.3622	14.0245	18.8653	17.7803	16.5169	18.7435	17.1246	13.1221	13.0812	14.2593	15.6593	18.7485	17.0908	17.2772	13.7411	16.3685	K12192	GO:0005622;GO:0007034	hypothetical protein FOCC_FOCC005312 [Frankliniella occidentalis]	1
LOC111055413	7.50509	6.75801	5.15472	6.21047	5.31238	7.67881	5.33597	6.71088	8.40974	3.18978	4.09034	3.71358	3.95211	5.94769	5.50944	5.15748	5.05427	6.06213	K12192	GO:0005622;GO:0007034	hypothetical protein FOCC_FOCC005312 [Frankliniella occidentalis]	1
LOC111055585	25.5185	24.2987	22.7616	26.6673	28.2228	22.0241	25.1218	23.4822	28.9494	24.8162	20.844	19.483	22.2882	25.029	27.5916	23.6126	20.9455	27.5351	K15170	GO:0003713;GO:0005515;GO:0005654;GO:0005667;GO:0005730;GO:0005737;GO:0006357;GO:0006367	mediator of RNA polymerase II transcription subunit 27 [Bombus impatiens]	1
LOC111057827	15.5368	14.829	15.1854	15.0147	14.213	16.6875	17.7223	15.9129	16.6684	13.1228	14.0316	12.6708	16.3029	13.9528	14.9029	13.6556	14.5221	14.5392	K13103	GO:0010467;GO:0016070	tuftelin-interacting protein 11 isoform X2 [Zootermopsis nevadensis] &gt;gi|1227994847|ref|XP_021929216.1| tuftelin-interacting protein 11 isoform X2 [Zootermopsis nevadensis] &gt;gi|646708135|gb|KDR14564.1| Tuftelin-interacting protein 11 [Zootermopsis nevadensis]	1
LOC111055330	0.201162	0	0.234642	0.317219	0	0.545052	0.309976	0.500174	1.0965	0	0.072866	0	0	0	0	0	0	0	NA	NA	hypothetical protein PF010_g20101 [Phytophthora fragariae]	1
LOC120351804	1.0638	0.675615	0.488034	0.636596	0.880054	0.380221	0.88505	0.973255	1.23419	0.267425	0.093069	0.271844	0	0.27097	0.504263	0.459245	0.190635	0.234622	NA	NA	uncharacterized protein LOC111637281 isoform X1 [Centruroides sculpturatus]	1
LOC111044592	1.12763	2.03133	1.24533	1.49724	2.13386	1.38312	1.58481	1.59994	2.64744	0.474117	0.714718	0.714473	1.00709	0.823686	1.09474	0.956205	0.925974	1.00495	K10858	NA	mismatch repair endonuclease PMS2 isoform X1 [Zootermopsis nevadensis] &gt;gi|646710245|gb|KDR15822.1| Mismatch repair endonuclease PMS2 [Zootermopsis nevadensis]	1
LOC111051380	435.133	418.532	413.133	484.437	436.075	440.095	502.442	413.827	470.931	441.255	443.402	427.507	408.242	400.157	435.933	391.423	419.606	410.044	K03246	GO:0001731;GO:0003743;GO:0005852;GO:0006446;GO:0016282;GO:0033290	eukaryotic translation initiation factor 3 subunit I [Sitophilus oryzae]	1
LOC111048856	12.4812	11.4507	10.7299	12.4485	10.4403	10.9441	12.2737	12.0302	13.2037	11.2223	11.0172	9.86181	10.2718	12.4978	10.2009	9.14218	10.1855	10.9957	NA	NA	protein furry isoform X4 [Osmia bicornis bicornis]	1
LOC111048195	51.9583	43.3554	44.2204	41.1231	41.3191	43.3253	32.2853	48.7182	60.9066	29.4715	17.1455	24.159	18.3711	25.9497	26.1522	31.8688	39.5875	28.5614	NA	NA	PREDICTED: uncharacterized protein LOC100866149 isoform X1 [Apis florea] &gt;gi|572264390|ref|XP_006610378.1| uncharacterized protein LOC102671785 isoform X1 [Apis dorsata] &gt;gi|1477758667|ref|XP_026298266.1| uncharacterized protein LOC100577889 isoform X1 [Apis mellifera] &gt;gi|1619237863|ref|XP_028521839.1| uncharacterized protein LOC107996507 isoform X1 [Apis cerana] &gt;gi|1241830574|gb|PB…	1
LOC111049932	33.9622	35.3866	31.2384	34.4978	32.1022	31.2804	35.4435	33.7896	32.8987	28.3198	34.0837	27.6985	32.2414	32.1281	33.6689	31.6493	28.6283	31.8972	K11789	NA	protein mahjong [Zootermopsis nevadensis] &gt;gi|1227957848|ref|XP_021923770.1| protein mahjong [Zootermopsis nevadensis] &gt;gi|646723275|gb|KDR23940.1| Protein VPRBP [Zootermopsis nevadensis]	1
LOC111056105	13.2355	12.2204	11.3778	12.2419	12.5471	12.8089	9.98793	13.7347	16.5384	7.97333	4.26936	6.92419	5.19807	6.70325	5.66187	6.22659	11.1105	7.35647	NA	NA	uncharacterized protein LOC108737099 isoform X4 [Agrilus planipennis]	1
LOC111059393	0.382005	0.390306	0.340695	0.882336	0.510531	0.214992	0.538302	0.27594	0.412471	0.393561	0.374561	0.434357	0.100993	0.194706	0	0.22081	0.152231	0.224777	NA	NA	uncharacterized protein LOC115877593 [Sitophilus oryzae]	1
LOC120351839	57.9424	111.275	102.661	64.0443	98.9028	100.818	33.9393	119.298	122.001	82.1294	71.6555	73.6885	28.2401	77.5609	45.254	17.7618	63.8072	51.5933	NA	NA	NA	1
LOC120351845	6.11634	5.68511	5.65512	3.84627	5.42051	6.33319	4.59157	5.33482	7.60041	4.43336	5.31728	5.04803	4.04357	4.74994	3.9063	4.57801	3.86979	5.02974	NA	NA	NA	1
LOC120351846	258.605	253.044	267.1	269.177	272.103	267.749	281.037	263.967	258.411	269.308	235.504	278.374	251.937	262.888	250.321	253.133	252.394	238.127	NA	NA	NA	1
LOC120351886	0.440498	1.07679	0.453422	0.373855	0.492321	0.743655	0.608171	0.905317	0.903131	0	0	0	0	0	0	0	0	0	NA	NA	NA	1
LOC111058505	27.2059	26.4633	25.1497	26.77	26.4368	22.8068	26.5836	25.0286	30.66	18.8785	19.8177	19.6586	22.322	23.083	22.7014	22.6218	22.5437	24.6077	K15181	GO:0003746;GO:0005634;GO:0006414;GO:0045892	Negative elongation factor D, putative [Pediculus humanus corporis] &gt;gi|212516965|gb|EEB18919.1| Negative elongation factor D, putative [Pediculus humanus corporis]	1
LOC111049193	20.221	20.5821	21.0563	19.2755	20.2948	18.5618	21.5057	21.9871	23.5886	16.5029	19.0763	17.8204	17.7755	18.6786	18.3928	18.7656	18.7954	17.5691	K20408	NA	PREDICTED: WD repeat-containing protein 24 isoform X1 [Nasonia vitripennis]	1
LOC111052826	22.741	24.6571	21.4198	20.3531	21.556	25.0153	20.6251	21.107	31.9091	20.0516	18.441	23.3727	20.8592	20.2518	22.1502	21.7303	20.4416	21.0601	K03859	GO:0016740	phosphatidylinositol N-acetylglucosaminyltransferase subunit C [Zootermopsis nevadensis] &gt;gi|646720101|gb|KDR21948.1| hypothetical protein L798_02835 [Zootermopsis nevadensis]	1
LOC120351925	2.6345	1.66371	1.68422	1.91681	2.00028	1.65588	2.15478	2.96889	1.96698	0.25212	0.653927	0.826699	0.308825	0.333663	0.164774	0.793353	0.462548	0.341197	NA	NA	NA	1
LOC111051479	51.6204	48.3505	51.0383	55.3016	51.7046	52.1141	57.383	55.8738	57.378	44.3022	39.0896	54.23	39.6729	44.5958	35.368	44.6323	47.8902	43.594	K03574	GO:0008152;GO:0016462	hypothetical protein DAPPUDRAFT_202142 [Daphnia pulex]	1
LOC111054719	0.354434	1.88373	1.92815	1.25701	1.45744	1.29439	0.349895	0.826862	5.66556	0.141845	0.073601	0.341787	0.150052	0.185144	0.00614	1.32363	0.118606	0.087123	NA	NA	NA	1
LOC120351934	0	0	0	0	0	0.191012	0	0	0.233174	0	0	0	0	0	0	0	0	0	NA	NA	NA	1
LOC111054716	23.3195	24.9711	28.1669	26.5317	25.2785	23.0598	21.8876	20.6141	44.7768	26.1305	23.7475	26.4586	19.1374	22.4746	17.3927	20.1664	19.3985	19.8758	NA	NA	ankyrin repeat domain-containing protein 33B-like [Sitophilus oryzae]	1
LOC111048310	20.4582	15.909	14.1594	14.6324	16.2509	21.5991	15.4078	18.8742	18.8915	8.53959	4.68015	7.64117	7.1131	10.9679	8.62294	12.5036	15.2474	8.5655	NA	NA	NA	1
LOC111050477	53.6277	58.7556	58.001	51.5122	55.004	61.3297	58.1174	53.6278	66.2411	57.4863	51.7223	56.9528	44.5523	52.3408	53.8452	45.4769	53.6921	50.0252	K19931	GO:0005622;GO:0005923;GO:0006887;GO:0007264;GO:0007269;GO:0008105;GO:0014069;GO:0015031;GO:0016323;GO:0030165;GO:0043005;GO:0045199;GO:0045211;GO:0097016;GO:0097025;GO:1903361	PREDICTED: protein lin-7 homolog C [Salmo salar] &gt;gi|1696176775|ref|XP_029623546.1| protein lin-7 homolog C [Salmo trutta] &gt;gi|223648860|gb|ACN11188.1| Lin-7 homolog C [Salmo salar]	1
LOC111050744	7.23935	9.09259	8.37104	7.93823	11.0009	10.4589	7.04495	8.67763	12.5176	6.76687	6.52221	8.10689	8.23671	8.25736	8.06195	6.39637	8.48058	7.1418	K06971	NA	uncharacterized protein F13E9.13, mitochondrial [Solenopsis invicta]	1
LOC111062984	1.87222	3.27033	2.01986	1.82679	2.45321	2.27769	0.890627	3.2652	7.02754	1.95194	2.0998	2.02308	0.712849	1.23837	1.34825	0.683424	1.63203	1.05096	NA	NA	uncharacterized protein LOC105693258 [Athalia rosae]	1
LOC111057271	18.3831	12.5053	10.91	12.003	11.7821	15.0412	11.1096	11.2613	23.6217	4.28973	2.1779	4.36581	2.32521	3.5643	3.18553	5.01639	7.14667	4.72338	NA	GO:0007155;GO:0016021;GO:0042246	PREDICTED: uncharacterized protein LOC103576923 [Microplitis demolitor]	1
LOC111053478	21.6341	18.7383	18.7836	18.0976	17.866	16.7158	14.6284	20.646	23.5861	10.672	8.14552	11.6562	6.91186	12.2634	7.28988	13.0124	15.7628	14.6644	K25459	NA	PREDICTED: radial spoke head 14 homolog isoform X1 [Nasonia vitripennis]	1
LOC111049594	6.14767	5.1503	4.59987	5.68381	3.56482	5.32002	4.38843	6.43449	6.49658	3.21683	3.47484	3.51004	3.04478	3.64449	3.83533	3.87564	5.69295	3.18353	K10576	GO:0000166	ubiquitin-conjugating enzyme E2 H [Ixodes scapularis]	1
LOC120352114	2.99078	3.53473	11.3685	2.52766	7.26992	8.3163	5.33711	8.57066	7.26379	5.3953	3.45118	6.01175	6.44995	5.69184	5.63806	4.495	6.84815	3.29984	NA	NA	NA	1
LOC120352055	1.32604	0.63634	0.755719	0.997438	0.765417	1.72036	2.2681	1.31599	1.97831	0	0.517662	1.01729	0.447236	1.17587	0.281388	0.178066	0.346404	0.286947	NA	GO:0046872	hypothetical protein GE061_01114 [Apolygus lucorum]	1
LOC120352523	5.60188	4.78263	6.21442	5.72362	6.0322	5.63073	6.26409	8.73425	3.29655	5.31639	2.61698	1.37475	0.903828	2.67374	2.24496	1.62887	2.22248	0.371107	NA	NA	proteasome assembly chaperone 1-like [Nilaparvata lugens]	1
LOC111045339	0	0.606417	0.204168	0.375569	0.231041	0	0	0.752857	0.564381	0	0	0	0	0.339419	0.254835	0	0	0.222923	K22037	GO:0005886;GO:0005921;GO:0006811;GO:0016021	innexin 4 [Schistocerca gregaria]	1
LOC111044131	8.13647	8.92831	9.86464	9.26802	8.14022	9.23642	9.78624	9.57666	8.76871	4.83812	7.87942	5.35541	7.26803	6.9879	6.68495	7.75464	7.60311	8.05507	K06692	NA	26S proteasome non-ATPase regulatory subunit 5 [Zootermopsis nevadensis] &gt;gi|646697359|gb|KDR09104.1| 26S proteasome non-ATPase regulatory subunit 5 [Zootermopsis nevadensis]	1
LOC111058879	37.8434	34.5062	37.7229	40.0299	34.4608	37.5978	42.8763	38.9919	46.3041	31.8682	30.8504	30.2197	28.6167	30.3537	30.5911	32.1864	31.1087	32.1937	NA	NA	golgin subfamily A member 5 isoform X1 [Zootermopsis nevadensis] &gt;gi|646707447|gb|KDR14209.1| Golgin subfamily A member 5 [Zootermopsis nevadensis]	1
LOC120352530	3.6498	4.10114	5.29999	4.11743	3.9337	4.94903	4.88044	4.84713	7.79416	2.81788	3.68024	3.55669	3.38628	3.44254	3.50632	4.07816	2.44865	3.60993	K14799	GO:0005634;GO:0042254	hypothetical protein FOCC_FOCC005650 [Frankliniella occidentalis]	1
LOC111054182	10.2563	12.0035	12.4395	13.6317	14.4747	15.367	18.1576	14.4138	13.3528	11.8947	9.77496	10.3545	13.5804	11.9776	13.8005	11.8864	12.9664	13.5337	NA	NA	hypothetical protein KGM_208047 [Danaus plexippus plexippus]	1
LOC111056634	5.94371	6.22031	7.17342	5.05734	6.31576	6.26049	6.29957	7.83981	6.37408	5.97323	6.44287	6.37842	3.88835	4.36683	5.04234	5.08936	5.38394	5.64008	K24634	NA	SET and MYND domain-containing protein 4 [Zootermopsis nevadensis] &gt;gi|646722569|gb|KDR23527.1| SET and MYND domain-containing protein 4 [Zootermopsis nevadensis]	1
LOC111054561	0.955933	0.656324	0.687059	0.746648	0.740627	0.432755	0.872105	0.857205	0.770886	0.558012	0.408202	0.318686	0.421731	0.444434	0.47922	0.506886	0.469463	0.557241	NA	NA	uncharacterized protein LOC108742837 isoform X1 [Agrilus planipennis] &gt;gi|1435354602|ref|XP_025835278.1| uncharacterized protein LOC108742837 isoform X1 [Agrilus planipennis] &gt;gi|1435354604|ref|XP_025835279.1| uncharacterized protein LOC108742837 isoform X1 [Agrilus planipennis] &gt;gi|1435354606|ref|XP_025835280.1| uncharacterized protein LOC108742837 isoform X1 [Agrilus planipennis]	1
LOC111059937	2.62058	3.00847	2.39996	2.497	2.34064	2.28697	2.88674	2.69786	3.53542	2.25233	2.03958	1.49562	1.88514	2.1734	2.15077	2.0433	1.87607	1.91817	K00753	GO:0016020;GO:0016757	glycoprotein 3-alpha-L-fucosyltransferase A [Zootermopsis nevadensis] &gt;gi|1227986508|ref|XP_021924934.1| glycoprotein 3-alpha-L-fucosyltransferase A [Zootermopsis nevadensis] &gt;gi|1227986510|ref|XP_021924935.1| glycoprotein 3-alpha-L-fucosyltransferase A [Zootermopsis nevadensis] &gt;gi|1227986512|ref|XP_021924936.1| glycoprotein 3-alpha-L-fucosyltransferase A [Zootermopsis nevadensis] &gt;g…	1
LOC111055011	13.9277	14.6394	15.4826	16.3038	15.2377	14.3923	14.4817	14.4029	19.41	13.2046	11.8275	13.2497	11.4149	15.4011	12.7088	14.0815	12.1158	13.192	NA	GO:0016020	organic cation transporter protein [Bombus impatiens] &gt;gi|815894264|ref|XP_012237743.1| organic cation transporter protein [Bombus impatiens] &gt;gi|1366059878|ref|XP_024220949.1| organic cation transporter protein [Bombus impatiens] &gt;gi|1366059881|ref|XP_024220952.1| organic cation transporter protein [Bombus impatiens]	1
LOC111055013	2.17375	3.47533	2.91315	3.0427	2.48301	2.93573	2.65072	2.05925	4.66036	2.79101	2.15416	2.30053	2.836	2.98452	2.24201	2.86806	1.25003	2.25854	NA	NA	NA	1
LOC120352554	23.6028	17.6883	15.625	32.3645	25.3182	19.8765	38.1349	17.9508	23.5726	18.6844	7.31142	8.89321	3.52307	6.18224	11.2119	3.41228	7.86386	9.81096	NA	GO:0004190;GO:0006508	lysosomal aspartic protease [Culex quinquefasciatus] &gt;gi|167881401|gb|EDS44784.1| lysosomal aspartic protease [Culex quinquefasciatus]	1
LOC111056639	3.92443	3.45518	3.08658	3.15559	3.55733	3.13266	4.35495	5.36813	4.60258	1.51098	0.304988	2.03611	0.936922	1.69967	1.03958	0.839696	1.59292	0.961915	NA	NA	BTB/POZ domain-containing protein 1-like [Osmia bicornis bicornis] &gt;gi|1655537519|ref|XP_029038052.1| BTB/POZ domain-containing protein 1-like [Osmia bicornis bicornis]	1
LOC111055054	13.1465	13.1608	13.0491	13.0966	13.6709	12.8801	13.8765	12.9564	17.3329	11.2786	8.86766	9.91793	6.98462	8.70593	8.91294	9.48932	10.9444	9.39485	NA	NA	zinc finger CCCH-type with G patch domain-containing protein [Zootermopsis nevadensis] &gt;gi|646706378|gb|KDR13643.1| Zinc finger CCCH-type with G patch domain-containing protein [Zootermopsis nevadensis]	1
LOC111056836	1.36335	1.52419	0.92903	1.7447	2.27841	1.25409	2.11983	1.78147	1.7615	1.53168	1.39872	1.21274	0.885689	1.22701	1.10442	0.997711	1.66994	1.65005	NA	NA	sine oculis-binding protein homolog B isoform X1 [Sitophilus oryzae] &gt;gi|1746732112|ref|XP_030757848.1| sine oculis-binding protein homolog B isoform X2 [Sitophilus oryzae]	1
LOC111045112	26.4174	27.8146	27.9526	29.8808	27.8984	32.7218	34.5923	31.4169	29.3461	23.1006	26.2378	24.8275	28.2066	26.7038	27.5599	23.4011	26.1514	28.2017	K14050	NA	hypothetical protein FOCC_FOCC001201 [Frankliniella occidentalis]	1
LOC111051107	4.83136	6.24388	5.20977	5.6371	4.74423	4.64773	6.13979	6.8038	6.28168	4.38837	2.7433	3.04958	3.41381	3.63419	3.59466	3.25068	5.67	3.44172	K07192	GO:0002020;GO:0043227;GO:0043229;GO:0044444;GO:0044763;GO:0065007	flotillin-2 [Bombus impatiens]	1
LOC111051820	10.0488	8.77197	10.281	8.43867	7.91226	10.2052	7.29232	12.224	14.6622	6.47806	4.63768	7.30218	5.02759	7.03948	5.89938	6.11586	9.52684	5.41774	NA	GO:0016740	hypothetical protein FOCC_FOCC002935 [Frankliniella occidentalis]	1
LOC111051824	121.7	124.182	129.593	130.692	145.317	156.904	132.665	140.065	156.361	119.195	105.184	124.756	110.821	121.534	123.75	109.301	115.227	111.553	K04488	GO:0005759;GO:0006879;GO:0008198;GO:0036455;GO:0044571;GO:0051537;GO:0051539;GO:0097428	hypothetical protein DAPPUDRAFT_300869 [Daphnia pulex]	1
LOC111055528	0.275809	0.145272	0.29349	0.31851	0.315259	0.152042	0.130432	0.79018	0.078621	0.207476	0.065948	0.067415	0.158667	0.140816	0.383875	0.250181	0.066188	0	NA	NA	NA	1
LOC120352300	0.1208	0.173639	0	0.271841	0.103591	0	0	0	0.314638	0.374312	0	0	0	0	0	0.090475	0	0	NA	NA	hypothetical protein PPYR_04275 [Photinus pyralis]	1
LOC111055524	5.95583	5.97867	7.77546	7.44061	7.56953	6.32888	6.77518	6.58131	8.00716	5.98848	5.53321	5.14635	5.22297	7.1669	6.39732	5.95769	5.46181	6.14693	K07232	NA	putative glutathione-specific gamma-glutamylcyclotransferase 2 isoform X2 [Bombus impatiens]	1
LOC120352291	11.8091	7.85788	10.9259	8.13844	5.94098	10.1058	10.9809	11.6924	14.1975	5.02084	2.56111	8.68554	5.39515	5.23127	5.89495	4.76737	7.88232	6.4349	NA	GO:0016772	hypothetical protein FOCC_FOCC002935 [Frankliniella occidentalis]	1
LOC111053342	100.714	100.706	86.2459	101.844	97.4779	104.446	90.3403	90.1967	113.795	92.7393	87.5789	92.8489	93.4898	91.3766	91.2116	92.2186	92.2693	87.1133	NA	GO:0043229	hypothetical protein KGM_209268 [Danaus plexippus plexippus]	1
LOC120352302	2.04511	1.49252	1.26742	2.30136	1.67459	0.627244	3.49952	2.41453	3.32386	0.686945	0.332661	0.935428	0.800543	0.896046	0	0.442618	1.6966	0.612759	NA	NA	NA	1
LOC120352305	0.363834	0.178348	0.114749	0.451672	0.23502	0.206271	0.392166	0.161841	0.114652	0.262472	0	0.172101	0	0.196845	0.067174	0.138339	0.22702	0.272841	NA	NA	hypothetical protein GE061_04661 [Apolygus lucorum]	1
LOC111051418	9.92781	8.30976	7.71601	7.59703	7.2717	9.99923	6.56426	9.0926	14.3609	5.93575	3.26973	5.78297	4.77179	7.22114	4.79174	6.7292	9.59747	4.8689	K25440	NA	Coiled-coil domain-containing protein 42 [Danaus plexippus plexippus]	1
LOC111054089	19.3453	14.8015	18.0964	28.209	32.8515	17.7793	34.5317	24.2866	15.1743	20.7113	8.5913	6.28972	3.03183	6.56196	8.43031	5.66962	6.66274	4.43536	NA	NA	NA	1
LOC120352353	0	0	0.146103	0.226665	0.171243	0.052733	0.235358	0.093854	0.260311	0.013021	0	0.05108	0	0.144725	0	0.109064	0	0.10407	K08597	NA	sentrin-specific protease 8 [Photinus pyralis] &gt;gi|1755133679|gb|KAB0804111.1| hypothetical protein PPYR_01081 [Photinus pyralis]	1
LOC111053235	139.635	77.1313	143.596	139.804	142.506	97.5026	155.023	108.322	245.323	97.5499	94.9093	101.615	93.9705	90.7718	109.702	96.7043	89.0345	93.9298	K02983	GO:0003735;GO:0005840;GO:0006412	uncharacterized protein LOC110826693 [Zootermopsis nevadensis] &gt;gi|646721156|gb|KDR22626.1| 40S ribosomal protein S30 [Zootermopsis nevadensis]	1
LOC111056057	1.2874	1.10435	1.10321	1.07718	1.05995	1.05878	1.10397	1.45792	2.08247	0.960642	0.855392	0.961653	0.702795	0.974139	0.659766	0.790086	1.07887	0.967069	NA	NA	hypothetical protein GE061_13974 [Apolygus lucorum]	1
LOC120352387	0.62184	0.310084	0.21956	0.407863	0.211066	0.925232	0.803254	0.500089	0.16136	0.050993	0	0.07287	0.124494	0.018501	0.117926	0	0.039313	0.059931	NA	NA	NA	1
LOC111062098	54.768	55.3536	51.8216	60.3317	54.9393	56.431	62.7649	53.112	59.1423	48.1412	42.5623	49.4933	49.2403	50.9234	53.8186	50.7388	55.2984	49.4638	K12862	GO:0006468;GO:0016905	hypothetical protein GE061_18810 [Apolygus lucorum]	1
LOC111060092	3.32644	3.51699	2.56673	3.81795	3.44135	2.5342	4.72122	3.42243	1.93838	3.09917	2.63382	2.67154	1.77489	2.58669	2.51476	1.88774	2.07941	3.03207	NA	NA	NA	1
LOC120348868	5.02169	5.93734	4.30472	7.38769	4.32078	5.15417	6.33217	6.06607	4.49535	3.84391	4.48557	3.42454	4.10927	3.6372	3.22543	2.16655	2.57137	3.43054	NA	NA	NA	1
LOC120352203	13.8212	14.0736	13.8066	16.126	11.3533	11.4354	18.8376	16.1902	14.2535	5.22915	6.43195	5.06525	4.41063	5.18046	4.4781	2.30301	3.08878	3.98317	NA	NA	NA	1
LOC111056676	0.642577	0.355742	0.653491	0.43739	0.976326	1.10869	1.04042	1.49267	0.120997	0	0	0	0	0	0	0	0	0	NA	NA	NA	1
LOC111048033	130.664	122.549	138.657	129.789	126.52	143.147	113.962	132.384	161.439	141.713	127.738	139.86	100.807	119.544	117.275	119.616	115.127	130.209	K07375	GO:0003924;GO:0005200;GO:0005525;GO:0005737;GO:0005874;GO:0007017;GO:0008152	tubulin beta chain isoform X2 [Acyrthosiphon pisum] &gt;gi|328702461|ref|XP_003241908.1| tubulin beta chain isoform X1 [Acyrthosiphon pisum]	1
LOC111059569	2.03519	1.52775	1.48352	2.08966	1.73834	1.79202	1.50602	1.85931	1.62132	1.83416	0.935241	1.60468	0.764234	1.25131	0.867607	1.3067	2.46824	1.22772	NA	NA	PREDICTED: RNA-directed DNA polymerase from mobile element jockey-like [Neodiprion lecontei]	1
LOC111048017	1.22754	1.15325	1.3101	0.845038	1.40107	1.29096	0.880322	1.66864	1.34436	1.0397	0.597483	0.70808	0.810572	1.09356	0.621136	0.821213	1.1693	1.0146	K22594	GO:0005488;GO:0043229;GO:0044763	uncharacterized protein LOC108740812 isoform X3 [Agrilus planipennis]	1
LOC111045853	26.4653	20.5795	24.6343	27.9313	24.8027	22.3146	29.0471	28.5968	34.5631	19.9754	16.5186	20.0642	15.6178	18.4058	15.4258	17.7842	24.8217	19.9697	K07767	GO:0005488;GO:0015630;GO:0044430;GO:0044763	conserved hypothetical protein [Pediculus humanus corporis] &gt;gi|212518238|gb|EEB20015.1| conserved hypothetical protein [Pediculus humanus corporis]	1
LOC111057823	2.04101	1.78104	1.71569	1.8497	2.20295	2.22188	1.97042	1.65511	2.74919	1.27708	1.2909	1.56172	1.72421	1.81786	1.57944	1.72005	1.57213	1.74118	K08376	GO:0005000;GO:0005886;GO:0007218;GO:0016021	cardioacceleratory peptide receptor-like [Nilaparvata lugens] &gt;gi|549137455|dbj|BAO01078.1| neuropeptide GPCR A28 [Nilaparvata lugens]	1
LOC120348872	89.3039	97.4064	101.496	84.7188	104.357	98.3414	93.7775	97.4729	96.5219	151.912	73.7908	69.992	76.2639	76.4834	77.1851	85.1217	78.8617	81.6299	K00236	GO:0016020	PREDICTED: succinate dehydrogenase cytochrome b560 subunit, mitochondrial isoform X1 [Nasonia vitripennis]	1
LOC120352454	0	0.196999	0	0	0.384734	0.445921	0	1.01106	0	0	0.192806	0	0.170529	0	0	0	0	0.194939	NA	NA	NA	1
LOC111063176	70.3335	65.7391	73.0948	63.3933	64.8475	75.3246	93.2748	60.1054	63.2256	58.661	60.0051	56.445	63.8839	66.7716	67.608	60.0678	60.6594	56.4021	K02946	NA	28S ribosomal protein S10, mitochondrial [Zootermopsis nevadensis] &gt;gi|646711672|gb|KDR16763.1| 28S ribosomal protein S10, mitochondrial [Zootermopsis nevadensis]	1
LOC111053282	2.90602	2.78121	1.84444	2.32524	1.76052	3.03901	2.9859	2.95344	2.34877	1.47579	1.67827	1.22419	1.34531	2.21097	1.72708	1.5882	1.71637	1.99482	K09191	NA	uncharacterized protein LOC111059143 [Nilaparvata lugens]	1
LOC111055367	1.27674	0.569856	1.20912	0.738572	1.21312	1.19949	1.68681	0.790341	0.994124	0.502159	1.02426	1.05108	0.881967	0.837708	1.12779	0.924224	0.731908	0.541734	K09329	NA	hypothetical protein GE061_20290 [Apolygus lucorum]	1
LOC111061525	9.08277	6.0781	6.86151	9.96697	9.84901	10.325	7.99147	11.294	10.3056	8.15626	4.46219	5.92213	5.38703	6.75359	6.66209	8.40332	10.4836	6.49824	K16530	NA	A-kinase anchor protein 14 [Trichoplax sp. H2]	1
LOC111059199	1.10194	1.20854	1.64091	1.16964	1.50633	1.6066	1.05114	1.6379	1.86101	1.34258	1.97826	0.738343	1.29922	0.712318	1.02252	1.34071	0.952456	1.43199	NA	NA	hypothetical protein L798_05302 [Zootermopsis nevadensis]	1
LOC111064438	30.8078	14.2139	21.1271	34.5347	53.711	30.874	64.9429	58.6034	5.66391	21.8597	29.5016	41.0339	15.8475	21.0182	8.22884	19.8135	15.6006	24.9497	NA	NA	hypothetical protein GE061_19000 [Apolygus lucorum]	1
LOC111059608	0.077913	0.150509	0.202711	0	0.288701	0	0.072685	0.091897	0.318173	0	0.072164	0.070431	0.051589	0	0.055225	0	0.071259	0	NA	NA	NA	1
LOC120352506	0	0	0.533747	0.357204	0	0	0.221838	0.45156	0	0	0	0	0	0	0	0.134798	0	0	NA	NA	NA	1
LOC111052578	1.04095	2.01058	0.683981	0.790098	1.26038	1.07872	1.34188	0.742439	1.86304	0.421669	0.220509	0.751967	0.106587	0.974728	0.341273	0.264183	0.304443	0.302731	NA	NA	NA	1
LOC120352797	0.374807	0	0.660933	0.929593	0.145225	0.024286	0	0.093679	1.22	0.272789	0.279645	0	0.183016	0.18694	0.548933	0	0.233271	0	NA	GO:0003747;GO:0003924;GO:0004781;GO:0005525;GO:0006415	hypothetical protein LSTR_LSTR006981 [Laodelphax striatellus]	1
LOC111064323	14.9721	16.3425	15.4801	16.3101	14.1074	13.0777	14.2838	16.7346	19.7184	12.5894	10.4868	11.3925	14.7703	15.4008	14.6146	13.0693	12.5728	12.4632	K24399	NA	uncharacterized protein LOC100216459 [Nasonia vitripennis]	1
LOC111064327	0.129503	0.132076	0.118058	0.075422	0.288523	0.172286	0.204085	0.377615	0.237181	0.149936	0.195858	0.083003	0	0	0	0.055491	0.135942	0.155139	K24838	NA	PREDICTED: IQ and ubiquitin-like domain-containing protein-like [Saccoglossus kowalevskii]	1
LOC111057971	0.633765	0.363373	0.536246	0.216589	0.327246	0.598698	0.531094	0.774927	0.352227	0.207471	0.343426	0.155574	0.141266	0.216063	0.104017	0.106219	0.28365	0.19815	K00472	GO:0016491	PREDICTED: prolyl 4-hydroxylase subunit alpha-1 isoform X1 [Nasonia vitripennis] &gt;gi|645011848|ref|XP_008204500.1| PREDICTED: prolyl 4-hydroxylase subunit alpha-1 isoform X1 [Nasonia vitripennis] &gt;gi|645011854|ref|XP_008204503.1| PREDICTED: prolyl 4-hydroxylase subunit alpha-1 isoform X1 [Nasonia vitripennis] &gt;gi|645011858|ref|XP_008204505.1| PREDICTED: prolyl 4-hydroxylase subunit alpha…	1
LOC120352608	17.2686	16.2968	16.7382	13.4541	11.8628	18.328	10.0799	18.265	29.6348	10.3293	5.61489	10.679	8.20334	11.1324	8.24129	11.9442	16.0216	8.88987	NA	NA	NA	1
LOC111046196	2.47603	2.4628	3.10672	2.35381	3.44161	2.83347	2.12792	4.67598	5.29084	1.97567	1.40652	2.30125	1.50084	2.93853	1.75788	1.48231	2.83655	2.19044	K24029	GO:0016706;GO:0044267;GO:0044424;GO:0044699	prolyl 3-hydroxylase OGFOD1 [Bombus impatiens]	1
LOC111056893	1605.02	1485.81	1366.76	1581.44	1418.37	1456.69	1897.87	1378.6	1753.6	1536.77	1516.24	1432.94	1253.34	1319.02	1368.17	1269.7	1295.65	1310.05	K02998	GO:0000028;GO:0003735;GO:0006412;GO:0022627	unnamed protein product [Callosobruchus maculatus]	1
LOC111044111	173.161	141.489	169.384	159.76	182.719	188.426	127.202	173.768	199.365	115.822	79.4743	116.054	80.2895	133.938	103.932	134.326	190.606	109.657	NA	NA	uncharacterized protein LOC108735995 [Agrilus planipennis]	1
LOC120352626	0.12638	0	0	0	0.321543	0	0	0	0.41665	0	0	0	0	0	0	0	0	0	NA	NA	NA	1
LOC120352630	0.107511	0.263106	0.655464	0	0.330454	0.795483	0.361619	0.445362	0.439814	0.177015	0.099961	0	0	0	0.508833	0.309394	0	0.151748	NA	NA	NA	1
LOC120352635	69.2537	47.6319	53.4123	49.356	45.8524	61.4404	37.8323	54.8257	75.059	35.9197	25.2606	39.3859	30.5968	36.4173	33.2145	44.4787	55.5394	35.4371	NA	NA	NA	1
LOC111055735	5.1243	4.37188	4.09394	5.0236	5.91062	4.80815	3.63867	5.11081	9.34117	2.36612	1.6052	2.3427	3.27884	2.27971	2.18223	2.10342	4.12603	2.48894	NA	GO:0005488;GO:0005739;GO:0006259;GO:0009155;GO:0009217;GO:0033554;GO:0047429	hypothetical protein DAPPUDRAFT_306869 [Daphnia pulex]	1
LOC111055960	98.7795	91.8258	94.7779	86.5215	102.475	92.518	96.8862	102.884	80.6408	95.784	69.5335	86.4213	71.6519	79.0414	69.4794	89.5146	79.9866	77.4252	NA	NA	tropomyosin-1 [Bombus impatiens]	1
LOC111047989	78.2538	68.061	73.2443	78.8554	75.9006	74.4802	61.0034	81.9899	110.066	59.7313	40.3706	53.7856	34.0579	48.5815	44.7542	53.8488	76.5714	42.8055	NA	NA	uncharacterized protein LOC108743388 [Agrilus planipennis]	1
LOC111058897	1.02166	0.316001	0.08355	0.606565	0.083466	0.505509	0.322571	0.638587	0.758064	0	0.081649	0	0.514658	0.148608	0	0.19884	0	0.0592	NA	NA	uncharacterized protein LOC111058897 [Nilaparvata lugens]	1
LOC111058730	31.7829	34.5912	35.9929	38.0132	35.9156	38.0128	31.8531	37.6513	41.3358	32.5003	22.2686	36.1647	24.5982	33.1885	28.1808	34.5976	34.2375	25.1857	K10418	GO:0003774;GO:0005634;GO:0005813;GO:0005829;GO:0005874;GO:0005886;GO:0007017;GO:0008039;GO:0008092;GO:0008152;GO:0016236;GO:0016459;GO:0019886;GO:0030286;GO:0031514;GO:0033554;GO:0072372;GO:0097193;GO:0097542;GO:1900740	cut up, isoform A [Drosophila melanogaster] &gt;gi|24639734|ref|NP_726942.1| cut up, isoform B [Drosophila melanogaster] &gt;gi|24639736|ref|NP_726943.1| cut up, isoform C [Drosophila melanogaster] &gt;gi|299782477|ref|NP_001177683.1| dynein light chain A [Nasonia vitripennis] &gt;gi|386763834|ref|NP_001245530.1| cut up, isoform E [Drosophila melanogaster] &gt;gi|195034398|ref|XP_001988887.1| GH1…	1
LOC111044206	4.08433	3.2749	3.68752	3.04935	4.89233	4.22315	3.69785	5.52471	4.78996	3.22749	2.63095	3.38255	2.0943	3.16351	2.82554	2.4433	4.62609	3.567	K02154	GO:0006810;GO:0016020	PREDICTED: V-type proton ATPase 116 kDa subunit a-like isoform X2 [Nasonia vitripennis]	1
LOC120348882	2.4347	1.99637	2.88155	2.51177	4.54162	2.02688	3.37359	4.96745	2.16813	2.57579	1.1675	2.55687	1.42226	2.95624	1.57727	1.88442	2.41418	1.70589	NA	GO:0006810;GO:0016020	hypothetical protein DOY81_010038 [Sarcophaga bullata]	1
LOC120352662	75.7156	63.4918	69.8385	71.5217	77.1266	80.3148	65.0787	73.8054	89.9947	60.0951	35.5012	60.5139	36.5268	62.8487	46.9131	58.1023	74.1741	52.4877	NA	NA	NA	1
LOC111044876	4.26131	3.0735	4.0656	4.72986	7.67398	3.18493	5.25012	3.96073	6.71875	4.75409	3.17777	2.17473	3.76058	2.25608	3.14988	4.2052	2.41647	3.01303	K07401	NA	hypothetical protein DAPPUDRAFT_307826 [Daphnia pulex]	1
LOC111044875	3.33191	5.32109	3.50268	3.41107	4.01527	7.43689	0.951674	6.07961	9.58366	4.70314	3.65968	5.61585	2.79774	4.6261	2.20208	0.886111	2.59155	3.00754	NA	GO:0008236	chymotrypsinogen B [Acyrthosiphon pisum]	1
LOC111044885	1917.89	1932.29	1816	2017.19	2034.16	1908.05	2239.43	1663.73	1916.13	1982.9	1799.74	2057.24	1720.8	1779.05	1960.95	1775.67	1726.27	1729.72	K02877	GO:0000184;GO:0002181;GO:0003735;GO:0005515;GO:0005634;GO:0006413;GO:0006414;GO:0006415;GO:0006614;GO:0016020;GO:0019083;GO:0022625;GO:0044822;GO:0070062	ribosomal protein L15 [Danaus plexippus plexippus]	1
LOC120352828	0.297669	0.102772	0	0.414436	0	0	0	0	0.584245	0	0.157533	0	0	0	0	0	0.124528	0	NA	NA	hypothetical protein C0J52_23550 [Blattella germanica]	1
LOC120352698	0.320855	0.562476	0.342243	0.347417	0.282213	0.287925	0.388556	0.274302	0.896639	0.56741	0.352102	0.222812	0.071282	0.240327	0	0.168141	0.21907	0	NA	NA	NA	1
LOC111046252	47.7572	37.3147	36.4917	46.823	37.7343	33.8029	39.2826	52.6566	55.5771	30.1099	25.4633	26.6411	19.5031	29.4054	23.7003	33.2024	42.4592	25.3966	K00161	GO:0004738;GO:0016624;GO:0019752;GO:0043231;GO:0044444;GO:0055114	probable pyruvate dehydrogenase E1 component subunit alpha, mitochondrial isoform X1 [Bombus impatiens]	1
LOC111043783	2.78723	3.74348	1.73662	2.75605	4.96445	2.64548	2.28462	3.33663	4.00435	1.15456	1.52475	0.987814	0.480287	0.407032	0.519963	1.43028	0.376604	1.07831	NA	NA	NA	1
LOC111043784	12.0948	11.8337	9.00576	12.2705	12.3419	12.4065	12.428	9.53196	15.221	9.58997	6.70534	8.02287	7.24779	8.82858	8.30146	7.36648	9.65863	7.03968	NA	GO:0003677;GO:0044424;GO:0044763;GO:0050794;GO:0051716	hypothetical protein GE061_05724 [Apolygus lucorum]	1
LOC120348768	6.7847	5.35969	3.52232	8.35651	8.86381	6.49721	3.44004	7.64856	10.5001	2.54394	2.24162	4.18644	2.57087	2.12731	1.59779	1.75381	2.77128	3.63246	NA	GO:0004252;GO:0006508;GO:0016021	anionic trypsin-2-like isoform X1 [Nilaparvata lugens]	1
LOC120352840	42.4768	51.6728	49.1395	60.9644	43.7934	54.8276	55.5887	34.612	93.6013	20.9847	25.5832	36.5451	20.9969	34.286	25.8356	34.2297	18.7151	30.7735	K01283	GO:0004180;GO:0006508;GO:0008237;GO:0008241;GO:0016020;GO:0046872	seminal fluid protein [Nilaparvata lugens]	1
LOC120352718	0	0.096528	0	0.437487	0	0.112615	0	0	0.519529	0	0.202836	0	0.083427	0	0	0	0	0	NA	NA	uncharacterized protein LOC111059256 [Nilaparvata lugens]	1
LOC120352842	0.0315	0.015262	0.315146	0.023669	0.202379	0.034875	0.259978	0.010954	0.180952	0.048328	0.018684	0.02641	0.014365	0.14064	0.025937	0.035034	0.025282	0.018895	NA	NA	zinc finger protein 208-like [Nilaparvata lugens]	1
LOC111050336	22.4394	18.5842	15.4095	20.3311	18.8753	16.9695	25.3396	19.4364	18.4527	14.7238	13.9393	11.7616	17.9658	15.0185	14.6872	17.0361	18.1806	14.7325	K03331	GO:0005881;GO:0005997;GO:0006006;GO:0031410;GO:0050038;GO:0051289;GO:0055114	hypothetical protein DAPPUDRAFT_305430 [Daphnia pulex]	1
LOC111044853	40.2697	42.3144	39.4714	39.903	42.5135	36.7111	38.5403	42.8533	44.1055	31.2157	33.5699	28.7912	29.2102	31.3764	35.2274	33.2386	29.1814	31.1814	K02295	GO:0000166;GO:0003913;GO:0005634;GO:0005737;GO:0006281;GO:0006355;GO:0007165;GO:0009881;GO:0048511	cryptochrome precursor [Dianemobius nigrofasciatus]	1
LOC111045609	8.82684	6.39889	5.04868	5.66215	6.68333	6.75593	5.6423	7.41778	7.73857	6.09339	2.82003	5.23266	4.04328	4.41086	6.06419	4.42012	7.75765	5.04931	NA	NA	NA	1
LOC111045977	34.5822	42.7705	35.5541	33.0581	43.6336	43.7979	47.5453	45.3889	36.0199	34.0711	27.3163	37.198	35.2415	40.8049	32.2441	36.8718	39.2055	35.9716	K08336	GO:0000045;GO:0000422;GO:0006501;GO:0006995;GO:0019776;GO:0034045;GO:0034274;GO:0044804	autophagy-related protein 12 [Nilaparvata lugens]	1
LOC111043926	14.4959	16.5453	14.3292	15.9406	15.8609	18.1069	16.9807	17.382	16.2454	12.9888	13.7517	13.4455	14.1856	12.3449	13.7193	15.2375	15.7081	14.5759	K20180	NA	LOW QUALITY PROTEIN: vacuolar protein sorting-associated protein 16 homolog [Nilaparvata lugens]	1
LOC111051164	20.6596	20.9277	18.9394	21.4816	19.4605	25.0567	22.0815	19.5987	22.1789	18.7123	15.3843	19.2044	20.2141	20.3266	19.5191	19.7279	18.2557	18.665	K20726	GO:0016020	transmembrane protein 222 [Cavia porcellus]	1
LOC111053495	211.359	212.409	205.767	232.094	212.078	221.094	232.762	202.068	216.18	199.35	214.548	197.521	195.595	203.186	205.974	196.609	200.862	207.926	K03248	GO:0003723;GO:0006413;GO:0070993	eukaryotic translation initiation factor 3 subunit G [Bombus impatiens]	1
LOC120352767	1.5496	1.73741	1.07425	1.58284	1.15991	1.54627	1.4513	1.0045	2.3778	0.584083	1.39142	0.555332	1.25063	0.75541	2.05149	1.57421	0.687346	0.832566	NA	NA	hypothetical protein LSTR_LSTR008956 [Laodelphax striatellus]	1
LOC120352777	0	0.041416	0.061638	0.051885	0.122845	0	0.107717	0.14557	0	0	0	0	0	0	0	0	0	0	NA	NA	hypothetical protein GE061_04547 [Apolygus lucorum]	1
LOC111044173	24.4483	35.8331	32.5577	16.6766	27.1985	32.271	12.8797	30.2725	52.9303	16.9061	19.9024	14.4822	9.95401	17.7465	14.0538	5.88407	12.3352	14.8151	NA	NA	NA	1
LOC111044775	2.12816	1.69611	2.07604	1.71427	3.25011	1.73948	1.22574	3.11426	1.95161	1.0645	0.437608	1.93598	0.64679	1.3604	1.07797	1.13274	2.21503	1.11181	NA	NA	uncharacterized protein LOC111044775 [Nilaparvata lugens]	1
LOC111044179	16.0109	23.6322	11.6259	11.9676	17.862	15.9187	7.33869	26.8769	19.9873	15.2359	13.5369	11.4328	11.472	15.462	7.97164	13.8852	12.3719	12.6593	K13885	GO:0016020	PREDICTED: scavenger receptor class B member 1 [Nasonia vitripennis] &gt;gi|345492482|ref|XP_003426858.1| PREDICTED: scavenger receptor class B member 1 [Nasonia vitripennis]	1
LOC120352996	0.411756	0.183868	0.297267	0.294126	0.165076	0.531228	0.369438	0.442541	0.313772	0.14211	0.273447	0.226314	0.088306	0	0	0	0	0	K11353	NA	uncharacterized protein LOC111059873 [Nilaparvata lugens]	1
LOC111059859	101.082	91.5011	86.9744	118.39	99.4307	100.379	111.161	96.2375	109.887	90.6335	97.0666	87.4249	94.4	100.22	100.006	91.4139	93.1608	95.3258	K13203	NA	zinc finger RNA-binding protein [Nilaparvata lugens]	1
LOC120353005	0.307218	0.414593	0.241158	0.559519	0.400918	0.2888	0.388912	0.45106	0.464211	0.046708	0	0	0	0.043318	0.044246	0.24841	0.106921	0.073566	NA	NA	uncharacterized protein LOC103311361 [Acyrthosiphon pisum]	1
LOC111046930	15.5548	15.7722	15.1378	16.7116	15.5357	13.6897	14.4434	19.3374	24.4941	12.2005	9.37635	9.86994	7.82827	12.2085	8.3827	9.95404	14.2	9.49617	NA	GO:0000166;GO:0004672;GO:0016310	casein kinase I-like [Nilaparvata lugens]	1
LOC111055041	29.6715	29.3806	25.7813	26.4718	32.0625	32.0049	29.5223	29.1972	36.0251	22.986	23.6542	30.2177	26.9593	29.8641	26.0976	24.5891	23.1805	25.716	NA	GO:0044699	Hsp70/Hsp90 organizing protein-like protein [Daphnia pulex]	1
LOC111062025	0.469095	0.420316	0.537001	0.424518	0.514431	0.104848	0.257454	0.633234	1.00649	0.131143	0.310619	0.06674	0.08907	0.095738	0.108855	0.339466	0.186715	0.076152	NA	GO:0008233;GO:0016020	furin-like protease 2 [Nilaparvata lugens]	1
LOC120353021	1.83837	0.719753	0.613879	1.40127	1.25989	1.01999	0.68185	1.32448	1.47389	0.148903	0.06711	0.802397	0.36466	0.394728	0.698295	0.514393	0.760505	0.838613	NA	NA	uncharacterized protein LOC111057795 [Nilaparvata lugens]	1
LOC120353025	0.211404	0	0.20199	0.316674	0.176278	0.185907	0.316552	0.319201	0	0	0	0	0	0	0.418129	0	0.23304	0.207959	NA	NA	uncharacterized protein LOC111051057 [Nilaparvata lugens]	1
LOC120353033	0.592027	0.641707	0	0.390297	0.517902	0	0.565228	0.302663	1.34352	0.28901	0.33486	0	0	0.104641	0	0	0.106096	0	NA	NA	uncharacterized protein LOC111055993 [Nilaparvata lugens]	1
LOC111064368	33.9219	29.4849	25.4289	30.0951	29.6801	27.8909	31.0038	33.3494	36.2846	26.8121	23.1976	25.9035	24.9561	24.0053	26.258	26.6602	29.2207	24.327	K07767	GO:0005488;GO:0044424	katanin p60 ATPase-containing subunit A-like 2 [Nilaparvata lugens]	1
LOC111052063	3.43533	3.16294	3.12622	2.77267	2.43912	3.11712	3.47261	2.91191	6.53652	1.6185	1.53514	1.95392	1.53174	2.08168	2.32485	1.91954	2.2147	1.84173	NA	NA	uncharacterized protein LOC111055236 isoform X1 [Nilaparvata lugens] &gt;gi|1233196601|ref|XP_022198094.1| uncharacterized protein LOC111055236 isoform X2 [Nilaparvata lugens] &gt;gi|1233196604|ref|XP_022198095.1| uncharacterized protein LOC111055236 isoform X3 [Nilaparvata lugens]	1
LOC111062167	0.51367	0.582719	0.851384	1.03318	0.650669	0.449353	0.736453	0.981857	0.377518	0.993064	0.563819	0.218857	0.661552	0.738778	0.391475	0.498821	0.349449	0.492371	K13356	NA	fatty acyl-CoA reductase [Nilaparvata lugens]	1
LOC111063707	359.324	342.061	337.657	358.226	348.321	320.335	288.679	415.849	448.603	265.678	188.242	231.618	165.004	226.451	204.454	262.179	350.893	231.593	K00927	GO:0008152;GO:0016740	phosphoglycerate kinase-like [Nilaparvata lugens]	1
LOC120353064	0.342189	0.712359	0.624805	0.403479	0.293692	0.438295	0.407557	0.630351	0.880311	0.259993	0.322228	0.057069	0.157905	0.325101	0.145352	0.295088	0.151486	0.251341	NA	NA	hypothetical protein LSTR_LSTR007875 [Laodelphax striatellus]	1
LOC120352930	0.267906	0.372117	0	0.176703	0.175304	0.319481	0	0.525535	0.294264	0	0.210137	0	0.036712	0	0	0.149598	0.100274	0.134473	K03440	NA	hypothetical protein LSTR_LSTR002273 [Laodelphax striatellus]	1
LOC120353069	0.899034	0.482352	1.72877	2.25213	0.324073	1.06378	1.08114	0.86961	4.18302	0.115279	0.273989	0.486377	0.951268	0.503245	0.370086	0.455472	0.205009	0.185272	NA	NA	NA	1
LOC120353082	2.34443	5.88117	5.01284	4.07259	7.14554	7.12364	4.24768	3.88085	7.91151	3.3665	4.81173	1.41014	0	2.01288	0.515616	0.787241	2.26688	1.3303	NA	NA	NA	1
LOC111057526	3482.19	3350.39	3303.09	3875.55	3513.68	3576.14	3949.82	3158.65	3953.76	3647.41	3466.9	3738.84	3201.7	3217.61	3409.97	3263.58	3194.37	3209.58	K02991	GO:0003735;GO:0005840;GO:0006412	40S ribosomal protein S6 [Nilaparvata lugens]	1
LOC111064445	30.4392	36.359	35.2738	32.699	28.8094	35.1888	28.082	46.7164	40.1328	10.7508	14.8475	7.53079	16.3949	9.40612	12.1801	17.3784	13.2507	17.7754	K24727	GO:0004553;GO:0008152	uncharacterized family 31 glucosidase KIAA1161-like [Nilaparvata lugens]	1
LOC111064447	57.4264	54.8058	51.8218	56.5271	56.0189	58.81	57.0181	52.2209	62.279	51.9799	48.6579	49.5924	52.9502	55.5387	59.0046	52.4614	52.9469	49.4811	K17776	GO:0016020	metaxin-1-like [Nilaparvata lugens]	1
LOC111064578	10.1367	12.73	9.70184	11.5923	9.62031	16.5556	16.3492	10.1382	14.83	3.01453	2.57245	2.09438	3.2661	2.23047	3.21003	5.4403	3.93486	5.51804	K17796	GO:0044425	hypothetical protein LSTR_LSTR004780 [Laodelphax striatellus]	1
LOC111049986	6.26916	8.49372	6.82419	8.3536	9.16309	7.72786	12.5284	9.82683	4.04567	5.44041	6.42562	5.04895	5.26286	6.41714	5.2002	6.48985	7.13339	6.92448	NA	NA	uncharacterized protein LOC111049986 [Nilaparvata lugens]	1
LOC111060365	0.106189	0	0	0.114557	0	0.145007	0	0	0.332272	0	0	0	0	0	0	0	0	0	NA	NA	NA	1
LOC111055095	1.24647	1.10632	0	0.91218	0.362029	0.29515	0.772567	1.38975	1.00192	0	0	0	0	0	0	0.800364	0	0	NA	NA	uncharacterized protein LOC111055095 [Nilaparvata lugens]	1
LOC120352914	1.45514	1.83221	1.22994	1.44985	1.62266	1.88529	1.6822	2.13799	2.4471	0.917273	1.14854	0.956094	1.35785	1.33713	1.3122	0.86261	1.38407	1.26313	NA	NA	NA	1
LOC111060070	63.3083	64.0797	55.8304	47.1448	49.3221	64.7812	53.9865	54.1492	74.9364	42.4828	36.0573	39.5115	42.5259	47.3703	49.8841	50.0616	46.884	44.0467	NA	NA	programmed cell death protein 7-like [Nilaparvata lugens]	1
LOC120352905	45.1905	51.7294	48.8424	58.5389	65.5427	56.4577	59.0708	62.6983	80.4714	18.4982	17.8963	11.4561	13.8433	9.71726	15.1074	21.2712	11.0974	17.0159	K03134	GO:0003743;GO:0005634;GO:0006352;GO:0006413	transcription initiation factor TFIID subunit 10-like [Nilaparvata lugens]	1
LOC111051404	1.33207	1.84543	0.450418	0.659458	1.61919	2.83758	2.32288	2.28332	1.85737	2.30467	0.377288	0.354724	0.187508	0.1453	0	0.202764	0	0.508501	NA	NA	uncharacterized protein LOC111051404 [Nilaparvata lugens]	1
LOC120348888	24.8217	23.2292	25.5343	20.4021	25.9096	28.6381	28.7096	23.113	29.8647	20.1146	20.3549	19.5963	14.5852	17.3587	19.8537	22.1106	15.6422	16.4961	NA	NA	obscurin-like protein 1 [Nilaparvata lugens]	1
LOC111051400	42.1373	58.2881	42.8283	32.3609	52.8506	41.6494	31.6553	71.0466	38.0454	43.3549	46.7656	44.404	27.5555	36.6925	21.59	26.4248	32.3792	32.1787	NA	NA	chemosensory protein 25 [Empoasca onukii]	1
LOC111061576	17.6606	17.1326	18.899	14.0704	15.8485	15.0217	21.0547	20.6047	21.5989	12.9821	12.7289	10.9119	8.04168	7.64607	9.48136	11.6992	10.4266	10.3117	NA	NA	hypothetical protein LSTR_LSTR007586 [Laodelphax striatellus]	1
LOC111044675	1.15248	0.452367	0.996096	1.00997	0.800573	0.456964	1.37726	1.03419	1.78424	0.235218	0.159964	0.506433	0.738812	0.383485	0.309292	0.120935	0.276359	0.24736	NA	NA	LOW QUALITY PROTEIN: uncharacterized protein LOC111044675 [Nilaparvata lugens]	1
LOC111054794	1.31077	0.48572	0.36959	0.681632	1.5527	0.570373	0.660933	0.868889	1.12248	0.265489	0.154352	0	0.387813	0	0.304044	0	0.238621	0.559309	NA	NA	uncharacterized protein LOC111054794 [Nilaparvata lugens]	1
LOC111050398	2.26172	2.40049	2.08258	1.8115	1.53801	1.46401	2.06429	2.30552	2.67481	0.952553	0.809843	0.611729	1.16769	0.50168	0.543977	0.815755	0.872274	0.68549	NA	NA	uncharacterized protein LOC111050398 [Nilaparvata lugens]	1
LOC120353158	3.77	2.62936	2.35242	6.21766	2.95426	5.39404	3.85786	4.87046	2.9063	2.33234	0.948802	1.13634	1.5219	2.80566	1.13036	2.76953	3.02479	2.59588	NA	GO:0003924;GO:0005200;GO:0005525;GO:0005737;GO:0005874;GO:0007017;GO:0008152	tubulin alpha-1 chain-like [Nilaparvata lugens] &gt;gi|955472594|gb|ALP82103.1| alpha-tubulin 3 [Nilaparvata lugens] &gt;gi|1096257340|gb|APA33944.1| seminal fluid protein [Nilaparvata lugens] &gt;gi|1574108984|gb|RZF44543.1| hypothetical protein LSTR_LSTR002316 [Laodelphax striatellus]	1
LOC120353160	4.97585	5.08146	3.39299	4.39088	3.74668	3.03551	4.86994	4.91938	5.22018	2.06631	3.0468	1.23139	2.48097	2.29059	2.63552	2.52559	2.50406	2.79944	NA	GO:0004672;GO:0005524;GO:0006468	dual specificity mitogen-activated protein kinase kinase dSOR1 [Nilaparvata lugens]	1
LOC111063556	1731.16	1667.27	1625.45	1908.7	1833.13	1769.89	1949.31	1564.44	1914.84	1593.61	1461.33	1555.94	1490.51	1466.21	1579.02	1400.62	1356.84	1414.97	K02880	GO:0003735;GO:0006412;GO:0015934	hypothetical protein LSTR_LSTR011080 [Laodelphax striatellus]	1
LOC111049803	13.0162	9.83925	9.10483	10.9053	12.977	12.1752	10.9098	15.9003	12.694	7.58149	5.00759	7.62482	4.60914	7.17102	9.74362	7.94389	8.20911	7.5592	K07935	NA	hypothetical protein LSTR_LSTR015628 [Laodelphax striatellus]	1
LOC111049480	1225.8	1110.57	1143.78	1279.62	1342.5	1223.15	1357.37	1296.52	1297.52	1238.29	1183.22	1189.85	1143.62	1100.06	1237.99	1208.98	1090.99	1099.81	K22758	NA	Coiled-coil-helix-coiled-coil-helix domain-containing protein 2, mitochondrial precursor [Lepeophtheirus salmonis] &gt;gi|290462587|gb|ADD24341.1| Coiled-coil-helix-coiled-coil-helix domain-containing protein 2, mitochondrial [Lepeophtheirus salmonis]	1
LOC111046694	15.988	13.0792	17.1416	16.4056	16.5762	14.931	15.2262	20.0833	21.9984	10.9584	7.83357	14.4861	8.40212	13.6604	10.5774	10.0039	16.1345	8.29925	NA	NA	uncharacterized protein LOC111046694 isoform X1 [Nilaparvata lugens]	1
LOC120353241	0.55831	0	0	0.427639	0.258523	0	0.76877	0.131928	0	0	0	0	0	0.1499	0.266999	0	0.350023	0	NA	NA	uncharacterized protein LOC111053125 [Nilaparvata lugens]	1
LOC111064361	2472.55	2450.47	2313.04	2724.03	2526.69	2479.51	2894.95	2262.92	2769.76	2486.22	2323.69	2570.94	2291.77	2240.27	2338.11	2345.71	2240.57	2321.61	K02893	GO:0000166;GO:0003735;GO:0005840;GO:0006412	60S ribosomal protein L23a [Solenopsis invicta]	1
LOC111044913	13.7062	14.0973	12.6691	15.3735	14.7264	16.0281	13.8323	12.5296	17.4813	7.68467	11.0411	10.9196	11.8506	13.1523	9.70627	10.9783	10.495	9.64331	NA	NA	NA	1
LOC111044921	16.9953	18.5586	16.0072	19.9099	16.6996	17.5173	19.2546	17.8722	18.2089	13.3724	14.5135	10.765	13.4353	12.4007	13.3892	12.7295	12.6159	14.9119	K03128	GO:0003743;GO:0006413;GO:0006508;GO:0008237;GO:0008270	transcription initiation factor TFIID subunit 2 [Nilaparvata lugens]	1
LOC120353251	0.69608	0.687464	0	0.644186	0.199846	0	1.05184	0.334445	0	0.172448	0	0.134413	0	0	0	0	0	0	NA	NA	uncharacterized protein LOC111044915 [Nilaparvata lugens]	1
LOC120353249	0.576416	2.66906	1.02773	0.678209	2.29218	2.32081	1.88793	1.47486	1.6833	0.07131	0	0.638063	0.242909	0.870564	0	0.280697	0.411019	0.30311	NA	NA	uncharacterized protein LOC111044915 [Nilaparvata lugens]	1
LOC111048536	18.4224	14.1171	16.5076	20.0105	17.6843	16.9606	14.0202	22.0967	26.256	8.95359	5.91593	9.19495	5.83696	8.5426	8.91103	12.2363	17.5378	7.38084	NA	NA	uncharacterized protein LOC111048536 [Nilaparvata lugens]	1
LOC111052948	27.1515	27.694	23.5215	26.6442	24.2136	24.2896	28.8353	23.8715	33.0321	22.5123	23.2554	20.9522	25.6922	26.1718	24.9795	25.0126	22.9519	24.0792	NA	GO:0003677;GO:0046872	PREDICTED: BUB3-interacting and GLEBS motif-containing protein ZNF207 isoform X1 [Nasonia vitripennis]	1
LOC111052941	7.79767	7.53372	6.9086	6.47165	7.59284	7.98885	5.48785	8.6223	11.6635	3.89825	2.25004	3.84678	2.79962	4.2494	3.15458	5.22471	7.78818	4.18877	K24228	NA	cilia- and flagella-associated protein 251-like [Nilaparvata lugens]	1
LOC120353261	2.64094	2.83388	2.21333	3.36918	3.72578	3.52826	2.58814	4.45218	4.67742	2.07629	1.39935	3.09833	2.41893	3.09686	2.45234	1.98944	2.50844	2.52714	K11519	NA	hypothetical protein LSTR_LSTR009515 [Laodelphax striatellus]	1
LOC120353273	3.88929	4.15323	3.73848	2.26411	2.99328	3.59478	1.35087	3.55689	8.46926	2.03904	1.21092	2.55754	1.74015	2.50478	1.65657	1.88637	1.8821	1.8947	NA	NA	hypothetical protein LSTR_LSTR005736 [Laodelphax striatellus]	1
LOC111063199	102.026	146.409	131.258	79.3713	122.617	125.158	69.6939	179.398	153.438	119.104	107.138	112.392	74.9784	108.048	71.6238	50.9866	92.9875	66.0942	NA	GO:0016021;GO:0016491;GO:0055114	retinol dehydrogenase 14 isoform X2 [Acyrthosiphon pisum]	1
LOC111050882	24.5086	26.8027	25.2881	21.3021	30.1704	31.1637	24.3625	23.5362	31.9243	22.5796	23.819	21.336	25.4092	25.9676	23.7578	23.8971	22.1817	24.9467	K00799	GO:0008152;GO:0016740	glutathione s-transferase T1 [Nilaparvata lugens]	1
LOC111044289	30.6394	21.0585	25.6036	27.7251	23.7014	25.1975	20.9195	28.4939	34.4517	17.8032	12.4772	15.2391	12.5582	17.8173	15.768	20.0673	19.209	15.8926	K25611	NA	uncharacterized protein C4orf22 homolog [Agrilus planipennis]	1
LOC111054551	3.99141	3.62172	3.77275	3.96189	4.27732	3.12661	4.35759	5.38154	4.72133	3.02889	1.77957	3.18686	2.72299	3.22519	2.56456	2.46121	3.25375	2.76057	NA	NA	WD repeat-containing protein 78-like [Nilaparvata lugens]	1
LOC111052934	61.6462	50.8531	58.654	71.3177	64.2327	61.6724	51.4503	65.2823	61.059	38.3164	33.9588	38.8845	29.9279	46.7365	38.6531	50.5252	60.5208	44.5151	K02267	NA	hypothetical protein DAPPUDRAFT_230594 [Daphnia pulex]	1
LOC111057003	0.250185	0.535093	0.287636	0.325249	0.2805	0.283599	0.391658	0.692565	0.398717	0.242537	0.116122	0.166092	0.251146	0.228302	0.164726	0.336399	0.101234	0.062151	NA	NA	uncharacterized protein LOC111052527 [Nilaparvata lugens]	1
LOC120353429	0.536148	1.42138	1.48285	1.55716	1.63415	1.14	1.1446	1.17743	3.41007	0	0.050739	0.073216	0	0	0	0	0	0.036068	K22984	NA	hypothetical protein LSTR_LSTR001359 [Laodelphax striatellus]	1
LOC120353430	0	0	0.199923	0.236133	0	0	0.119191	0	0.270614	0	0	0.150743	0	0.098161	0	0.077134	0	0	K22984	NA	odorant receptor 7a-like [Nilaparvata lugens]	1
LOC111064184	21.7981	22.611	20.6215	19.5935	20.4303	24.5299	20.5125	23.4435	26.1964	13.5675	17.1116	14.154	18.7465	18.9914	20.1741	19.8846	17.5348	17.3801	NA	GO:0016020	transmembrane protein 19 isoform X2 [Acyrthosiphon pisum] &gt;gi|328717449|ref|XP_003246210.1| transmembrane protein 19 isoform X2 [Acyrthosiphon pisum]	1
LOC111064198	0.527392	0.589178	0.428631	0.436697	0.553084	0.688654	0.526983	0.744546	0.6898	0.405334	0.453432	0.337752	0.238922	0.385091	0.28253	0.383178	0.32691	0.282887	NA	GO:0016301	ATP-binding cassette sub-family C member Sur [Nilaparvata lugens]	1
LOC120353455	0.364078	0	0	0.536441	0	0.785842	0	0	1.45471	0	0	0.30953	0	0	0	0	0	0.357037	NA	NA	NA	1
LOC120353445	7.05144	6.34475	9.40922	5.31269	9.71267	10.835	5.62188	14.129	7.55272	5.12616	2.31688	5.99193	7.00862	3.82303	4.06856	3.16562	3.88353	2.95624	NA	NA	NA	1
LOC111043410	10.7855	9.20574	8.85241	8.07299	9.87816	6.28179	9.35204	7.0068	13.5496	8.32157	6.09036	6.67394	4.11886	6.24267	6.96755	6.80252	5.30202	7.31466	K10766	NA	alpha-ketoglutarate-dependent dioxygenase alkB homolog 4 [Bombus impatiens]	1
LOC111049545	21.4105	20.1764	19.8312	22.7689	24.2439	24.0084	23.4997	23.1994	21.0326	20.5092	19.0213	16.7271	21.901	19.683	19.0204	21.0112	17.0389	21.239	K14855	NA	notchless protein homolog 1 [Nilaparvata lugens]	1
LOC111057164	7.87791	5.71097	5.31503	7.04774	8.07789	8.11151	6.86741	9.48812	8.9517	6.20852	4.42363	6.434	3.78967	6.5717	5.62075	5.53992	8.80823	6.25897	NA	NA	hypothetical protein DAPPUDRAFT_302039 [Daphnia pulex] &gt;gi|321478415|gb|EFX89372.1| hypothetical protein DAPPUDRAFT_310405 [Daphnia pulex]	1
LOC111064417	10.3065	10.0199	11.1293	11.5084	10.6303	12.2049	6.82129	11.7861	15.1576	9.35932	7.25394	11.7415	6.41312	7.34212	7.84762	8.58925	11.1765	8.69678	K10314	NA	F-box/LRR-repeat protein 21 [Acyrthosiphon pisum]	1
LOC111055464	20.6902	20.3067	18.9693	25.0821	27.5542	22.082	25.959	25.1399	23.366	16.7632	19.2106	19.557	20.2126	20.9006	21.9065	22.6718	20.4463	19.133	K14168	GO:0000049;GO:0002098;GO:0005737;GO:0016779;GO:0032447;GO:0034227	cytoplasmic tRNA 2-thiolation protein 1 [Nilaparvata lugens]	1
LOC111055469	25.8621	35.7703	35.7893	29.3809	46.7531	37.7205	26.8853	55.9046	45.6154	24.2576	18.1811	18.6965	31.8299	25.0658	26.2527	29.6419	27.0441	33.3514	NA	NA	retinol dehydrogenase 14-like isoform X1 [Nilaparvata lugens] &gt;gi|1233197433|ref|XP_022198374.1| retinol dehydrogenase 14-like isoform X2 [Nilaparvata lugens] &gt;gi|1233197436|ref|XP_022198376.1| retinol dehydrogenase 14-like isoform X1 [Nilaparvata lugens]	1
LOC111049396	27.3081	23.7547	23.3037	25.3682	28.1369	26.8077	27.9267	23.1575	30.3574	21.7073	19.5839	20.9001	22.9556	24.5462	25.3731	25.4682	23.1299	24.7787	K15074	GO:0004114;GO:0004842;GO:0005654;GO:0005737;GO:0016567;GO:0031463;GO:0036038;GO:0043161;GO:0051260	hypothetical protein DAPPUDRAFT_299808 [Daphnia pulex] &gt;gi|1691106078|emb|SVE84358.1| EOG090X090D [Daphnia pulex] &gt;gi|1691108915|emb|SVE84974.1| EOG090X090D [Daphnia pulex] &gt;gi|1691109615|emb|SVE85599.1| EOG090X090D [Daphnia pulicaria]	1
LOC111057051	0.448693	0.311928	0.49175	0.449115	0.306763	0.586015	0.213458	0.48156	0.99978	0.499023	0.379757	0.318771	0.478864	0.182432	0.147818	0.493223	0.25924	0.426205	NA	NA	matrix metalloproteinase-24-like [Nilaparvata lugens]	1
LOC120353380	0.230413	0	0.079041	0.270905	0.157643	0.24739	0	0.226517	0.526056	0	0.128284	0	0	0	0	0	0	0	NA	NA	uncharacterized protein LOC111044055 isoform X1 [Nilaparvata lugens]	1
LOC111052491	1.1756	1.52207	1.02809	1.15598	1.23625	0.391555	0.833311	1.28938	2.46199	0.526124	0.797038	0.462489	0.610656	1.08391	0.66909	0.599764	0.635596	0.80505	K09191	NA	replication initiator 1-like [Nilaparvata lugens]	1
LOC111050581	5.65972	4.83394	4.99858	4.80637	5.54781	5.04803	6.95937	6.42826	4.66105	1.72003	1.4065	2.45421	1.3482	2.08574	2.55476	1.68541	3.27369	1.25797	NA	NA	putative inorganic phosphate cotransporter [Nilaparvata lugens]	1
LOC120353383	3.91063	2.51726	2.54665	2.95701	2.83212	3.27597	3.92006	2.97438	4.11711	2.66076	1.52261	1.94058	2.39092	2.1643	3.17113	0.955807	2.37346	2.68064	NA	NA	NA	1
LOC111050579	1851.52	1720.7	1888.66	2234.18	1877.58	1941.43	2199.49	1815.7	1956.72	1702.08	1773.81	1710.09	1592.65	1593.69	1778.86	1570.63	1501.64	1562.84	K02866	GO:0003735;GO:0005840;GO:0006412	60S ribosomal protein L10 [Nilaparvata lugens]	1
LOC111053968	36.1649	56.256	83.051	63.0804	80.1839	72.0516	83.0481	25.4825	94.3013	41.6512	25.3662	67.1452	45.0392	60.7204	42.7809	57.5693	34.3388	57.6849	NA	NA	uncharacterized protein LOC111053968 [Nilaparvata lugens]	1
LOC111053969	49.5744	52.3693	67.8312	77.8571	62.3072	65.0156	80.7793	24.4986	83.1372	32.3452	30.7371	44.0859	48.1022	47.1063	40.9083	58.3277	40.386	57.1165	NA	NA	uncharacterized protein LOC111053969 [Nilaparvata lugens]	1
LOC120353389	0.561156	0.909328	1.27356	0.852816	1.28782	0.92673	0.636488	1.23637	1.95399	0.769165	0.349426	0.512864	0.517586	0.549788	1.24117	0.5004	1.02494	0.950291	NA	NA	pre-rRNA processing protein FTSJ3-like [Nilaparvata lugens]	1
LOC120353497	0.145673	0.175949	0.095165	0.152169	0.28606	0	0.207897	0.085991	0.233176	0	0	0.046003	0	0	0	0.128866	0	0	NA	GO:0004553;GO:0008152	uncharacterized protein LOC111058074 [Nilaparvata lugens]	1
LOC120353496	14.4924	13.8802	14.4552	15.7987	14.2352	15.7726	11.6397	13.7328	20.3873	11.6234	9.86626	13.5255	12.2465	12.4084	17.0132	12.5234	13.7173	13.2621	K15110	GO:0016021;GO:0055085	mitochondrial 2-oxodicarboxylate carrier [Nilaparvata lugens]	1
LOC120353506	373.485	316.705	369.907	373.7	340.133	326.701	296.692	390.462	499.75	271.247	191.156	236.98	158.724	235.968	203.019	258.611	377.64	239.393	NA	NA	hypothetical protein LSTR_LSTR005100 [Laodelphax striatellus]	1
LOC111062000	322.377	272.491	328.149	322.046	300.363	273.544	250.672	360.123	425.139	212.266	126.892	147.806	115.553	153.472	130.21	168.893	239.016	163.877	NA	NA	hypothetical protein LSTR_LSTR005100 [Laodelphax striatellus]	1
LOC120353623	5.53627	6.74872	13.5236	15.7277	11.1514	6.76521	14.0111	4.96856	12.6785	4.13926	4.88949	6.79757	6.76689	8.8699	5.82564	7.393	6.13867	8.02799	NA	NA	hypothetical protein LSTR_LSTR015117 [Laodelphax striatellus]	1
LOC111054681	9.68149	7.46943	8.91429	7.49665	7.30135	9.298	8.46607	9.24226	13.5923	7.88379	4.66163	5.7352	6.85981	5.60275	7.11989	6.63269	7.83212	6.30424	K19373	NA	hypothetical protein LSTR_LSTR010768 [Laodelphax striatellus]	1
LOC120353536	1.40917	4.08185	2.57322	3.79239	2.45112	2.51546	1.55673	4.56081	6.53978	1.55811	2.00223	1.24674	2.57915	2.30393	0.94252	1.75946	1.38595	1.48175	NA	NA	pollen-specific leucine-rich repeat extensin-like protein 2 [Nilaparvata lugens]	1
LOC111045208	302.351	501.172	346.509	228.435	313.444	432.385	143.871	638.592	520.786	277.775	259.439	331.903	191.213	206.73	102.868	37.7953	205.35	105.515	NA	NA	low complexity cuticular protein proline-rich [Nilaparvata lugens]	1
LOC111054046	8.55408	10.8424	10.6862	9.07831	11.2788	8.52918	14.0272	8.85704	18.3625	4.39848	10.384	7.05589	6.40205	8.91924	7.79161	8.45994	6.98848	7.56454	NA	NA	uncharacterized protein LOC111054046 [Nilaparvata lugens]	1
LOC111059069	13.8578	10.6249	12.5659	9.91264	12.8304	14.3172	11.1306	13.3459	15.4806	13.2231	8.4916	9.65093	10.5184	10.5473	8.72477	11.132	10.3201	9.47106	K03026	NA	DNA-directed RNA polymerase III subunit RPC4 isoform X1 [Nilaparvata lugens]	1
LOC111047054	6.53844	8.46439	10.745	7.31542	10.4893	8.61317	8.64965	7.62491	11.0427	9.97343	4.08729	8.11901	5.50173	7.39257	3.99331	7.17619	6.09521	5.46211	NA	NA	cuticular protein [Nilaparvata lugens]	1
LOC111060074	0.133001	0.129016	0.097701	0.205742	0.170312	0.16928	0.275137	0.218478	0.071739	0.062781	0.054972	0.115836	0.213041	0.188847	0	0	0.187582	0.192298	NA	NA	NA	1
LOC111059961	17.3213	7.85524	9.5215	65.5204	95.8863	86.266	40.9736	145.631	54.6426	6.86153	5.71912	5.1184	36.0328	13.2079	2.94003	81.6984	51.8765	18.9393	K03283	GO:0005524;GO:0009408	heat shock protein 70 [Danaus plexippus plexippus]	1
LOC111060529	69.6081	99.858	105.049	60.5304	109.497	115.171	28.3029	96.7421	178.595	57.1308	73.8382	54.0275	30.3887	51.2661	43.661	21.5151	36.7289	51.6383	NA	NA	NA	1
LOC111052372	18.9897	4.17454	3.7108	11.2229	13.1703	13.0648	12.801	22.0785	16.7512	2.40125	2.17403	3.60767	3.07748	1.76489	0.715431	7.21453	4.42822	2.55707	K09542	NA	heat shock protein 22.6 [Bombyx mori]	1
LOC111057243	15.8267	16.6909	15.1445	15.616	13.908	12.8383	15.6933	16.0829	16.2359	10.3479	11.7902	9.24772	11.067	11.5443	11.0711	10.4749	11.3341	11.5717	NA	NA	uncharacterized protein LOC110837829 isoform X1 [Zootermopsis nevadensis] &gt;gi|646700486|gb|KDR10615.1| Putative ankyrin repeat protein [Zootermopsis nevadensis]	1
LOC120353582	0.633298	0.691542	0.894074	0.474796	0.580847	0.967603	0.901546	0.525305	0.837439	0.610217	0.294186	0.345782	0.474527	0.416077	0.410669	0.472827	0.593432	0.566808	NA	NA	NA	1
LOC111048013	229.809	256.75	257.452	253.357	257.193	283.057	246.231	229.931	339.328	202.923	210.611	212.529	169.127	225.87	179.82	174.56	184.905	187.853	NA	NA	NA	1
LOC111048524	1.16187	1.11614	0.587435	1.28399	0.906791	0.772169	0.975197	0.836724	1.24784	1.00352	0.887244	1.14346	0.675798	1.14176	0.423971	0.876992	0.753288	0.844422	NA	NA	uncharacterized protein LOC110834270 isoform X1 [Zootermopsis nevadensis] &gt;gi|646722860|gb|KDR23702.1| hypothetical protein L798_13414 [Zootermopsis nevadensis]	1
LOC120353595	0.039028	0.091871	0	0	0.110213	0	0.087333	0	0.096474	0.0311	0	0.035401	0.032681	0.036911	0	0.036038	0	0.037159	NA	GO:0006259;GO:0016779	hypothetical protein 2 - cabbage looper transposon TED (fragment)	1
LOC111052790	62.2349	67.1263	68.9732	53.3856	55.5903	71.1113	69.7226	56.1555	89.1477	46.5089	39.6965	42.544	48.9809	69.4063	59.0649	53.8814	47.707	51.1853	NA	GO:0008152;GO:0016491	tyrosinase 3 [Plautia stali]	1
LOC120353605	1087.15	939.484	1027.81	1087.43	1026.57	958.121	1178.2	1036.08	987.06	1018.27	997.664	1027.64	954.022	914.157	1014.89	956.165	947.707	930.538	K02114	GO:0000275;GO:0015986;GO:0046933;GO:0046961	hypothetical protein GE061_20124 [Apolygus lucorum]	1
LOC111057115	19.7843	15.0228	25.3969	6.83749	18.5296	22.654	4.35209	19.3921	50.043	7.67438	21.4424	13.5706	7.46808	20.6291	16.1772	5.06906	5.90402	16.06	NA	NA	NA	1
LOC120353616	0.607633	0.403044	0.622165	0.509779	0.470502	0.786796	0.630117	0.815717	1.01463	0.26942	0.171389	0.352253	0.382046	0.252113	0.429828	0.201785	0	0.388775	NA	NA	uncharacterized protein LOC111047460 isoform X2 [Nilaparvata lugens]	1
LOC111049805	11.6973	14.0002	17.9204	14.6067	15.0561	15.0003	13.0061	18.5975	14.0705	15.8175	11.3689	13.0879	12.7375	15.5183	10.9947	11.9489	11.29	10.0906	NA	NA	uncharacterized protein LOC111049805 [Nilaparvata lugens]	1
LOC111058682	11.9017	9.04551	12.3885	9.8508	12.941	10.6163	8.81447	15.1993	17.4646	10.5981	5.21798	5.91868	4.51823	8.16722	8.27053	8.17967	11.1583	7.74954	K22139	GO:0005743;GO:0006850	hypothetical protein LSTR_LSTR013914 [Laodelphax striatellus]	1
LOC111058142	2.63937	3.81448	3.72294	2.60786	3.06878	2.46285	4.23479	3.16136	2.82213	2.27956	1.76063	2.24268	1.91511	1.81847	1.17507	2.27339	2.5453	1.88876	K04974	GO:0006811;GO:0016020;GO:0055085	TRP channel protein nanchung [Nilaparvata lugens]	1
LOC111053391	0.208463	0	0.115418	0.162129	0.41398	0.131492	0.137426	0.271444	0.431929	0.214893	0	0.148224	0.131458	0	0	0.055204	0.133433	0	NA	NA	uncharacterized protein LOC111053401 [Nilaparvata lugens]	1
LOC120353699	16.6176	13.6622	14.4887	12.5861	14.7909	11.0881	13.2443	15.4955	17.1235	7.7108	4.863	9.32248	5.66882	9.97404	5.66389	8.94397	12.0725	6.87482	NA	NA	uncharacterized protein LOC111049781 isoform X2 [Nilaparvata lugens]	1
LOC120353488	6.68086	7.22927	4.37407	6.31329	4.40369	6.55706	6.05705	5.11347	11.749	3.69148	2.10263	2.13355	1.65789	3.20961	2.62454	2.56662	5.2662	4.35147	NA	NA	uncharacterized protein LOC111049781 isoform X2 [Nilaparvata lugens]	1
LOC111058570	4.61132	5.27355	5.07594	4.80378	7.36194	4.74772	5.35982	8.33196	8.28312	5.8515	1.40187	4.56628	3.84642	4.25339	3.85148	3.80313	6.53465	3.9974	K12896	GO:0046872;GO:0097159;GO:1901363	Srsf7 [Trichonephila clavipes]	1
LOC111056431	40.7396	39.1447	38.1204	36.0952	38.1268	38.1707	35.205	40.4986	43.4831	30.1927	24.3932	27.9751	29.758	29.7018	28.298	30.8075	34.9254	30.6657	K16576	NA	hypothetical protein LSTR_LSTR005787 [Laodelphax striatellus]	1
LOC111049102	3.27303	4.02924	3.90903	3.56897	3.25626	5.03469	4.50371	5.24709	6.50909	1.51563	1.6876	2.85357	1.82573	2.47326	1.47684	2.47562	2.62988	2.54577	NA	NA	uncharacterized protein LOC111049102 [Nilaparvata lugens]	1
LOC120353719	0.12974	0.255394	0.110548	0.221971	0.26459	0.318838	0.394073	0.132049	0.33275	0.079679	0.157401	0.219153	0.133082	0.101156	0.078742	0.099539	0.055291	0.161514	NA	NA	hypothetical protein B7P43_G05214 [Cryptotermes secundus]	1
LOC120353720	20.9426	35.2134	25.2234	15.0098	22.3633	30.9078	5.99457	41.4495	36.1467	19.8083	20.703	28.8023	18.9701	19.1234	13.4739	4.04754	17.0514	11.1384	NA	GO:0042302	cuticular protein [Nilaparvata lugens]	1
LOC120353777	186.734	108.107	126.205	126.96	139.706	106.061	162.269	156.994	172.163	121.029	88.6416	113.427	68.7867	84.8575	93.1457	77.8109	94.2124	80.8169	NA	GO:0005861;GO:0006937	troponin T isoform X4 [Halyomorpha halys] &gt;gi|939664727|ref|XP_014279823.1| troponin T isoform X4 [Halyomorpha halys]	1
LOC111060670	22.8066	16.7144	16.3036	15.8531	15.5307	18.1284	19.1338	17.6994	33.6338	11.5135	9.85698	13.4433	16.549	16.0162	12.9765	12.8881	13.9896	11.4917	NA	NA	uncharacterized protein LOC111060670 [Nilaparvata lugens]	1
LOC120353783	76.1701	71.2594	76.631	78.0575	70.1365	68.0095	51.1654	84.8516	114.462	37.6485	23.9724	48.1287	23.0683	50.9631	29.9077	50.1695	64.6753	43.8537	NA	NA	NA	1
LOC111052906	13.1241	8.69461	10.1044	10.8787	9.88278	12.168	11.1913	15.1355	13.4282	8.1349	5.53758	9.14549	5.23063	7.36207	5.99072	8.01459	10.802	7.24518	K01204	GO:0008152;GO:0016798	hypothetical protein LSTR_LSTR000527 [Laodelphax striatellus]	1
LOC111046190	13.0485	16.2545	14.1315	11.5496	16.2458	18.0859	12.6231	14.3525	20.0563	13.3289	15.1841	15.3026	13.2082	16.9378	11.0618	12.3422	14.8471	10.91	K17960	GO:0004497;GO:0005506;GO:0016705;GO:0020037;GO:0055114	cytochrome P450 CYP301A1 [Nilaparvata lugens]	1
LOC111057310	29.2572	27.0994	27.17	21.8164	27.5724	29.8258	34.3346	30.4522	33.7147	22.6386	17.023	20.1896	19.0939	26.0381	21.2008	26.2642	19.6113	21.2954	NA	NA	senecionine N-oxygenase-like [Nilaparvata lugens] &gt;gi|1233202808|ref|XP_022200430.1| senecionine N-oxygenase-like [Nilaparvata lugens] &gt;gi|1233202810|ref|XP_022200431.1| senecionine N-oxygenase-like [Nilaparvata lugens] &gt;gi|1233202812|ref|XP_022200432.1| senecionine N-oxygenase-like [Nilaparvata lugens]	1
LOC111059059	37.0254	29.6825	31.0897	29.5137	28.3145	31.7431	34.2287	30.6498	35.2789	20.6214	18.366	22.7682	21.9577	23.5224	23.852	24.4238	23.7419	22.1864	K12191	GO:0005622;GO:0007034	charged multivesicular body protein 2a-like [Nilaparvata lugens]	1
LOC111050654	19.2373	18.4744	17.13	18.6208	19.7415	15.5719	19.4742	17.9111	22.9897	13.7728	15.3991	13.5414	16.0734	14.483	13.6002	17.1818	17.2871	15.1477	K12586	NA	PREDICTED: exosome complex component RRP43 [Elephantulus edwardii]	1
LOC111055122	138.642	131.77	132.05	146.66	131.212	125.871	131.587	139.447	155.822	115.512	115.933	108.565	105.529	122.88	118.751	117.835	136.831	113.973	K04727	GO:0005488;GO:0016020;GO:0044699	apoptosis-inducing factor 1, mitochondrial-like [Nilaparvata lugens]	1
LOC111054706	8.48445	7.59834	6.66922	8.05562	7.82543	9.02583	8.02887	6.91407	9.337	5.51898	4.61204	5.4321	5.82286	7.42233	6.66589	6.02664	6.76768	5.77902	NA	NA	histone PARylation factor 1 [Nilaparvata lugens]	1
LOC111054708	9.12521	6.12026	8.52074	6.57455	8.50408	7.47411	11.791	8.81286	17.7176	3.9758	3.26082	5.2218	2.73211	3.94187	3.38932	3.87096	4.28515	3.68022	NA	NA	uncharacterized protein LOC111054708 [Nilaparvata lugens]	1
LOC111063050	3.94563	3.91805	4.01151	3.93756	4.99268	4.38232	4.32028	5.03763	5.53814	3.19473	3.24239	3.71824	2.82107	3.7409	2.93863	3.42525	3.33215	2.35294	NA	GO:0000166;GO:0007165	ras-related and estrogen-regulated growth inhibitor [Nilaparvata lugens]	1
LOC111049901	5.14734	6.36994	6.20695	4.42652	5.89655	7.85679	3.866	6.59789	10.1862	4.49204	4.16303	2.91081	3.25845	6.238	4.78568	2.98728	2.66869	5.07275	K12377	NA	torso-like protein [Nilaparvata lugens]	1
LOC111044132	10.0077	10.2731	11.4554	9.63063	8.4138	9.3763	8.82169	13.1215	13.8649	9.04579	8.14872	7.76882	7.19317	9.59403	6.27629	8.27432	7.82882	7.82005	NA	NA	uncharacterized protein LOC111044132 isoform X1 [Nilaparvata lugens]	1
LOC111048577	18.2948	19.854	19.2814	19.8642	20.6363	14.6136	17.0325	22.4808	18.1197	11.6635	17.4761	15.4009	15.2815	16.1401	14.4657	17.9029	15.9485	15.1496	K07917	GO:0003924;GO:0004767;GO:0005525;GO:0005802;GO:0006886;GO:0006913;GO:0008152;GO:0016020;GO:0032482;GO:0034389	PREDICTED: ras-related protein Rab-30-like [Nasonia vitripennis] &gt;gi|1227103000|gb|OXU26132.1| hypothetical protein TSAR_016960 [Trichomalopsis sarcophagae]	1
LOC111052357	0.96624	0.753156	0.932871	0.71379	0.562682	0.953261	1.03318	0.480326	1.44939	0.333616	0.316779	0.476831	0.25701	0.569578	0.466038	0.528097	0.432806	0.43485	NA	NA	NA	1
LOC111053168	2.55305	2.32886	2.14646	2.4834	4.71498	2.992	4.09611	4.65069	3.96503	2.12689	2.31666	1.90019	1.49379	2.00636	1.88804	1.6626	1.68951	2.81654	NA	GO:0000166;GO:0003824;GO:0043167	hypothetical protein DAPPUDRAFT_306482 [Daphnia pulex]	1
LOC111053909	22.9402	18.1455	16.8112	17.8035	18.482	20.3674	18.1639	16.4282	25.1475	17.3466	13.5504	11.0498	16.6295	18.8776	17.9499	18.7455	15.8136	16.0411	K14778	GO:0003676;GO:0004386;GO:0005524;GO:0008152	probable ATP-dependent RNA helicase DDX49 [Nilaparvata lugens]	1
LOC111058751	43.8761	39.3604	48.1018	38.4007	44.0822	44.3111	32.2116	48.637	61.8244	35.1476	24.6972	31.2673	21.9115	29.5303	26.867	32.206	42.4741	30.0256	K17623	GO:0005488	pseudouridine-5&apos;-phosphatase-like [Nilaparvata lugens]	1
LOC111050872	29.714	21.2532	20.9157	20.9878	21.2879	21.9387	21.2759	28.5185	21.2609	10.2105	6.0846	10.2698	9.42091	9.97199	8.53824	10.6554	20.7135	7.83143	NA	NA	hypothetical protein LSTR_LSTR007307 [Laodelphax striatellus]	1
LOC111057452	1.65004	2.88073	1.88988	1.45476	1.93944	1.23792	1.68809	1.92246	3.63183	0.486102	0.408737	0.592537	0.475686	0.415626	0.443924	0.613807	0.704837	0.283245	NA	NA	spore wall protein 2-like [Nilaparvata lugens]	1
LOC111058633	19.3071	14.8491	18.8548	20.0693	18.5644	19.1581	21.927	18.8197	19.8463	11.6698	10.3657	11.5418	9.57911	14.0384	11.5376	13.4145	13.2625	11.918	K09650	NA	presenilins-associated rhomboid-like protein, mitochondrial [Nilaparvata lugens]	1
LOC120354016	0.869935	0.407499	0.428725	0.658206	0.315098	0.129601	0.962322	0.732895	0	0	0	0	0	0	0	0.429223	0	0	NA	NA	NA	1
LOC120348906	15.5001	15.8679	14.6058	15.1897	15.8673	14.5966	16.0422	17.2964	16.6201	10.3573	10.1129	11.0022	10.7551	10.9972	9.60764	12.4629	13.5944	9.83887	K09650	NA	presenilins-associated rhomboid-like protein, mitochondrial [Nilaparvata lugens]	1
LOC120354034	5.63851	4.37751	4.34314	4.77618	3.85627	7.08698	3.97591	5.20137	10.2657	2.99121	1.96854	3.26297	2.66512	4.63515	2.53065	3.03538	3.3736	4.02873	NA	NA	hypothetical protein LSTR_LSTR007972 [Laodelphax striatellus]	1
LOC111044448	3171.06	2950.98	2739.19	3500.21	3017.8	2750.7	3719.5	2871.58	3149.09	3093.46	3067.68	2951.62	2564.74	2650.38	2755.68	2703.69	2707.63	2692.06	K02886	GO:0003723;GO:0003735;GO:0006412;GO:0015934	60S ribosomal protein L8 [Nilaparvata lugens] &gt;gi|1233166661|ref|XP_022185299.1| 60S ribosomal protein L8 [Nilaparvata lugens] &gt;gi|312306048|gb|ADQ73877.1| 60S ribosomal protein L8 [Laodelphax striatellus] &gt;gi|1574110513|gb|RZF45223.1| hypothetical protein LSTR_LSTR012646 [Laodelphax striatellus]	1
LOC111048441	7.03146	6.7062	7.19093	7.68802	8.2551	7.88715	6.67988	8.16216	10.1362	6.16771	4.76504	5.86378	6.10481	6.81424	5.57769	5.72154	5.79172	5.27416	NA	NA	uncharacterized protein LOC111048441 [Nilaparvata lugens] &gt;gi|1233177292|ref|XP_022190017.1| uncharacterized protein LOC111048441 [Nilaparvata lugens] &gt;gi|1233177294|ref|XP_022190018.1| uncharacterized protein LOC111048441 [Nilaparvata lugens] &gt;gi|1233177296|ref|XP_022190019.1| uncharacterized protein LOC111048441 [Nilaparvata lugens] &gt;gi|1233177298|ref|XP_022190020.1| uncharacterized…	1
LOC111057028	0.34281	0.128409	0	0.161897	0.05321	0.094759	0.149113	0.290761	0	0.076772	0.046629	0.030878	0	0	0	0.087479	0	0	NA	NA	leucine-rich repeat extensin-like protein 5 [Nilaparvata lugens]	1
LOC111051980	2814.15	2546.93	2665.11	3043.06	2697.25	2646.81	3256.21	2506.03	2866.54	2758.15	2663.78	2834.08	2390.88	2417.67	2630.92	2428.51	2428.64	2441.3	K02917	GO:0003735;GO:0005840;GO:0006412	60S ribosomal protein L35a [Agrilus planipennis] &gt;gi|1435358457|ref|XP_025836654.1| 60S ribosomal protein L35a [Agrilus planipennis]	1
LOC111045612	29.5905	27.9064	29.752	27.6433	28.6864	28.3595	29.2252	30.5005	33.0264	25.9561	23.5968	23.7368	24.206	27.2521	27.2219	25.6302	27.1981	26.5568	K17973	NA	phagocyte signaling-impaired protein-like [Nilaparvata lugens]	1
LOC111058311	13.3225	9.88597	12.305	9.8028	8.74039	8.64805	11.5933	14.5218	10.8239	5.10431	2.89949	4.49014	4.17287	6.34456	3.98815	4.27146	8.06168	4.10631	K03283	GO:0005524	heat shock protein 70 [Danaus plexippus plexippus]	1
LOC120354248	0.293461	0	0.12621	0.316912	0	0	0	0	1.04524	0	0	0	0	0	0	0	0	0	NA	NA	uncharacterized protein LOC111055731 [Nilaparvata lugens]	1
LOC120354137	11.5438	7.94709	8.90052	10.6144	8.7188	9.91634	8.84318	8.92421	13.5279	3.85785	3.13652	4.76199	4.65692	4.54988	4.3522	3.08106	4.27629	3.38711	NA	NA	uncharacterized protein LOC111046169 [Nilaparvata lugens]	1
LOC120354147	6.23814	4.04694	6.02886	4.96461	4.83526	8.15902	5.23517	3.92189	8.45219	5.69204	2.67456	4.73574	3.12955	3.17606	2.66895	3.43255	2.32206	3.56289	NA	NA	NA	1
LOC120354153	10.4881	9.13818	6.59258	12.2924	9.38708	10.4053	9.81512	5.91303	21.3741	7.67381	2.93005	4.75724	3.43329	6.65327	4.67916	4.6834	3.95375	3.55507	NA	NA	NA	1
LOC120354159	4.2832	3.65398	3.80657	4.16696	3.99087	4.02276	3.59213	4.91453	5.64551	1.21359	1.45961	2.42465	1.35804	2.55573	2.12179	3.04019	3.94272	2.08261	NA	NA	hypothetical protein LSTR_LSTR003725 [Laodelphax striatellus]	1
LOC111050932	2.88865	3.38456	3.49961	1.78867	2.26011	3.2768	2.89525	2.84349	5.20149	0.563788	0.920077	0.754458	1.15022	1.45494	1.01672	1.0452	1.1448	0.96955	NA	NA	uncharacterized protein LOC111055472 [Nilaparvata lugens]	1
LOC120354195	0	0.204846	0.114425	0	0.15399	0.285159	0	0.416277	0.300815	0	0	0	0	0	0.193931	0.091589	0	0.02826	NA	NA	hypothetical protein LSTR_LSTR011533 [Laodelphax striatellus]	1
LOC111062072	33.001	37.9451	33.701	37.2796	41.0115	42.4205	39.5555	39.4075	40.3926	34.7411	31.8331	29.1119	34.3931	31.1614	32.1657	38.1771	35.2295	36.027	K14863	GO:0005634;GO:0006364;GO:0042273	ribosome biogenesis protein WDR12 homolog [Nilaparvata lugens]	1
LOC120354198	0.724743	0.640168	0.682669	0.341053	0.497388	0.640202	0.967014	0.556217	1.0781	0.090868	0.22181	0.270669	0.270656	0.140017	0.150478	0.227368	0	0	NA	NA	uncharacterized protein LOC111060189 [Nilaparvata lugens]	1
LOC111058146	8.10571	7.0158	7.34376	5.18793	5.55844	7.00169	5.15105	6.16409	12.5078	4.19325	2.96423	3.54157	3.53875	5.32747	4.41963	5.62608	4.44654	4.22819	NA	NA	prohormone-1-like [Nilaparvata lugens] &gt;gi|549130046|dbj|BAO00971.1| allatostatin C [Nilaparvata lugens]	1
LOC111050766	1.91115	1.74727	1.91592	1.91109	2.45394	3.36156	2.2138	2.05974	3.80373	0.781224	0.410552	1.14035	0.899534	0.521353	0.825702	0.657076	0.772303	0.873879	K24841	NA	IQ domain-containing protein G [Nilaparvata lugens]	1
LOC120354214	3.81858	3.2579	3.93846	3.40497	2.79112	3.4989	2.36306	3.03362	6.79029	1.0541	0.815752	1.08202	1.21137	1.10268	1.17253	1.07877	1.06153	1.59493	K09191	NA	NA	1
LOC120354215	0.782868	0.620535	0.495369	0.784972	0.589678	0.981209	0.573346	1.01413	0.572	0.640599	0.495889	0	0.721543	0.445267	0	0.764252	0.32631	0.781069	NA	NA	uncharacterized protein LOC111053389 [Nilaparvata lugens]	1
LOC111058248	4.61849	6.97169	7.31369	3.7306	5.6924	5.76394	2.85493	11.1456	11.1876	3.22444	3.58173	3.20182	2.63173	3.6682	2.79938	1.95953	2.87151	2.23226	K13356	GO:0016020	fatty acyl-CoA reductase 1-like [Nilaparvata lugens]	1
LOC120354285	0.372633	0.148873	0.796509	0.406511	0.506276	0.144969	0.516968	0.391189	1.18351	0	0.076493	0.187447	0	0.058712	0.112177	0.293369	0.11018	0.220604	NA	NA	uncharacterized protein LOC111060978 [Nilaparvata lugens]	1
LOC111060687	83.4667	86.6696	84.2482	75.2643	66.6472	74.483	65.927	93.2653	116.225	54.5946	36.6312	37.6421	32.8309	48.4082	37.1218	51.6723	71.1123	46.2113	NA	NA	ribosome-binding protein 1-like isoform X2 [Nilaparvata lugens]	1
LOC120354238	1.22096	1.69211	0	0.949042	0	1.18456	1.78876	1.62275	1.10936	0	0	0	0	0	0	0	0	0	NA	NA	NA	1
LOC111059737	14.2586	13.612	11.1041	16.8369	17.6797	16.8794	15.7373	16.6536	16.4862	11.185	11.7381	10.0131	14.2408	12.7637	13.2211	10.6411	12.5322	12.3754	NA	NA	NA	1
LOC120354237	290.907	267.125	287.291	257.597	289.805	387.016	367.112	361.384	324.772	245.157	200.418	254.424	219.628	205.636	226.422	304.532	224.254	203.195	K17784	GO:0016021	MICOS complex subunit MIC10 [Blattella germanica]	1
LOC111054677	10.4536	7.55351	9.35748	11.307	9.98044	8.0441	8.48629	14.2634	12.4146	5.75534	6.6009	6.25694	5.83472	7.70674	6.41843	8.02031	8.8186	6.25299	K12489	NA	arf-GAP with coiled-coil, ANK repeat and PH domain-containing protein 2-like [Nilaparvata lugens]	1
LOC120354245	2.87553	2.32503	2.02378	1.47218	1.67745	2.84954	2.03919	2.02017	3.34798	0.87881	1.00156	1.40029	1.47749	1.72554	1.83592	1.60885	1.48685	1.51131	K09191	NA	histone-lysine N-methyltransferase PRDM9-like [Nilaparvata lugens]	1
LOC111052388	0.700835	0.902244	0.702872	0.636114	0.515869	0.490431	1.41919	0.637335	0.602307	0	0	0	0	0	0	0.045895	0	0	K07851	GO:0000166;GO:0007165	ras-like protein family member 10B [Nilaparvata lugens]	1
LOC111051134	0.344284	0.58519	0.631566	1.28994	0.28103	1.23107	0.624529	1.54101	0.604466	0.28577	0.29605	0.714133	0.202548	1.05247	0.533116	0.676415	1.08922	0.193757	NA	NA	NA	1
LOC111064495	36.6217	37.2424	32.6544	32.9127	30.9794	31.2903	43.6431	33.0278	39.3691	28.6473	25.5936	24.389	27.854	28.2321	26.8693	27.0526	21.9186	27.2285	NA	NA	uncharacterized protein LOC111064495 isoform X1 [Nilaparvata lugens] &gt;gi|1233163529|ref|XP_022207923.1| uncharacterized protein LOC111064495 isoform X1 [Nilaparvata lugens]	1
LOC111055870	353.627	557.353	621.04	303.333	679.732	514.77	502.949	247.478	728.937	345.578	577.189	561.84	378.968	404.896	333.602	369.822	358.279	598.275	NA	NA	uncharacterized protein LOC105194223 [Solenopsis invicta]	1
LOC111048586	0.547742	0.528689	0.433717	0.392539	0.777805	0.726027	0.648447	0.717358	1.22362	0.48128	0.415248	0.255959	0.350299	0.360536	0.48136	0.361856	0.429202	0.629763	NA	GO:0003677	hypothetical protein evm_005301 [Chilo suppressalis]	1
LOC111059973	39.0975	56.2135	52.5107	36.6047	51.2491	54.2414	35.3633	51.5212	63.8513	45.0306	40.6491	52.3139	34.8415	46.7531	33.8251	34.6766	40.297	39.398	K25638	NA	rhophilin-2 isoform X1 [Nilaparvata lugens]	1
LOC120354804	0.053873	0.29229	0.382898	0.424831	0.442785	0.300064	0.333595	0.563217	0.329615	0.226423	0.107455	0.052077	0.134926	0.11113	0.169281	0.336931	0.043459	0.098171	NA	NA	uncharacterized protein LOC111057681 [Nilaparvata lugens]	1
LOC120354519	8.16599	5.24404	4.84715	5.41681	5.48794	4.07667	3.96846	10.9636	22.5586	0.891233	0.920604	0.839624	1.79259	1.4148	1.45381	2.78598	0.928563	1.01463	NA	NA	uncharacterized protein LOC114537920 [Dendronephthya gigantea] &gt;gi|1603823023|ref|XP_028416015.1| uncharacterized protein LOC114539572 [Dendronephthya gigantea]	1
LOC120354523	0	0	0.155812	0.121106	0.123319	0	0	0	0.242616	0	0	0	0	0	0	0	0	0	NA	NA	uncharacterized protein LOC111053948 [Nilaparvata lugens]	1
LOC120354920	0.481237	0	0	0.273573	0.959717	0	0.810374	0.209589	0.298893	0	0	0.420856	0.565932	0.194281	0.458564	0	0.243781	0	NA	NA	NA	1
LOC120354545	0.071177	0.060917	0	0	0.160845	0	0	0.07742	0.161213	0	0.03771	0	0	0	0	0	0	0	NA	NA	uncharacterized protein LOC111057481 [Nilaparvata lugens]	1
LOC120348793	0	0.35267	0.918181	1.22716	0.785656	0	0.877772	0	0.822653	0	0	0	0	0	0	0	0	0	NA	NA	uncharacterized protein LOC111051076 isoform X2 [Nilaparvata lugens]	1
LOC120355006	0.20851	0	0	0.043785	0.295381	0.47814	0.188788	0	0.500664	0	0.058528	0	0	0	0.090056	0	0.260019	0.055256	NA	NA	uncharacterized protein LOC111051588 isoform X1 [Nilaparvata lugens]	1
LOC111064388	0.303946	0.692133	0.24715	0.267445	0.595973	0.897791	0.590983	0.479132	0.74155	0.298709	0.117356	0.253257	0.368118	0.676834	0.670797	0.337445	0.181425	0.380074	NA	NA	uncharacterized protein LOC111064388 [Nilaparvata lugens]	1
LOC120355031	0.704093	0.114397	0.431439	0.262342	0.320456	0.692888	0.102528	0.063505	1.17614	0.900096	0.126729	0.433565	0.145202	0.387443	0.250247	0.296809	0.228353	0.17718	NA	NA	NA	1
LOC120354309	0.051891	0	0	0.102421	0	0	0	0	0.075512	0	0	0	0	0	0	0	0	0	NA	NA	uncharacterized protein LOC111051076 isoform X2 [Nilaparvata lugens]	1
LOC120355037	0	0.030145	0	0.058736	0.026514	0	0.034275	0.036997	0	0	0	0	0	0	0.045168	0	0	0	NA	NA	uncharacterized protein LOC111059587 [Nilaparvata lugens]	1
LOC111052862	32.5033	51.6481	51.2789	32.6823	52.6461	42.7328	39.945	38.8115	56.4578	30.8941	47.2799	40.1329	33.2708	42.1537	29.6149	34.3192	34.4878	46.7064	NA	NA	serine proteinase stubble [Nilaparvata lugens]	1
LOC120355056	0.135232	0.154101	0.112247	0.123042	0.061442	0.069128	0.18098	0.104145	0.140426	0.010696	0.010503	0	0	0.030648	0.021497	0.025866	0	0.021154	NA	NA	uncharacterized protein LOC111054948 [Nilaparvata lugens] &gt;gi|1233195654|ref|XP_022197773.1| uncharacterized protein LOC111054948 [Nilaparvata lugens]	1
LOC120354624	0.375901	0.291649	0.107953	0.718661	0.291462	0.090602	0.960307	0.517951	0.923624	0.084508	0.093106	0.096195	0	0	0	0	0	0.301545	NA	NA	piggyBac transposable element-derived protein 4-like [Photinus pyralis] &gt;gi|1755133374|gb|KAB0803806.1| hypothetical protein PPYR_00776 [Photinus pyralis]	1
LOC120354335	0.295296	0	0.188932	0.358375	0.236743	0.315984	0.414855	0.129585	0.286374	0	0.152186	0.159597	0.113637	0.05782	0.493016	0.06048	0.054243	0	K23222	NA	uncharacterized protein LOC111060496 [Nilaparvata lugens]	1
LOC111055099	14.2045	8.37936	10.6614	28.0203	30.0514	8.09859	8.07133	42.1766	50.0117	4.46044	8.70922	3.65789	7.10371	2.76964	2.60729	7.95898	3.07497	4.00951	NA	NA	mucin-7-like [Nilaparvata lugens]	1
LOC111047282	1.82496	1.58345	1.90991	1.57764	2.48665	1.97761	2.52351	1.7438	2.84061	1.04167	1.06125	1.11047	0.927251	1.79782	1.26201	1.07844	1.62546	1.00188	K06258	NA	hypothetical protein LSTR_LSTR004199 [Laodelphax striatellus]	1
LOC111047535	9.84662	10.48	9.74273	11.3037	10.9423	11.9734	10.6832	10.637	14.5092	8.90605	9.36882	8.82839	9.96407	11.8	11.5072	11.1151	10.1521	10.3353	NA	NA	C2 domain-containing protein 5 [Nilaparvata lugens]	1
LOC111060542	64.4584	87.0989	88.8502	49.0667	85.4258	92.6676	35.1808	82.3283	133.87	60.8384	67.4494	63.2655	30.809	56.226	43.2576	24.6977	47.2724	48.8448	NA	GO:0004252;GO:0006508	serine proteinase stubble [Nilaparvata lugens] &gt;gi|659100045|gb|AID60341.1| trypsin-7 [Nilaparvata lugens]	1
LOC120354442	0.090303	0	0	0	0	0.111002	0.080461	0.09646	0	0	0.063367	0	0	0	0	0	0.048174	0	NA	NA	piggyBac transposable element-derived protein 3-like [Nilaparvata lugens]	1
LOC120354448	0	0	0.185949	0	0.139322	0	0	0	0.18774	0	0	0.016402	0	0	0	0	0	0	NA	NA	NA	1
LOC120354466	1.39078	0.217077	0.511028	0.318814	0.847322	0.702169	1.24892	0.450468	0.528508	0	0.134093	0.341435	0.07232	0.221196	0	0	0.117504	0	NA	NA	uncharacterized protein LOC111060534 [Nilaparvata lugens]	1
LOC111056353	0.209976	0.314021	0.240599	0.433773	0.205782	0.238004	0.250771	0.089842	0.546833	0.262599	0.13776	0.250728	0.201105	0.306182	0.254659	0.212334	0.205429	0.256217	NA	NA	PREDICTED: uncharacterized protein LOC100557975 [Anolis carolinensis] &gt;gi|637343797|ref|XP_008116994.1| PREDICTED: uncharacterized protein LOC100557975 [Anolis carolinensis]	1
LOC111056372	66.233	75.0602	79.045	77.0977	77.392	72.4622	83.6234	81.8794	75.193	72.7626	79.3885	77.3448	61.1966	67.8812	57.3436	65.418	64.634	69.7753	K01081	GO:0006796;GO:0016787	uncharacterized protein LOC100159257 isoform X1 [Acyrthosiphon pisum] &gt;gi|1028691078|ref|XP_016658084.1| uncharacterized protein LOC100159257 isoform X1 [Acyrthosiphon pisum] &gt;gi|1685545124|ref|XP_029346924.1| uncharacterized protein LOC100159257 isoform X1 [Acyrthosiphon pisum]	1
LOC120354700	0.058376	0.14139	0.188024	0.108102	0.136314	0.118794	0.210448	0.314956	0	0.073372	0.080482	0.083143	0.098836	0.127847	0	0.036342	0	0.237665	NA	NA	uncharacterized protein LOC111046169 [Nilaparvata lugens]	1
LOC120354848	2.166	2.38545	1.74949	1.97637	1.81601	1.44351	1.88031	1.40448	3.21924	0.469987	0.648725	0.737488	1.28995	0.924854	0.929314	0.588317	0.792322	0.890513	NA	GO:0016021	hypothetical protein LSTR_LSTR013760 [Laodelphax striatellus]	1
LOC111058891	0.183216	0.91911	0.411895	0.507771	0.879999	0.507276	0.383045	0.584055	0.625189	0.481426	0.360931	0.318172	0.260157	0.444712	0.269441	0.176922	0.785639	0.61845	K17597	GO:0016020	double-stranded RNA-binding protein Staufen homolog [Nilaparvata lugens]	1
LOC111043766	11.8992	15.3037	14.1304	14.5616	13.319	14.7533	14.7086	12.5553	16.5635	12.5185	10.0511	11.4264	12.7864	12.5835	12.5725	11.3528	8.08018	11.603	NA	NA	NA	1
LOC111052766	6.23468	5.3159	8.29392	7.44405	7.63473	6.99186	7.58072	6.74377	7.81588	5.70311	5.36536	6.58036	4.86545	7.11289	7.75891	5.89079	5.58298	5.54483	NA	NA	uncharacterized protein LOC111052766 [Nilaparvata lugens]	1
LOC120354890	2.48615	1.50859	1.92658	1.74119	1.49787	1.31897	1.38611	2.5698	1.81265	0.753805	0.584589	0.595675	1.1158	0.613009	0.547315	1.10346	0.934155	0.780825	NA	NA	hypothetical protein AVEN_38804_1 [Araneus ventricosus]	1
LOC120355152	0.84169	0.934293	1.83936	1.44643	0.940462	0.326182	1.01355	1.08474	1.94098	0.213092	0.369749	0.098051	0	0	0.421576	0.345448	0.201595	0.056303	NA	NA	piggyBac transposable element-derived protein 3-like [Nilaparvata lugens]	1
LOC120355178	5.00964	2.61116	0.945143	3.81417	5.69229	5.01748	8.70326	5.70288	7.92206	1.31328	0.933499	2.07092	0.519107	2.5423	1.42391	1.88674	3.02833	0.703764	K02152	GO:0044765	V-type proton ATPase subunit G-like [Nilaparvata lugens]	1
LOC111064428	11.7171	6.91344	10.1978	11.388	11.8366	9.35456	6.77034	7.17246	20.3221	6.33318	6.69458	6.15744	9.14424	7.07613	7.57255	7.42934	9.97592	6.10648	K10990	NA	recQ-mediated genome instability protein 1-like [Nilaparvata lugens] &gt;gi|1233163388|ref|XP_022207846.1| recQ-mediated genome instability protein 1-like [Nilaparvata lugens]	1
LOC120355263	28.0124	22.3887	23.7605	23.211	19.6299	28.3005	38.159	26.7121	27.7812	20.8544	17.4982	17.2209	9.9602	11.2422	14.3422	14.4702	9.2138	19.104	NA	GO:0003677;GO:0003899;GO:0006351;GO:0032549	hypothetical protein LSTR_LSTR006919 [Laodelphax striatellus]	1
LOC120355273	2.22716	2.19002	2.0505	2.73847	3.96998	2.21032	3.36524	2.86224	4.23265	2.06868	0.638669	3.25777	1.83756	2.14234	1.64408	2.78745	2.59294	1.90809	K02152	GO:0044765	V-type proton ATPase subunit G-like [Nilaparvata lugens]	1
LOC120355271	41.2179	33.3852	32.315	40.1988	33.8928	30.8784	38.5499	38.316	35.7426	29.5547	27.653	36.422	30.472	30.569	42.3409	30.7067	28.1015	32.3068	NA	GO:0008483;GO:0016829	kynurenine--oxoglutarate transaminase 3-like isoform X2 [Nilaparvata lugens] &gt;gi|1233159370|ref|XP_022190709.1| kynurenine--oxoglutarate transaminase 3-like isoform X2 [Nilaparvata lugens] &gt;gi|1096257584|gb|APA34035.1| seminal fluid protein [Nilaparvata lugens]	1
LOC120355269	0.554834	0	0.205091	0.552945	0	0.404906	0.231227	0.395478	0.315678	0.173015	0.077428	0.10693	0	0.161258	0	0.081738	0	0	NA	NA	NA	1
LOC120355136	1.16515	0	0.909237	0	1.22878	0.533623	1.12551	1.79335	0.393683	1.26963	0	0	0	0	0.916272	0	0	0	NA	NA	hypothetical protein LSTR_LSTR008023 [Laodelphax striatellus]	1
LOC120355299	3.08961	1.78235	3.34693	2.29534	2.80659	3.08692	2.98217	3.95503	4.88993	4.15755	2.45763	0.586656	0.828214	2.30742	1.00143	1.22058	0.335848	2.20614	NA	NA	uncharacterized protein LOC111057840 isoform X1 [Nilaparvata lugens]	1
LOC120355327	6.36733	5.7987	3.09518	8.58619	6.42961	2.83898	11.7238	9.8129	13.2486	1.1708	1.00475	0.908574	0	0.694708	0	1.01603	0	1.1885	NA	GO:0004842;GO:0016567;GO:0016874;GO:0046872	NA	1
LOC120355339	0.567701	0.381535	0	0.75875	0	0	0.54726	0.47003	0.82733	0	0	0	0	0	0	0	0	0	NA	NA	hypothetical protein LSTR_LSTR000882 [Laodelphax striatellus]	1
LOC111045530	2.94788	8.56837	3.86889	5.4817	5.03131	5.9362	5.64168	5.81161	6.40887	0	0	0	0	0	0	0	0	0	K25228	NA	anaphase-promoting complex subunit 15B [Nilaparvata lugens]	1
LOC111043810	50.3719	53.6772	65.7881	72.6478	49.1232	55.5611	53.297	59.8543	84.3278	16.3088	10.7626	8.84217	2.191	7.14139	11.9567	7.34839	9.82232	7.23201	NA	GO:0003924;GO:0005200;GO:0005525;GO:0005737;GO:0005874;GO:0007017;GO:0008152	tubulin alpha-8 chain-like [Nilaparvata lugens] &gt;gi|1233200224|ref|XP_022199369.1| tubulin alpha-8 chain-like [Nilaparvata lugens] &gt;gi|955472596|gb|ALP82104.1| alpha-tubulin 4 [Nilaparvata lugens]	1
LOC120355385	19.5813	19.3445	21.5105	21.0637	17.2098	23.9134	24.1708	25.1573	26.0814	14.8413	17.2867	11.8481	9.58794	14.8796	21.8382	16.0606	15.4219	20.7532	NA	NA	golgin-84-like [Nilaparvata lugens]	1
LOC120355391	2.77517	4.06798	3.3945	2.75309	3.87174	4.94232	3.19312	2.76159	5.93707	3.8315	2.76741	2.4106	4.00393	3.71202	3.73175	2.1526	3.64827	3.78965	K09191	NA	zinc finger protein 160-like [Nilaparvata lugens]	1
LOC120355429	0.502671	0.332295	0.571086	0.635223	0.344666	0.779599	0.560781	0.337746	1.09157	0.215705	0.224657	0.336378	0.157493	0.200024	0	0	0.378086	0	NA	NA	NA	1
LOC120355484	44.0319	36.9179	48.7552	37.8348	38.8295	44.9704	31.8925	45.2366	71.4008	28.1201	22.0254	23.7791	20.7966	30.6195	23.3908	27.9751	40.505	25.4908	NA	NA	uncharacterized protein LOC111053283 [Nilaparvata lugens]	1
LOC111053286	94.5101	92.1833	84.9253	83.6327	68.7599	87.2588	77.0599	105.854	109.675	53.4537	45.2123	41.632	32.5244	54.6898	42.9227	59.3323	78.0214	45.7997	NA	NA	uncharacterized protein LOC111053286 [Nilaparvata lugens]	1
LOC120355509	0.127156	0.356319	0.467596	0.639564	0.406355	0.445813	0.492979	0.533066	0.673015	0	0	0	0	0	0	0	0	0	NA	NA	uncharacterized protein LOC111044506 [Nilaparvata lugens]	1
LOC120355513	0.820356	0.47986	0.51492	0.899696	0.851812	0.535864	0.621305	0.57389	0.975197	0.432282	0.543123	0.341564	0.635222	0.236576	0.296485	0.466339	0.428669	0.850598	NA	NA	protein ALP1-like [Cryptotermes secundus]	1
LOC120355519	1.31075	1.08813	1.55747	1.09798	0.828388	1.11423	0.605292	1.96804	4.58885	0.181847	0.36396	0.403853	0.263085	0.233006	0.10717	0.277625	0.386618	0.16602	NA	NA	ornithine carbamoyltransferase, mitochondrial-like [Nilaparvata lugens]	1
LOC111045589	1.59011	0.795087	1.76533	1.35884	1.67636	1.787	1.3754	1.2036	2.22483	0.897174	1.21675	1.16615	1.1175	1.10561	1.72689	1.6288	1.27807	0.862155	NA	NA	uncharacterized protein LOC111060113 [Nilaparvata lugens]	1
LOC111062242	5.35597	7.38174	7.4056	7.66389	7.62161	7.54371	7.92669	6.36707	7.49889	5.93342	4.73863	5.96397	6.57062	8.09755	6.6977	4.30283	6.27351	7.44983	K09191	NA	myoneurin-like [Nilaparvata lugens]	1
LOC120355584	0.795916	0.60408	1.08363	0.490438	1.44723	0.477277	1.03321	1.82713	0.305256	0.439958	0.352543	0.424268	0.549924	0	0.530432	0	0	0.769893	K19995	GO:0016020	secretory carrier-associated membrane protein 1-like isoform X1 [Nilaparvata lugens] &gt;gi|1233210664|ref|XP_022204648.1| secretory carrier-associated membrane protein 1-like isoform X1 [Nilaparvata lugens]	1
LOC111062145	3.12863	2.30022	2.92589	1.80675	4.0107	1.32791	1.40666	4.83234	4.71933	0.912175	0.70372	0.474627	0.954738	0.927568	1.15231	0.883179	0.956777	0.445307	NA	NA	uncharacterized protein LOC111047785 isoform X1 [Nilaparvata lugens]	1
LOC111060211	1.00889	0.37297	0.448365	0.302334	0.506091	0.532963	0.808368	0.748967	0.957929	0.201705	0.047204	0.230876	0.244466	0.137695	0.294715	0.337756	0.227491	0.207206	NA	NA	NA	1
LOC111046483	2.98333	1.65335	1.87471	2.08644	2.24194	3.08418	2.31668	2.55935	1.65281	0.634933	0.458113	0.677362	0.584862	1.26262	0.222098	1.33975	2.71009	1.03981	K19755	NA	radial spoke head 1 homolog [Nilaparvata lugens]	1
LOC120355632	0.093547	0.050777	0	0	0.168631	0	0	0.107899	0.069279	0.103322	0	0.045551	0.042936	0	0	0.046887	0	0.063139	NA	NA	hypothetical protein LSTR_LSTR015636 [Laodelphax striatellus]	1
LOC111050973	12.894	10.8674	8.95771	13.3042	12.0592	9.5512	13.6103	8.52399	12.8884	10.2905	12.04	9.1918	11.1402	13.3942	10.1703	10.2779	9.28797	9.8891	K03012	GO:0000166;GO:0003676;GO:0003899;GO:0005622;GO:0006351	DNA-directed RNA polymerase II 16 kDa polypeptide-like isoform X1 [Nilaparvata lugens]	1
LOC111043401	0.497152	0.875506	1.17762	0.855256	0.163505	0.458335	0.23407	0.398652	3.13982	0	0	0	0	0	0.089226	0	0	0.085498	NA	GO:0004252;GO:0006508;GO:0016020	stubble-4 [Nilaparvata lugens]	1
LOC120355686	9.45851	8.8324	11.236	16.219	11.039	8.73417	11.0941	11.9427	10.0557	5.12962	5.28347	5.68892	7.13293	5.64914	5.52731	3.03813	5.26633	5.90818	K14301	NA	nuclear pore complex protein Nup107 [Nilaparvata lugens]	1
LOC111059679	0.710823	0.682751	0.321475	1.10533	1.09209	0.915512	0.790033	1.26591	1.35224	0.34998	0.116248	0.299681	0.476653	0.275703	0.327891	0.463702	0.42506	0.207487	NA	NA	uncharacterized protein LOC111049905 [Nilaparvata lugens]	1
LOC120355697	0.144185	0.256634	0.210253	0.28077	0.480603	0.048549	0.196746	0.23934	0.391055	0.034496	0.2377	0.287243	0.186061	0.2964	0.068789	0.115139	0.316127	0.168137	NA	NA	protogenin-like [Nilaparvata lugens]	1
LOC111047810	28.871	35.186	30.9256	27.5177	23.158	21.8742	38.1952	41.3724	35.6967	21.9267	22.6038	16.9817	16.1851	14.7785	13.3129	20.3741	20.7911	20.9221	K04497	GO:0005634;GO:0006355	hypothetical protein B7P43_G13369 [Cryptotermes secundus]	1
LOC120355719	17.9949	18.8606	21.2772	17.8125	18.479	23.9993	21.5445	17.7557	27.7763	13.401	8.78136	17.294	11.8716	15.2569	11.9084	13.8937	12.8257	10.728	NA	NA	NA	1
LOC120355721	0	0.921965	0.854742	0.708262	0.267724	0.525423	0.350549	0.701998	0.92575	0	0	0	0	0	0	0.211032	0	0	NA	GO:0016787	disintegrin and metalloproteinase domain-containing protein 19 isoform X4 [Zootermopsis nevadensis]	1
LOC120355749	2.63561	2.93449	1.95265	2.06128	3.42249	2.94302	1.71015	2.34529	5.60282	0.937223	1.02304	0.545528	1.54316	0.848552	3.20494	0.199393	0.966416	0.48323	NA	NA	uncharacterized protein LOC111047785 isoform X1 [Nilaparvata lugens]	1
LOC111044193	1.70984	1.16369	1.53234	1.93969	1.71398	1.16836	1.45822	0.79414	3.78086	0.273819	0.314085	1.15415	0.932431	0.871098	0.63817	1.31188	1.01542	0.689478	NA	NA	protein disulfide isomerase-like 1-2 [Nilaparvata lugens]	1
LOC120355810	3.40441	1.90739	2.30363	1.87283	2.126	1.80123	2.22035	3.62982	3.99986	0.860331	0.544455	0.998314	0.272705	0.895793	0.606578	0.599023	0.22308	0.344366	NA	GO:0004721;GO:0006470	tyrosine-protein phosphatase non-receptor type 11-like [Nilaparvata lugens]	1
LOC111054669	22.5984	24.8066	23.7507	24.7462	20.6138	16.3774	33.8952	23.8184	42.2902	7.85367	5.54451	4.04325	1.17697	6.73601	4.44919	4.41923	0.636003	4.51309	NA	GO:0000413;GO:0003755;GO:0006457;GO:0016020	peptidyl-prolyl cis-trans isomerase 6-like [Nilaparvata lugens] &gt;gi|1096257106|gb|APA33860.1| seminal fluid protein [Nilaparvata lugens]	1
LOC120355861	0.357714	0.626984	0.372933	0.089973	0.633863	0.432183	0.458568	0.465358	0.37134	0.144977	0.357782	0.314711	0.137361	0.234744	0.13309	0.115822	0.127151	0.511192	NA	NA	hypothetical protein evm_014807 [Chilo suppressalis]	1
LOC120355877	0.061522	0	0.067642	0.02797	0.107224	0.065857	0.124492	0.08662	0.018343	0	0	0	0.050895	0.028518	0	0	0.048221	0	NA	NA	uncharacterized protein LOC111058222 [Nilaparvata lugens]	1
LOC120355901	2.61579	3.04968	3.02866	4.01845	2.3756	3.2799	3.26399	4.47856	2.68221	1.91548	2.70988	1.81586	2.26884	2.07334	3.11288	2.9428	1.63597	2.03797	NA	NA	NA	1
LOC120355900	3.58028	2.99775	3.21073	4.79455	2.65524	3.20039	3.52847	4.80405	3.0187	2.66977	3.37665	2.26394	2.94224	2.49791	2.95422	2.79083	2.59924	2.50255	NA	NA	NA	1
LOC111053258	5.47457	5.46598	6.65756	5.80751	6.03704	6.93861	6.23768	6.58434	7.83502	4.35078	3.8992	4.28684	4.68517	4.67721	4.68861	4.25291	4.36541	5.05653	K09191	NA	zinc finger protein 771-like isoform X3 [Nilaparvata lugens]	1
LOC120355960	0.74025	0.401691	1.31936	0.567281	0	0.93928	0.269062	0.703756	2.07113	0.926823	0	0.599441	0	0.392686	0	0	0	0	NA	GO:0016020	hypothetical protein LSTR_LSTR000906 [Laodelphax striatellus]	1
LOC120355981	7.54169	5.31795	8.08694	6.0626	7.63312	7.70907	7.50008	8.02601	8.01697	4.04537	6.00283	4.07062	3.75267	2.95364	4.04174	4.38471	5.46281	4.43514	NA	GO:0008033	zinc phosphodiesterase ELAC protein 2-like [Nilaparvata lugens]	1
LOC111058483	2.22039	3.50347	1.45588	1.3378	2.14335	1.85909	1.47977	2.98086	4.35926	0.401134	0	0	0	0	0.251999	0.777173	0	0	NA	NA	NA	1
LOC120355995	2.33371	1.85203	0	1.00572	1.22879	1.82057	2.03673	1.34708	2.98799	0.38533	0	0.435388	0.715009	0.549978	0.3594	0.415335	0.440986	0.75039	NA	NA	protein PFC0760c [Nilaparvata lugens]	1
LOC120356004	1.99363	1.04708	1.80343	3.5916	2.2725	0	1.80448	3.2888	1.10884	0	0	0	0	0.200789	0	0.536566	0	0	NA	GO:0097264	teneurin-m-like [Nilaparvata lugens]	1
LOC120356044	6.39996	6.43327	6.72841	5.21206	5.48602	6.39295	6.20179	5.0937	8.64308	2.21843	2.14078	2.72592	2.90004	2.59136	3.93467	3.37077	3.77328	2.71045	K01409	NA	probable tRNA N6-adenosine threonylcarbamoyltransferase [Nilaparvata lugens]	1
LOC111058821	6.15787	8.60228	6.5879	9.60663	8.54525	3.91596	9.05767	9.5246	9.92734	4.63532	7.24749	3.03355	8.20205	5.96646	6.05028	4.71419	6.52851	5.56919	K04368	GO:0004672;GO:0005524;GO:0006468	dual specificity mitogen-activated protein kinase kinase dSOR1 [Nilaparvata lugens]	1
LOC111061341	1.5544	1.76788	3.06629	2.87329	1.84005	0.908844	3.10048	3.06156	3.55628	0.768993	1.20505	0.364889	1.34116	1.02001	1.0051	0.799902	1.00388	1.23252	K12489	GO:0005096;GO:0043547	arf-GAP with coiled-coil, ANK repeat and PH domain-containing protein 3-like [Nilaparvata lugens]	1
LOC120356062	4.28942	4.20323	3.79397	4.04976	3.94352	4.3866	4.53605	3.55918	5.22845	3.90738	3.11272	4.04446	3.93739	4.0969	4.74931	3.71893	3.96675	4.06225	NA	NA	NA	1
LOC120356067	0	0.779307	0.390417	0.992925	0.435029	0.287738	0.757865	0.278426	0.35038	0	0	0	0	0	0.115008	0	0.199705	0.475345	NA	NA	phosphatidylinositide phosphatase SAC2 [Nilaparvata lugens]	1
LOC120356126	0	0	0	0	2.52856	0	0	2.20517	1.43642	0	0	0	0	0	0	0	0	0	K01047	NA	acidic phospholipase A2 PA4-like [Nilaparvata lugens]	1
LOC111056040	1.67351	0.454332	0.098075	0.51395	3.50447	0	0	0	3.85131	0	1.49084	0.181872	0.750886	1.20309	1.23102	0	0.329901	0.24718	NA	NA	LOW QUALITY PROTEIN: zinc finger protein 26-like [Nilaparvata lugens]	1
LOC120356199	61.778	59.8836	49.7025	48.0666	55.2253	56.0338	71.0701	59.1589	60.0577	35.6878	30.44	33.4456	32.0161	34.8771	39.634	28.3857	31.6646	29.2208	NA	NA	NA	1
LOC120356211	4.76765	4.63009	4.77338	5.04711	5.37719	7.25636	3.48063	6.00448	7.43013	1.71825	4.16986	1.85949	3.85816	2.8215	3.15891	2.78598	3.60286	3.61859	K13181	GO:0003676;GO:0004386;GO:0005524;GO:0008152	probable ATP-dependent RNA helicase DDX27 isoform X1 [Nilaparvata lugens]	1
LOC111062459	8.61778	7.93855	7.22144	6.46999	6.64244	7.04247	8.7613	9.17753	12.6654	4.08944	2.3707	3.20297	2.61116	3.83647	1.56455	4.99202	3.32714	3.53258	NA	NA	armadillo repeat-containing protein 2-like [Nilaparvata lugens]	1
LOC120356225	0	0.060527	0	0	0	0.065453	0	0.038307	0.071746	0	0	0	0.028287	0	0	0	0	0	NA	NA	uncharacterized protein LOC111055949 [Nilaparvata lugens]	1
LOC120356229	1.82707	1.63963	1.45883	1.66734	1.63385	2.70839	1.25622	3.2936	1.40402	2.84996	1.41345	1.72104	1.01282	1.43293	1.50645	0.763419	1.71788	1.3765	NA	NA	putative serine protease K12H4.7 [Nilaparvata lugens]	1
LOC120356243	3.09544	2.12093	3.77404	2.24938	2.89102	2.24926	2.5161	3.30794	4.04242	2.802	1.60023	1.01109	0.900272	1.79115	1.89961	1.55151	1.27881	1.38227	NA	NA	LOW QUALITY PROTEIN: S phase cyclin A-associated protein in the endoplasmic reticulum [Nilaparvata lugens]	1
LOC120356247	0.985832	1.44142	1.04112	0.762237	1.63806	0	0.439155	2.51445	0.968004	0	0	0	0	0	0	0	0.193891	0	NA	NA	zinc metalloproteinase-disintegrin-like VLAIP-A [Nilaparvata lugens]	1
LOC120356249	1.37599	1.65176	1.66047	2.19095	1.56748	1.9688	1.74396	2.31107	1.85968	0.250783	0.465317	0.718383	0.451811	0.566958	0.187392	0.482952	1.01794	0.368839	NA	NA	NA	1
LOC120356257	0.55564	0.365092	0.219544	0.430523	0.51819	0.628781	0.970425	0.630598	0.52067	0.194068	0.209511	0.241729	0.032247	0.068132	0.172755	0.29404	0.169427	0.335497	NA	NA	NA	1
LOC120356282	12.1318	10.8372	10.4077	10.8889	11.9037	11.0768	10.7689	12.4845	16.4037	6.41826	3.76097	3.25734	3.47935	4.12887	3.19426	6.54763	5.30193	4.1436	NA	NA	inverted formin-2-like [Nilaparvata lugens]	1
LOC120356288	19.436	24.5103	25.2925	14.4592	23.5834	21.1664	14.6104	23.1879	36.7968	11.8902	19.7446	12.5551	11.8317	14.6079	10.8914	7.6241	12.1616	16.8473	NA	NA	uncharacterized protein LOC111047755 [Nilaparvata lugens]	1
LOC120356302	6.8842	6.58647	6.27089	5.69234	7.4748	6.6018	5.76661	6.08234	8.55326	4.44653	6.16105	4.89532	6.20608	4.97337	5.98612	4.2	7.31483	6.20531	K03979	GO:0043167	uncharacterized protein LOC111043676 [Nilaparvata lugens]	1
LOC120348956	65.9015	53.061	51.7709	61.9589	66.4561	60.9577	67.6781	53.7637	66.9954	52.311	48.4081	49.2214	44.9929	49.1908	55.5255	48.6253	40.869	48.2332	K15262	NA	protein BCCIP homolog [Nilaparvata lugens]	1
LOC111054679	59.5825	47.6288	46.3502	69.1431	43.4827	43.9445	46.1093	55.9377	55.4587	31.8334	35.3707	32.5308	38.491	39.8232	40.1705	37.8357	43.9388	40.1829	K12160	GO:0005634	hypothetical protein LSTR_LSTR011007 [Laodelphax striatellus]	1
LOC111056068	1.10491	1.41872	1.55035	1.29234	0.708456	0.855772	1.43264	0.760765	1.92898	0	0	0.159944	0	0.125075	0.132996	0	0	0	K13141	NA	integrator complex subunit 4-like [Nilaparvata lugens]	1
LOC120356377	3.37206	4.55579	4.04629	5.28299	4.37349	2.01217	3.25884	1.87942	7.65573	0.523626	0.496714	0.362604	0	0.195554	0.690333	0	0	0	NA	NA	adenomatous polyposis coli homolog [Nilaparvata lugens]	1
LOC111059162	3.7239	3.30587	3.33375	2.81024	2.64771	2.50758	4.29361	4.21394	3.29408	0.59779	0.416733	0.250609	0.332815	0.383525	0.941093	0.276272	0.460766	0.502264	K18588	NA	coenzyme Q-binding protein COQ10 homolog B, mitochondrial-like isoform X1 [Nilaparvata lugens]	1
LOC120348703	0.401579	0.412539	1.17364	1.02007	0.661606	1.21404	1.16428	1.01378	1.11939	0.807724	0.51822	0.964586	0.588395	0.594878	0.613446	0.293178	1.37656	0.409163	NA	NA	uncharacterized protein LOC111050390 [Nilaparvata lugens]	1
LOC111048657	3.89413	6.33573	4.13733	2.59673	3.5911	4.06447	4.24519	12.0182	9.08762	2.73318	2.51496	1.00561	0.839264	1.79126	2.04754	1.08119	2.36283	1.57375	NA	NA	protein takeout-like [Nilaparvata lugens]	1
LOC120356593	3.01043	3.49832	2.71402	2.41198	2.18322	3.77104	3.04199	4.04959	2.57572	1.45752	0.999291	1.15272	0.84956	1.05472	1.90952	0.746166	1.18411	2.53916	NA	NA	NA	1
LOC120356594	19.6516	20.3817	16.0335	15.2151	16.8417	21.4621	14.74	16.8617	27.9258	13.9816	12.1329	13.7164	15.7588	15.4723	16.7738	14.5883	15.3144	16.1838	K09191	NA	zinc finger protein 62-like [Nilaparvata lugens]	1
LOC120356606	0.538203	0.831137	0	1.63096	1.10272	0.509869	0.769668	0.72115	1.09621	0.345472	0.373278	0	0.442105	0	0.161238	0.324067	0	0.451838	NA	GO:0000166;GO:0003678	ruvB-like helicase 1 [Nilaparvata lugens]	1
LOC120356634	17.7956	21.1185	20.6696	18.987	14.315	17.8907	15.6749	31.9649	13.1875	9.63046	23.8903	5.03014	16.7257	11.3802	8.89836	16.2875	7.47135	18.3949	NA	GO:0004842;GO:0016567;GO:0016874;GO:0046872	LOW QUALITY PROTEIN: E3 ubiquitin-protein ligase HECTD1-like [Nilaparvata lugens]	1
LOC120356658	3.25862	3.09981	2.66988	2.69798	3.38403	4.2001	2.91065	2.41905	6.54953	1.94233	2.39156	3.5716	3.19878	3.16726	3.8543	2.82655	3.12219	1.91159	NA	NA	NA	1
LOC120356719	57.9558	46.1675	53.221	84.2687	59.4516	77.7198	105.582	27.784	84.9151	41.5126	33.4469	52.899	43.4169	56.651	48.5842	57.5216	39.6335	52.2803	NA	NA	NA	1
LOC120356730	6.32829	4.77888	4.44097	3.045	5.15942	4.01141	4.74885	4.70839	6.8155	2.89637	2.2439	2.04485	2.72109	2.64454	2.81348	3.22199	3.36964	2.25287	K09191	NA	gastrula zinc finger protein XlCGF17.1-like isoform X2 [Nilaparvata lugens]	1
LOC120349028	6.14944	6.02316	4.14273	5.11158	5.12079	6.78247	6.66538	6.37347	4.61074	4.51162	3.87674	4.7504	2.70203	3.32716	5.57485	4.75308	4.78524	4.43612	NA	GO:0003676;GO:0004004;GO:0005524;GO:0005654;GO:0005737;GO:0010501	ATP-dependent RNA helicase Ddx1 [Bombus impatiens]	1
LOC120349032	0.304207	0	0.281778	0.511553	0.366997	0	0.461109	0	0.780359	0	0	0	0.183731	0	0	0	0	0	NA	NA	dynein heavy chain 1, axonemal-like [Athalia rosae]	1
LOC111045701	3.53462	4.01532	4.04517	4.21123	3.61617	3.88233	2.87476	4.10678	6.07084	3.63705	3.6845	3.90151	3.03005	3.61639	3.58814	2.85263	3.33436	3.65867	NA	NA	cadherin-23 isoform X1 [Acyrthosiphon pisum]	1
LOC111060197	10.6283	16.6318	12.6873	10.554	10.821	18.1706	8.74853	14.2601	24.8634	13.1008	13.1292	12.8617	9.87947	13.9143	9.92842	8.21863	11.0466	13.5658	NA	NA	PREDICTED: E3 ubiquitin-protein ligase TRIM36-like [Saccoglossus kowalevskii]	1
LOC120349118	27.476	16.837	24.1693	44.3629	24.3314	27.6956	46.3079	16.2705	33.4675	10.3228	12.5072	20.258	21.9725	22.9399	13.5656	27.1531	18.2007	16.4851	NA	NA	hypothetical protein DAPPUDRAFT_220992 [Daphnia pulex]	1
LOC120349127	0	0	1.75875	1.53606	0.215364	0	1.40795	0.567993	0	0	0.432062	0	0	0.241529	0	0	0	0	NA	GO:0000166;GO:0003676;GO:0008026;GO:0009987	ATP-dependent DNA helicase DDX11 isoform X1 [Apteryx rowi]	1
LOC120349155	5.43193	4.90918	6.4321	5.79685	6.1696	6.36836	7.31625	4.59943	9.16825	5.47187	4.04761	5.17287	5.22288	6.45694	4.29581	4.63974	5.59851	6.16192	NA	NA	NA	1
LOC120349189	0.957939	1.03688	0.642397	0.581596	0.940018	0.683102	2.58723	1.28182	1.30442	0	0	0	0	0	0	0	0	0	NA	NA	NA	1
LOC120349191	83.2947	77.7996	79.7737	91.8314	74.9619	65.8059	93.3881	75.8759	91.1282	71.9374	76.4179	59.5984	68.4678	68.9318	76.5034	65.175	73.6104	70.6213	NA	GO:0000166;GO:0004004;GO:0006413;GO:0007059;GO:0010468;GO:0010501;GO:0036464	hypothetical protein DAPPUDRAFT_328137 [Daphnia pulex]	1
LOC120348796	9.68226	7.39181	10.2516	8.87581	7.89784	9.82658	9.89416	11.1227	12.3078	7.23295	6.42247	5.74364	6.3616	8.66605	7.01406	7.029	5.9754	5.32229	K00699	GO:0016757	PREDICTED: 2-hydroxyacylsphingosine 1-beta-galactosyltransferase-like [Dendroctonus ponderosae] &gt;gi|332374238|gb|AEE62260.1| unknown [Dendroctonus ponderosae] &gt;gi|478250072|gb|ENN70578.1| hypothetical protein YQE_12753, partial [Dendroctonus ponderosae] &gt;gi|546672656|gb|ERL84452.1| hypothetical protein D910_01884 [Dendroctonus ponderosae]	1
LOC120349197	5.56825	6.22751	3.53237	4.99048	6.23874	7.10664	5.32883	11.5236	5.48168	2.38561	1.307	2.47265	4.42834	3.95673	2.22853	2.71378	4.84891	2.60109	K09660	GO:0005515;GO:0005739;GO:0005783;GO:0009312;GO:0009987;GO:0016020;GO:0070062	mannose-P-dolichol utilization defect 1 protein [Danaus plexippus plexippus]	1
LOC111060584	1.61663	1.73831	1.66885	1.91619	1.87139	1.74029	1.93757	2.66139	1.70137	1.03572	1.11325	1.09624	0.473613	0.529206	1.22243	0.562198	0.895305	1.18769	NA	NA	hypothetical protein KGM_208047 [Danaus plexippus plexippus]	1
LOC120349207	3.9681	8.87024	3.26135	3.77301	3.15391	4.33987	3.0879	8.27236	6.65098	1.52124	1.15472	0.362289	0.821326	0.377743	0.532291	0.614679	1.00333	1.64789	K00710	GO:0002378;GO:0004653;GO:0005515;GO:0016266;GO:0018242;GO:0018243;GO:0030145;GO:0030173;GO:0030246;GO:0032580;GO:0043687;GO:0048471;GO:0070062	polypeptide N-acetylgalactosaminyltransferase 2 [Bombus impatiens]	1
LOC120349239	13.2898	12.7666	15.5468	14.1827	9.99941	10.1034	10.5721	16.1367	16.6519	7.17297	8.19969	5.41828	6.59125	8.07557	6.1742	6.66806	7.89254	6.44678	NA	GO:0005634;GO:0005886;GO:0005925;GO:0007519;GO:0009987;GO:0015629;GO:0043034;GO:0043234;GO:0044430;GO:0051015	supervillin isoform X2 [Bombus impatiens]	1
LOC120349279	2.4287	3.6639	1.36432	2.85684	3.11126	3.97844	2.63558	3.32947	7.79092	0.361935	0.973777	0.594862	0.670534	0.739293	0.838551	0.877799	0.39841	0.314914	NA	GO:0002376;GO:0004843;GO:0005634;GO:0019784;GO:0031625;GO:0043130;GO:0070062;GO:0071108;GO:1901315;GO:2000780	ubiquitin thioesterase otubain-like [Solenopsis invicta] &gt;gi|1465608908|ref|XP_025988209.1| ubiquitin thioesterase otubain-like [Solenopsis invicta]	1
LOC120349289	5.92382	5.09152	4.81304	6.40014	7.6601	8.26451	5.47633	6.7488	7.54075	1.94289	2.55324	3.50516	3.32423	3.49152	3.43318	4.32109	2.98702	3.56845	NA	NA	NA	1
LOC111057025	9.82109	5.1109	6.63364	5.53374	8.30491	9.83309	8.3398	5.63811	14.5036	4.44323	3.13923	4.59443	4.49373	4.98937	5.16696	5.20181	3.7111	4.09013	K13153	NA	U11/U12 small nuclear ribonucleoprotein 25 kDa protein [Apis mellifera]	1
LOC120349316	0.309956	0	0	0.111656	0	0.1815	0	0.412508	0	0	0	0.229624	0	0	0	0	0	0.207631	NA	NA	uncharacterized protein LOC111064251 [Nilaparvata lugens]	1
LOC120349340	3.92934	2.7993	3.60773	2.9662	2.85816	2.75746	3.66332	4.49779	5.16794	2.08899	3.57193	2.3281	1.62185	2.79347	1.59733	2.24739	3.06757	1.88607	NA	GO:0016020	down syndrome cell adhesion molecule 4, isoform D [Drosophila melanogaster] &gt;gi|221330978|ref|NP_001036596.2| down syndrome cell adhesion molecule 4, isoform E [Drosophila melanogaster] &gt;gi|1013920684|ref|XP_016030951.1| uncharacterized protein Dsimw501_GD14072, isoform D [Drosophila simulans] &gt;gi|220902513|gb|ACL83263.1| down syndrome cell adhesion molecule 4, isoform D [Drosophila mela…	1
LOC120349341	0.625743	0	1.36536	0.522738	0	1.38744	0	2.45599	0	0	0	0	0.415978	0	0	1.04307	0	0	NA	GO:0005622;GO:0016301;GO:0016773;GO:0046854;GO:0048015	NA	1
LOC120349353	5.76529	5.43023	3.90822	4.32735	3.79826	5.14636	4.67822	4.64618	6.51085	3.47055	3.8158	3.24633	3.95403	4.24289	4.25846	3.47057	2.76912	4.46746	NA	GO:0006364;GO:0030529	NA	1
LOC111059378	0	0.723501	0	0	0	0.529612	0	0	0.704128	0	0.359522	0	0	0	0	0	0	0	NA	NA	NA	1
LOC120349370	0	2.04678	2.00636	1.33499	1.4926	0.57546	2.12069	1.75558	1.25016	0.781577	0.310682	0.490594	1.45168	0.847765	1.39688	1.35929	0.906676	0	NA	GO:0000287;GO:0000400;GO:0000403;GO:0000404;GO:0000406;GO:0000710;GO:0000784;GO:0003697;GO:0005524;GO:0005654;GO:0006301;GO:0006302;GO:0006311;GO:0008022;GO:0008094;GO:0008584;GO:0010165;GO:0010224;GO:0016020;GO:0016446;GO:0019901;GO:0030183;GO:0031573;GO:0032137;GO:0032142;GO:0032143;GO:0032181;GO:0032301;GO:0032302;GO:0032357;GO:0032405;GO:0042771;GO:0042803;GO:0043524;GO:0043531;GO:0043570;GO:…	DNA mismatch repair protein Msh2 isoform X1 [Bombus impatiens] &gt;gi|1366132599|ref|XP_024226892.1| DNA mismatch repair protein Msh2 isoform X1 [Bombus impatiens]	1
LOC120349377	8.18342	6.37525	6.62153	8.6703	6.61418	4.27704	7.64748	8.25651	12.8159	5.08972	3.98396	3.54189	2.88854	3.45846	3.80197	5.10441	5.64791	4.01622	NA	NA	uncharacterized protein LOC105192922 isoform X1 [Solenopsis invicta] &gt;gi|1465630613|ref|XP_025995143.1| uncharacterized protein LOC105192922 isoform X1 [Solenopsis invicta] &gt;gi|1465630615|ref|XP_025995144.1| uncharacterized protein LOC105192922 isoform X1 [Solenopsis invicta]	1
LOC120349403	1.74822	1.35735	0.787131	1.26674	0.777921	1.14853	2.1301	1.95376	1.36006	0.761441	0.897568	0.443348	0.528064	0.968512	0.527905	0.652951	0.779026	0.809563	NA	GO:0005488;GO:0008168;GO:0032259;GO:0043229	PREDICTED: histone-lysine N-methyltransferase EHMT2 isoform X1 [Nasonia vitripennis] &gt;gi|645003154|ref|XP_008212424.1| PREDICTED: histone-lysine N-methyltransferase EHMT2 isoform X1 [Nasonia vitripennis] &gt;gi|645003159|ref|XP_008212426.1| PREDICTED: histone-lysine N-methyltransferase EHMT2 isoform X1 [Nasonia vitripennis] &gt;gi|645003161|ref|XP_008212427.1| PREDICTED: histone-lysine N-methy…	1
LOC120349409	0	0.713982	0	0.444588	1.46622	0	0.173507	0.52206	0.813386	0	0	0	0	0	0	0	0	0	NA	NA	nephrin isoform X2 [Apis mellifera]	1
LOC120352632	0	0	0	0.060388	0	0	0	0.057359	0	0	0	0	0	0	0	0	0	0	NA	NA	reverse transcriptase family protein [Pseudoalteromonas elyakovii] &gt;gi|1713558829|gb|TVU67563.1| reverse transcriptase family protein [Pseudoalteromonas elyakovii]	1
LOC111050505	0	0.202683	0	0.012596	0	0.113554	0	0.124243	0.334926	0	0	0	0	0	0	0	0	0	NA	NA	uncharacterized protein LOC105203684 [Solenopsis invicta]	1
LOC111049319	0	0	0.451924	0	0.158525	0.335562	0	0.433869	0.703621	0	0	0	0	0	0	0	0	0	NA	NA	uncharacterized protein LOC100569037 [Acyrthosiphon pisum]	1
LOC120352383	0	0.302251	0	0.113155	0.547075	0.190732	0.275023	0.280597	0.270782	0.14296	0	0.352253	0.056966	0	0	0	0	0.136207	NA	NA	NA	1
LOC120352457	0	0	0	0	0	0.143475	0.08381	0	0.081551	0	0	0	0	0	0	0	0	0	NA	NA	hypothetical protein AVEN_138182_1 [Araneus ventricosus]	1
LOC120352739	0	0	0.137296	0.091625	0.191982	0.058121	0	0.133334	0.241776	0.102585	0	0	0.11338	0.08947	0	0	0.05484	0	NA	NA	uncharacterized protein LOC103521175 [Diaphorina citri]	1
LOC120353552	0	0	0.262001	0	0.258367	0	0.381767	0.214055	0	0	0	0	0	0	0	0	0	0	NA	NA	cuticle protein 19-like [Nilaparvata lugens]	1
Trnaf-gaa-10	0	0.246929	0.487187	0	0	2.21127	0.958676	0.74807	0	0	0	0	0	0	0	0	0	0.719175	NA	NA	NA	1
LOC111052670	0	0.115509	0	0.205864	0.097124	0.11047	0.215774	0	0.125424	0	0	0	0	0	0	0	0	0	NA	NA	NA	1
LOC111050830	0	0.058044	0	0	0	0.109801	0	0.050443	0.055515	0.090999	0	0	0	0	0	0	0	0.043639	NA	NA	mucin-2-like [Nilaparvata lugens]	1
LOC111046089	0	0	0	0	0.071294	0	0.080879	0	0	0	0	0	0	0	0	0	0	0	NA	NA	NA	1
LOC120355052	0	0	0.1388	0.102129	0.103995	0	0	0.18165	0.264858	0	0	0	0	0	0	0	0	0	NA	GO:0004563;GO:0005975	uncharacterized protein LOC111058074 [Nilaparvata lugens]	1
LOC120354798	0	2.3176	0.695981	1.25466	1.53484	1.6835	2.05474	1.25155	1.03997	0	0	1.40843	0.853565	1.79855	0	0.804677	0	1.85444	NA	NA	NA	1
LOC120354943	0	0	0	0	0	0.143569	0	0	0.177178	0	0	0	0.083139	0	0	0	0	0	NA	NA	uncharacterized protein LOC111051076 isoform X2 [Nilaparvata lugens]	1
LOC120354909	0	0.078101	0	0.073899	0	0	0.040587	0	0.064576	0	0	0	0	0.024433	0	0.038042	0	0	NA	NA	hypothetical protein LSTR_LSTR015557 [Laodelphax striatellus]	1
LOC120354574	0	0	0	0.084116	0.128479	0.067806	0	0.139561	0.198329	0	0	0	0.033143	0.038742	0	0.01396	0.041597	0	NA	NA	uncharacterized protein LOC111057481 [Nilaparvata lugens]	1
LOC111058058	0	0	0.18471	0	0.139322	0	0	0	0.270346	0	0	0	0	0	0	0	0	0	NA	NA	uncharacterized protein LOC100573610 [Acyrthosiphon pisum] &gt;gi|641675813|ref|XP_008187176.1| uncharacterized protein LOC100570164 [Acyrthosiphon pisum]	1
LOC120355499	0	0.374896	0	0.122127	0.180714	0.053867	0.224249	0.156908	0	0.100283	0.099365	0.162898	0.11859	0	0	0.05132	0.153926	0.075933	NA	NA	uncharacterized protein LOC112592763 [Melanaphis sacchari]	1
LOC120355597	0	0	0	0.088497	0	0	0	0.091362	0	0	0	0	0	0	0	0	0	0	NA	NA	NA	1
LOC120355661	0	0	0	0	0.067162	0	0	0.057586	0	0	0	0	0	0	0	0	0	0	NA	NA	actin cytoskeleton-regulatory complex protein PAN1-like [Nilaparvata lugens]	1
LOC120355836	0	0	0	0.061425	0	0	0.076349	0	0	0	0	0	0	0	0	0	0	0	NA	NA	uncharacterized protein LOC111044791 [Nilaparvata lugens]	1
LOC120356060	0	0	0.317826	0.346337	0.48615	0	0.231823	0.369154	0.275363	0.234428	0	0	0	0	0.259612	0	0	0.176141	NA	NA	regucalcin-like isoform X1 [Nilaparvata lugens]	1
LOC120349121	0	0.217241	0	0.211957	0.181038	0.377326	0.162564	0.417047	0	0.116896	0	0	0	0	0	0	0	0	NA	NA	THAP domain-containing protein 1 isoform X1 [Rhincodon typus]	1
LOC111044970	0.052488	0.121791	0	0.038188	0.020729	0.098136	0.031583	0.075776	0.090424	0.022689	0.129213	0.095393	0.155424	0.160983	0.146114	0.167871	0.057269	0.041287	K09280	NA	runt-related transcription factor 3 isoform X3 [Photinus pyralis] &gt;gi|1755122768|gb|KAB0793209.1| hypothetical protein PPYR_12829 [Photinus pyralis]	2
LOC120351291	0.428829	0.078398	0.599827	0.251251	0.324302	0.104718	0.634043	0.232772	0	0.137298	0.520459	0.473592	0.565577	0.718759	0.636247	0.332153	0.703513	0.284007	NA	NA	NA	2
LOC120351304	3.20916	1.84901	5.06564	5.59845	3.53548	3.33504	5.03668	4.76204	3.33695	6.18895	3.29484	2.94392	5.36019	6.1655	5.60373	3.94119	3.42035	2.68056	NA	NA	NA	2
LOC120351332	0.084534	0	0	0.031345	0	0	0	0	0	0	0	0	0	0	0.1436	0	0	0	NA	NA	unnamed protein product [Callosobruchus maculatus]	2
LOC111050203	13.7283	15.7172	16.2421	14.2321	14.4067	16.0412	12.3606	14.6227	11.2132	16.396	19.033	15.502	19.5142	20.0842	18.429	12.9382	16.803	13.113	NA	NA	PREDICTED: facilitated trehalose transporter Tret1-like isoform X1 [Nasonia vitripennis]	2
LOC111056229	65.593	62.9934	52.9268	66.62	53.8769	58.8312	57.9957	49.5156	61.2181	51.4662	65.083	51.518	65.3863	64.2988	72.8365	58.7714	55.0531	56.8798	K14398	NA	hypothetical protein FOCC_FOCC014797 [Frankliniella occidentalis]	2
LOC111056578	7.76613	10.7391	10.1513	8.26621	7.9765	9.53816	10.6474	8.969	9.13385	10.2716	9.81641	8.13409	11.4626	8.9855	11.6262	10.4331	7.83568	11.0176	K07583	NA	putative tRNA pseudouridine synthase Pus10 isoform X1 [Apis mellifera]	2
LOC120351695	0.033483	0	0.131696	0.033111	0.033715	0	0	0.026973	0	0	0.065962	0	0	0.177176	0	0.061263	0	0	NA	NA	hypothetical protein AVEN_39387_1 [Araneus ventricosus]	2
LOC111056958	0.412616	0.854121	1.40844	0.569405	0.319694	1.08719	0.209165	0.734134	0.836429	0.520646	0.89067	0.668928	1.72645	0.573128	0.784175	0.219983	0.77176	0.659938	NA	NA	pickpocket protein 28-like [Photinus pyralis] &gt;gi|1755122558|gb|KAB0792999.1| hypothetical protein PPYR_12619 [Photinus pyralis]	2
LOC111056957	247.019	252.435	257.856	255.155	246.553	240.917	252.293	212.926	271.967	253.453	242.05	268.453	260.833	265.6	261.277	232.79	230.361	231.583	K05770	GO:0007268;GO:0016020	unknown [Dendroctonus ponderosae]	2
LOC111053487	12.6875	12.6738	11.558	12.7518	10.3381	10.1366	11.1164	11.085	12.1011	11.3372	14.1755	10.3339	12.7196	12.6915	12.7582	11.3563	11.8304	12.0937	K08874	GO:0006281;GO:0016301;GO:0016310	PREDICTED: transformation/transcription domain-associated protein [Nasonia vitripennis] &gt;gi|1032751748|ref|XP_016837477.1| PREDICTED: transformation/transcription domain-associated protein [Nasonia vitripennis]	2
LOC111044426	18.3982	20.6266	18.1015	13.931	15.46	15.0127	13.5789	14.1419	14.9916	15.2687	17.6049	13.8817	22.5867	20.5269	21.9789	14.5896	15.4586	19.7115	NA	GO:0000122;GO:0000790;GO:0000791;GO:0000792;GO:0000987;GO:0004842;GO:0005657;GO:0008270;GO:0008283;GO:0008327;GO:0010216;GO:0016574;GO:0032270;GO:0035064;GO:0040029;GO:0042787;GO:0044729;GO:0051865	E3 ubiquitin-protein ligase UHRF1-like isoform X1 [Agrilus planipennis] &gt;gi|1435329167|ref|XP_025830558.1| E3 ubiquitin-protein ligase UHRF1-like isoform X2 [Agrilus planipennis]	2
LOC120352092	1.42267	1.59286	1.01685	1.28788	1.43175	1.08426	0.799402	0.820292	0.857215	1.92191	1.20358	1.72595	2.54638	2.26751	2.79712	2.03472	1.72786	1.64547	NA	NA	hypothetical protein C0J52_05469 [Blattella germanica]	2
LOC111062728	8.48204	8.62849	9.46974	6.86227	8.24279	9.09936	8.54597	8.12189	9.30864	8.82065	7.33327	9.36331	9.5584	10.4305	9.99659	8.68978	8.97793	8.69343	K10994	GO:0005515;GO:0006974;GO:0044424;GO:0044763	cell cycle checkpoint control protein RAD9A isoform X2 [Bombus impatiens]	2
LOC111057749	12.5126	14.4212	14.1699	12.1624	15.5638	15.5816	15.0751	13.0493	17.9795	14.7315	12.5884	14.5842	16.44	16.2407	15.6056	14.0793	15.3643	14.6191	K25794	NA	histone H4 transcription factor [Cynoglossus semilaevis]	2
LOC111059308	0.72942	0.794363	1.07171	0.905937	0.481862	0.68912	1.09908	1.12863	0.927384	0.41324	0.732033	0.583742	1.32151	1.53136	1.43917	1.18763	0.759928	0.444426	K09191	NA	ribosome biogenesis protein [Nilaparvata lugens]	2
LOC111060363	10.5079	11.043	10.7376	7.024	8.68057	11.4559	9.71914	7.52403	10.8164	9.36527	7.96107	13.2235	13.737	16.0542	12.3506	10.647	9.27747	9.9419	NA	GO:0000122;GO:0001102;GO:0001558;GO:0005654;GO:0005680;GO:0005819;GO:0006302;GO:0007015;GO:0007094;GO:0008432;GO:0010719;GO:0010944;GO:0016035;GO:0033138;GO:0042276;GO:0042772;GO:0043433;GO:0045893;GO:0060564;GO:0090090;GO:2000048;GO:2000678	mitotic spindle assembly checkpoint protein MAD2B [Cricetulus griseus] &gt;gi|344253569|gb|EGW09673.1| Mitotic spindle assembly checkpoint protein MAD2B [Cricetulus griseus]	2
LOC111043585	2.28625	1.76523	2.35752	1.3265	1.55695	1.55317	1.98126	1.45316	1.96281	3.09253	1.66005	1.81584	2.50349	3.24479	2.28046	2.46586	1.65621	1.81957	K09191	NA	NA	2
LOC111047018	1.8946	2.13192	1.66315	0.912993	2.06635	2.61627	1.6601	1.57675	2.44423	2.3965	1.48291	2.21303	1.7961	3.60331	2.99096	3.22063	1.72024	1.68196	K16315	GO:0000166;GO:0004674;GO:0006468;GO:0015630;GO:0016568;GO:0022402;GO:0044430;GO:0050794;GO:0071459;GO:1902589	serine/threonine-protein kinase haspin [Manacus vitellinus]	2
LOC111047029	1.74622	0.401538	0.399785	0.713376	0.556328	0.691215	0.246604	0.577263	1.30364	0.846675	1.20528	0.774612	1.29584	0.912608	1.17046	1.09568	0.593681	0.758897	NA	NA	NA	2
LOC111046106	12.3397	10.2566	13.8003	11.0495	13.0784	15.0972	10.5182	10.7298	15.3544	11.3409	10.3834	12.0905	15.1622	16.0774	13.6335	13.9901	11.4776	12.2418	NA	NA	UPF0415 protein C7orf25 homolog [Apis mellifera]	2
LOC111047506	152.765	151.099	114.879	132.822	154.641	129.785	135.62	119.726	112.471	123.068	131.923	108.094	176.279	168.532	176.985	133.317	144.737	144.297	NA	NA	NA	2
LOC111047492	45.4943	44.08	40.4794	40.1912	39.9511	48.2372	38.6304	32.1744	43.0272	42.3425	37.3371	47.9278	52.1905	52.4512	51.2849	42.3433	46.9091	47.7566	K12833	GO:0000166;GO:0000398;GO:0001825;GO:0005654;GO:0005684;GO:0005686;GO:0005689;GO:0044822;GO:0071011;GO:0071013	splicing factor 3B subunit 6 [Athalia rosae]	2
LOC120350412	4.83193	10.7571	11.8879	8.75728	10.9892	12.572	5.17256	8.54687	16.098	9.78926	8.73689	13.8302	13.5096	19.8885	9.65002	11.2251	13.7182	9.67836	NA	NA	NA	2
LOC111056367	0.315946	0.545924	0.111837	0.54142	0.371138	0.33496	0.745929	0.353406	0.572647	0.431553	0.432127	0.339911	0.519587	0.595128	0.695335	0.353422	0.558644	0.646313	K09309	GO:0004000;GO:0005634;GO:0006355;GO:0007275;GO:0043565	RT11964p1 [Drosophila melanogaster]	2
LOC111058595	9.23916	8.31277	6.16899	6.83456	5.65239	8.14222	8.34861	5.35506	9.01297	7.80276	6.08027	10.3023	8.4743	10.4225	9.97941	7.79611	8.07109	8.26549	NA	NA	NA	2
LOC111058589	16.9201	18.5074	18.637	19.4192	18.4314	20.901	19.5413	18.8714	19.6333	19.9735	16.9849	19.6026	22.1978	21.8809	22.8006	19.6538	20.7776	19.8754	K12858	GO:0004386;GO:0005524;GO:0005654;GO:0005682;GO:0005730;GO:0005739;GO:0005886;GO:0008152;GO:0044822;GO:0070062;GO:0071013	probable ATP-dependent RNA helicase DDX23 isoform X1 [Solenopsis invicta]	2
LOC111058333	0.133894	0	0.085772	0.127275	0.032132	0.055903	0.345086	0.050899	0	0	0	0	0	0.184881	0.247249	0.049473	0.065039	0	NA	NA	reverse transcriptase [Ancylostoma caninum]	2
LOC111048618	10.9421	9.8404	11.6142	7.52432	9.15593	11.0222	7.66526	7.93714	13.379	8.58355	6.82508	9.05152	11.2814	12.9687	13.3087	9.23574	9.84357	9.84123	NA	NA	PREDICTED: meiotic nuclear division protein 1 homolog isoform X3 [Anolis carolinensis]	2
LOC111057381	7.30528	6.56104	7.12255	5.90033	7.16712	7.5239	5.4226	7.44698	7.42069	6.32819	6.19013	5.29418	9.28889	6.70063	7.04141	6.57839	6.06414	6.33456	K20403	GO:0044424	PREDICTED: TELO2-interacting protein 1 homolog [Nasonia vitripennis] &gt;gi|1032753587|ref|XP_016837958.1| PREDICTED: TELO2-interacting protein 1 homolog [Nasonia vitripennis]	2
LOC111053295	3.67739	3.07316	3.2774	3.02887	4.06415	3.40495	2.74659	4.52576	4.07629	3.36821	2.88114	2.78828	4.50446	5.51311	3.72733	3.77017	3.35083	4.78341	K09191	NA	NA	2
LOC111044520	6.84568	7.74426	5.87668	6.78725	4.99655	6.71134	7.11857	5.32704	9.2295	7.93428	8.04964	9.01577	10.8251	10.9451	10.1346	6.97541	7.41587	7.0325	K16804	NA	uncharacterized protein LOC100160802 isoform X1 [Acyrthosiphon pisum] &gt;gi|641656376|ref|XP_008179936.1| uncharacterized protein LOC100160802 isoform X1 [Acyrthosiphon pisum] &gt;gi|641656379|ref|XP_008179937.1| uncharacterized protein LOC100160802 isoform X1 [Acyrthosiphon pisum]	2
LOC120351012	2.04211	0.108546	0	0.091786	0.18236	0.197459	0.384401	0	1.346	0.168227	0	0.376321	0.126362	4.59871	0.125975	0.26952	0.238835	0	K16804	NA	hypothetical protein D910_07030 [Dendroctonus ponderosae]	2
LOC111051842	51.4982	47.0993	45.8683	51.596	49.4372	50.7764	52.8634	52.7769	47.1102	47.3138	48.8434	46.131	58.0173	52.2437	54.5205	46.4707	51.3245	47.1705	K11338	GO:0003684;GO:0005524;GO:0006281;GO:0032508;GO:0043141	PREDICTED: ruvB-like 2-like [Saccoglossus kowalevskii]	2
LOC111051608	7.62818	9.8188	8.64468	10.3894	11.044	9.95747	10.4261	9.05553	9.57517	9.7381	12.6137	10.4041	13.4706	14.2942	11.1891	11.1932	8.94287	10.7707	NA	GO:0006810	facilitated trehalose transporter Tret1-2 homolog [Apis mellifera] &gt;gi|1477731967|ref|XP_026300776.1| facilitated trehalose transporter Tret1-2 homolog [Apis mellifera] &gt;gi|1477731970|ref|XP_026300777.1| facilitated trehalose transporter Tret1-2 homolog [Apis mellifera] &gt;gi|1477731972|ref|XP_026300778.1| facilitated trehalose transporter Tret1-2 homolog [Apis mellifera]	2
LOC111047819	3.8008	2.95659	2.85047	4.09488	2.25094	4.91947	2.26083	2.60592	4.03341	4.3022	4.86504	3.53936	5.04069	6.62043	4.59358	2.85811	4.07399	3.05932	K00227	NA	PREDICTED: delta(7)-sterol 5(6)-desaturase erg32-like [Dendroctonus ponderosae] &gt;gi|332373310|gb|AEE61796.1| unknown [Dendroctonus ponderosae]	2
LOC120349770	13.3937	13.4397	12.4193	12.6096	10.853	11.9373	10.0146	4.88628	9.2981	11.7198	11.4967	18.9363	21.699	19.2511	13.3545	10.545	12.9073	12.5015	NA	NA	NA	2
LOC111056792	0.030443	0	0.185894	0.014937	0.045586	0	0	0.096785	0.04562	0.073359	0.115146	0.151469	0.132555	0.080694	0.280481	0.09733	0.058269	0.002623	NA	NA	hypothetical protein GE061_18484 [Apolygus lucorum]	2
LOC111051940	3.15389	2.83907	2.10435	1.84023	2.03927	2.27833	1.34698	1.91044	2.41893	2.65664	2.59111	2.1485	3.60069	3.65117	4.01562	2.96719	2.87272	2.4473	NA	NA	F-box only protein 43-like [Bombus impatiens]	2
LOC120352645	0.506331	1.12365	0.948835	0.958921	1.32906	1.2063	1.1131	0.697223	0.972987	1.13616	1.75647	0.98863	1.42043	1.30569	1.52927	0.875557	1.00162	1.05484	K23222	NA	putative nuclease HARBI1 [Acyrthosiphon pisum]	2
LOC111056417	78.7443	85.8173	71.4109	66.244	72.5308	84.0285	71.0156	56.4617	77.619	76.1612	64.4613	76.8564	87.3338	87.2853	98.8806	74.3213	76.9893	75.4891	K23643	NA	protein LSM12 homolog isoform X1 [Apis mellifera] &gt;gi|380021031|ref|XP_003694378.1| PREDICTED: protein LSM12 homolog isoform X1 [Apis florea] &gt;gi|572265663|ref|XP_006610964.1| protein LSM12 homolog isoform X1 [Apis dorsata]	2
LOC120351238	0	0	0	0	0	0	0	0	0	0	0	0	0	0	0.035661	0	0	0	NA	NA	uncharacterized protein K02A2.6-like [Agrilus planipennis]	2
LOC120352747	0.25703	0.501197	0.953355	0.525167	0.495215	1.20699	0.641204	0.46898	0.60412	0.743362	0.247497	0.487403	0.896121	1.23081	1.09531	0.192234	0.596894	0.250643	K23222	NA	putative nuclease HARBI1 [Formica exsecta] &gt;gi|1697952526|ref|XP_029673489.1| putative nuclease HARBI1 [Formica exsecta]	2
LOC120351337	0.333138	0.368135	0.272376	0.397731	0.344687	0	0	0.161583	0.78625	0.319453	0.616736	0.256709	0.623746	0.356766	0.503781	0	0.676279	0	NA	NA	uncharacterized protein LOC115035135 isoform X1 [Acyrthosiphon pisum]	2
LOC111047479	164.125	173.982	153.851	168.632	161.825	147.958	170.359	159.343	153.29	150.502	178.11	150.893	175.465	164.175	183.694	149.719	158.647	158.98	K10752	GO:0004402;GO:0005634;GO:0016573	PREDICTED: probable histone-binding protein Caf1 isoform X2 [Nasonia vitripennis] &gt;gi|1227095818|gb|OXU20769.1| hypothetical protein TSAR_002067 [Trichomalopsis sarcophagae]	2
LOC111058960	37.8776	38.74	34.8013	31.6536	36.2135	31.2072	28.457	28.7713	29.1578	30.0685	43.4207	28.8198	48.0147	41.7465	49.5095	32.2983	34.6698	41.4828	K02541	GO:0003677;GO:0003678;GO:0005524;GO:0005634;GO:0006270;GO:0032508;GO:0042555	hypothetical protein LSTR_LSTR000022 [Laodelphax striatellus]	2
LOC111051852	35.8125	38.3202	34.4741	32.3777	31.1042	35.0435	34.4906	28.5234	33.2001	35.1485	32.5247	36.2097	41.0628	41.2833	37.3555	36.2483	32.7189	37.5528	K20397	GO:0006996;GO:0009893;GO:0031323;GO:0031902;GO:0044260;GO:0044710;GO:0045121;GO:0051640;GO:0060255;GO:0080090;GO:1902533	ragulator complex protein LAMTOR1 [Apis mellifera]	2
LOC111046034	1.48174	1.92319	1.3323	0.870492	1.38549	1.76658	1.22254	1.36039	1.56052	1.21314	1.49845	1.26349	1.43727	1.61137	1.89168	1.33952	1.38663	1.34735	NA	GO:0008152;GO:0016021;GO:0016787	acetylcholinesterase-like [Nilaparvata lugens]	2
LOC120352801	4.63624	3.64538	3.57241	3.23908	4.16196	4.77443	3.97906	4.52468	4.95909	3.96105	4.36053	4.64521	4.5841	6.07497	5.34116	4.68764	4.4322	4.96245	K09191	NA	zinc finger Y-chromosomal protein 1-like [Nilaparvata lugens]	2
LOC111059224	24.7607	25.5116	22.4999	21.5123	23.2285	25.2796	20.7439	17.1714	24.48	26.1665	22.8215	26.4367	28.4672	29.1169	27.6466	25.0959	22.7984	25.4989	K15148	GO:0001104;GO:0006357;GO:0016592	mediator of RNA polymerase II transcription subunit 7 [Nilaparvata lugens]	2
LOC111060305	18.6165	16.9218	17.396	21.7317	20.5526	22.8388	15.6659	16.6732	22.6828	21.6539	17.2768	20.893	26.3405	25.9511	21.3814	16.013	18.9913	15.5027	NA	NA	retinol-binding protein pinta-like [Nilaparvata lugens] &gt;gi|1233208816|ref|XP_022203655.1| retinol-binding protein pinta-like [Nilaparvata lugens]	2
LOC120351528	0.055724	0	0.071086	0	0.063822	0	0.075528	0	0	0.064137	0.033687	0.046241	0.143986	0.258238	0.251716	0.035585	0.120692	0.121672	NA	NA	uncharacterized protein LOC103521320 [Diaphorina citri]	2
LOC111048890	4.22527	5.24223	3.18049	3.76112	4.2942	3.87148	3.87102	3.19548	3.85982	4.94001	3.34126	5.68068	6.63524	6.19278	5.83967	4.41761	5.56713	3.10638	NA	GO:0003677;GO:0003899;GO:0006351;GO:0032549	keratin, type II cytoskeletal 1-like [Nilaparvata lugens]	2
LOC120351767	0	0	0	0	0	0	0	0	0	0	0	0	0	0.254576	0	0	0	0	NA	NA	NA	2
LOC120353314	1.78269	0.843908	0	0.803398	1.50118	0.694621	1.46201	0.759647	0.43336	0	0.769263	2.19028	3.73655	2.72942	1.45578	2.0684	1.50434	1.74938	NA	NA	NA	2
LOC120353308	1.23698	0.897512	0.867164	0.788859	1.04097	0.417668	1.38923	0.436292	0.313684	1.82463	0.751035	1.08305	1.23672	2.23597	2.08323	0.798694	1.86896	0.99694	NA	NA	NA	2
LOC111049351	74.6285	77.1321	67.3853	68.9373	71.379	74.1646	69.7083	60.4536	103.554	88.4245	70.3776	80.0213	100.131	88.6134	83.3459	93.1323	69.6531	74.7522	K08270	GO:0005737;GO:0006950;GO:0044238;GO:0044260;GO:1902532	protein charybde [Bombus impatiens]	2
LOC120353315	0.028861	0	0	0	0	0	0	0.005642	0	0.025006	0	0	0	0.028821	0	0	0	0	NA	NA	uncharacterized protein LOC111063217 [Nilaparvata lugens]	2
LOC111057679	7.03132	7.12069	6.17052	5.08129	7.25584	7.99396	6.27206	4.32961	7.99274	7.51172	5.26481	7.85865	11.9812	9.55983	7.83558	8.10504	7.13699	9.4601	K21806	NA	protein-lysine methyltransferase METTL21D-like isoform X1 [Agrilus planipennis]	2
LOC111043411	405.832	372.538	359.246	411.015	368.846	344.538	386.672	325.142	342.296	348.492	409.527	335.919	414.984	401.018	427.038	349.115	363.261	368.593	NA	GO:0000166;GO:0003676	heterogeneous nuclear ribonucleoprotein Q isoform X10 [Apis dorsata] &gt;gi|1032019175|ref|XP_016767169.1| heterogeneous nuclear ribonucleoprotein Q isoform X8 [Apis mellifera]	2
LOC111049194	0	0	0	0.086999	0	0	0	0.126597	0	0	0	0.041266	0.042646	0.087923	0.033865	0	0	0.067825	NA	NA	uncharacterized protein LOC111061908 [Nilaparvata lugens]	2
LOC111056874	0.30788	0.903679	0.825358	1.06694	0.429664	0.227595	0.558019	0.642681	1.35453	0.723559	1.13581	0.678118	1.16597	1.24039	1.47862	0.764145	0.78254	0.888413	NA	NA	uncharacterized protein LOC105202640 [Solenopsis invicta]	2
LOC111050013	16.4368	15.3778	14.6007	12.1534	13.1375	18.594	13.7948	10.4311	16.9978	17.5153	13.3364	18.102	19.1652	20.5697	19.5941	15.8025	15.7114	16.6617	NA	NA	uncharacterized protein LOC111050013 [Nilaparvata lugens]	2
LOC120353878	0.333668	0.618194	0.494462	0.254327	0.387827	0.387272	0.469715	0.172396	0.610309	0.443119	0.242079	0.362845	0.461753	0.743721	0.715646	0.398859	0.467213	0.161448	NA	NA	uncharacterized protein LOC111047460 isoform X2 [Nilaparvata lugens]	2
LOC111055339	20.9198	22.5873	17.7922	12.8794	15.707	22.8528	14.2088	14.8857	21.1751	19.7596	16.0139	17.6479	32.3669	28.3956	24.956	14.5229	21.9432	19.2437	K26098	NA	protein Spindly [Nilaparvata lugens]	2
LOC111050423	25.5258	22.105	21.7191	20.3815	21.716	20.5402	18.6144	18.9739	22.0968	20.7068	24.9083	19.1184	32.8119	27.1391	31.8269	23.4671	23.3824	26.3095	K19001	NA	hypothetical protein LSTR_LSTR005058 [Laodelphax striatellus]	2
LOC111056395	26.3681	34.4162	25.353	24.3191	25.4714	34.0868	24.601	18.6836	31.9351	30.5371	22.3266	27.8461	34.249	36.1244	30.7416	33.2175	29.6838	24.7759	K22756	NA	E3 SUMO-protein ligase NSE2 isoform X1 [Oreochromis niloticus]	2
LOC111056396	17.0777	17.294	15.6221	10.3556	14.4711	18.0883	9.13265	11.7257	14.1419	16.5474	13.5759	15.8026	21.7135	23.3965	21.6103	13.8645	17.8535	16.9167	K11543	NA	protein MIS12 homolog isoform X1 [Solenopsis invicta]	2
LOC120353987	0.339681	0	0	0	0.062199	0.128971	0	0.075394	0.318324	0.350395	0.051011	0	0.292252	0.140981	0.220382	0	0.096016	0.185673	NA	NA	hypothetical protein GE061_22011 [Apolygus lucorum]	2
LOC111053209	12.1529	15.213	10.4222	11.1555	12.5108	14.0078	10.5492	10.0379	10.7234	11.2001	14.0905	11.9407	19.8536	18.8611	20.9581	11.9805	15.8906	15.2431	K03648	GO:0003684;GO:0004844;GO:0005515;GO:0005654;GO:0016447;GO:0045008	hypothetical protein DAPPUDRAFT_95942 [Daphnia pulex]	2
LOC120354190	0.301831	0.311465	0.094781	0.432435	0.451893	0.585181	0.524428	0.540658	0.517783	0.745326	0.248236	0.557914	0.756846	0.844823	0.734834	0.550616	0.251569	0.395028	NA	NA	Putative nuclease HARBI1 [Araneus ventricosus]	2
LOC111053751	1296.61	1242.76	1136.39	1267.63	1154.5	1215.83	1232.79	1090.07	1219.17	1210.6	1258.53	1169.69	1225.28	1246.1	1288.27	1168.3	1181.19	1201.16	K06630	GO:0000075;GO:0004497;GO:0005654;GO:0005739;GO:0005829;GO:0005925;GO:0006367;GO:0006605;GO:0007264;GO:0008134;GO:0019901;GO:0019904;GO:0030168;GO:0030659;GO:0031625;GO:0042470;GO:0042802;GO:0043066;GO:0043488;GO:0044822;GO:0051683;GO:0055114;GO:0070062;GO:0072562;GO:0090168;GO:0097193;GO:1900740	14-3-3 protein zeta isoform X3 [Athalia rosae] &gt;gi|1183219211|ref|XP_020708076.1| 14-3-3 protein zeta isoform X3 [Athalia rosae] &gt;gi|1183219214|ref|XP_020708077.1| 14-3-3 protein zeta isoform X3 [Athalia rosae] &gt;gi|1183242881|ref|XP_020711295.1| 14-3-3 protein zeta isoform X3 [Athalia rosae] &gt;gi|584614918|gb|AHJ25944.1| 14-3-3 zeta [Athalia rosae]	2
LOC111063162	4.52707	4.40879	3.09137	4.06035	2.84336	2.81714	3.29546	3.03444	5.05818	3.50844	3.45453	3.26883	4.11269	4.79024	4.55296	3.90342	3.0375	4.14121	NA	NA	hypothetical protein LSTR_LSTR012953 [Laodelphax striatellus]	2
LOC111054134	17.2771	18.0171	16.0475	13.8912	16.553	15.5199	12.5582	14.9519	12.849	16.0332	18.4745	14.25	23.8051	24.0075	21.7047	15.251	16.1104	18.2625	K16804	NA	disks large-associated protein 4-like [Nilaparvata lugens]	2
LOC111045649	4.90291	6.8134	6.60321	6.75497	4.18965	4.34494	6.35452	6.39575	6.8799	7.6408	5.82022	4.84809	9.74808	6.18749	8.79396	5.005	5.27403	6.85364	K12587	NA	hypothetical protein LSTR_LSTR008368 [Laodelphax striatellus]	2
LOC111052644	15.8322	14.7364	12.3463	14.2685	15.8356	17.1511	13.4421	13.5239	18.4053	17.5469	14.0948	17.6356	19.8861	21.6842	19.6553	15.6115	14.7402	15.406	NA	GO:0005507;GO:0016491;GO:0055114	multicopper oxidase 7 [Nilaparvata lugens]	2
LOC120353703	0	0.029545	0	0	0	0	0	0	0	0	0	0	0	0.062208	0	0	0	0	NA	NA	uncharacterized protein LOC111051987 [Nilaparvata lugens]	2
LOC111049291	2.02189	2.36332	2.22049	2.28481	1.3804	1.13792	2.74331	0.697608	1.80565	2.05472	1.89264	3.12394	2.56725	3.36681	2.8613	1.78884	1.82394	2.28474	NA	NA	chymotrypsin-like protease CTRL-1 [Nilaparvata lugens]	2
LOC111049958	28.5232	26.4662	25.5175	29.0085	22.2815	28.4431	27.1839	23.3869	30.0683	25.7998	27.9015	24.308	28.587	27.4621	26.3208	26.1603	26.4989	27.3142	K12821	GO:0009084;GO:0016491;GO:0043412;GO:0046483;GO:0051536;GO:1901360	pre-mRNA-processing factor 40 homolog A-like isoform X1 [Nilaparvata lugens]	2
LOC111055912	9.28185	8.30054	7.20031	8.77232	8.84478	7.92747	6.85929	10.3635	8.74758	7.48744	8.79975	6.43086	12.0014	10.0088	12.1388	8.36634	8.67151	8.12309	K11269	NA	chromosome transmission fidelity protein 18 homolog [Nilaparvata lugens]	2
LOC111060249	2.06508	1.86893	1.21665	1.05998	1.45119	1.99035	1.31727	1.75111	1.7558	1.80705	1.12447	1.32175	2.63525	1.86787	2.48503	1.57682	1.48648	1.69331	K09191	NA	gastrula zinc finger protein XlCGF28.1-like isoform X1 [Nilaparvata lugens]	2
LOC111055880	22.8756	25.233	25.0925	20.6734	19.6399	24.7634	18.353	16.9781	21.3266	21.8116	24.5688	23.974	35.5179	30.9524	30.8099	27.2026	22.7217	27.9661	K13129	NA	hypothetical protein DAPPUDRAFT_305990 [Daphnia pulex]	2
LOC111055592	29.1796	29.6019	30.5793	32.0239	27.7157	34.9341	30.7668	30.261	25.2378	27.3996	34.5506	28.417	37.7065	36.7246	35.4867	30.8757	33.6539	36.1034	K05289	GO:0016021	glycosylphosphatidylinositol anchor attachment 1 protein-like [Nilaparvata lugens]	2
LOC120355348	24.1926	18.1937	12.8024	16.1289	16.0335	19.3091	20.1944	15.2639	17.6764	18.5069	19.0554	19.0953	25.5491	26.8016	25.4062	17.3844	19.2651	21.3177	NA	NA	high mobility group protein I-like [Nilaparvata lugens] &gt;gi|1233175361|ref|XP_022188962.1| high mobility group protein I-like [Nilaparvata lugens]	2
LOC111049302	113.814	107.568	98.0573	118.972	99.4388	100.752	115.044	102.946	120.306	98.3004	121.529	97.0649	117.028	120.394	118.408	108.601	108.083	109.963	K04496	GO:0008152;GO:0016616	C-terminal-binding protein-like [Nilaparvata lugens]	2
LOC120354226	0.084858	0.37013	0.218123	0.187916	0.058404	0.371723	0	0.331989	0.478072	0.375968	0.40619	0	0.398544	0.103661	0.700001	0.065288	0.059504	0.302811	NA	NA	hypothetical protein LSTR_LSTR010300 [Laodelphax striatellus]	2
LOC120355550	5.65126	5.65791	4.78568	5.51204	5.8677	5.91707	4.74363	6.28363	6.13987	4.98603	5.79953	5.56561	8.21059	7.31478	9.73289	6.11501	6.0726	7.73374	K06628	NA	hypothetical protein LSTR_LSTR013794 [Laodelphax striatellus]	2
LOC111061691	21.697	23.2099	24.6978	18.6342	16.8991	22.8091	23.538	22.4207	27.7322	24.5459	24.7874	26.6449	29.2198	31.61	28.4876	24.423	22.6287	27.0144	K25777	GO:0016020	golgin subfamily A member 7-like [Nilaparvata lugens] &gt;gi|1233211450|ref|XP_022205076.1| golgin subfamily A member 7-like [Nilaparvata lugens]	2
LOC111046438	99.4693	90.5053	100.875	90.9304	98.4652	128.406	98.2743	94.8048	127.768	101.256	82.662	103.208	122.975	125.184	118.793	115.65	109.447	109.608	K12839	GO:0005634	survival of motor neuron-related-splicing factor 30 isoform X1 [Apis mellifera] &gt;gi|572300376|ref|XP_006616288.1| survival of motor neuron-related-splicing factor 30 isoform X1 [Apis dorsata] &gt;gi|820865874|ref|XP_012349409.1| PREDICTED: survival of motor neuron-related-splicing factor 30 isoform X1 [Apis florea] &gt;gi|1035609913|ref|XP_016912582.1| survival of motor neuron-related-splicing…	2
LOC111046421	24.0398	22.7001	19.8677	19.3806	24.092	26.7119	16.0253	15.4881	17.8553	22.7636	24.1504	25.4722	31.1089	29.1888	32.1252	15.1958	25.5158	21.8198	NA	NA	uncharacterized protein LOC111046421 [Nilaparvata lugens]	2
LOC111046423	0	0	0.058407	0.039606	0	0	0	0	0.165809	0.039307	0.100726	0	0.145901	0.039661	0.054071	0	0.041789	0	K03440	NA	sodium channel protein Nach-like [Nilaparvata lugens]	2
LOC120348727	4.07401	4.92628	3.93158	3.23702	3.47411	6.51147	4.04473	4.43773	7.51922	4.90312	3.57535	4.97392	6.40914	5.31833	5.33311	4.8669	3.46841	5.05399	NA	GO:0016702;GO:0055114	2-aminoethanethiol dioxygenase [Solenopsis invicta] &gt;gi|1465633641|ref|XP_025996282.1| 2-aminoethanethiol dioxygenase [Solenopsis invicta] &gt;gi|1465633643|ref|XP_025996283.1| 2-aminoethanethiol dioxygenase [Solenopsis invicta] &gt;gi|1465633645|ref|XP_025996284.1| 2-aminoethanethiol dioxygenase [Solenopsis invicta]	2
LOC111054348	2.45154	1.59662	1.8519	0.947124	1.99173	2.42552	2.01037	2.08889	2.91756	1.99418	1.99372	1.4001	2.33266	2.40516	2.3671	2.1252	1.96066	1.5273	NA	NA	vascular endothelial growth factor receptor 1-like [Nilaparvata lugens]	2
LOC111051363	12.9559	13.4173	13.0087	10.8624	12.458	17.3489	11.1948	11.5984	16.0182	11.8026	11.5553	13.5367	14.7541	16.4142	15.4475	14.8451	13.5238	12.6361	K08497	NA	vesicle transport protein SEC20 isoform X1 [Apis mellifera]	2
LOC111051369	22.8478	22.9511	22.0785	25.1984	25.5223	25.9846	25.5861	21.396	30.2429	25.498	24.6255	26.4964	24.779	27.0538	29.4198	24.4383	22.1536	23.0814	K12857	GO:0030529	U5 small nuclear ribonucleoprotein 40 kDa protein [Bombus impatiens]	2
LOC111059117	6.91261	7.19685	6.09064	7.63075	7.88132	7.21085	7.00615	6.45753	9.5707	7.44899	6.34616	8.95102	7.40196	8.63322	7.64056	7.61955	7.57768	6.97873	NA	NA	hypothetical protein KGM_215740 [Danaus plexippus plexippus]	2
LOC120349056	0.051825	0.098068	0	0.212702	0	0.119904	0.137652	0.077496	0.279867	0.060236	0.397037	0.103227	0.529805	0.37467	0.190512	0.13296	0.2252	0.22651	NA	GO:0006810	ripped pocket, isoform A [Drosophila melanogaster] &gt;gi|2792194|emb|CAA76129.1| gonad-specific amiloride-sensitive sodium channel 1 [Drosophila melanogaster] &gt;gi|2811256|gb|AAC38824.1| amiloride-sensitive Na+ channel [Drosophila melanogaster] &gt;gi|10727173|gb|AAF52108.2| ripped pocket, isoform A [Drosophila melanogaster] &gt;gi|1067127996|gb|AOQ07824.1| rpk-RA, partial [synthetic construct…	2
LOC111054383	40.4697	42.2655	46.1648	49.3835	54.1533	50.5449	51.626	58.7993	57.8088	49.6056	49.8569	46.1855	54.7484	58.7003	59.0394	51.246	50.6739	54.4331	NA	NA	uncharacterized protein LOC100164379 [Acyrthosiphon pisum]	2
LOC111064491	1.67698	1.95807	1.48085	1.62921	1.43163	1.4864	1.63951	1.66745	1.63045	1.70621	1.75624	1.06875	2.29724	1.96151	2.53745	1.88985	1.66874	1.81203	K09353	GO:0005634;GO:0006355;GO:0043565	homeobox protein B-H1-like [Acyrthosiphon pisum]	2
LOC120349433	2.85968	4.40039	3.85906	3.48591	3.38457	4.10828	2.36795	3.47249	3.25364	5.28161	4.72442	3.94463	4.64971	6.01266	5.18833	3.35715	3.96846	3.90704	NA	NA	uncharacterized protein LOC100574123 [Acyrthosiphon pisum]	2
LOC120349439	1.66422	1.58273	1.13522	1.69163	2.3495	2.16905	1.69087	2.07128	3.68741	1.16567	0.917778	1.40243	2.16677	3.77118	2.41627	2.20588	2.02592	0.999291	NA	NA	NA	2
LOC120348763	5.88434	8.21844	5.85788	8.6115	7.60425	7.16382	9.45851	6.6511	7.37849	6.92829	7.89091	7.58042	8.9455	11.547	12.1364	7.85677	7.38728	6.44771	NA	NA	uncharacterized protein LOC111043717 [Nilaparvata lugens]	2
LOC120349458	1.14961	0.907129	0.790474	0.793072	0.674827	0.951096	0.822475	0.394065	1.27126	0.940459	0.700273	0.719936	1.13483	1.10998	1.08003	0.718298	0.596207	0.74211	NA	NA	NA	2
LOC111057802	11.4832	10.7211	10.5054	11.3667	12.9328	10.6279	10.3054	13.4965	13.0212	10.3396	11.0949	9.12804	14.7328	12.9402	14.2556	11.8866	12.8299	13.0265	K10389	GO:0000930;GO:0003924;GO:0005525;GO:0005813;GO:0005827;GO:0007020;GO:0008152;GO:0031122	tubulin gamma-2 chain [Apis mellifera] &gt;gi|1035612790|ref|XP_016914104.1| tubulin gamma-2 chain [Apis cerana]	2
LOC111054032	1.77258	1.56694	2.03022	1.20157	1.80951	1.75816	1.41879	1.13972	1.4069	1.56594	1.72771	1.68101	2.02242	1.75623	2.32278	1.62499	1.65978	1.36671	K09191	NA	NA	2
LOC111055830	13.3222	14.1831	15.5114	15.4056	13.6788	17.1931	17.5031	13.9798	13.7421	16.5348	14.4938	15.2309	17.5761	16.1412	18.9024	14.3559	17.4237	16.1677	NA	NA	putative uncharacterized protein DDB_G0277255 [Bombus impatiens] &gt;gi|1366132543|ref|XP_024226880.1| putative uncharacterized protein DDB_G0277255 [Bombus impatiens] &gt;gi|1366132549|ref|XP_024226881.1| putative uncharacterized protein DDB_G0277255 [Bombus impatiens]	2
LOC120349470	0	0	0	0	0	0	0	0	0	0	0	0	0	0	0.242633	0	0	0	NA	NA	NA	2
LOC120349762	0	0	0	0	0	0	0	0	0	0	0	0	0	0	1.67975	0	0.163944	0	NA	NA	NA	2
LOC111054949	151.443	152.439	142.419	168.402	154.391	142.013	148.523	154.33	123.624	148.544	181.977	149.353	178.774	171.169	169.91	144.791	141.088	145.569	K15043	GO:0015031;GO:0044424	importin subunit alpha [Bombus impatiens] &gt;gi|815893639|ref|XP_012249500.1| importin subunit alpha [Bombus impatiens]	2
LOC120349776	0.205764	0	0.162503	0	0.136763	0.307124	0.224626	0.162087	0.352927	0	0.055645	0.038292	0.168594	0.241176	0.357938	0	0.110731	0	NA	NA	NA	2
LOC111048960	6.50941	6.8233	5.11197	4.58247	5.82212	6.55178	6.20912	5.60604	6.62597	5.16733	5.35702	5.09479	7.24526	8.32714	7.11247	5.36753	6.61099	6.30919	K01304	GO:0016787	PREDICTED: pyroglutamyl-peptidase 1 [Elephantulus edwardii]	2
LOC111056628	128.488	117.985	118.498	135.895	128.687	121.913	127.193	101.109	103.567	141.634	128.063	125.379	146.99	139.72	139.857	117.522	119.584	120.218	K02959	GO:0003735;GO:0005763;GO:0006412	probable 28S ribosomal protein S16, mitochondrial [Bombus impatiens] &gt;gi|1366129817|ref|XP_024226516.1| probable 28S ribosomal protein S16, mitochondrial [Bombus impatiens]	2
LOC111056618	284.749	293.248	280.244	370.045	330.929	299.256	484.008	329.715	435.387	431.154	363.248	430.544	467.647	500.02	404.587	376.67	358.044	329.994	K01363	GO:0008233	Cathepsin B precursor [Lepeophtheirus salmonis] &gt;gi|290561811|gb|ADD38303.1| Cathepsin B [Lepeophtheirus salmonis]	2
LOC111052140	27.7923	27.7433	23.5407	28.6074	27.4796	28.8752	27.508	21.1812	25.2425	25.6886	26.5977	25.8984	33.6746	35.5735	36.4015	31.0876	28.7833	28.1705	K14396	GO:0000166;GO:0000398;GO:0005515;GO:0005654;GO:0005737;GO:0006369;GO:0006936;GO:0016973;GO:0019058;GO:0030529;GO:0031124;GO:0042405;GO:0044822;GO:0046778	polyadenylate-binding protein 2-B-like [Solenopsis invicta]	2
LOC120349817	73.1469	68.8038	58.2605	54.8385	59.72	61.5812	62.4119	39.8771	79.1292	81.4582	71.4914	70.0137	97.8812	87.2075	119.944	62.0462	91.3409	64.9779	NA	NA	hypothetical protein KGM_213507 [Danaus plexippus plexippus]	2
LOC111057839	149.959	142.213	133.121	126.351	138.608	168.72	123.255	96.0856	170.603	139.848	136.258	147.512	181.257	186.87	197.775	125.219	132.372	143.807	NA	NA	hypothetical protein KGM_213507 [Danaus plexippus plexippus]	2
LOC120349818	28.0842	23.4693	21.4498	19.8682	28.4341	24.8318	22.5079	19.3451	32.1108	25.4693	25.8055	26.0587	36.1416	35.2263	32.3513	23.3605	25.7402	26.6867	K02219	GO:0007127;GO:0016301;GO:0016538;GO:0045859;GO:0051301	cyclin-dependent kinases regulatory subunit 1 [Oreochromis niloticus] &gt;gi|499001726|ref|XP_004555052.1| cyclin-dependent kinases regulatory subunit 1 [Maylandia zebra] &gt;gi|548380029|ref|XP_005734159.1| PREDICTED: cyclin-dependent kinases regulatory subunit 1-like [Pundamilia nyererei] &gt;gi|554820325|ref|XP_005920902.1| PREDICTED: cyclin-dependent kinases regulatory subunit 1-like [Haploch…	2
LOC111050098	8.67887	8.88731	7.41914	7.85724	9.5076	10.9024	9.75739	7.7187	9.16369	9.90788	8.20297	9.37724	10.1644	13.0968	11.1686	9.65208	9.48941	10.4542	K05287	NA	phosphatidylinositol-glycan biosynthesis class F protein [Apis mellifera]	2
LOC111046074	12.9856	13.4063	13.9335	11.5809	12.6384	16.0153	10.0082	10.9631	17.2973	12.1125	10.2153	11.2663	15.0427	18.1603	16.0715	13.2074	13.6526	14.6803	K15191	GO:0097159;GO:1901363	la-related protein 7 [Apis mellifera]	2
LOC111048711	29.1402	25.1728	25.0995	24.0801	26.2313	27.6783	24.7501	23.7179	32.7529	35.1587	23.8008	27.7069	32.753	27.7383	36.8228	29.1519	27.2055	27.798	K12189	GO:0005730;GO:0005829;GO:0010008;GO:0010467;GO:0015031;GO:0016070;GO:0016197;GO:0042803;GO:0043234;GO:0047485;GO:0061024;GO:0070062;GO:1903900	vacuolar protein-sorting-associated protein 25 [Bombus impatiens]	2
LOC111045016	25.3683	25.5674	23.1728	17.8935	21.9879	21.982	14.0148	20.9697	20.7013	17.2824	22.7833	18.2657	34.2727	33.1018	32.5839	21.4745	25.0272	26.0456	K10398	GO:0000166;GO:0000922;GO:0005829;GO:0005871;GO:0005876;GO:0007018;GO:0007059;GO:0007596;GO:0008574;GO:0016020;GO:0019886;GO:0019901;GO:0032403;GO:0046602;GO:0090307	PREDICTED: kinesin-like protein Klp61F isoform X1 [Nasonia vitripennis]	2
LOC111045017	279.357	288.979	283.813	270.097	303.651	310.551	295.246	271.121	322.953	325.342	278.154	322.917	303.509	334.988	312.795	297.839	288.174	283.595	K19770	GO:0016020;GO:0016070	ribonuclease kappa-B [Acyrthosiphon pisum]	2
LOC111063010	4.88816	3.76471	3.30342	4.85767	3.58167	3.79071	4.04535	4.24253	4.2686	4.37066	3.61739	4.28133	4.80159	5.59131	5.3531	4.97511	4.76617	3.96385	NA	NA	NA	2
LOC120349601	0	0	0	0	0.111913	0	0.097296	0	0.357282	0.10098	0.431765	0.229907	0.634147	0.687044	0.229577	0	0.17263	0.332284	NA	NA	tigger transposable element-derived protein 1-like [Solenopsis invicta]	2
LOC120349602	0	0	0	0	0	0	0	0	0	0	0	0	0.037907	0	0	0	0	0	NA	NA	uncharacterized protein LOC112904129 [Agrilus planipennis]	2
LOC120349606	23.769	25.069	21.5963	16.6241	22.7898	23.8017	17.7641	19.6706	30.4502	25.3375	22.6349	22.9729	25.7642	29.7811	30.6985	19.8526	22.4814	26.3149	NA	GO:0006139;GO:0006796;GO:0016301	deoxynucleoside kinase [Agrilus planipennis]	2
LOC111045786	43.9649	41.7963	35.8529	35.4112	38.4505	30.1274	29.9127	35.225	31.7156	29.535	47.8756	29.7166	53.7827	42.9297	51.3034	34.4043	35.2003	44.9703	K00525	GO:0004748;GO:0005524;GO:0005737;GO:0006260;GO:0009263;GO:0051290;GO:0055114;GO:0070062	hypothetical protein DAPPUDRAFT_302612 [Daphnia pulex]	2
LOC111045785	536.095	492.174	421.022	535.283	490.099	499.578	543.809	390.97	496.827	492.68	516.825	465.672	558.009	552.511	553.977	430.691	468.807	482.068	K12886	NA	heterogeneous nuclear ribonucleoprotein K [Acyrthosiphon pisum]	2
LOC111048124	0.905228	0.87414	0.514503	0.582668	0.728633	0.512215	0.684326	0.950373	0.596181	0.765375	1.11138	0.369463	0.871985	1.16569	0.574754	0.560486	0.762545	0.676814	NA	GO:0016491;GO:0043167	xanthine dehydrogenase/oxidase [Solenopsis invicta] &gt;gi|1465625049|ref|XP_025993327.1| xanthine dehydrogenase/oxidase [Solenopsis invicta]	2
LOC120349841	0.329445	0	0.33311	0	0	0	0.16601	0	0.224577	0.283066	0.127243	0.741727	0.91725	0.601853	0.742813	0.487989	0.232748	0.341168	NA	NA	uncharacterized protein LOC111051076 isoform X2 [Nilaparvata lugens]	2
LOC111053550	0.255143	0.310315	0.222667	0.14029	0.215817	0.264075	0.108583	0.150031	0.203269	0.266083	0.271466	0.193968	0.470875	0.605349	0.246461	0.19765	0.214871	0.142543	NA	NA	NA	2
LOC111055418	56.9736	52.3848	48.3334	56.4443	52.2257	51.6024	53.3545	45.4543	58.999	53.7199	52.1487	49.4637	57.3403	56.785	58.45	47.0303	47.0241	49.7336	NA	NA	hypothetical protein DAPPUDRAFT_305987 [Daphnia pulex]	2
LOC120349850	37.649	24.1119	32.1532	34.0055	36.4958	20.71	33.0492	30.9164	21.8429	26.1556	33.4085	22.4162	42.9923	32.947	42.1031	26.5573	30.5641	28.9259	NA	NA	NA	2
LOC111050586	1.03149	0.950156	0.82641	0.823806	0.727996	0.450806	0.483741	0.659114	0.85069	0.506495	0.672379	1.12291	1.11771	0.982006	1.86807	0.682583	0.731041	0.943867	NA	NA	BTB/POZ domain-containing protein 1 [Bombus impatiens] &gt;gi|1366101024|ref|XP_024223716.1| BTB/POZ domain-containing protein 1 [Bombus impatiens]	2
LOC120349854	27.4686	26.8175	22.8853	26.3241	25.1785	29.1002	24.577	20.9522	29.9823	27.7958	25.4237	29.1308	29.1425	27.6165	30.4505	22.3578	22.6109	25.1321	NA	NA	NA	2
LOC111046742	4.42815	4.41439	4.5919	3.62286	4.15416	3.75017	4.66852	3.96615	3.99695	4.3026	3.58168	3.79943	4.87155	5.32344	5.77753	3.4823	4.11008	3.84037	K16309	NA	serine/threonine-protein kinase greatwall [Bombus impatiens]	2
LOC111046740	2.76715	2.47637	2.09364	2.12602	2.3923	1.97012	1.67248	1.74167	2.10328	2.08781	2.05971	2.03421	2.99403	2.82649	2.16424	1.95306	1.82475	1.88204	NA	NA	NA	2
LOC120349857	0.181314	0.063582	0.108953	0.049209	0	0.090585	0.165641	0	0	0.113668	0	0.167097	0.218657	0.383932	0.153867	0.076292	0.203531	0.070446	NA	NA	zinc finger MYM-type protein 1-like [Solenopsis invicta]	2
LOC111044021	26.3131	25.2864	25.6751	32.9903	27.8553	28.2439	25.1414	22.3728	31.1549	29.7095	31.4466	28.5296	40.1026	42.4756	42.0121	29.8885	29.175	30.6842	K14620	NA	hypothetical protein DAPPUDRAFT_205678 [Daphnia pulex]	2
LOC120349869	53.8758	57.5079	53.0751	88.5278	82.217	96.3328	71.4426	52.2641	77.6866	105.229	70.4327	128.856	198.782	205.155	156.907	77.7813	83.9807	76.6264	NA	NA	NA	2
LOC111050796	0.154391	0.18534	0.115386	0	0	0.1165	0.186813	0.326609	0	0.151869	0.068797	0.292178	0.259863	0.444461	0.160334	0	0.333452	0.19196	NA	NA	NA	2
LOC111051797	0	0	0.082334	0	0	0	0	0.181541	0	0	0.134188	0	0.075473	0.095425	0.247595	0	0.184848	0	NA	NA	uncharacterized protein LOC112694880 [Athalia rosae]	2
LOC120349619	0.143328	0.438165	0	0	0	0	0	0.410336	0.36954	0	0	0.129123	0.618288	0.617509	0	0	0.218372	0	NA	NA	PREDICTED: craniofacial development protein 2-like [Nasonia vitripennis]	2
LOC111054978	29.3285	31.4921	32.74	27.8116	30.633	33.2016	26.4036	24.4712	28.2	30.2408	34.9389	37.717	34.6309	35.2286	35.9467	27.4112	31.7403	27.47	K15439	GO:0044699;GO:0050794	PREDICTED: eukaryotic translation elongation factor 1 epsilon-1 [Anolis carolinensis]	2
LOC120349896	29.0748	23.0994	20.3627	23.9805	27.1771	27.4781	23.9033	20.7854	34.9487	27.6449	18.5394	25.4189	26.302	25.8184	28.8363	21.6179	21.1963	21.5638	NA	NA	NA	2
LOC111053781	14.466	23.8303	18.3256	16.6975	21.4679	19.4238	23.1663	16.8975	23.5828	14.1231	35.0528	11.184	20.5967	22.4859	27.6618	21.1095	18.4491	17.494	K14191	GO:0000179;GO:0005730;GO:0005737;GO:0031167;GO:0044822;GO:0052909	dimethyladenosine transferase [Danaus plexippus plexippus]	2
LOC120349907	0	0	0	0	0	0	0	0	0	0	0	0	0.041208	0	0	0	0	0	NA	NA	probable serine/threonine-protein kinase kinX [Solenopsis invicta]	2
LOC120349911	0	0	0	0	0	0	0	0	0	0	0	0	0.091693	0.062858	0	0	0	0	NA	NA	PREDICTED: uncharacterized protein LOC102806061 [Saccoglossus kowalevskii]	2
LOC111049663	13.0141	10.2422	9.19046	12.236	11.0346	11.4073	9.57307	10.547	12.467	10.4136	10.5921	11.058	13.2177	13.9844	13.694	12.5593	12.268	10.48	K10391	NA	tubulin epsilon chain isoform X1 [Apis mellifera]	2
LOC111051068	288.99	276.552	231.675	307.906	311.715	289.374	256.768	218.584	221.063	273.081	303.097	288.748	407.126	356.351	375.323	242.702	252.844	259.26	K11251	GO:0000786;GO:0000790;GO:0003677;GO:0006342;GO:0007275;GO:0046982;GO:0070062	PREDICTED: histone H2A.V [Nasonia vitripennis] &gt;gi|350396372|ref|XP_003484532.1| histone H2A.V [Bombus impatiens] &gt;gi|383851127|ref|XP_003701091.1| PREDICTED: histone H2A.V [Megachile rotundata] &gt;gi|571538918|ref|XP_006562632.1| histone H2A.V [Apis mellifera] &gt;gi|572306270|ref|XP_006619031.1| histone H2A.V [Apis dorsata] &gt;gi|746835910|ref|XP_011068653.1| PREDICTED: histone H2A.V [A…	2
LOC111059326	24.0099	23.4667	23.2796	24.6317	25.548	25.1073	21.7562	18.6903	29.4596	25.5616	23.3525	26.656	27.2836	28.5139	27.0036	26.1724	23.23	25.5106	K15153	GO:0001104;GO:0006357;GO:0009653;GO:0016592;GO:0044763;GO:0048731	mediator of RNA polymerase II transcription subunit 31 [Solenopsis invicta]	2
LOC111043946	0.62633	0.982523	0.212143	0.54105	0.411134	0.682228	0.793504	0.819979	0.818424	0.609733	0.667716	0.574123	0.625774	1.15007	0.690809	0.545913	0.558889	0.555564	K09332	GO:0000978;GO:0001077;GO:0007275;GO:0045944;GO:0048856	retinal homeobox protein Rx1 isoform X1 [Solenopsis invicta]	2
LOC111055314	12.8979	12.5068	9.6671	8.99101	11.2931	10.1969	8.85858	8.04831	8.12152	8.78927	12.2724	9.2224	14.9775	11.3009	13.337	8.78182	8.94889	10.2673	K22399	NA	pachytene checkpoint protein 2 homolog [Nothoprocta perdicaria]	2
LOC120350123	0.534628	0.342433	0.365772	0.595585	0.519502	1.20197	0.676974	0.775383	0.471834	0.222129	0.291034	0.835619	1.0789	1.84896	1.34957	1.23682	1.09705	0.605325	NA	NA	uncharacterized protein LOC111052472 [Nilaparvata lugens]	2
LOC111063740	21.3424	17.041	11.221	14.718	20.0923	15.9525	17.1101	17.4979	18.6791	19.8101	16.758	23.8537	24.2737	22.4937	24.9734	15.4356	18.8574	18.2192	K10734	NA	DNA replication complex GINS protein PSF3 [Acyrthosiphon pisum] &gt;gi|641671657|ref|XP_008185670.1| DNA replication complex GINS protein PSF3 [Acyrthosiphon pisum]	2
LOC111043674	44.6767	43.2426	38.0097	39.9405	35.2852	34.0973	38.1325	32.5013	45.3391	39.892	39.1075	38.4996	42.5222	43.2989	45.982	34.6477	34.427	40.3514	K03386	GO:0005515;GO:0005634;GO:0007252;GO:0008379;GO:0032501;GO:0044444;GO:0044702;GO:0070062	peroxiredoxin-4-like [Agrilus planipennis]	2
LOC120350127	0.319545	0	0	0	0.619621	0	0	0	0	0	0.56412	0	0.717282	1.37957	0.322151	0.906258	0	0.278	NA	NA	hypothetical protein EVAR_65319_1 [Eumeta japonica]	2
LOC111048855	5.26507	6.10786	5.63194	5.64673	4.76975	4.91139	4.09701	3.2865	5.72759	5.05319	4.50184	4.67153	6.72542	6.52347	6.73347	5.39622	5.34356	5.21016	K17387	NA	PREDICTED: kinesin-like protein KIF23 [Nasonia vitripennis]	2
LOC111043316	6.41416	7.72657	5.04024	6.49171	7.3936	6.59089	5.74847	6.64168	5.57325	4.90315	7.78441	5.31458	11.6386	9.15103	9.76871	6.65264	7.51506	8.41081	K10895	NA	Fanconi anemia group I protein isoform X2 [Solenopsis invicta]	2
LOC111043986	6.31253	3.96262	5.65936	5.76558	8.04475	7.44862	9.51467	7.72405	5.96809	7.17512	7.70298	8.57862	10.9042	9.46509	10.407	7.14806	9.04279	7.10973	K13124	GO:0008152;GO:0016740;GO:0044424	WD repeat domain-containing protein 83 isoform X1 [Bombus impatiens]	2
LOC120349679	14.7702	13.4863	24.6191	17.6951	20.6705	13.9712	26.2417	22.9575	10.0578	15.6516	21.2338	26.6205	36.4792	31.9428	24.6299	18.6711	26.5898	27.6842	K02734	GO:0004298;GO:0005634;GO:0005737;GO:0005839;GO:0010499;GO:0043161	hypothetical protein DAPPUDRAFT_300859 [Daphnia pulex]	2
LOC111046564	10.5455	10.6053	10.7749	9.45268	9.15412	11.5073	7.48001	5.73498	14.1744	15.9591	10.5107	14.4293	20.6343	25.09	18.3245	14.638	11.9483	13.0509	NA	NA	uncharacterized protein LOC100160271 [Acyrthosiphon pisum] &gt;gi|641652794|ref|XP_008178546.1| uncharacterized protein LOC100160271 [Acyrthosiphon pisum] &gt;gi|1028676494|ref|XP_016656303.1| uncharacterized protein LOC100160271 [Acyrthosiphon pisum]	2
LOC111046673	23.4664	24.2185	23.4979	24.589	27.7656	23.0812	21.2185	22.1526	25.1315	21.4758	24.7116	21.075	31.4685	30.1604	29.8687	24.6908	22.5064	25.137	K02219	GO:0007127;GO:0016301;GO:0016538;GO:0045859;GO:0051301	PREDICTED: cyclin-dependent kinases regulatory subunit-like [Dendroctonus ponderosae] &gt;gi|1130210228|ref|XP_019754348.1| PREDICTED: cyclin-dependent kinases regulatory subunit-like [Dendroctonus ponderosae] &gt;gi|332372907|gb|AEE61595.1| unknown [Dendroctonus ponderosae] &gt;gi|478261028|gb|ENN80606.1| hypothetical protein YQE_02971 [Dendroctonus ponderosae]	2
LOC111046921	2.12679	2.58405	1.89842	2.00403	1.58021	2.40918	1.23211	1.47699	2.08018	2.1792	1.36122	1.85424	2.12439	4.14194	2.91015	2.25356	2.30824	2.14616	NA	GO:0044424;GO:0044699;GO:0050794	hypothetical protein DAPPUDRAFT_319466 [Daphnia pulex]	2
LOC111046676	358.7	346.346	327.781	369.204	363.777	378.427	364.093	312.176	362.577	368.907	355.604	378.809	388.697	385.09	389.95	366.341	349.106	357.574	K06689	GO:0000122;GO:0000151;GO:0002223;GO:0005515;GO:0005524;GO:0005654;GO:0005829;GO:0005886;GO:0006281;GO:0006367;GO:0006513;GO:0006915;GO:0007179;GO:0010008;GO:0016874;GO:0030509;GO:0032480;GO:0034138;GO:0034142;GO:0035666;GO:0038095;GO:0043161;GO:0050852;GO:0051865;GO:0061418;GO:0061631;GO:0070062;GO:0070936;GO:0070979;GO:1903955	ubiquitin-conjugating enzyme E2-17 kDa isoform X1 [Limulus polyphemus] &gt;gi|926634985|ref|XP_013783364.1| ubiquitin-conjugating enzyme E2-17 kDa [Limulus polyphemus] &gt;gi|1009537277|ref|XP_015905299.1| ubiquitin-conjugating enzyme E2-17 kDa [Parasteatoda tepidariorum] &gt;gi|318087206|gb|ADV40195.1| putative ubiquitin-conjugating enzyme E2-17 kDa, partial [Latrodectus hesperus] &gt;gi|1715232…	2
LOC120349703	0	0	0	0	0	0	0	0	0	0	0	0	0	0	0.712197	0	0	0	NA	NA	NA	2
LOC120350017	9.62169	9.93158	11.356	9.72795	10.273	13.5512	10.2312	11.1057	9.96443	11.9534	8.94815	12.8086	13.1053	15.1739	14.0326	12.7966	12.0688	10.5775	K26052	NA	PREDICTED: cyclin-dependent kinase 2-interacting protein [Nasonia vitripennis] &gt;gi|1032740104|ref|XP_016841708.1| PREDICTED: cyclin-dependent kinase 2-interacting protein [Nasonia vitripennis]	2
LOC120350018	0.714974	0.859015	0.454806	0.587608	0.481367	0.448461	0.468435	0.54763	0.561935	0.918358	0.165252	0.548215	1.19191	1.31547	0.778632	0.514125	0.495332	0.629707	NA	NA	hypothetical protein KGM_210006 [Danaus plexippus plexippus]	2
LOC111057260	2.13714	1.59605	1.54453	1.32126	1.53523	2.15931	1.86573	1.50708	2.00963	1.39706	2.15433	2.2415	3.12466	3.70604	3.99578	2.7785	3.09222	2.20534	NA	NA	NA	2
LOC111050675	0	0	0	0.124675	0	0	0.124427	0.125977	0	0.060613	0	0.128411	0.368555	0	0	0	0	0.072598	NA	NA	uncharacterized protein LOC100749740 [Bombus impatiens]	2
LOC111050673	6.44662	6.92781	5.23833	8.95269	7.28474	11.6064	11.0975	7.32502	7.53783	10.6259	8.81518	9.43308	10.5682	11.4227	13.6275	9.47644	8.3093	10.1489	NA	NA	uncharacterized protein LOC100572183 [Acyrthosiphon pisum]	2
LOC120350036	2.20153	2.69185	2.84606	1.24833	2.29894	3.02083	2.01476	2.72292	2.10897	1.27373	1.37136	1.73785	2.5061	5.57824	1.81607	2.3216	1.93388	1.63765	K03964	GO:0003954;GO:0005747;GO:0005783;GO:0022904;GO:0044281	NADH dehydrogenase [ubiquinone] 1 beta subcomplex subunit 8, mitochondrial [Ixodes scapularis] &gt;gi|215503119|gb|EEC12613.1| NADH-ubiquinone oxidoreductase ashi subunit, putative [Ixodes scapularis]	2
LOC111046868	31.9213	32.2828	31.6428	29.8447	34.071	34.3675	32.5689	28.5964	37.9384	34.542	29.3629	32.6952	36.0357	35.7528	36.0904	28.7696	30.4217	29.6224	K25102	GO:0003676	tRNA selenocysteine 1-associated protein 1 [Acyrthosiphon pisum]	2
LOC111045657	0	0.096662	0.257136	0	0	0	0	0.081587	0	0.514487	0.151776	0.172468	0.306776	0.3461	0.33372	0	0.075374	0	NA	NA	uncharacterized protein LOC100749012 isoform X1 [Bombus impatiens]	2
LOC120350042	0.074046	0.259137	0.214078	0.369736	0.116974	0.594262	0.303631	0.365995	1.20609	0.260213	0.098549	1.08308	0.163899	0.898715	1.0641	0.300159	0.256943	0.275094	NA	NA	uncharacterized protein LOC108733982 [Agrilus planipennis]	2
LOC111047896	0.500937	0.654019	1.07219	0.52146	0.912797	1.19185	1.44426	0.765626	0.679201	0.941418	1.0814	1.37659	1.9651	1.84883	1.80308	1.19971	1.61526	1.14607	NA	NA	THAP domain-containing protein 1-like [Nilaparvata lugens]	2
LOC111048968	0	0	0.371308	0	0.207266	0.158542	0	0.133009	0.286763	0	0.54212	0	0.366863	0.472627	0.323217	0	0.279301	0.165963	K14072	GO:0004983;GO:0007218;GO:0008152;GO:0016021;GO:0016740	RYamide receptor-like [Acyrthosiphon pisum]	2
LOC120350064	0	0	0	0	0	0	0	0	0	0	0	0	0	0.07213	0.067669	0	0	0	NA	NA	NA	2
LOC111046668	104.539	91.7141	76.9767	77.4372	77.211	102.336	76.5984	62.0099	95.5267	95.4852	78.0319	93.4911	119.624	124.292	120.181	93.5813	102.403	103.275	K25815	NA	putative RNA polymerase 2 transcriptional coactivator [Danaus plexippus plexippus]	2
LOC111058551	7.31933	7.6719	7.82897	8.77738	8.82982	7.80138	3.55713	5.57092	9.50554	7.48316	10.1924	7.1377	12.954	10.4964	8.51732	7.90929	7.80264	10.3388	K13960	GO:0000166	PREDICTED: ubiquitin-conjugating enzyme E2 T [Chrysochloris asiatica]	2
LOC111046793	1.29756	1.0459	1.9991	1.77255	1.18664	0.764417	0.973026	1.59049	0.796349	1.23094	1.38482	1.04599	1.30623	1.66416	1.37838	1.00365	0.910012	1.57154	NA	NA	NA	2
LOC111047836	45.4894	48.2173	48.4352	47.3843	43.8884	52.1618	39.9702	41.095	49.3199	44.0219	47.8157	50.8013	49.9584	52.1962	57.3429	48.6225	50.6557	47.6182	NA	GO:0001772;GO:0005102;GO:0005743;GO:0005758;GO:0006851;GO:0006874;GO:0008180;GO:0010876;GO:0010918;GO:0015629;GO:0019897;GO:0032623;GO:0034982;GO:0035710;GO:0042101;GO:0042776;GO:0045121;GO:0050852;GO:0051020;GO:0051259;GO:0090297;GO:1900210;GO:1901612;GO:1990046	Stomatin protein 2 [Danaus plexippus plexippus]	2
LOC120350084	0	0.073526	0.044185	0	0	0.051882	0	0.069713	0	0	0.016612	0.094658	0.059451	0	0.356337	0.130623	0.046487	0.033289	NA	NA	uncharacterized protein LOC112905329 [Agrilus planipennis]	2
LOC120350091	0.301719	0.352775	0.460786	0.103364	0.715492	0.268977	0.324338	0.527919	0.50747	0.24036	0.400159	0.091311	0.565116	0.14603	13.9879	0.192585	0.489022	0	K14191	GO:0000179;GO:0005730;GO:0005737;GO:0031167;GO:0044822;GO:0052909	dimethyladenosine transferase [Danaus plexippus plexippus]	2
LOC111057496	0	0	0	0	0	0	0	0	0	0	0	0	0	0.166885	0.121999	0	0	0.151293	NA	NA	NA	2
LOC111060183	4.83477	5.34903	5.63614	4.34012	6.58866	5.08068	3.61137	5.70935	3.04184	4.70394	5.18198	6.64217	5.26069	8.52331	5.149	3.29829	5.3682	5.58391	NA	NA	NA	2
LOC120350708	14.7964	13.9197	15.4449	13.6236	11.4973	12.0335	14.8847	13.9744	18.0243	14.3939	14.1503	13.3485	18.5088	16.2776	16.757	13.627	16.9766	10.3422	K11188	GO:0004601;GO:0051920;GO:0055114	peroxiredoxin-6 [Zootermopsis nevadensis] &gt;gi|646709058|gb|KDR15106.1| Peroxiredoxin-6 [Zootermopsis nevadensis]	2
LOC120350169	0.097837	0	0	0	0	0	0	0	0	0	0	0	0.11765	0.175321	0	0	0	0	NA	NA	NA	2
LOC111058330	1.60474	6.36004	1.8507	49.6983	3.38738	2.14328	8.97483	0.91006	6.44702	18.5713	0	1.83591	57.6617	23.8832	23.0619	9.01811	17.0817	7.94598	K05754	GO:0005885;GO:0034314	actin-related protein 2/3 complex subunit 5-like protein isoform X1 [Zootermopsis nevadensis] &gt;gi|646709060|gb|KDR15108.1| Actin-related protein 2/3 complex subunit 5-like protein [Zootermopsis nevadensis]	2
LOC111043300	25.4327	23.3467	21.4685	25.9814	21.1063	24.5266	26.203	25.4487	19.8105	24.6699	29.6244	22.1689	28.295	27.9352	26.9282	22.2477	23.1071	25.9352	K24940	NA	CWF19-like protein 2 isoform X2 [Dromaius novaehollandiae]	2
LOC111045738	0.470335	1.12642	0.777282	0.439393	0.748359	0.903411	0.628752	0.772726	1.22844	0.723537	0.95845	0.513483	0.70413	1.50861	0.754077	0.8563	0.565882	1.0011	NA	GO:0044707;GO:0044763	Neuroligin [Danaus plexippus plexippus]	2
LOC111047422	16.4404	15.2285	12.9726	12.1265	14.0297	15.2921	11.4665	11.5083	16.2714	13.0435	13.3393	12.1238	16.3658	17.3706	17.3292	13.6652	14.0455	14.9167	K01866	GO:0000166;GO:0004812;GO:0006418	tyrosine--tRNA ligase, mitochondrial [Manduca sexta]	2
LOC111064569	44.0034	44.6669	38.8263	44.2581	43.8244	44.6511	41.8872	40.8883	47.5268	41.5753	46.3802	41.3479	47.3037	44.1292	46.2948	47.4206	41.3161	43.4111	K03264	GO:0003743;GO:0005730;GO:0005737;GO:0006413;GO:0042256;GO:0042273;GO:0043022;GO:0043023	eukaryotic translation initiation factor 6 [Zootermopsis nevadensis] &gt;gi|646700558|gb|KDR10668.1| Eukaryotic translation initiation factor 6 [Zootermopsis nevadensis]	2
LOC111059779	4159.64	2450.43	2437.04	3924.69	3367.42	2539.52	4084.67	3525.61	4212.1	4410.72	4358.69	3977.94	4684.04	4003.66	5075.11	3534.02	3369.17	3141.07	NA	NA	NA	2
LOC111056002	3.58278	3.12268	2.41118	1.63446	1.88709	3.5684	1.98969	2.92389	3.53641	3.4444	3.04842	2.72571	4.81764	4.60845	4.63476	3.14258	3.17751	3.1592	K06695	NA	ous-pairing protein 2 [Danaus plexippus plexippus]	2
LOC111056001	10.5977	11.1504	10.704	10.3796	11.4128	9.00485	10.716	12.203	10.607	9.2579	13.4534	9.58636	14.6487	12.678	13.4321	11.1336	11.1993	12.8643	K00558	GO:0003677;GO:0003682;GO:0003886;GO:0005634;GO:0008270;GO:0090116	DNA cytosine-5--methyltransferase 1 [Nilaparvata lugens]	2
LOC111055557	35.0908	32.699	27.4571	26.6942	26.2846	28.5286	25.4207	22.4985	26.0489	27.3269	32.1622	26.9638	36.2311	37.2077	36.1494	21.2806	25.9131	28.713	K21771	GO:0000079;GO:0005634;GO:0010389;GO:0019901	hypothetical protein FOCC_FOCC000831 [Frankliniella occidentalis]	2
LOC111050124	0.254052	0.579001	0.179335	0.661169	0.478937	0.424001	0.44873	0.530684	0.44778	0.593563	0.420642	0.252948	0.385129	0.898188	0.497211	0.345363	0.243498	0.447935	K09267	NA	PREDICTED: SOX domain-containing protein dichaete isoform X1 [Acromyrmex echinatior]	2
LOC120350148	0.16972	0.164303	0	0.120167	0	0	0	0	0	0.105909	0	0	0.243991	0	0.378306	0	0	0.20248	NA	NA	transposase [Ctenoplusia agnata]	2
LOC111051482	10.8824	9.72811	10.7226	8.25669	10.9385	12.8166	7.31876	9.1912	8.5448	9.71519	10.3995	8.23242	14.9283	15.0578	14.8465	10.5054	12.5899	9.67114	K11548	NA	probable kinetochore protein NUF2 [Acyrthosiphon pisum]	2
LOC111049927	128.225	123.134	105.808	122.387	97.9316	119.027	118.096	71.1499	154.538	108.655	102.826	110.926	122.844	129.481	128.423	110.057	104.348	120.891	K17391	GO:0044424;GO:0044822	insulin-like growth factor 2 mRNA-binding protein 1 isoform X4 [Solenopsis invicta]	2
LOC111058021	48.2857	44.634	44.7928	52.8011	56.5382	57.4916	50.5281	49.8757	55.0682	51.517	51.3398	57.268	59.0989	65.071	62.9876	55.1449	55.3519	51.9455	K08964	GO:0005737;GO:0006915;GO:0008270;GO:0019284;GO:0019509;GO:0046570	unknown [Dendroctonus ponderosae] &gt;gi|546680371|gb|ERL90650.1| hypothetical protein D910_07997 [Dendroctonus ponderosae]	2
LOC111061237	21.6882	22.154	18.2118	20.3909	17.679	18.4384	18.5717	15.5707	20.8695	20.0382	18.8795	18.62	24.5409	23.1634	23.9152	20.535	19.8471	21.2819	K03145	GO:0003677;GO:0005515;GO:0005654;GO:0005730;GO:0006283;GO:0006357;GO:0006368;GO:0008270;GO:0032784;GO:0050434	transcription elongation factor S-II isoform X1 [Apis mellifera]	2
LOC111054633	10.1146	13.2996	12.9487	6.93013	14.2851	13.1022	14.2981	12.0544	10.2016	16.245	15.2698	14.9351	17.3694	17.0852	14.9845	12.7413	8.9091	11.1047	NA	NA	NA	2
LOC111049318	12.838	12.7695	11.4836	11.6159	10.3582	11.8397	10.8677	9.95352	14.4179	10.8946	12.0725	9.45961	17.0994	15.0317	13.6935	11.605	12.9324	13.7469	K02213	GO:0043229;GO:0044763	cell division control protein 6 homolog isoform X1 [Bombus impatiens]	2
LOC120350343	0	0.056527	0	0	0	0	0	0	0	0.01437	0	0.155578	0.044611	0.408585	0.196355	0	0	0	NA	GO:0004129;GO:0005506;GO:0005743;GO:0006119;GO:0009060;GO:0016021;GO:0020037;GO:0070469;GO:1902600	cytochrome oxidase subunit I, partial (mitochondrion) [Laodelphax striatellus] &gt;gi|1485776586|gb|AYE88595.1| cytochrome oxidase subunit I [Laodelphax striatellus]	2
LOC111047824	6.62408	7.08381	5.82517	6.94645	5.88362	5.89202	6.12356	5.55722	7.08169	5.92059	6.63567	6.1664	8.11077	8.01676	6.83782	6.88466	5.90206	7.0664	K24173	NA	hypothetical protein KGM_211079 [Danaus plexippus plexippus]	2
LOC111055634	12.7547	12.8608	10.8716	8.68658	11.2285	11.6131	8.56723	9.15221	12.6288	10.3222	11.4339	11.0078	16.9775	16.4733	15.8265	12.2418	11.4303	13.0359	NA	NA	CR1-3 [Lycodichthys dearborni]	2
LOC120350344	0	0.01363	0	0	0	0	0.044552	0	0	0	0	0	0.0403	0.04672	0	0	0	0	NA	NA	NA	2
LOC111043661	12.5181	9.31091	10.0624	10.7053	11.1427	8.94089	9.45721	10.3357	10.998	8.39666	10.5491	11.144	14.1121	12.35	13.8366	9.69939	10.9921	11.8789	K02685	GO:0005488;GO:0016779	DNA primase protein [Danaus plexippus plexippus]	2
LOC111043664	11.4621	9.43703	9.89867	9.37633	9.85097	10.5444	8.1351	8.30003	10.2128	11.2785	9.33447	9.39289	13.3192	13.2505	13.6633	11.2369	10.5569	9.58473	K20017	GO:0005515;GO:0031966;GO:0043065;GO:0097193	Bcl-2-related ovarian killer protein homolog A [Caligus rogercresseyi]	2
LOC120350745	0	0	0	0	0	0	0	0	0	0	0	0	0.051123	0	0	0	0	0	NA	NA	hypothetical protein LSTR_LSTR002511 [Laodelphax striatellus]	2
LOC111058430	9.55069	9.12473	6.44467	7.30843	6.95302	10.2711	9.42249	5.88854	14.0433	9.91955	7.59291	10.0426	9.97617	11.1934	10.7005	9.55932	9.70082	8.90962	NA	NA	NA	2
LOC111054026	3.35741	2.81873	3.44606	3.46362	3.10014	4.30433	3.62407	3.25838	2.92234	3.78946	3.56049	3.31874	4.81236	4.13036	4.20497	3.60346	4.06621	3.73402	K18270	NA	PREDICTED: rab3 GTPase-activating protein catalytic subunit [Nasonia vitripennis]	2
LOC111064589	24.1574	19.3227	18.6116	23.2136	29.3146	20.421	17.903	17.8887	20.327	23.1354	24.9956	22.6192	33.9773	28.8826	34.9672	24.8388	25.6022	27.8048	K10735	GO:0005634;GO:0006259	DNA replication complex GINS protein SLD5 [Oreochromis niloticus]	2
LOC111043293	76.724	89.8992	85.5404	62.3309	78.4262	89.1048	56.8513	78.3834	69.1969	79.8075	84.3164	77.2358	84.2837	94.4535	94.894	69.0769	85.6162	82.7752	K00643	GO:0001666;GO:0003870;GO:0005515;GO:0005743;GO:0005759;GO:0006783;GO:0006879;GO:0016594;GO:0030218;GO:0032364;GO:0042541;GO:0044281;GO:0050662	PREDICTED: 5-aminolevulinate synthase, erythroid-specific, mitochondrial [Dendroctonus ponderosae] &gt;gi|332375148|gb|AEE62715.1| unknown [Dendroctonus ponderosae]	2
LOC111055452	26.2164	23.8922	20.552	22.5839	23.6265	25.5284	21.0423	17.3415	25.7084	22.5032	20.2957	24.3698	31.0558	30.6484	31.1797	25.0285	27.994	26.0328	K23406	GO:0003677	chromatin complexes subunit BAP18 isoform X2 [Apis mellifera]	2
LOC111049634	39.468	41.0003	37.6007	33.9853	44.6987	50.9196	41.7133	38.7052	43.293	43.6871	39.9428	38.7758	54.0949	57.2636	51.5808	49.3511	47.2094	48.535	K25059	GO:0005634	replication stress response regulator SDE2 [Solenopsis invicta]	2
LOC111055256	57.2181	57.3422	48.7223	59.2277	58.5717	58.8674	58.3988	49.8212	59.6905	55.1608	56.3121	52.3429	70.9535	67.2186	67.1484	61.8312	57.8369	61.2872	K04683	GO:0000981;GO:0003677;GO:0005634;GO:0005667;GO:0006357;GO:0007049	transcription factor Dp-1 [Apis mellifera]	2
LOC111055254	14.3795	13.7452	13.3888	11.6216	11.2886	12.5973	11.4296	9.38989	13.6298	12.9178	11.6895	12.834	16.948	15.4091	16.6572	13.0099	13.9481	13.6187	K10319	GO:0001764;GO:0006974;GO:0014069;GO:0021799;GO:0021800;GO:0021957;GO:0021960;GO:0042787;GO:0043161;GO:0060386	F-box/SPRY domain-containing protein 1 isoform X2 [Bombus impatiens]	2
LOC111064337	171.494	142.516	140.717	173.18	162.784	163.942	171.058	142.769	178.242	163.278	178.258	153.902	174.941	176.213	183.373	165.759	147.561	150.803	K14563	GO:0000494;GO:0001094;GO:0001649;GO:0001651;GO:0001652;GO:0008033;GO:0008649;GO:0015030;GO:0016020;GO:0031167;GO:0031428;GO:0032040;GO:0044822;GO:0048254;GO:0051117;GO:0070062;GO:1990258;GO:1990259	rRNA 2&apos;-O-methyltransferase fibrillarin [Bombus impatiens]	2
LOC111045444	8.55887	7.90182	6.26074	7.40856	7.30333	8.67152	8.01942	8.43318	8.95894	7.25766	8.26995	6.85542	9.91743	10.539	11.0881	8.36859	8.39801	8.55855	K09200	GO:0000977;GO:0000981;GO:0001701;GO:0002573;GO:0005515;GO:0005654;GO:0005794;GO:0005886;GO:0009653;GO:0030098;GO:0030218;GO:0044702;GO:0045892;GO:0045944;GO:0048568	transcription factor Sp4 isoform X1 [Acyrthosiphon pisum]	2
LOC111060465	50.3753	49.9205	45.9205	53.131	42.7128	52.2409	49.8812	46.7488	50.1983	47.0497	53.3523	52.9059	54.5762	48.0276	55.0971	46.2535	46.6769	51.4274	K03011	GO:0001055;GO:0003677;GO:0005665;GO:0005737;GO:0006366;GO:0015630;GO:0046983	DNA-directed RNA polymerase II subunit RPB3 [Bombus impatiens] &gt;gi|808130538|ref|XP_012167997.1| DNA-directed RNA polymerase II subunit RPB3 [Bombus terrestris]	2
LOC111054000	5.06021	3.53313	3.43433	4.13029	3.32025	4.33193	4.11476	3.42266	5.63745	3.85487	4.26672	4.80899	5.3721	4.81672	4.49059	4.48319	3.77827	4.17112	K01357	GO:0005109;GO:0005615;GO:0016055;GO:0030182;GO:0031069;GO:0042476;GO:0043586;GO:0045165;GO:0048733;GO:0071560	protein Wnt-10b [Apis mellifera]	2
LOC120350391	0	0	0	0	0	0	0	0	0	0	0	0	0	0.074652	0	0	0	0	NA	NA	hypothetical protein KGM_209963 [Danaus plexippus plexippus]	2
LOC120350392	0.389718	0.371726	0.102406	0.351787	0	0	0.207567	0.430414	0.209232	0.245281	0	0.174959	1.19435	0.161089	0	0.186562	0	0.309943	NA	NA	PH domain leucine-rich repeat-containing protein phosphatase 2 [Solenopsis invicta]	2
LOC120350212	0.377432	0.43378	0.285551	0.062189	0.192237	0.074085	0.402814	0.166459	0.103008	0.126366	0.33097	0.676018	0.220229	0.443733	0.55485	0.229629	0	0.200068	NA	NA	piggyBac transposable element-derived protein 2-like [Oreochromis niloticus]	2
LOC111047903	7.8645	6.29009	6.65687	9.41829	7.23249	9.2272	6.24575	3.66294	5.63242	10.6341	8.44574	10.7439	10.6572	12.1701	10.6093	5.16732	7.06896	6.12826	NA	NA	facilitated trehalose transporter Tret1-2 homolog [Apis mellifera]	2
LOC111051424	36.7844	32.2795	29.8938	30.7778	28.1045	30.8692	30.6501	24.8273	39.092	36.8995	29.8367	36.6651	38.5135	37.7066	41.9534	33.2366	35.8951	32.4698	NA	NA	PITH domain-containing protein CG6153 [Ixodes scapularis] &gt;gi|215498001|gb|EEC07495.1| conserved hypothetical protein [Ixodes scapularis]	2
LOC111049828	9.04362	6.83775	8.10859	6.87908	6.22268	7.3164	7.39278	5.36746	8.69666	7.40791	5.13034	6.97093	7.96878	9.24625	9.20279	7.27008	6.75179	7.02589	K09191	NA	hypothetical protein DAPPUDRAFT_19746 [Daphnia pulex]	2
LOC120350405	259.257	267.15	288.578	353.379	305.461	337.279	326.35	302.548	364.737	351.179	280.941	382.476	341.993	401.21	341.923	308.594	333.847	302.573	NA	GO:0001676;GO:0004467;GO:0005789;GO:0005886;GO:0015245;GO:0044539;GO:0055085	long-chain fatty acid transport protein 1 [Bombus impatiens] &gt;gi|815919375|ref|XP_012244667.1| long-chain fatty acid transport protein 1 [Bombus impatiens] &gt;gi|815919377|ref|XP_012244668.1| long-chain fatty acid transport protein 1 [Bombus impatiens] &gt;gi|815919379|ref|XP_012244670.1| long-chain fatty acid transport protein 1 [Bombus impatiens]	2
LOC120350411	0.531471	0.321187	0.384321	0.556739	0.460723	0.482497	0.30238	0.33536	0.190116	0.54951	0.474356	0.728938	0.820309	1.08503	1.1177	0.920496	0.533529	0.657592	NA	NA	uncharacterized protein LOC113006156 [Solenopsis invicta]	2
LOC111044717	65.7672	58.0313	56.1617	57.363	56.8071	59.9514	56.0104	48.5349	72.0131	58.3352	47.5775	61.3669	59.1288	66.2365	66.7846	62.0823	57.9574	58.0188	K18342	NA	OTU domain-containing protein 6B [Bombus impatiens]	2
LOC111054347	61.4772	51.408	60.0654	63.2362	63.8884	53.4528	65.3254	55.6538	36.4787	69.7067	58.8208	70.1007	64.547	94.3467	64.2726	58.5136	51.9662	49.7926	K04078	GO:0005524;GO:0005739;GO:0006457;GO:0051087	LOW QUALITY PROTEIN: 10 kDa heat shock protein, mitochondrial [Solenopsis invicta]	2
LOC111043354	26.8559	30.2456	25.5864	23.1115	23.7811	29.9845	23.9487	21.6676	32.4884	30.3109	25.2138	27.053	38.1255	37.2211	33.9049	29.2748	29.8309	28.0606	K09828	GO:0000246;GO:0005634;GO:0005789;GO:0006695;GO:0006979;GO:0007050;GO:0009888;GO:0019899;GO:0042605;GO:0043154;GO:0043588;GO:0055114;GO:1901214	PREDICTED: delta(24)-sterol reductase-like [Nasonia vitripennis]	2
LOC120350453	9.56939	1.97232	2.30884	2.63173	7.213	1.57274	2.01518	1.18359	11.4243	1.71038	3.64233	8.98437	20.1834	2.88682	5.79877	2.76204	3.59753	1.83531	K14773	GO:0003723;GO:0044424	rRNA-processing protein UTP23 homolog [Bombus impatiens]	2
LOC111046398	29.1186	25.0433	32.1761	28.9623	32.7396	37.1079	39.215	33.6846	36.1676	32.893	29.0536	31.9653	44.5552	39.8966	37.6786	36.9142	38.7618	34.339	K17607	NA	TIP41-like protein [Bombus impatiens] &gt;gi|815916131|ref|XP_012243239.1| TIP41-like protein [Bombus impatiens] &gt;gi|1366113238|ref|XP_024224637.1| TIP41-like protein [Bombus impatiens]	2
LOC120350469	0.380798	0.150343	0	0	0	0.601536	0.288991	0.14415	0	0.105828	0.083064	0.280958	0.700927	0.311314	0	0.47992	0	0.19331	NA	NA	hypothetical protein KGM_209331 [Danaus plexippus plexippus]	2
LOC111054145	156.61	164.957	150.908	126.443	142.107	154.207	111.199	127.184	197.979	134.951	122.82	135.041	158.361	172.383	170.752	133.016	152.534	142.837	K04381	NA	stress response protein NST1 isoform X3 [Solenopsis invicta]	2
LOC111051348	9.59782	9.95827	7.94749	7.9228	9.88905	8.61387	12.119	7.7161	9.65301	9.24692	9.34975	8.04561	9.92481	11.6718	9.92966	7.63794	9.39655	10.3513	K11271	NA	PREDICTED: sister chromatid cohesion protein DCC1-like [Neolamprologus brichardi]	2
LOC120350251	0.274548	0.363366	0	0.347612	0.117827	0	0.078565	0.098881	0.181457	0	0.137373	0.186659	0.367099	0.254576	0.41215	0.110569	0.231274	0	NA	NA	piggyBac transposable element-derived protein 2-like [Oreochromis niloticus]	2
LOC120350248	0	0	0	0	0	0	0	0	0	0	0	0	0	0.256296	0	0	0	0	NA	NA	NA	2
LOC111056138	41.348	39.8106	34.7941	36.7974	37.7395	33.4791	33.4887	35.4317	41.2901	35.5311	38.4898	35.8743	45.6274	48.7637	45.7315	32.299	38.402	37.0357	K11515	NA	NA	2
LOC111060468	9.58888	10.7537	8.84751	10.3798	8.83367	9.1993	8.57844	7.42144	11.1762	9.49467	7.26506	7.56165	11.0435	14.5001	11.625	9.98307	7.64172	10.571	K13133	GO:0005488;GO:0005634;GO:0006396	gem-associated protein 5 isoform X1 [Apis mellifera] &gt;gi|571558722|ref|XP_006564440.1| gem-associated protein 5 isoform X1 [Apis mellifera]	2
LOC120350497	0	0	0	0	0	0	0.070684	0	0	0	0	0	0.147268	0.280146	0	0	0	0	NA	GO:0003723;GO:0006886;GO:0044424;GO:0044699	exportin-5 [Bombus impatiens] &gt;gi|815896997|ref|XP_012249268.1| exportin-5 [Bombus impatiens] &gt;gi|1366066485|ref|XP_024228126.1| exportin-5 [Bombus impatiens]	2
LOC111051737	304.763	275.954	238.906	332.519	305.315	288.867	314.409	228.304	265.993	298.482	317.788	315.301	356.159	343.764	356.152	283.292	286.87	286.29	K11086	GO:0000387;GO:0002230;GO:0005515;GO:0005654;GO:0005682;GO:0005683;GO:0005685;GO:0005686;GO:0005687;GO:0005689;GO:0005697;GO:0005829;GO:0006369;GO:0006479;GO:0008334;GO:0019013;GO:0031124;GO:0034660;GO:0034709;GO:0034719;GO:0044822;GO:0046540;GO:0070062;GO:0071004;GO:0071013;GO:0071204;GO:0071208;GO:0098779;GO:0098792	flagelliform silk protein, putative [Ixodes scapularis]	2
LOC111053729	36.4917	35.9693	34.0083	34.2957	43.1381	38.2093	25.6389	20.6533	46.1818	35.4167	24.166	33.7536	47.4328	52.3623	51.195	35.712	38.6483	42.4292	NA	NA	SAP domain-containing ribonucleoprotein-like [Nilaparvata lugens]	2
LOC111046343	7.42663	5.87435	4.52693	6.06377	5.71731	7.36476	8.22858	7.53895	8.58651	6.90446	8.21345	5.74605	7.54265	9.32333	8.61807	6.19067	6.74765	8.65603	K10185	GO:0000122;GO:0000978;GO:0001077;GO:0001102;GO:0001105;GO:0001569;GO:0001764;GO:0001947;GO:0003148;GO:0003175;GO:0003180;GO:0003193;GO:0003207;GO:0003215;GO:0003272;GO:0003344;GO:0005634;GO:0005737;GO:0006936;GO:0008015;GO:0009953;GO:0010991;GO:0021524;GO:0035922;GO:0036306;GO:0045944;GO:0055008;GO:0060045;GO:0060413;GO:0060577	T-box transcription factor TBX20 isoform X2 [Solenopsis invicta]	2
LOC111051849	38.0236	32.4838	38.3829	33.7276	40.9079	30.3609	33.1443	36.745	36.0329	42.5845	39.8829	41.0635	45.5871	42.6988	49.6505	39.0612	33.514	33.5121	NA	NA	uncharacterized protein LOC100741880 isoform X1 [Bombus impatiens] &gt;gi|1366153465|ref|XP_024227461.1| uncharacterized protein LOC100741880 isoform X1 [Bombus impatiens]	2
LOC111049074	7.28138	6.68446	6.64881	7.53343	6.63508	5.94124	6.59186	6.76584	9.51104	7.00006	7.43471	6.24122	8.31063	9.49112	7.88194	7.8204	7.405	7.54725	K03068	NA	low-density lipoprotein receptor-related protein 6 [Bombus impatiens]	2
LOC111049071	48.4004	48.5021	43.3101	48.7348	49.3655	45.6562	48.2517	46.7169	53.1837	42.5024	42.1627	41.5681	56.1844	49.5462	51.8519	47.3436	47.8401	47.8573	K14295	NA	nuclear pore complex protein Nup50 isoform X2 [Bombus impatiens]	2
LOC111050862	25.1837	21.4435	20.4712	19.3592	22.2025	22.5657	20.5031	20.0373	21.7886	25.0602	22.7896	22.259	29.0701	24.7332	24.5989	21.127	21.2366	23.7274	K01462	GO:0009987	peptide deformylase, mitochondrial [Oreochromis niloticus]	2
LOC111063917	16.0991	13.8582	16.4267	14.5056	17.2465	18.1187	17.3739	15.732	17.669	17.7472	18.0889	14.1993	18.1271	20.875	19.6951	18.1305	15.8468	19.3868	K18162	GO:0008152	arginine-hydroxylase NDUFAF5, mitochondrial isoform X1 [Apis mellifera]	2
LOC120350733	0	0	0	0	0	0	0	0	0	0.309306	0	0	0	0.274199	0.214042	0	0	0	NA	NA	NA	2
LOC120350276	0	0	0	0	0	0	0	0	0	0	0	0	0	0	0.090723	0	0	0	NA	NA	zinc finger MYM-type protein 1-like [Solenopsis invicta]	2
LOC111055810	0.341205	0.415776	0.112862	0.182836	0.346421	0.109415	0.658088	0.060886	0.231696	0.249558	0.328951	0.103827	0.473863	0.320849	0.489043	0.260976	0.168863	0.237966	NA	NA	DUF4817 domain-containing protein, partial [Acinetobacter baumannii] &gt;gi|1660776183|gb|TLM56583.1| DUF4817 domain-containing protein [Acinetobacter baumannii]	2
LOC120348830	4.14404	3.59374	1.97452	1.64619	2.62802	1.76839	1.53396	1.28317	2.00129	2.6059	2.43113	3.15218	3.74826	4.15259	3.50451	2.21965	2.26822	2.53966	K10401	GO:0005488	PREDICTED: kinesin-like protein KIF18A isoform X1 [Nasonia vitripennis] &gt;gi|644996147|ref|XP_008210885.1| PREDICTED: kinesin-like protein KIF18A isoform X1 [Nasonia vitripennis] &gt;gi|644996152|ref|XP_008210886.1| PREDICTED: kinesin-like protein KIF18A isoform X1 [Nasonia vitripennis] &gt;gi|1032746528|ref|XP_016844859.1| PREDICTED: kinesin-like protein KIF18A isoform X1 [Nasonia vitripennis]	2
LOC120350554	0	0.076053	0.20077	0.087933	0	0	0.139163	0	0	0	0	0.097999	0.132606	0.306251	0.069901	0	0	0.106142	NA	NA	unnamed protein product [Callosobruchus maculatus]	2
LOC111044953	150.9	146.993	146.922	158.495	159.208	152.737	161.862	151.533	159.472	157.9	161.093	160.149	162.01	170.888	164.012	158.852	150.317	145.618	K02146	GO:0005765;GO:0005769;GO:0005813;GO:0008152;GO:0008553;GO:0015991;GO:0016021;GO:0033179;GO:0070062	40-kDa V-ATPase subunit [Danaus plexippus plexippus]	2
LOC120350560	0.170255	0.130888	0.041403	0.170176	0.073846	0.052488	0	0	0.199192	0	0.066431	0	0.394124	0.357004	0.225905	0.312924	0.074477	0.079535	NA	GO:0008152;GO:0008484;GO:0016021	hypothetical protein YQE_04594 [Dendroctonus ponderosae]	2
LOC111057031	8.59803	9.8901	7.56645	7.87753	7.77856	9.24511	8.79172	11.0192	9.95036	7.5026	8.72365	7.18826	10.631	9.67888	11.3166	7.7251	8.54984	9.68472	K11274	GO:0005488	WD repeat and HMG-box DNA-binding protein 1 isoform X1 [Acyrthosiphon pisum]	2
LOC120350570	18.7082	19.202	17.3228	15.4428	15.4028	18.1193	18.7212	15.1384	19.0833	17.0694	15.4837	17.1628	19.2392	20.9521	20.5851	17.7522	17.287	15.8418	K08592	GO:0006508;GO:0008234	PREDICTED: sentrin-specific protease 1-like [Microplitis demolitor]	2
LOC120350571	0	0	0	0	0	0	0	0.0802	0	0	0	0.07236	0.113096	0.115042	0	0	0	0	NA	NA	uncharacterized protein LOC116166313 [Photinus pyralis]	2
LOC111048879	31.3559	30.1328	24.6738	27.6571	33.4543	29.1522	21.5656	20.2077	20.1068	31.9254	35.7171	31.7258	51.071	44.8127	41.6383	22.654	24.9744	27.875	NA	GO:0004222;GO:0006508;GO:0016021	NA	2
LOC111059171	9.40781	9.64364	9.95815	9.90009	8.46357	10.0805	8.36676	7.41901	9.20819	9.87574	9.53428	10.413	11.1745	11.4131	10.6845	10.2103	7.99075	8.84803	K01409	GO:0000408;GO:0043170;GO:0044238	probable tRNA N6-adenosine threonylcarbamoyltransferase, mitochondrial [Photinus pyralis]	2
LOC111047639	136.61	127.564	114.123	106.259	102.156	116.947	98.057	88.0441	124.265	112.946	118.91	104.471	148.018	141.994	151.048	115.016	108.392	124.5	NA	NA	hypothetical protein DAPPUDRAFT_302188 [Daphnia pulex]	2
LOC111047633	30.4307	28.9458	27.4442	29.1035	25.234	26.3116	28.6959	23.9381	26.0167	30.9348	29.0903	28.8454	27.0612	31.1637	30.5554	24.2884	28.0643	26.4056	K05940	GO:0006631	PREDICTED: peroxisomal carnitine O-octanoyltransferase isoform X1 [Rattus norvegicus]	2
LOC111059553	14.8755	15.4668	14.4048	16.1418	11.9453	14.7579	14.2311	13.6459	14.934	14.2056	16.1308	12.0303	16.6912	15.0693	15.4908	13.0997	12.5792	14.3333	K13142	NA	Integrator complex subunit 5 [Zootermopsis nevadensis]	2
LOC111061888	6.00271	5.84985	5.90469	5.1314	5.89224	5.34896	5.3939	4.59975	6.37384	6.22793	4.42212	4.96854	5.86706	7.64825	6.80115	5.52933	5.40262	5.94173	NA	GO:0000087;GO:0000088;GO:0000287;GO:0000910;GO:0000922;GO:0004674;GO:0004871;GO:0005524;GO:0005815;GO:0005829;GO:0005874;GO:0006915;GO:0007077;GO:0016607;GO:0018105;GO:0019894;GO:0019901;GO:0030071;GO:0031572;GO:0032212;GO:0043123;GO:0046777;GO:0051225;GO:0051973;GO:1904355;GO:2000772	Serine/threonine-protein kinase Nek7 [Trichoplax sp. H2]	2
LOC111044510	29.3869	32.3246	29.9204	26.8524	29.7788	34.4303	26.4312	26.1363	33.7971	30.8662	28.3781	31.0447	35.3621	36.3697	32.7883	29.109	31.6995	31.4931	K17404	GO:0005840	probable 28S ribosomal protein S25, mitochondrial [Aedes albopictus]	2
LOC120350580	0	0.042665	0	0	0	0	0	0	0	0	0	0.081447	0	0.273405	0.317576	0	0.050614	0	NA	NA	NA	2
LOC120350585	1.71128	2.15816	1.41403	1.55263	1.56763	1.95453	1.44996	0.99966	1.98515	2.03302	1.59745	2.49192	2.80367	2.82915	2.88824	2.22929	2.21763	2.04862	NA	NA	NA	2
LOC111044138	17.0627	14.7386	15.996	14.6604	14.6661	13.2548	13.9362	15.4506	19.0443	14.7357	15.6178	13.2054	16.8448	15.83	16.9125	13.594	14.5076	14.3338	K11577	NA	kinetochore-associated protein 1 isoform X2 [Solenopsis invicta]	2
LOC111046755	0.375731	0.518851	0.435673	0.377836	0.367615	0.423219	0.362446	0.282402	0.426674	0.410319	0.409222	0.401751	0.494213	0.692293	0.553849	0.451498	0.416413	0.349942	NA	GO:0005634;GO:0006355;GO:0043565	Homeobox domain,Homeobox domain-like,Homeobox protein SIX1, N-terminal SD domain,Homeobox, conserved [Cinara cedri]	2
LOC111055257	7.50598	9.16417	7.51982	9.51312	8.514	8.20344	8.92184	7.92826	8.78694	9.63936	11.853	7.28034	10.5731	10.46	10.6324	8.84453	8.0649	9.39347	K13780	GO:0005887;GO:0015179;GO:0015297;GO:1902475	Amino acid transporter protein JHI-21 [Danaus plexippus plexippus]	2
LOC111055109	3.01239	2.6294	3.61041	3.357	3.79681	3.03845	2.71073	2.52654	4.7652	3.22536	2.61946	3.43529	4.21242	4.58978	2.95132	3.17561	3.90897	3.16647	NA	NA	hypothetical protein GE061_11999 [Apolygus lucorum]	2
LOC111061652	2.11548	2.62781	3.5943	2.68338	2.61566	2.30339	2.62371	2.62356	3.04415	2.07396	2.56673	2.43112	3.44492	3.05303	4.14654	2.34231	2.99598	3.01365	NA	NA	UPF0598 protein CG30010 [Photinus pyralis]	2
LOC111052872	22.214	26.9137	23.4741	26.663	23.4844	22.6304	25.9914	22.3044	22.8386	25.2778	22.2188	25.8045	25.2434	26.348	26.5366	24.3305	25.429	22.6867	K18703	GO:0003824	succinate--hydroxymethylglutarate CoA-transferase isoform X1 [Bombus impatiens]	2
LOC111054478	12.3746	14.3153	11.9928	12.3075	14.046	12.0403	12.2322	12.8663	13.3973	13.6921	10.5224	12.2998	14.4508	14.5724	12.3797	11.0588	14.2469	11.4731	K25730	GO:0005634;GO:0006886;GO:0008565	Down syndrome critical region protein 3 isoform X1 [Apteryx rowi]	2
LOC120350618	0.220927	0.675183	0	0.248581	0.347433	0.449263	0.319863	0.426899	0.815189	0.496877	0	0	0.284032	0.649475	0.687173	0	0.369908	0	K22984	NA	odorant receptor Or2-like [Zootermopsis nevadensis] &gt;gi|646701437|gb|KDR11151.1| hypothetical protein L798_14933 [Zootermopsis nevadensis]	2
LOC111054845	12.0136	13.4707	13.3401	12.2565	12.6412	13.0955	11.527	12.814	9.63042	9.09884	17.0713	9.91392	17.2788	13.9448	16.5484	11.6702	12.1638	13.5221	K02327	GO:0000166;GO:0003677;GO:0003887;GO:0006260;GO:0008408;GO:0071897;GO:0090305	DNA polymerase delta catalytic subunit isoform X1 [Frankliniella occidentalis] &gt;gi|324120732|dbj|BAJ78757.1| DNA polymerase delta catalytic subunit [Thrips palmi] &gt;gi|1776772473|gb|KAE8748036.1| hypothetical protein FOCC_FOCC005231 [Frankliniella occidentalis]	2
LOC111062277	1.79339	2.29982	1.67857	2.16797	1.55154	2.24708	0.96012	1.57547	3.62186	2.05879	1.26966	2.07135	2.97691	3.01069	2.19988	1.74947	2.80269	2.42977	K23868	NA	protein FAM92A-A isoform X1 [Apis dorsata]	2
LOC111055226	3.20364	2.67835	2.51162	2.81909	3.29122	2.68809	3.29823	3.44486	3.60567	2.32813	3.76178	2.95377	4.37144	3.45487	3.89939	2.86416	3.47376	3.42579	K08863	NA	Serine/threonine-protein kinase PLK4 [Zootermopsis nevadensis]	2
LOC111049604	4.30588	6.94577	4.94736	4.28848	4.07357	6.95179	4.792	5.83417	6.73354	5.01978	3.19492	5.64722	7.01455	6.34256	5.5018	5.47337	4.68543	4.8467	K21032	NA	beta-1,4-glucuronyltransferase 1 [Apis mellifera]	2
LOC111048312	188.429	173.683	153.408	196.26	163.579	147.407	196.239	164.217	193.072	168.993	188.797	155.229	184.61	181.558	190.494	172.996	164.842	171.891	K18743	NA	caprin homolog isoform X4 [Zootermopsis nevadensis] &gt;gi|646718836|gb|KDR21170.1| Caprin-2 [Zootermopsis nevadensis]	2
LOC111046211	13.2504	12.5383	12.7651	12.4719	13.9104	13.026	12.5526	12.5621	16.3283	11.5026	14.1647	11.6225	14.688	13.9906	13.5642	12.6843	14.1593	9.50415	K03539	NA	unknown [Dendroctonus ponderosae]	2
LOC111048516	1.41109	1.84955	1.10066	1.51625	1.64614	0.699707	1.18225	0.59992	0.430054	1.88097	1.535	1.13499	2.40942	1.28332	2.85172	1.69884	1.77611	1.23339	K16599	GO:0016874;GO:0018095	probable tubulin polyglutamylase TTLL1 isoform X1 [Nylanderia fulva]	2
LOC111056914	5.61423	4.24361	4.68086	5.45633	5.93393	6.13274	5.79242	5.50807	7.55155	6.76122	5.34507	6.85121	7.49034	7.98417	6.59738	4.81806	4.78429	4.29218	K14611	GO:0005215;GO:0016021;GO:0055085	solute carrier family 23 member 2 isoform X4 [Diaphorina citri]	2
LOC120350314	0	0	0	0	0	0	0	0	0	0	0	0	0.278856	0	0	0	0.050558	0	NA	NA	NA	2
LOC120350656	0	0	0	0	0	0	0	0	0	0	0	0	0.144504	0	0	0	0	0	NA	NA	NA	2
LOC120348834	22.7886	21.3317	20.9888	20.7825	21.5013	22.112	17.4495	17.5328	24.5072	20.4294	21.2558	26.689	27.1026	27.9791	27.9778	22.202	23.229	26.6384	NA	NA	PAXIP1-associated glutamate-rich protein 1-like [Nilaparvata lugens]	2
LOC111057360	108.456	97.4892	92.2859	75.7642	102.355	107.356	94.3444	90.4459	93.9233	105.351	76.5039	109.616	105.135	116.703	99.8693	92.3852	97.0665	89.3635	NA	NA	NA	2
LOC120350663	0.22861	0.105253	0.086464	0.145102	0.114159	0.24397	0.248189	0.10119	0.142895	0.271712	0	0.148818	0.149065	0.307304	0.089901	0.119698	0.190812	0.132893	NA	NA	uncharacterized protein LOC115880050 isoform X2 [Sitophilus oryzae]	2
LOC111045523	6.57681	5.57203	5.27601	4.87695	5.02179	5.09176	4.60596	3.3498	8.10713	5.97848	4.86719	5.8227	8.67999	7.73033	8.40485	6.20865	5.82873	6.92368	K14961	GO:0005730;GO:0006351;GO:0006974;GO:0035064;GO:0042800;GO:0043627;GO:0044212;GO:0048188;GO:0051568;GO:0071339	retinoblastoma-binding protein 5 homolog [Agrilus planipennis]	2
LOC120350694	0	0	0	0	0.039122	0	0	0	0	0	0	0.034555	0.043179	0	0.1086	0.054145	0	0	K12593	NA	M-phase phosphoprotein, putative [Pediculus humanus corporis] &gt;gi|212509820|gb|EEB13130.1| M-phase phosphoprotein, putative [Pediculus humanus corporis]	2
LOC120348837	0.255825	0.357124	0.230223	0.046472	0.214091	0.113551	0.112347	1.83124	0	0.169525	0.112741	0.052648	0.136885	4.31928	0.284346	0.085753	0.079707	0.248873	K05543	GO:0003824;GO:0008033	hypothetical protein GE061_11104 [Apolygus lucorum]	2
LOC111043540	0	0	0	0	0.043803	0	0.105476	0.014922	0	0.025156	0.024604	0	0.090155	0.083829	0.056985	0	0.089928	0	NA	NA	beta-1,4-N-acetylgalactosaminyltransferase bre-4-like isoform X1 [Zootermopsis nevadensis] &gt;gi|1227981507|ref|XP_021922357.1| beta-1,4-N-acetylgalactosaminyltransferase bre-4-like isoform X1 [Zootermopsis nevadensis] &gt;gi|1227981509|ref|XP_021922358.1| beta-1,4-N-acetylgalactosaminyltransferase bre-4-like isoform X1 [Zootermopsis nevadensis] &gt;gi|1227981511|ref|XP_021922359.1| beta-1,4-N-a…	2
LOC111048836	25.4677	23.0835	27.5403	21.8227	25.5592	31.1789	22.4324	25.6793	32.1107	25.9784	24.9301	22.6722	26.01	28.0772	28.5369	24.6022	28.9833	23.9588	K14767	NA	something about silencing protein 10 [Zootermopsis nevadensis] &gt;gi|646707203|gb|KDR14064.1| Something about silencing protein 10 [Zootermopsis nevadensis]	2
LOC111053705	0.102987	0	0	0	0	0	0	0.390957	0	0	0	0	0.119011	0.502234	0.285436	0	0.088932	0	NA	NA	THAP domain-containing protein 2-like [Acyrthosiphon pisum]	2
LOC111046205	1.52971	1.51228	0.902525	1.44683	0.912356	1.45543	1.28968	0.84415	1.07303	1.53302	1.08291	1.50321	1.6044	1.58853	1.2997	1.3422	0.955053	1.06942	NA	NA	Nose resistant to fluoxetine protein 6 [Zootermopsis nevadensis]	2
LOC111057410	17.031	22.2132	19.3549	19.7575	21.7997	26.0075	20.9531	21.6388	24.4929	20.8975	20.3564	20.8067	23.2419	23.5748	24.3743	23.5066	22.4678	22.1292	K17405	NA	mitochondrial ribosomal protein S26 [Drosophila melanogaster] &gt;gi|28201887|sp|Q9VVN2.1|RT26_DROME RecName: Full=Probable 28S ribosomal protein S26, mitochondrial; Short=MRP-S26; Short=S26mt; Flags: Precursor &gt;gi|7293916|gb|AAF49279.1| mitochondrial ribosomal protein S26 [Drosophila melanogaster] &gt;gi|17945714|gb|AAL48906.1| RE31184p [Drosophila melanogaster] &gt;gi|220948382|gb|ACL86734.1…	2
LOC111056290	5.53463	7.84794	6.11632	7.53339	7.03615	4.42898	7.97478	4.21277	6.99821	7.42408	5.89315	5.73795	7.67203	8.4918	7.70967	7.99204	5.2909	7.96986	NA	NA	hypothetical protein FOCC_FOCC014446 [Frankliniella occidentalis]	2
LOC111047331	3.78093	4.0283	5.25313	4.50626	4.19474	5.62805	3.50295	2.97126	4.90927	4.74402	3.15005	4.05324	5.31132	7.10612	5.52615	4.36716	2.93451	3.97579	NA	NA	BTB/POZ domain-containing protein 1 [Bombus impatiens] &gt;gi|1366101024|ref|XP_024223716.1| BTB/POZ domain-containing protein 1 [Bombus impatiens]	2
LOC111049464	16.5512	15.8797	13.5729	14.4362	14.7253	15.342	11.8614	13.2969	11.9748	15.4081	19.5076	14.4616	21.0108	22.2005	20.7869	13.9497	17.149	16.6173	NA	NA	NA	2
LOC111044679	28.6956	27.8221	21.2386	23.1888	22.6648	28.68	21.742	20.9443	23.0938	24.1925	27.2636	24.0232	38.4566	30.9474	36.5769	23.8818	22.6572	26.3411	K00943	GO:0005737;GO:0006796;GO:0016740	PREDICTED: thymidylate kinase [Vitis vinifera] &gt;gi|296090257|emb|CBI40076.3| unnamed protein product [Vitis vinifera]	2
LOC111050853	60.7082	62.5991	57.4525	61.1035	61.0353	66.9965	61.7211	56.1233	60.8474	61.0537	62.1765	64.3901	68.1768	70.0148	71.4118	63.5463	57.3705	60.6209	K17426	GO:0016787	probable 39S ribosomal protein L45, mitochondrial isoform X1 [Zootermopsis nevadensis] &gt;gi|1227973068|ref|XP_021917981.1| probable 39S ribosomal protein L45, mitochondrial isoform X1 [Zootermopsis nevadensis] &gt;gi|646717609|gb|KDR20400.1| putative 39S ribosomal protein L45, mitochondrial [Zootermopsis nevadensis]	2
LOC111046199	44.9133	40.3528	39.1145	40.5713	41.1804	49.054	37.0141	29.4647	55.085	35.0379	29.9462	32.3351	51.1255	56.4603	55.9035	41.2691	38.9083	44.6249	K09880	GO:0016791;GO:0046872;GO:0071267	PREDICTED: enolase-phosphatase E1 [Microplitis demolitor]	2
LOC120351009	0	0.035519	0.031999	0.052506	0.147693	0	0.152768	0.023497	0.138921	0.052558	0	0	0.096909	0.197695	0.135769	0	0	0	NA	NA	uncharacterized protein LOC115881295 [Sitophilus oryzae]	2
LOC111045037	1.16544	1.07947	0.928734	1.12761	0.9461	1.03354	0.570672	1.28785	0.86324	0.907525	1.03186	0.949987	0.969015	1.4174	1.89792	0.79924	0.922827	1.3391	K10742	NA	DNA replication ATP-dependent helicase/nuclease DNA2 [Acyrthosiphon pisum]	2
LOC111045242	25.9476	30.5441	28.1399	23.8851	32.1493	29.7628	24.239	26.0615	27.9944	27.2892	29.1443	28.2347	32.9389	33.3595	29.2948	25.7209	30.6297	32.0875	NA	NA	histidine triad nucleotide-binding protein 3 [Cricetulus griseus]	2
LOC111061921	10.8522	9.94455	8.09048	9.2075	9.83712	7.33921	6.44504	6.94452	6.58492	7.18946	11.2155	6.51614	12.7671	11.5588	12.2885	7.88721	7.62327	9.20556	K10395	NA	hypothetical protein FOCC_FOCC004008 [Frankliniella occidentalis]	2
LOC111047626	0.185435	0.057861	0	0.359279	0.250519	0.145607	0.299539	0.23549	0.398306	0.257097	0.112213	0	0.242234	0.695958	0.156183	0.308988	0.375448	0.242954	NA	NA	uncharacterized protein LOC105692961 [Athalia rosae]	2
LOC120350819	9.62271	9.80926	9.84976	8.3475	7.49597	7.32479	8.5929	10.5409	7.69664	7.63294	8.67008	9.34252	12.8793	13.0603	11.1325	7.78697	9.52405	9.98683	K20635	NA	hypothetical protein FOCC_FOCC002477 [Frankliniella occidentalis]	2
LOC120350824	0	0	0	0	0	0	0	0	0	0	0	0	0.043592	0	0.208389	0	0	0	NA	NA	NA	2
LOC111046810	5.56929	5.08477	6.05182	4.17827	4.80187	4.57892	2.96334	3.44028	4.86148	4.67395	4.58411	4.02153	7.90899	7.39052	7.01891	4.79761	5.2938	5.73815	NA	NA	NA	2
LOC111046813	7.2897	7.27406	7.34067	6.72578	7.0251	8.54117	6.68938	6.61373	9.37824	6.76405	8.08569	7.6927	11.1558	10.6107	12.6867	9.08951	8.87961	9.12463	K16589	NA	uncharacterized protein LOC100743688 isoform X1 [Bombus impatiens]	2
LOC111043444	6.56418	5.20699	4.77331	4.01395	4.81605	4.38851	3.99981	4.95057	4.83357	5.0333	4.99245	4.27948	6.49409	6.20136	6.34031	4.20808	5.54908	5.28794	NA	GO:0016779	PREDICTED: DNA polymerase lambda [Crassostrea gigas]	2
LOC111044552	21.2449	22.981	18.3895	16.6153	20.3778	19.5176	16.723	16.806	23.2651	18.815	17.4437	17.1839	24.3006	23.1047	25.8308	19.2645	20.7836	19.9807	K20800	GO:0021591	protein DPCD [Bombus impatiens]	2
LOC111050727	32.7649	33.2112	28.6279	30.1104	33.7616	30.4041	30.233	34.3201	33.9052	29.0023	39.3808	30.0677	41.8572	35.9333	39.6086	31.4868	31.8056	36.0564	K02209	GO:0003678;GO:0003682;GO:0003688;GO:0005524;GO:0005634;GO:0006270;GO:0032508;GO:0042555	DNA replication licensing factor Mcm5 [Zootermopsis nevadensis] &gt;gi|646699723|gb|KDR10221.1| DNA replication licensing factor mcm5 [Zootermopsis nevadensis]	2
LOC120351129	0.158695	0.065381	0.10716	0.113051	0.206307	0	0	0.234813	0.073441	0.130797	0.094145	0.26799	0.106351	0.150418	0.334497	0.142159	0.054173	0.088522	NA	NA	hypothetical protein AVEN_219369_1 [Araneus ventricosus]	2
LOC111052038	30.2484	29.1495	24.5157	21.4399	28.8871	32.3572	21.5971	20.7066	22.7016	26.786	28.3406	28.0454	42.7925	38.5787	45.4422	20.4911	33.3841	29.8139	NA	NA	NA	2
LOC111046514	11.6138	13.776	12.6575	11.2207	12.0698	12.8262	9.11666	12.0713	8.21192	8.02422	14.9923	7.9601	18.4437	13.2569	14.8857	9.88338	12.019	14.5934	K11492	NA	hypothetical protein GE061_17529 [Apolygus lucorum]	2
LOC111046516	834.319	746.364	714.18	773.595	714.818	727.297	838.173	637.019	718.441	800.467	787.821	721.819	778.247	803.064	818.358	756.469	729.934	745.883	K12741	GO:0000166;GO:0003676	heterogeneous nuclear ribonucleoprotein A1, A2/B1 homolog isoform X2 [Bombus impatiens]	2
LOC111046520	42.4203	49.1534	59.4082	51.9674	48.161	45.147	52.1931	43.3397	56.1605	44.7215	53.1399	41.4493	57.7412	52.2295	55.1935	50.2291	50.5343	50.7248	K01807	NA	PREDICTED: ribose-5-phosphate isomerase [Nasonia vitripennis]	2
LOC120351039	0.120398	0.082259	0.135314	0.111077	0.155264	0.113397	0.071389	0.348294	0.083134	0.059775	0	0.26782	0.109572	0.197798	0.440162	0.045782	0.125713	0.121145	NA	NA	uncharacterized protein LOC115880191 [Sitophilus oryzae]	2
LOC111053850	63.3076	58.4156	63.1827	68.7655	71.7822	71.9813	73.2959	59.7499	48.472	72.0236	62.6288	71.6035	72.3966	78.3874	84.156	33.9551	58.2236	56.1322	K00002	GO:0016491;GO:0055114	aldose reductase-like [Agrilus planipennis]	2
LOC120351148	0.058003	0.102341	0.075933	0.096696	0	0	0	0	0.238579	0	0.101513	0	0.297749	0	0.109941	0	0.07203	0.022119	NA	NA	PiggyBac transposable element-derived protein 2 [Araneus ventricosus]	2
LOC111062125	0	0	0	0	0	0	0	0.150758	0	0	0	0	0.354368	0	0	0	0	0	NA	NA	NA	2
LOC120351163	2.35943	3.22064	2.71258	2.31098	2.01846	2.32687	2.8258	2.81103	2.94785	2.12099	2.89425	2.44669	2.86495	2.68057	3.82339	2.84686	1.86603	2.92991	NA	GO:0007165;GO:0016021;GO:0045087	uncharacterized protein LOC111048176 [Nilaparvata lugens]	2
LOC111052220	0.824609	0.786646	0.847279	0.49244	0.317154	0.525382	0.75718	0.951991	1.21569	0.594996	0.768524	0.359311	1.11266	1.00882	1.18853	0.728984	0.610289	0.630319	K19328	GO:0016020	Synaptotagmin-16 [Zootermopsis nevadensis]	2
LOC111048015	19.7198	19.9602	18.1481	15.8959	17.4253	19.9579	16.7282	15.0089	24.2577	20.9354	15.0297	20.1543	18.6101	22.5455	20.4262	21.2731	17.7965	17.7537	NA	GO:0003677;GO:0005634	methyl-CpG-binding domain protein 3 isoform X1 [Ooceraea biroi] &gt;gi|607366166|gb|EZA60337.1| Methyl-CpG-binding domain protein [Ooceraea biroi] &gt;gi|1494642628|gb|RLU16487.1| hypothetical protein DMN91_010555 [Ooceraea biroi]	2
LOC120351060	0.251943	0.099131	0.211855	0.280385	0.134878	0.090592	0.385338	0.136471	0.047914	0.070268	0.281493	0.246858	0.325393	0.313066	0.341413	0.277661	0.173492	0.306529	K14300	NA	hypothetical protein FOCC_FOCC012511 [Frankliniella occidentalis]	2
LOC111045760	107.379	106.625	93.9191	111.408	88.2254	95.8039	111.819	88.4734	110.874	96.8654	109.102	87.4136	107.077	110.867	110.208	96.0475	100.282	101.933	K11649	GO:0003677;GO:0006338;GO:0006357;GO:0090544	hypothetical protein GE061_00367 [Apolygus lucorum]	2
LOC120351068	0.086257	0.011902	0	0	0	0	0	0.088945	0.287061	0.084246	0.15325	0.031105	0.291534	0.240444	0.237201	0	0.068122	0.005744	NA	NA	uncharacterized protein LOC116167585 [Photinus pyralis]	2
LOC111053034	0.592322	0.24443	0.358357	0.494807	0.388814	0.195142	0.537598	0.552952	0.330615	0.248792	0.180066	0.151027	0.357927	0.660514	0.539029	0.565552	0.113705	0.108184	NA	NA	hypothetical protein AVEN_140598_1 [Araneus ventricosus]	2
LOC111062175	46.3094	47.8267	46.3405	46.5383	48.2165	55.1367	44.254	49.1725	66.422	53.5545	30.7787	50.3272	51.8357	59.4544	54.8735	47.4352	48.972	46.3055	NA	NA	NA	2
LOC111058704	3.29094	2.82592	2.91945	3.23069	3.34362	3.29334	3.11729	4.08017	3.82471	2.81403	3.70366	2.85581	4.54447	4.25891	3.86285	3.64209	3.75579	3.72887	K06642	NA	DNA-dependent protein kinase catalytic subunit-like isoform X1 [Zootermopsis nevadensis] &gt;gi|646722521|gb|KDR23479.1| DNA-dependent protein kinase catalytic subunit [Zootermopsis nevadensis]	2
LOC111059986	73.5891	67.2167	63.1928	69.1954	70.0339	70.5097	69.893	57.7928	73.9072	70.9367	64.6925	66.7378	72.7785	72.0146	75.9081	64.4451	66.1877	68.7119	NA	GO:0043231	chromatin target of PRMT1 protein isoform X1 [Tupaia chinensis] &gt;gi|947302088|ref|XP_014447606.1| chromatin target of PRMT1 protein isoform X2 [Tupaia chinensis]	2
LOC111044373	5.12405	4.28809	4.66946	4.31824	5.20717	4.82925	4.63237	5.43897	6.87305	5.19483	3.89356	4.8955	5.12561	6.71584	6.26896	5.25774	5.43776	4.86058	NA	NA	hypothetical protein TCAL_12668 [Tigriopus californicus]	2
LOC111056300	1.88087	1.54587	1.35898	1.19753	1.26535	1.57563	1.34062	1.29483	2.00945	1.70882	1.08902	1.70203	1.50991	1.89935	2.07379	1.6231	1.65357	1.34931	NA	NA	modular serine protease-like isoform X1 [Bombus impatiens]	2
LOC111062280	0.204666	0.32059	0.173985	0.267862	0.28381	0.30539	0.224488	0.278849	0.311759	0.130406	0.108228	0.472335	0.258266	0.430756	0.295193	0.125136	0.054307	0.134239	K22984	NA	NA	2
LOC111050295	10.355	10.3459	8.54682	10.3538	10.7684	11.6429	9.45401	9.63364	12.0922	9.21094	7.98882	9.94881	11.7481	12.9806	12.7748	9.96761	10.5296	8.4321	K15141	NA	mediator of RNA polymerase II transcription subunit 28 [Zootermopsis nevadensis] &gt;gi|646710411|gb|KDR15930.1| Mediator of RNA polymerase II transcription subunit 28 [Zootermopsis nevadensis]	2
LOC120350877	0.467006	1.45953	0.564833	0.397683	0.266924	0	0	0	1.96752	0.96951	0.846381	0.374014	1.8305	1.81201	3.04651	0.453309	0.821667	0.477016	NA	NA	NA	2
LOC120350878	0.748127	1.94869	0.836454	0.598674	0.350899	0	0.522056	0.926637	1.51571	0	1.13741	2.03621	1.42178	1.93485	1.63806	0	1.5997	1.00919	NA	NA	NA	2
LOC111056491	0.5908	0.540469	0.530635	0.815583	0.834341	0.709213	0.399226	0.688103	0.646137	0.846017	0.575004	1.43015	1.2293	1.5851	0.956455	0.704259	0.97832	0.672669	K19942	NA	growth arrest-specific protein 8 [Zootermopsis nevadensis] &gt;gi|646715008|gb|KDR18764.1| Growth arrest-specific protein 8 [Zootermopsis nevadensis]	2
LOC120350895	0	0	0	0	0	0	0	0	0	0.145893	0	0	0.742192	0	0	0	0	0	NA	NA	hypothetical protein AVEN_16451_1 [Araneus ventricosus]	2
LOC111059540	0	0	0	0	0	0	0	0	0.067776	0	0	0	0	0.106395	0	0	0	0	NA	GO:0003700;GO:0006355;GO:0043565	hypothetical protein DAPPUDRAFT_321111 [Daphnia pulex]	2
LOC111053096	50.4065	45.3259	37.4956	49.2397	47.6428	42.8132	42.8037	41.4155	44.306	44.0174	48.9906	47.5329	56.2466	52.3869	49.9688	45.4535	42.111	46.7308	K03687	GO:0005515;GO:0005739;GO:0008152	PREDICTED: grpE protein homolog 1, mitochondrial isoform X1 [Nasonia vitripennis]	2
LOC120350922	1.62819	1.58734	1.16562	1.01922	0.916563	1.37556	1.61146	1.63161	1.53254	2.12637	1.248	1.80984	2.54656	1.7481	2.44518	2.29944	1.46538	1.2903	NA	NA	scoloptoxin SSD14 isoform X2 [Acyrthosiphon pisum] &gt;gi|328719428|ref|XP_003246761.1| scoloptoxin SSD14 isoform X2 [Acyrthosiphon pisum] &gt;gi|641673562|ref|XP_008186380.1| scoloptoxin SSD14 isoform X2 [Acyrthosiphon pisum] &gt;gi|1685541310|ref|XP_029343914.1| scoloptoxin SSD14 isoform X2 [Acyrthosiphon pisum]	2
LOC111051047	96.409	106.439	65.7595	65.4818	115.467	122.705	92.8684	91.3434	83.7133	92.9108	86.2907	109.501	104.081	118.148	114.454	104.567	111.924	77.1055	K01512	GO:0016020;GO:0016787	acylphosphatase-1-like [Nylanderia fulva]	2
LOC111059844	22.333	18.8555	16.1171	21.5707	17.7842	16.83	19.5117	15.8839	18.0565	16.8173	22.7475	16.1621	21.527	20.4558	22.0307	18.4071	16.6819	20.8049	K14312	NA	nuclear pore complex protein nup154, putative [Pediculus humanus corporis] &gt;gi|212512574|gb|EEB15317.1| nuclear pore complex protein nup154, putative [Pediculus humanus corporis]	2
Trnam-cau-3	0	0	0	0	0	0	0	0.292027	0	0	0	0	0	0.31601	0	0	0	0	NA	NA	NA	2
LOC111057772	13.3966	15.4547	15.9023	14.3443	14.157	19.0776	8.16488	11.1074	12.9875	19.2223	15.4337	20.3086	29.563	33.1198	28.5757	18.6941	22.2636	21.1689	K00799	GO:0003824;GO:0005737;GO:0009072	glutathione S-transferase zeta 1 [Danaus plexippus plexippus]	2
LOC111045319	66.5184	53.7637	60.9316	67.1148	66.127	70.6142	71.5091	54.4582	88.0409	76.7499	65.1065	72.5046	99.8485	103.575	99.6252	76.2281	70.9216	63.7255	NA	GO:0004252;GO:0006508	trypsin-23 [Nilaparvata lugens]	2
LOC120350939	3.23323	3.29702	3.4905	3.69666	4.21922	4.01424	3.63172	2.95728	6.49516	3.62182	2.84198	2.7073	5.04549	7.32937	5.61575	3.60323	3.25614	4.20515	NA	NA	NA	2
LOC120350941	37.1228	54.4834	31.8891	40.4482	43.9389	43.3631	40.2289	66.7078	17.5715	42.1268	35.869	48.525	54.5918	43.352	43.3904	37.7002	37.1361	35.6714	K13025	GO:0003743;GO:0004004;GO:0005524;GO:0006413;GO:0008380;GO:0010468;GO:0010501;GO:0071013	eukaryotic initiation factor 4A-III [Zootermopsis nevadensis] &gt;gi|646723601|gb|KDR24148.1| Eukaryotic initiation factor 4A-III [Zootermopsis nevadensis]	2
LOC111059532	48.0733	45.8917	44.8591	44.7157	50.2411	49.3033	45.4593	42.5233	53.2147	44.1078	48.8981	40.7003	62.3729	58.0522	62.8631	45.4444	50.0856	56.8146	K18710	GO:0003729	histone RNA hairpin-binding protein [Solenopsis invicta] &gt;gi|751208291|ref|XP_011156750.1| histone RNA hairpin-binding protein [Solenopsis invicta]	2
LOC120351220	0.000395	0	0.001382	0	0	0.000832	0	0.001222	0.000367	0	0.000771	0	0	0.003811	0.000894	0	0	0	NA	NA	NA	2
LOC120351682	0.039829	0	0	0	0	0	0	0	0	0	0	0	0	0	0.063641	0	0	0	K11275	GO:0000786;GO:0003677;GO:0005634;GO:0006334	hypothetical protein AALP_AAs67754U000100 [Arabis alpina]	2
LOC111054011	14.5415	21.1663	28.2106	19.3298	21.5935	22.0685	14.2403	19.1219	18.4741	16.7147	25.7149	23.5049	31.1682	30.0733	28.6883	25.9434	24.7216	20.7304	K00827	GO:0008152;GO:0008483;GO:0030170	hypothetical protein DAPPUDRAFT_128102 [Daphnia pulex]	2
LOC120351699	13.8129	14.4739	13.4388	11.375	11.9204	15.0071	12.016	10.6495	14.3479	15.6817	11.394	15.1136	15.1646	18.1902	16.413	13.4142	14.7496	12.961	K07048	GO:0008270;GO:0009056;GO:0016787	phosphotriesterase-related protein [Osmia bicornis bicornis]	2
LOC111043459	82.8384	90.3811	81.816	82.5088	92.2405	94.1933	91.6844	71.386	86.0807	89.672	87.9494	97.7641	95.1207	95.9727	94.4998	80.3977	86.1066	87.1721	K17430	GO:0005739;GO:0005840	probable 39S ribosomal protein L49, mitochondrial [Bombus impatiens]	2
LOC111060991	10.4451	11.7001	13.3352	11.4476	10.6525	11.4635	10.9561	10.4897	10.2214	12.2784	11.321	12.4304	11.888	13.0908	17.8487	13.3334	11.4418	11.5566	K01409	GO:0005634;GO:0005737;GO:0008033;GO:0016787;GO:0046872;GO:0061711	hypothetical protein FOCC_FOCC000412 [Frankliniella occidentalis]	2
LOC111056949	20.8689	21.508	17.1094	18.4466	19.6287	19.9451	20.115	18.3813	22.5094	18.5016	14.6774	20.5151	19.9504	22.8415	22.7442	18.3984	21.805	16.2896	K16472	NA	uncharacterized protein LOC100578999 isoform X1 [Apis mellifera]	2
LOC120351702	0.07515	0	0	0	0	0	0.081293	0	0	0	0.070568	0	0	0.123137	0	0	0	0	NA	NA	NA	2
LOC120351556	0.03058	0	0.005111	0	0	0	0	0	0	0	0.007491	0	0.025581	0.075475	0	0.009294	0.003901	0.018021	NA	NA	NA	2
LOC111057858	0	0	0	0	0	0	0	0	0	0	0	0	0	0	0.206932	0	0	0	NA	NA	uncharacterized protein LOC100572183 [Acyrthosiphon pisum]	2
LOC111048320	1.46082	1.51306	1.00582	0.434081	1.67479	0.466462	0.344948	1.35483	1.4704	0.800719	2.14222	0.935016	1.60596	1.71597	1.32811	0.882006	0.88583	1.7477	K09385	GO:0003700;GO:0006355;GO:0006928;GO:0009653;GO:0040011;GO:0043565;GO:0045664;GO:0048513;GO:0048523;GO:0048666;GO:0050769;GO:0051726	PREDICTED: fork head domain transcription factor slp1-like [Nasonia vitripennis]	2
LOC120351235	0.47831	0.426107	0.953969	0.619823	0.551836	0.720981	0.097021	1.02324	0	2.33292	0	0.483368	0.574577	1.506	0.799837	0	0.940946	0	K00657	NA	diamine acetyltransferase 2 isoform X2 [Zootermopsis nevadensis] &gt;gi|646712355|gb|KDR17137.1| Diamine acetyltransferase 2 [Zootermopsis nevadensis]	2
LOC111046493	118.672	120.766	102.908	132.399	112.37	107.217	134.937	95.3024	130.493	117.602	103.92	101.794	123.094	135.524	121.249	107.555	101.793	114.497	K18749	NA	protein LSM14 homolog A-B isoform X2 [Zootermopsis nevadensis] &gt;gi|646710222|gb|KDR15799.1| LSM14-like protein B [Zootermopsis nevadensis]	2
LOC111046484	2.60979	2.54804	2.24764	1.40634	1.44997	1.79485	1.6536	1.66701	2.7221	1.97534	2.38141	2.25243	3.3019	2.93339	3.56008	1.93173	2.07341	2.83132	K10727	NA	hypothetical protein GE061_21337 [Apolygus lucorum]	2
LOC111058435	5.11309	4.10478	3.1685	3.10493	3.66504	3.1176	3.49985	3.47007	4.22135	4.41532	6.16802	3.79675	8.04039	6.62537	7.57362	4.30903	4.5403	5.63223	K17387	GO:0044765	hypothetical protein FOCC_FOCC006114 [Frankliniella occidentalis]	2
LOC111049600	73.3355	67.4376	56.7376	68.333	61.3547	64.9929	72.0853	61.9506	65.8047	61.1446	80.6106	58.0976	77.2308	75.513	78.5953	64.2483	64.8856	72.9748	K03164	GO:0003677;GO:0003918;GO:0005524;GO:0006265	DNA topoisomerase 2 [Acyrthosiphon pisum]	2
LOC111048156	34.2135	31.0931	26.6754	34.8256	35.5663	29.4153	31.8934	29.8707	31.1348	32.5069	47.7831	32.5015	48.5717	42.4064	49.1644	30.4156	30.9682	39.4806	K02212	GO:0003677;GO:0003678;GO:0005524;GO:0006270;GO:0032508;GO:0042555	DNA replication licensing factor MCM4 [Zootermopsis nevadensis] &gt;gi|1227987430|ref|XP_021925408.1| DNA replication licensing factor MCM4 [Zootermopsis nevadensis] &gt;gi|646711200|gb|KDR16461.1| DNA replication licensing factor MCM4 [Zootermopsis nevadensis]	2
LOC120351269	0.072165	0	0	0.093203	0.055808	0	0.147604	0	0	0.032326	0	0	0.054601	0.118236	0.172427	0	0.186115	0	NA	NA	uncharacterized protein LOC111060026 [Nilaparvata lugens]	2
LOC111046050	13.4148	14.9739	13.4929	11.1626	15.4905	13.3196	10.883	12.575	14.0905	13.7789	13.9611	15.5161	17.9547	19.4467	18.6232	13.1398	16.5577	12.444	NA	NA	uncharacterized protein LOC111046050 [Nilaparvata lugens]	2
LOC120351290	69.3488	66.8052	54.5683	69.649	62.0979	67.5363	68.1052	66.8936	61.6307	62.3142	67.5615	61.2639	77.7198	69.144	75.7639	63.4094	67.2797	72.5802	NA	NA	1,5-anhydro-D-fructose reductase-like [Zootermopsis nevadensis] &gt;gi|1228004311|ref|XP_021934046.1| 1,5-anhydro-D-fructose reductase-like [Zootermopsis nevadensis] &gt;gi|646702684|gb|KDR11767.1| Alcohol dehydrogenase [NADP+] [Zootermopsis nevadensis]	2
Trnan-guu-14	0	0	0	0	0	0	0	0	0	0	0	0	0	0	0.269388	0	0	0	NA	NA	NA	2
LOC120351301	12.2859	10.0003	9.85983	7.34827	9.21995	14.302	9.03408	8.75933	15.8084	10.7047	8.14777	13.0448	10.6204	14.5985	12.5323	11.6511	9.18467	12.2403	NA	NA	NA	2
LOC111047961	9.2588	11.3329	10.5773	12.776	10.2377	10.8064	12.2163	8.13115	10.1936	11.7216	10.9754	9.54834	13.5701	12.9226	11.9077	11.2861	11.5424	11.0271	K08706	GO:0003700;GO:0005634;GO:0006355;GO:0007275;GO:0008270;GO:0043401;GO:0043565	protein doublesex [Acyrthosiphon pisum]	2
LOC111059929	725.043	696.574	625.768	850.186	675.536	710.271	704.522	586.824	622.558	656.104	798.606	668.622	953.474	801.395	925.65	748.66	794.791	836.042	K00025	GO:0002230;GO:0004470;GO:0005515;GO:0005615;GO:0005813;GO:0005829;GO:0006094;GO:0006099;GO:0006108;GO:0019674;GO:0030060;GO:0070062;GO:0098779;GO:0098792	PREDICTED: malate dehydrogenase, cytoplasmic [Dendroctonus ponderosae] &gt;gi|332372937|gb|AEE61610.1| unknown [Dendroctonus ponderosae] &gt;gi|546684868|gb|ERL94450.1| hypothetical protein D910_11727 [Dendroctonus ponderosae]	2
LOC111060023	209.741	209.675	211.846	196.488	217.741	219.534	198.933	201.619	218.938	211.906	203.67	211.546	243.866	226.233	230.713	221.964	230.789	199.531	K03671	GO:0000103;GO:0005623;GO:0006457;GO:0034599;GO:0045454;GO:0055114	thioredoxin, mitochondrial [Bombus impatiens]	2
LOC120351303	0	0.188407	0	0	0	0	0	0	0	0	0	0.167557	0	0	0.833964	0.370808	0	0	NA	NA	uncharacterized protein LOC111051991 isoform X2 [Nilaparvata lugens]	2
LOC120351320	0	0	0.145205	0	0.107369	0.054988	0.089827	0.038008	0	0.123454	0	0	0.256175	0.127564	0.177959	0.04827	0.036625	0	NA	NA	NA	2
LOC111049712	24.1228	22.0573	21.1748	25.0176	20.0127	19.9809	23.9012	22.4127	21.3894	20.9544	26.4016	19.1359	23.3101	24.4299	24.9245	21.6468	22.8946	22.6265	K22910	NA	conserved hypothetical protein [Pediculus humanus corporis] &gt;gi|212508930|gb|EEB12471.1| conserved hypothetical protein [Pediculus humanus corporis]	2
LOC111064261	1.12824	1.80035	1.93741	1.11267	1.62819	1.30934	1.36237	1.07861	1.23097	0.719054	1.45946	3.28885	1.63891	2.47518	2.5725	1.86186	1.03733	1.82467	NA	NA	NA	2
LOC111043780	20.9868	24.0017	20.4826	21.8614	21.6616	21.0145	19.5493	20.4664	20.5081	20.6136	21.0307	20.8311	22.5483	24.7257	22.847	18.7964	20.5614	19.9242	K20368	GO:0005622;GO:0016021;GO:0035556	hypothetical protein DAPPUDRAFT_193338 [Daphnia pulex]	2
LOC120351338	1.95906	1.3333	4.16165	1.49818	1.62798	3.00865	2.43657	1.45521	1.05121	1.49808	2.38352	3.67877	3.43754	4.29798	4.39327	3.47049	2.47541	2.83042	NA	NA	NA	2
LOC111058022	31.0541	34.8968	28.2136	28.2694	31.2967	33.7885	30.4631	22.9558	34.4394	30.0086	29.768	35.6644	35.5164	34.8683	35.4795	32.1533	30.6003	32.0721	K08501	GO:0016020	syntaxin-8 [Zootermopsis nevadensis] &gt;gi|646718916|gb|KDR21219.1| Syntaxin-8 [Zootermopsis nevadensis]	2
LOC120351355	0	0	0.093761	0.122326	0.108622	0	0	0.083436	0.098906	0.075589	0.016362	0.169037	0.214788	0.123788	0	0.070829	0.058141	0	NA	NA	Reverse transcriptase domain [Cinara cedri]	2
LOC120351354	0	0.1422	0.712043	0.261082	0.650592	0.127205	0.223656	1.04575	1.0707	0.4283	0.234349	0.34671	0.696503	0.965335	0.757308	0.397758	0.540503	0.196567	NA	NA	NA	2
LOC120351614	12.7264	10.8422	10.9471	9.37511	10.249	8.84983	12.9005	9.90256	13.6064	13.8459	10.3304	12.8336	13.6577	16.5698	16.2249	12.293	12.4759	10.5608	NA	NA	NA	2
LOC111051457	33.5399	32.2151	30.6267	27.6851	27.498	31.5619	26.5645	23.0356	34.8334	31.0205	29.0638	33.7807	33.0154	34.247	34.5673	29.5223	30.2545	30.225	K11663	GO:0000812;GO:0031063;GO:0031491;GO:0042826;GO:0043486	zinc finger HIT domain-containing protein 1 [Zootermopsis nevadensis] &gt;gi|646714141|gb|KDR18234.1| Zinc finger HIT domain-containing protein 1 [Zootermopsis nevadensis]	2
LOC111047514	160.555	168.557	159.023	152.348	167.785	165.229	160.047	140.114	161.625	169.755	170.438	191.689	190.806	176.305	175.791	155.197	151.986	158.967	K20368	GO:0000139;GO:0003824;GO:0005789;GO:0006955;GO:0012507;GO:0016021;GO:0018279;GO:0033116;GO:0035556;GO:0043687;GO:0048208	putative cornichon protein [Danaus plexippus plexippus]	2
LOC120351626	0	0.125675	0.379963	0.065129	0	0.482764	0	0.131132	0.539105	0.158384	0	0.3382	0.443533	0.711458	0.238963	0.201927	0	0.123226	NA	NA	uncharacterized protein LOC116177819 [Photinus pyralis]	2
LOC111056929	0.51657	1.70973	0	0.533553	0.651708	0.698199	0	0.61319	1.05965	0.916413	0.188894	1.05818	0.835317	0.912463	1.08826	0.454184	0.818007	0.300352	NA	NA	uncharacterized protein LOC111059754 [Nilaparvata lugens]	2
LOC111051972	14.134	14.7438	14.0806	12.3075	15.302	14.2469	13.5935	14.0025	13.1821	14.1788	15.1837	12.9742	16.055	14.7177	17.6689	14.8553	13.9938	16.0319	K24763	NA	uncharacterized protein C18orf8 [Zootermopsis nevadensis] &gt;gi|646717462|gb|KDR20306.1| hypothetical protein L798_05195 [Zootermopsis nevadensis]	2
LOC111053684	7.96773	6.69343	6.71653	5.57982	7.60159	7.57643	7.89789	7.25119	8.54566	9.02147	7.72632	8.70286	8.60421	8.66866	10.6713	7.69596	8.00586	6.49019	K11313	NA	PREDICTED: transcription initiation protein SPT3 homolog isoform X1 [Microplitis demolitor]	2
LOC111052398	38.5666	33.6203	36.2308	31.8292	34.9557	40.0727	29.8264	30.2027	43.0626	36.7225	32.6448	34.5482	34.8064	40.6473	40.9989	35.1794	37.4149	32.4306	K10687	GO:0005524;GO:0005737;GO:0016567;GO:0016874;GO:0031625;GO:0045116;GO:0061630	hypothetical protein GE061_02157 [Apolygus lucorum]	2
LOC111052224	26.8885	30.178	29.7359	28.561	25.1338	31.9034	26.8796	22.0635	33.0353	25.3038	20.7348	28.5862	32.5226	37.4973	31.3661	24.9452	30.1521	29.0618	K13239	NA	PREDICTED: enoyl-CoA delta isomerase 2, mitochondrial [Anolis carolinensis]	2
LOC120351396	0	0	0	0	0	0	0	0	0	0	0	0	0	0	0.165978	0	0	0	NA	NA	uncharacterized protein LOC115035063 [Acyrthosiphon pisum]	2
LOC120351718	0.671322	0.269274	0.405989	0.287665	0.547536	0	0.470339	0	0	0.222173	0.191763	0.627923	0.229574	0.46024	0.842445	0	0	0	NA	NA	hypothetical protein LSTR_LSTR002511 [Laodelphax striatellus]	2
Trnas-gcu-2	0	0	0	0	0	0	0	0	0	0	0	0	0	0	0.205705	0	0	0	NA	NA	NA	2
LOC111054548	0.268965	0.434875	0.344079	0.35349	0.361006	0.529335	0.718646	0.324715	0.6281	0.995785	0.970684	0.873296	2.34081	2.41515	1.74873	0.726029	1.05122	0.354556	NA	NA	chromobox protein homolog 3-like [Manduca sexta]	2
LOC111045290	0.443718	0.637943	0	0.657593	0.292686	0	0.249839	0	0.750908	0	0.205133	0.23286	0.603584	0.403944	1.03062	0.106309	0.369615	0.143566	NA	NA	longitudinals lacking protein, isoforms F/I/K/T-like isoform X1 [Agrilus planipennis] &gt;gi|1435332701|ref|XP_025828835.1| longitudinals lacking protein, isoforms F/I/K/T-like isoform X2 [Agrilus planipennis] &gt;gi|1435354698|ref|XP_025835312.1| longitudinals lacking protein, isoforms F/I/K/T-like [Agrilus planipennis]	2
LOC111045270	2.27461	0.85116	0.956435	1.36939	0.615094	0.423485	1.29507	1.39641	0.727571	0.572001	0.802729	1.84503	1.7626	1.92492	1.68812	0.455719	1.41839	1.80379	NA	NA	hypothetical protein FOCC_FOCC005498 [Frankliniella occidentalis]	2
LOC120351418	0.238683	0.313058	0.328645	0.420448	0.276346	0.667893	0.325901	0.286253	0.26706	0.760635	0.121043	0.623645	0.774168	0.606343	0.541252	0.345623	0.444179	0.260041	NA	NA	hypothetical protein LSTR_LSTR000940 [Laodelphax striatellus]	2
LOC111047469	9.21349	9.73173	7.58309	7.94182	8.10519	8.95517	8.4463	7.99859	9.26338	10.8031	10.4644	9.08468	12.9117	14.1962	15.9188	9.83767	12.6828	10.6898	NA	NA	E3 ubiquitin-protein ligase UHRF1-like [Strongylocentrotus purpuratus]	2
LOC120351427	0.146521	0.126846	0.078017	0.072404	0.076226	0.132504	0	0	0	0.151022	0	0.072405	0.322586	0.182943	0.042725	0	0	0.028176	NA	NA	longitudinals lacking protein, isoforms A/B/D/L-like [Nilaparvata lugens]	2
LOC111049820	35.7054	28.6851	29.3232	31.8101	28.5661	26.4281	30.6128	29.4378	28.25	27.3044	31.4863	25.8534	34.5906	32.4096	33.3314	27.5727	27.1569	32.7553	K11430	NA	histone-lysine N-methyltransferase E(z) isoform X4 [Bombus impatiens]	2
LOC111047464	0	0.039865	0	0	0	0	0	0	0.044057	0	0	0	0	0.076898	0	0	0	0	NA	GO:0070062	putative phospholipase B-like 2 [Trichoplax sp. H2]	2
LOC111046603	31.8534	27.723	32.0758	26.2231	33.5736	37.5128	29.2372	28.8725	36.0111	33.9183	26.8411	28.3052	37.0843	33.954	34.9181	31.9479	31.6159	29.2078	K14801	NA	programmed cell death protein 2 isoform X1 [Loxodonta africana]	2
LOC111043420	107.892	97.8193	88.8894	100.705	80.288	80.8867	91.938	76.6021	92.6909	96.74	109.665	91.9437	93.6329	99.3925	107.494	83.1084	85.3038	90.0839	K12823	GO:0003676;GO:0004386;GO:0005524;GO:0008152	ATP-dependent RNA helicase dbp2-like [Apis dorsata]	2
LOC111055767	0.231777	0.290261	0	0.204317	0.071935	0.110374	0	0	0.258011	0.160953	0	0	0.404714	0.191561	0.165421	0	0.04441	0	NA	NA	hypothetical protein AVEN_193968_1 [Araneus ventricosus]	2
LOC111064634	1.87389	3.6616	2.8542	2.09929	1.51198	2.67712	1.96848	1.0616	1.78102	2.57967	0.883892	1.77146	3.56708	3.28626	3.58132	2.34448	0.722481	1.78347	NA	NA	BTB/POZ domain-containing protein 1 [Bombus impatiens] &gt;gi|1366101024|ref|XP_024223716.1| BTB/POZ domain-containing protein 1 [Bombus impatiens]	2
LOC111044008	11.7831	8.4318	10.552	6.89587	11.0111	8.05984	7.28605	8.52445	8.78426	10.9997	8.82805	9.72918	10.5078	13.8296	10.2242	10.2567	11.5017	7.58669	NA	NA	hypothetical protein Tsp_12021 [Trichinella spiralis] &gt;gi|954373818|gb|KRY39847.1| mTERF domain-containing protein 2 [Trichinella spiralis]	2
LOC111049424	77.3768	80.9187	70.5231	73.3509	75.5173	84.4193	64.1235	57.772	74.6498	80.9331	84.0524	77.4374	108.832	99.9672	101.939	74.5393	75.0628	74.2751	K21870	GO:0003677	Barrier-to-autointegration factor [Lepeophtheirus salmonis]	2
LOC111048777	14.7546	15.5944	13.0928	13.9898	12.8423	17.3613	11.147	11.168	16.8389	12.9264	13.1932	13.0981	20.596	21.8139	25.4939	14.989	16.4553	16.9809	K14209	GO:0003333;GO:0005774;GO:0015171;GO:0016021	proton-coupled amino acid transporter-like protein pathetic isoform X4 [Zootermopsis nevadensis] &gt;gi|646714943|gb|KDR18729.1| Proton-coupled amino acid transporter 4 [Zootermopsis nevadensis]	2
LOC111048772	12.4922	12.0375	9.63029	10.9181	9.17721	11.708	11.1949	10.1573	10.66	10.0384	12.1727	9.53082	11.0271	13.2555	10.718	10.7597	9.77199	11.0726	K24982	GO:0097159;GO:1901363	ecto-NOX disulfide-thiol exchanger 2-like [Zootermopsis nevadensis] &gt;gi|646708758|gb|KDR14923.1| Ecto-NOX disulfide-thiol exchanger 1 [Zootermopsis nevadensis]	2
LOC120351466	107.981	113.313	113.35	111.895	138.022	123.315	134.602	110.717	125.885	135.404	111.276	145.212	124.412	140.827	138.212	119.206	125.693	116.83	K02954	NA	hypothetical protein PPYR_01817 [Photinus pyralis]	2
LOC111054649	4.32091	5.95225	6.21012	7.60104	7.87945	4.99045	7.10762	6.10773	7.9841	6.88986	6.03121	7.23716	7.12258	6.96742	8.94016	7.27622	6.62167	7.09421	K07566	NA	hypothetical protein DAPPUDRAFT_215182 [Daphnia pulex]	2
LOC120351485	88.7552	84.2146	74.9678	88.58	87.2989	92.6134	84.1054	79.7599	103.549	92.9053	96.6672	89.6854	107.665	92.1684	94.2508	82.1267	86.78	81.2611	K09550	NA	prefoldin subunit 4 [Formica exsecta] &gt;gi|1697971703|ref|XP_029658733.1| prefoldin subunit 4 [Formica exsecta]	2
LOC111043656	5.13818	5.07787	5.5723	4.80315	5.90553	6.29104	5.46727	6.13504	7.64512	6.83414	5.06924	5.81986	7.47526	7.58715	6.81805	6.69619	6.07541	5.56711	NA	GO:0006909;GO:0007165;GO:0044424	engulfment and cell motility protein 1 [Acyrthosiphon pisum] &gt;gi|641663408|ref|XP_008182628.1| engulfment and cell motility protein 1 [Acyrthosiphon pisum] &gt;gi|1685544480|ref|XP_029344623.1| engulfment and cell motility protein 1 [Acyrthosiphon pisum]	2
LOC111043652	45.6071	46.8389	49.7544	48.3886	48.1535	59.4462	45.4636	40.7478	63.8242	54.7333	48.3087	55.3067	60.3675	62.5078	62.9097	56.0805	58.3125	50.1379	K21814	GO:0005737;GO:0005886;GO:0008152;GO:0016787;GO:0070062	purple acid phosphatase, putative [Ixodes scapularis]	2
LOC120351728	0	0	0	0	0	0	0	0	0	0	0	0	0	0.177799	0	0	0	0	NA	NA	NA	2
LOC111055137	2.72753	2.08686	1.89489	2.30687	2.13302	2.13821	1.42406	1.90124	2.74473	2.5711	2.21832	1.89526	3.00652	3.06773	4.0653	2.93191	2.69816	2.67829	K26118	NA	hypothetical protein GE061_20639 [Apolygus lucorum]	2
LOC120351491	1.55842	1.40002	1.04176	1.31729	1.23844	0.721852	1.20938	1.07438	1.13855	0.972794	1.20563	0.600253	1.56977	1.3666	1.44365	1.16263	0.824274	1.27233	NA	GO:0004386;GO:0008152	LOW QUALITY PROTEIN: RNA helicase Mov10l1 [Archocentrus centrarchus]	2
LOC120351663	0	0.18129	0	0.158911	0	0	0	0	0	0	0	0	0	0.113072	0.261721	0	0	0	K01992	GO:0000166;GO:0016020	hypothetical protein GE061_13358 [Apolygus lucorum]	2
LOC111054928	3.37461	3.37613	2.32516	3.05722	2.2685	1.63309	3.34898	2.29226	3.82632	1.81525	3.77357	1.62975	3.97823	3.02987	3.59005	2.62775	1.72961	3.11381	K09364	NA	PREDICTED: POU domain, class 2, transcription factor 1 [Microplitis demolitor]	2
LOC111063362	25.0676	25.6399	21.8582	28.2853	22.6099	18.227	24.0047	20.6172	25.1445	19.8815	31.0159	20.7765	32.0303	27.3248	30.3642	26.618	26.2637	26.5425	K02216	GO:0000166;GO:0004672;GO:0016310	PREDICTED: serine/threonine-protein kinase grp isoform X1 [Acromyrmex echinatior]	2
LOC111063351	2.91236	3.33894	3.075	2.26064	3.10242	2.68363	2.38259	3.17399	4.78831	3.37124	2.16696	3.15893	3.51129	4.23156	4.29843	3.01556	3.06464	3.75153	NA	NA	hypothetical protein GE061_15951 [Apolygus lucorum]	2
LOC120351517	4.32821	6.30233	8.01738	8.13685	6.02841	5.83917	4.03574	7.27025	5.81849	4.25053	6.87014	4.49106	11.5472	7.98667	6.98077	6.16683	7.27808	8.30672	NA	NA	hypothetical protein PPYR_02331 [Photinus pyralis]	2
LOC111054925	0	0.34091	0.389908	0.525491	0	0.311224	0	0.138666	0.641998	0.198413	0.329252	0.391856	0.349136	0.414254	0.54859	0	0	0.403369	NA	NA	NA	2
LOC120351672	0.106744	0.056909	0.070843	0	0	0	0	0	0	0.150724	0	0.095025	0	0.14889	0.33924	0	0	0.091994	NA	NA	uncharacterized protein LOC103514774 [Diaphorina citri]	2
LOC120351536	0.431105	0.138463	0.218299	0.143543	0.397996	0.155348	0.197921	0.131474	0.118247	0.247722	0.340822	0.131566	0.473962	0.561411	0.398629	0.193649	0.646461	0.118413	NA	NA	hypothetical protein AVEN_93005_1 [Araneus ventricosus]	2
LOC111058416	1.42049	2.06169	1.98247	1.19598	1.17572	1.59783	1.18389	1.3114	1.83353	1.53526	2.78469	1.426	2.48745	2.42668	2.12498	1.21906	1.45757	1.2434	NA	GO:0005549	odorant-binding protein 12 [Sogatella furcifera]	2
LOC120351979	0	0	0	0	0	0	0	0.130858	0.105017	0	0	0	0.281949	0	0	0	0	0	K22984	NA	NA	2
LOC111044490	73.9285	78.3753	60	76.1294	68.1344	68.6366	62.6926	63.5398	91.3527	70.0443	73.694	66.7072	81.6769	90.574	84.614	70.8427	70.1403	75.0598	K18763	NA	hypothetical protein GE061_09172 [Apolygus lucorum]	2
LOC120351773	0.322354	0.558389	0.57293	0.118018	0.616281	0.595592	0.340829	0.226501	0.706551	0.53623	0.362496	0.917181	0.602025	0.858498	0.439918	0.483315	0	0.346112	K04367	GO:0016301;GO:0016310	serine/threonine-protein kinase mos isoform X1 [Zootermopsis nevadensis] &gt;gi|646711969|gb|KDR16951.1| Serine/threonine-protein kinase-transforming protein mos [Zootermopsis nevadensis]	2
LOC111044500	47.3486	37.5706	47.5957	50.4943	48.3937	57.2597	46.0918	40.2107	39.8838	55.6106	46.6138	45.847	58.4409	68.4087	69.9574	55.9068	48.6021	55.6086	K12624	GO:0000398;GO:0000956;GO:0003723;GO:0005688;GO:0046540;GO:1990726	U6 snRNA-associated Sm-like protein LSm5 [Salmo salar] &gt;gi|899145617|ref|NP_001297911.1| U6 snRNA-associated Sm-like protein LSm5 [Esox lucius] &gt;gi|929317596|ref|XP_014036668.1| PREDICTED: U6 snRNA-associated Sm-like protein LSm5 [Salmo salar] &gt;gi|1158846078|ref|XP_020331854.1| U6 snRNA-associated Sm-like protein LSm5 [Oncorhynchus kisutch] &gt;gi|1158891290|ref|XP_020350200.1| U6 snRNA-…	2
LOC111056967	92.325	90.3478	80.9044	88.7736	85.0629	78.621	91.8949	85.1079	85.1765	80.7454	93.2069	75.3606	94.6755	90.1331	95.5132	86.6005	90.7052	84.569	K05610	GO:0004843;GO:0004866;GO:0005829;GO:0006259;GO:0006351;GO:0006511;GO:0006974;GO:0008242;GO:0010951;GO:0016579;GO:0030512;GO:0030900;GO:0031011;GO:0044822;GO:0061136;GO:0070628	ubiquitin carboxyl-terminal hydrolase isozyme L5 [Bombus impatiens]	2
LOC120351781	0.203409	0	0	0.41253	0.109507	0.227757	0.092023	0.127472	0.117114	0.288031	0.068014	0.185446	0.297103	0.122792	0.714996	0.003617	0.159386	0.041096	NA	NA	hypothetical protein AVEN_64290_1 [Araneus ventricosus]	2
LOC120351785	0.734417	0.810509	0.220702	0	0.343035	0.144543	0.51688	0.755225	0.867652	0.122864	1.56225	0.570579	1.50166	1.07211	0.814841	0	0	0.513056	NA	NA	NA	2
LOC111054208	263.077	220.311	177.134	188.203	195.792	236.384	177.303	137.405	209.584	224.778	210.414	209.311	323.293	301.288	341.643	207.368	240.132	238.945	NA	NA	NA	2
LOC120351800	3.34483	8.01985	12.1138	4.35781	6.08456	5.88974	5.35816	4.26926	4.22639	6.83884	6.9658	7.24674	6.47314	10.2655	12.3716	4.88054	4.04609	3.47075	NA	NA	NA	2
LOC111051240	27.1167	27.9716	23.8967	19.4116	23.6916	26.8775	14.0056	18.6845	19.3747	20.0198	25.3886	20.4665	38.0765	32.1604	32.6278	21.9501	22.598	25.1635	K10398	GO:0000922;GO:0003777;GO:0005737;GO:0005813;GO:0005876;GO:0007052;GO:0007067;GO:0008017;GO:0019901	hypothetical protein DAPPUDRAFT_55076 [Daphnia pulex]	2
LOC111050067	5.10705	4.56902	3.97455	4.53849	3.85371	5.19369	4.49523	3.14637	7.62487	5.33126	3.81311	4.8065	5.31634	6.15065	6.13662	4.67669	4.31671	5.15556	K26090	GO:0005515;GO:0016580;GO:0030336	SIN3-HDAC complex-associated factor isoform X1 [Agrilus planipennis]	2
LOC111054265	0.095688	0	0	0	0	0	0	0	0	0	0	0	0	0.119739	0	0	0	0	NA	NA	NA	2
LOC111054513	6.07665	6.65909	5.87195	4.91855	5.59382	5.7981	5.29903	4.94125	8.65711	4.88622	5.74499	5.40902	8.17372	7.04078	7.21057	6.28506	6.48122	6.06299	K10736	NA	sensitized chromosome inheritance modifier 19 [Danaus plexippus plexippus]	2
LOC111052127	58.8938	58.7283	50.1358	49.7384	52.8199	52.2753	49.0356	42.5538	50.5066	56.1156	60.6338	52.0591	72.1399	62.7766	64.4662	53.2686	51.04	57.96	K10753	GO:0000790;GO:0005654;GO:0006335;GO:0006336;GO:0006355;GO:0007275;GO:0007283;GO:0016568;GO:0030154;GO:0042393;GO:0043234	histone chaperone asf1 [Solenopsis invicta] &gt;gi|769864096|ref|XP_011643922.1| histone chaperone asf1 [Pogonomyrmex barbatus] &gt;gi|795051814|ref|XP_011870324.1| PREDICTED: histone chaperone asf1 [Vollenhovia emeryi] &gt;gi|795051817|ref|XP_011870325.1| PREDICTED: histone chaperone asf1 [Vollenhovia emeryi]	2
LOC111048703	0.278219	0.278124	0	0.477499	0.333274	0.247906	0.061589	0.571437	0.40653	0.607177	0.374791	0	0.625642	0.286695	0.725618	0.295762	0.268563	0.457093	NA	NA	uncharacterized protein LOC111048703 isoform X1 [Nilaparvata lugens]	2
LOC111054514	1.01559	0.561837	0.813986	0.619476	0.421623	0.505159	0.69653	0.767802	1.04345	0.68875	0.596598	0.947941	0.777868	0.881396	1.32927	0.467629	0.516899	0.745437	NA	NA	NA	2
LOC111048604	18.5665	19.0228	21.5047	17.9602	22.2014	18.5941	23.2301	22.2644	29.0839	23.8114	18.1778	21.1931	26.3024	27.121	25.0136	25.3582	21.8954	20.439	NA	NA	sensory neuron membrane protein 1 isoform X1 [Agrilus planipennis]	2
LOC120351992	0.435386	0.173554	0.096632	0.217504	0.196087	0.154818	0.134612	0.435527	0.425482	0.460641	0.362363	0.49468	0.705006	0.434297	0.686061	0.163323	0.500221	0.350177	K03440	NA	uncharacterized protein LOC115874287 [Sitophilus oryzae]	2
LOC111048823	0.2603	0	0.118057	0.172132	0.207275	0.315566	0.390519	0.24947	0.273541	0.19782	0.205952	0.287921	0.17872	0.528678	0.250222	0.094351	0.272436	0	K03440	NA	pickpocket protein 19 [Apis mellifera]	2
LOC111048645	371.333	359.662	326.784	369.846	324.907	373.842	296.839	245.22	348.542	335.447	350.421	325.902	446.139	431.258	443.135	332.657	337.447	351.146	NA	NA	hypothetical protein L798_07670 [Zootermopsis nevadensis]	2
LOC111048895	1.49379	1.20567	1.18972	1.15745	0.910773	1.18523	1.08959	1.01699	1.41234	1.36622	0.940778	1.51842	2.1724	2.08629	2.41741	1.53855	1.57542	1.56747	K24688	NA	zinc finger CW-type PWWP domain protein 1-like [Zootermopsis nevadensis] &gt;gi|646718595|gb|KDR21007.1| Zinc finger CW-type PWWP domain protein 1 [Zootermopsis nevadensis]	2
LOC111048942	2.45194	3.99728	2.96845	3.00578	2.67369	1.96964	2.01434	2.50712	2.84794	2.4017	4.25903	1.45402	4.51654	2.82022	3.78497	2.28864	1.92215	3.37629	NA	NA	NA	2
LOC111048718	6.41972	7.64759	5.49892	5.15065	5.92055	5.8279	5.69349	5.17563	5.57162	5.71851	6.20292	5.31275	8.62308	7.81617	8.35865	5.18872	6.21445	6.35292	NA	NA	Mitotic checkpoint serine/threonine-protein kinase BUB1 [Danaus plexippus plexippus]	2
LOC111052774	4.242	6.2107	5.16719	3.83209	4.99977	5.70587	4.62425	4.90774	6.57469	4.64172	3.00816	3.51649	5.97424	4.93887	7.40826	4.56923	3.80815	4.68141	NA	NA	uncharacterized protein LOC115244179 [Formica exsecta]	2
LOC111062330	1.0716	0.744427	1.15589	0.968005	1.50231	1.32981	0.610113	1.35455	1.42713	1.47124	1.02956	0.863034	1.4107	1.55661	1.62475	1.00842	1.81927	1.10999	K10639	NA	E3 ubiquitin-protein ligase CCNB1IP1 [Leptonychotes weddellii]	2
LOC120351995	0.089473	0	0	0	0	0	0	0	0	0	0	0	0	0.170445	0	0	0	0	NA	NA	hypothetical protein DNTS_001573 [Danionella translucida]	2
LOC111048197	11.8572	11.166	8.35284	9.86833	9.27954	9.44977	7.98264	9.27152	8.53308	10.4298	13.7386	9.37791	17.6989	15.2735	14.9676	9.08672	11.7867	11.7702	K16743	NA	abnormal spindle-like microcephaly-associated protein homolog isoform X2 [Nylanderia fulva]	2
LOC120351852	1.24819	0.866738	0.446025	0.344687	0.696907	0.857965	0.752748	0.895415	0.632682	0.680333	0.249908	0.742143	1.30088	1.19491	1.04759	0.782216	0.672984	0.791274	NA	NA	unnamed protein product [Callosobruchus maculatus]	2
LOC111056210	12.0024	11.0235	10.6092	9.21555	9.6936	9.92652	4.79268	8.99929	8.53057	10.5446	13.401	7.43202	15.172	12.9456	13.6634	8.17823	11.2022	10.5551	K16769	NA	uncharacterized protein LOC110840019 isoform X1 [Zootermopsis nevadensis] &gt;gi|646693417|gb|KDR07689.1| hypothetical protein L798_02743 [Zootermopsis nevadensis]	2
LOC111064641	18.539	17.6432	12.9381	13.5714	15.3805	17.6311	13.1576	11.3824	15.2639	17.2954	17.2114	17.5155	23.6063	25.4054	19.918	11.934	14.4848	15.4525	K16769	NA	uncharacterized protein LOC110840019 isoform X1 [Zootermopsis nevadensis] &gt;gi|646693417|gb|KDR07689.1| hypothetical protein L798_02743 [Zootermopsis nevadensis]	2
LOC120351868	0	0	0.092534	0	0	0	0	0	0	0	0	0.149263	0	0.050521	0.13635	0	0	0	NA	NA	NA	2
LOC120352133	0.000577	0.000536	0.000663	0.002447	0.000285	0.000473	0.000516	0.001754	0.001003	0.000622	0.000397	0.000433	0.000553	0.000605	0.003079	0.000908	0.000678	0.000735	NA	NA	NA	2
LOC111047352	0.701383	0.903158	1.02833	0.780637	0.763248	1.16962	1.08239	0.925212	1.97273	0.984572	1.61122	0.945996	1.50167	1.38796	1.71554	1.17438	1.58323	0.774926	NA	NA	hypothetical protein KGM_213200 [Danaus plexippus plexippus]	2
LOC111060829	57.4088	51.8699	54.883	49.4863	62.8813	67.043	48.9488	56.2944	64.8638	66.4525	47.2598	68.4052	62.605	70.5256	62.3186	53.7989	59.7852	56.5686	K14285	NA	unnamed protein product [Callosobruchus maculatus]	2
LOC111053415	71.2796	63.2766	68.9498	69.6142	72.4743	82.1626	77.9248	58.6532	100.638	94.2372	66.132	90.4437	84.9915	101.274	85.3689	78.9768	75.6033	75.8845	NA	NA	NA	2
LOC111052581	4.74112	3.95102	3.91271	3.85474	4.0648	5.19483	4.83022	3.63508	5.91331	5.35917	3.12163	4.72122	5.02829	5.19679	4.76044	4.5291	4.41434	4.01159	K14937	GO:0016491;GO:0046872	Cytochrome P450, E-class, group I,Cytochrome P450,Cytochrome P450, conserved site [Cinara cedri]	2
LOC111059382	21.2014	21.2499	24.0393	23.7806	26.2556	25.7088	25.6264	26.9812	24.7986	23.9567	21.4151	25.0835	27.5397	26.9499	28.2437	24.1342	25.0039	21.854	K05925	GO:0005634;GO:0016422;GO:0080009	N6-adenosine-methyltransferase 70 kDa subunit [Zootermopsis nevadensis] &gt;gi|1227973714|ref|XP_021918307.1| N6-adenosine-methyltransferase 70 kDa subunit [Zootermopsis nevadensis] &gt;gi|1227973716|ref|XP_021918308.1| N6-adenosine-methyltransferase 70 kDa subunit [Zootermopsis nevadensis] &gt;gi|646717386|gb|KDR20261.1| N6-adenosine-methyltransferase 70 kDa subunit [Zootermopsis nevadensis]	2
LOC111060109	21.2014	21.3549	17.207	20.51	18.3128	17.0187	17.9309	19.0182	17.4655	18.3319	23.8003	16.4345	21.1559	22.1308	20.7917	18.5446	18.8296	20.5574	K14310	NA	hypothetical protein FOCC_FOCC004577 [Frankliniella occidentalis]	2
LOC120352118	0	0	0	0	0	0	0	0	0	0	0	0	0	0	0.314903	0	0	0	NA	NA	NA	2
LOC111058100	5.09059	5.52073	4.80423	3.36599	3.3145	5.64025	3.47952	2.53594	6.54609	5.35472	1.90578	3.3792	5.17005	8.00998	6.2445	4.51199	3.13166	5.9125	NA	NA	NA	2
LOC111048744	6.12373	5.49051	4.46417	4.69709	4.60895	4.90589	3.99229	4.16212	4.31724	5.84047	5.47886	4.35099	6.49041	6.08716	7.45393	4.30577	4.97802	5.44319	K20872	GO:0016301;GO:0016310	serine/threonine-protein kinase Nek2-like [Zootermopsis nevadensis] &gt;gi|1228016846|ref|XP_021940386.1| serine/threonine-protein kinase Nek2-like [Zootermopsis nevadensis] &gt;gi|1228016848|ref|XP_021940387.1| serine/threonine-protein kinase Nek2-like [Zootermopsis nevadensis] &gt;gi|646693422|gb|KDR07694.1| Serine/threonine-protein kinase Nek2 [Zootermopsis nevadensis]	2
LOC120351954	0.130278	1.27805	0.232484	0.400742	0.518099	0.190198	0.731474	0.418064	0.402695	0.69103	0.431351	0.204644	0.696836	0.533433	0.491246	0.629372	0.249864	0.245592	NA	NA	NA	2
LOC111056656	5.7283	4.96516	5.07262	5.92152	4.49136	4.88354	5.29488	4.31155	5.86656	3.96156	4.67547	4.83164	5.54426	5.0425	7.48312	4.45117	4.6557	5.64077	NA	NA	PREDICTED: mitochondrial fission regulator 2-like isoform X2 [Microplitis demolitor]	2
LOC111051267	664.948	612.774	538.036	612.657	598.756	637.114	589.929	453.437	650.61	577.36	575.204	585.883	709.262	661.876	700.12	548.51	563.226	566.948	K12160	GO:0005488;GO:0005634;GO:0010604;GO:0016925;GO:0031325;GO:0080090	small ubiquitin-related modifier 3 [Pieris rapae] &gt;gi|1209699377|gb|OWR50911.1| ubiquitin protein SMT3 [Danaus plexippus plexippus]	2
LOC111050747	145.894	137.268	121.202	130.251	140.232	147.238	121.804	92.5936	125.643	138.454	131.258	133.188	174.6	163.915	169.949	125.299	127.44	137.47	K11087	GO:0000395;GO:0005685;GO:0005686;GO:0005829;GO:0019013	small ribonucleoprotein particle protein SmD1 [Drosophila melanogaster] &gt;gi|194747611|ref|XP_001956245.1| uncharacterized protein Dana_GF25112 [Drosophila ananassae] &gt;gi|195327205|ref|XP_002030312.1| GM24635 [Drosophila sechellia] &gt;gi|195493908|ref|XP_002094615.1| uncharacterized protein Dyak_GE20102 [Drosophila yakuba] &gt;gi|195589894|ref|XP_002084684.1| uncharacterized protein Dsimw50…	2
LOC111053454	8.82319	8.18564	7.00127	6.43759	8.67983	6.78299	7.10695	8.01791	5.99843	5.37119	4.40146	4.22071	20.5	4.13449	4.2253	5.69981	4.14788	5.36806	K14846	GO:0000027;GO:0000460;GO:0000470;GO:0005515;GO:0005730;GO:0030687;GO:0042134;GO:0044822	probable ribosome production factor 1 [Bombus impatiens]	2
LOC111064341	17.7184	14.7154	15.2794	15.3758	16.0359	15.4582	15.9217	14.5918	16.2164	16.1826	15.889	16.0029	18.5558	17.0139	17.5094	14.4026	14.3908	14.508	K11662	GO:0005634	actin-related protein 6 [Bombus impatiens]	2
LOC120352073	0.357644	0.418009	0.172054	0.217349	0.424965	0.0558	0.1615	0.4322	0.241021	0	0.343733	0.290487	0.365332	0.626022	0.299021	0.251824	0.194171	0.375485	K09366	GO:0003700;GO:0005634;GO:0006355;GO:0043565	inhibitory POU protein isoform X1 [Manduca sexta]	2
LOC111063407	41.6522	33.5141	29.0441	35.6889	36.5985	37.8697	39.6967	35.5945	44.8897	43.9254	38.7288	46.521	56.287	54.2818	50.8113	36.7922	48.0904	36.2575	K02326	GO:0003677;GO:0003887;GO:0005671;GO:0006260;GO:0008622;GO:0043966;GO:0046982;GO:0071897	DNA polymerase epsilon subunit 3 [Bombus impatiens] &gt;gi|815928468|ref|XP_012248712.1| DNA polymerase epsilon subunit 3 [Bombus impatiens]	2
LOC111061643	0.012066	0	0	0	0.027758	0	0.026103	0	0.017788	0.032154	0.012147	0	0.036123	0	0.016055	0	0	0.021639	NA	NA	uncharacterized protein LOC103308615 [Acyrthosiphon pisum]	2
LOC111062998	59.9665	59.4568	59.5327	69.8061	65.8253	68.5757	53.2869	56.0362	50.6285	64.5376	64.3398	72.1956	88.1935	79.3235	83.9927	64.3994	71.7651	69.109	K01092	GO:0006796;GO:0052834	inositol monophosphatase 1 [Zootermopsis nevadensis] &gt;gi|646718684|gb|KDR21070.1| Inositol monophosphatase [Zootermopsis nevadensis]	2
LOC120352518	0	0	0.088146	0	0	0	0.075936	0	0	0	0	0	0	0.118321	0.166607	0	0	0	NA	NA	uncharacterized protein LOC116179556 [Photinus pyralis]	2
LOC120352520	0.668238	0.220986	0	0.190487	0	0.370224	0.382915	0.091029	0.516576	0.117652	0	0	0.977034	1.0699	0.718599	0.238327	0	1.15474	NA	NA	NA	2
LOC111053059	14.91	12.7219	10.0023	7.87693	11.5814	12.0072	10.4381	7.67957	14.7652	16.1998	10.0292	15.7474	13.5719	15.1334	15.1937	11.3512	10.6189	11.4252	NA	GO:0005739;GO:0008202;GO:0009055;GO:0009058;GO:0042803;GO:0055114	adrenodoxin [Bombus impatiens]	2
LOC111049764	886.661	813.983	795.372	979.601	903.905	878.074	957.993	780.254	994.549	993.086	914.341	984.416	965.891	1012.92	1003.13	867.492	854.727	799.718	K02183	GO:0005509	calmodulin 2 [Schistosoma mansoni]	2
LOC111063598	2.64991	3.22646	3.34563	2.11157	2.64997	2.08853	2.54487	2.73253	2.85404	3.09192	3.79887	4.06972	4.01246	5.59701	3.43713	3.8471	2.74624	2.22673	NA	NA	hypothetical protein GE061_19750 [Apolygus lucorum]	2
LOC111054186	12.0528	13.5228	11.2317	13.2162	12.5295	12.4766	14.2142	11.8221	12.592	12.0883	10.7993	9.43417	16.2208	10.3227	15.474	12.0406	11.4841	10.4479	K03005	NA	uncharacterized protein LOC551240 isoform X1 [Apis mellifera]	2
LOC111059087	31.0997	30.426	25.4865	21.6668	21.9861	19.9141	19.7479	21.8168	22.2515	21.5527	33.202	21.3474	35.6906	33.489	33.374	23.4687	25.5013	30.288	K19532	NA	delta(14)-sterol reductase isoform X1 [Zootermopsis nevadensis] &gt;gi|646712524|gb|KDR17256.1| Lamin-B receptor [Zootermopsis nevadensis]	2
LOC120352533	7.25693	1.36889	2.81459	2.04881	3.05934	2.19808	0.831281	3.10749	3.38715	4.84514	3.79172	1.21491	3.95242	3.94056	5.86616	3.3678	2.07583	3.5042	NA	GO:0003824;GO:0008152	uncharacterized protein LOC100166955 [Acyrthosiphon pisum]	2
LOC120352543	0.253506	0	0.200902	0.202643	0.10035	0.08218	0.207763	0.233321	0	0.603602	0	0.414748	0.45622	0.476947	0.849715	0.221186	0.685651	0	K23222	NA	hypothetical protein E1301_Tti015642 [Triplophysa tibetana]	2
LOC111057553	0	0	0	0	0	0	0	0	0	0	0	0	0	0	0.378237	0	0	0.079819	K22984	NA	NA	2
LOC120352547	0	0	0	0	0	0	0	0	0	0	0	0	0	0.066771	0	0	0	0	NA	NA	NA	2
LOC120352552	0.736318	1.09132	0.615515	0.879604	0.495805	0.921865	0.385064	0.519695	0.499125	0.672065	1.64714	1.6064	1.94511	2.08107	1.68276	0.842264	1.25903	1.05249	NA	NA	hypothetical protein GE061_16874 [Apolygus lucorum]	2
LOC120352557	1.59641	1.25515	1.23624	1.9283	1.46488	1.19264	2.01407	1.29604	1.8466	1.79469	0.718615	1.72417	1.52749	7.67091	1.92638	1.1331	1.19694	1.51155	NA	NA	inactive peptidyl-prolyl cis-trans isomerase FKBP6 [Nilaparvata lugens]	2
LOC111055075	40.7153	43.8438	35.4231	34.538	40.2381	53.1124	37.9943	29.0104	52.876	46.6518	36.8677	53.2644	50.0314	55.643	54.1994	38.2052	50.3102	42.5262	NA	NA	NA	2
LOC111051030	2.41812	2.12479	2.33587	1.44867	1.42918	1.93043	1.44118	1.70867	2.19766	2.20566	2.15538	2.04045	3.12248	2.81973	3.00658	1.56405	1.62248	2.26418	NA	NA	NA	2
LOC111064398	4.59007	5.14942	6.09997	4.15484	5.023	4.38323	5.7551	5.21867	6.39375	6.73801	6.06883	5.85189	5.90397	7.67323	7.09908	5.11387	4.92444	5.40999	K00655	GO:0003841;GO:0008654;GO:0016021	PREDICTED: 1-acyl-sn-glycerol-3-phosphate acyltransferase alpha [Nasonia vitripennis]	2
LOC111064325	63.2579	60.5586	57.3909	57.3877	58.5703	56.1025	57.8249	50.9797	56.9419	57.2895	58.4255	54.4003	74.224	68.1606	70.664	62.7789	59.2109	64.7976	K04507	GO:0043227;GO:0044424	calcyclin-binding protein [Zootermopsis nevadensis] &gt;gi|646711833|gb|KDR16863.1| Calcyclin-binding protein [Zootermopsis nevadensis]	2
LOC111063000	4.97315	5.09337	4.78017	4.58679	5.60598	4.62176	4.78002	5.06241	6.42724	5.04562	4.46726	4.76855	6.20507	7.09479	5.68279	5.19221	4.51975	5.81079	K10746	GO:0004527;GO:0090304	exonuclease 1 [Acyrthosiphon pisum]	2
LOC120352284	5.00254	5.30557	3.82375	3.98465	3.72362	5.14614	5.02173	3.52731	5.95613	4.96082	4.15566	5.17881	4.72499	6.0609	4.86125	4.39807	4.44786	4.67507	K04365	GO:0000166;GO:0004674;GO:0006468;GO:0007165;GO:0043167	hypothetical protein GE061_18601 [Apolygus lucorum]	2
LOC111051792	1.47709	1.52613	1.16514	0.985294	1.05046	1.46066	1.1546	0.755484	1.72025	1.55161	1.33734	1.42591	1.56419	1.53379	1.52371	1.16527	1.41626	1.26614	K19473	GO:0003677;GO:0005634	homeobox protein SIX3 [Bombus impatiens]	2
LOC111051293	4.29818	3.70381	2.90887	3.74646	2.67568	3.00283	3.02622	2.62134	3.91154	3.02126	3.42834	3.04652	3.22114	4.01075	3.87476	2.91267	3.27096	3.1913	K08657	NA	threonine aspartase 1 isoform X1 [Bombus impatiens]	2
LOC111045917	0.033696	0	0.045515	0	0	0	0	0	0	0.085311	0	0	0.018029	0.1033	0	0.028701	0	0	NA	NA	NA	2
LOC111053358	283.654	281.545	252.453	291.683	284.874	311.698	263.922	217.717	275.649	249.109	302.115	257.198	334.411	337.13	359.461	284.734	272.091	281.553	K12893	GO:0000381;GO:0005515;GO:0006369;GO:0006376;GO:0006406;GO:0010837;GO:0016607;GO:0031124;GO:0036002;GO:0044822;GO:0045617;GO:0048025;GO:0060501;GO:0060548;GO:0061041	serine-arginine protein 55 isoform X6 [Athalia rosae]	2
LOC111052275	8.00022	8.52524	9.56471	8.6196	9.37429	9.94802	7.04121	8.8023	10.4994	7.65862	8.133	8.18139	11.5716	9.31135	13.9841	6.20806	9.10432	10.4974	K03660	GO:0006281;GO:0016829	N-glycosylase/DNA lyase isoform X2 [Zootermopsis nevadensis] &gt;gi|646693980|gb|KDR07858.1| N-glycosylase/DNA lyase [Zootermopsis nevadensis]	2
LOC111056915	6.21779	5.07664	5.16933	4.52542	6.02426	4.66031	4.72979	5.0412	5.99573	4.91257	5.14742	5.58328	7.78252	6.38263	7.22523	4.65976	5.81283	7.42911	K25592	NA	U7 snRNA-associated Sm-like protein LSm11 [Apis mellifera] &gt;gi|1032016947|ref|XP_016766654.1| U7 snRNA-associated Sm-like protein LSm11 [Apis mellifera] &gt;gi|1477743314|ref|XP_026295517.1| U7 snRNA-associated Sm-like protein LSm11 [Apis mellifera]	2
LOC120352332	0	0	0	0	0	0	0	0	0	0	0	0	0.037283	0	0	0	0	0	NA	NA	NA	2
LOC111059280	38.4498	35.0564	36.4822	31.5622	35.3811	44.9649	35.5959	33.0486	38.5894	36.0829	36.8626	38.2786	48.2701	48.4416	46.0961	39.5364	42.3172	42.4647	K13122	GO:0005488;GO:0044428	protein FRG1 homolog isoform X1 [Solenopsis invicta]	2
LOC120352178	0.010429	0.01255	0	0	0	0	0	0	0	0	0	0.011332	0	0.081972	0.082495	0	0	0.007586	NA	NA	uncharacterized protein LOC116163335 [Photinus pyralis]	2
LOC111046651	2.19115	4.61008	3.02475	3.89216	3.76289	3.08195	2.90987	1.90898	5.83601	3.84267	1.18638	3.16512	3.83558	3.93173	3.96573	2.34156	1.74407	2.66898	NA	NA	lipid storage droplets surface-binding protein 2-like isoform X1 [Zootermopsis nevadensis] &gt;gi|646707997|gb|KDR14502.1| Lipid storage droplets surface-binding protein 2 [Zootermopsis nevadensis]	2
LOC120352345	0	0	0	0	0	0	0	0	0	0.583745	0	0.164033	0.53323	0.51309	0	0	0	0	NA	NA	NA	2
LOC120352374	0.064798	0	0	0	0	0	0	0.105418	0	0	0	0	0	0.230745	0	0.101745	0	0	NA	NA	Aspartic peptidase domain,Retropepsins,Retrotransposon gag domain,Zinc [Cinara cedri]	2
LOC120352566	0	0	0.294769	0	0	0	0	0	0	0	0	0	0.414999	0	0	0	0	0	NA	NA	NA	2
LOC120352407	0.263055	0.215352	0	0.17158	0.284191	0.257234	0.459945	0.090009	0.517862	0.453166	0.26646	0.357844	0.606469	0.401999	0.287036	0.28834	0.4252	0.109512	NA	NA	unnamed protein product [Callosobruchus maculatus] &gt;gi|1773952241|emb|VEN50966.1| unnamed protein product [Callosobruchus maculatus] &gt;gi|1773966675|emb|VEN41519.1| unnamed protein product [Callosobruchus maculatus]	2
LOC111048705	124.189	115.719	142.314	187.83	129.023	187.334	103.856	87.1251	130.9	163.652	163.839	152.514	270.132	242.658	316.171	185.767	176.011	183.553	K01053	NA	regucalcin-like isoform X2 [Manduca sexta]	2
LOC120352418	0	0	0	0	0	0	0	0	0	0	0	0	0	0.285259	0	0	0	0	NA	NA	NA	2
LOC120352211	0	0	0	0.095796	0	0	0	0	0	0	0.051498	0	0	0.219194	0	0.048322	0	0	K23209	NA	uncharacterized protein LOC116163867 [Photinus pyralis]	2
LOC120352428	1.69404	1.00242	1.70988	1.52321	1.34293	0.923947	1.38255	1.79878	1.60436	1.42122	1.03194	1.41294	1.84332	2.01783	1.63048	1.6116	1.17252	1.63557	K20410	NA	target of rapamycin complex 2 subunit MAPKAP1 [Zootermopsis nevadensis] &gt;gi|646713938|gb|KDR18087.1| Stress-activated map kinase-interacting protein 1 [Zootermopsis nevadensis]	2
LOC111051210	2.86024	3.16075	2.42088	1.76687	2.15207	3.47589	2.58932	1.72477	2.7289	2.77818	2.44822	2.6793	3.9686	3.03974	3.40362	2.60939	3.59798	2.44251	K21988	NA	Transmembrane channel-like protein 5 [Zootermopsis nevadensis]	2
LOC111054280	29.4305	30.567	28.4464	31.9424	33.6426	35.1676	33.3935	28.9993	31.1932	29.5141	26.1105	36.2774	38.4549	38.286	40.1	34.4796	33.2304	34.1693	K22561	NA	hypothetical protein GE061_20278 [Apolygus lucorum]	2
LOC111059551	0.212376	0	0	0.115888	0.120427	0.179335	0.143362	0	0.211229	0.194016	0.124051	0.101648	0.230197	0.409789	0.082545	0.195593	0.022206	0.289969	NA	NA	NA	2
LOC111054175	7.77135	6.67926	5.54088	6.91962	6.96664	6.31666	8.64286	6.60643	9.01031	7.04071	6.3665	6.336	7.29556	8.45947	9.24255	5.58213	5.50847	7.04718	K11450	GO:0003677;GO:0005634;GO:0006355;GO:0008168;GO:0032259;GO:0034720;GO:0046592;GO:0050660;GO:0055114	hypothetical protein TCAL_02941 [Tigriopus californicus]	2
LOC111046466	6.34329	7.8198	7.92237	7.1633	9.48621	10.1397	6.72264	5.11086	11.0934	9.25236	6.55313	9.0134	10.2757	13.2598	12.4226	8.9543	7.59004	8.77633	NA	NA	facilitated trehalose transporter Tret1 [Acyrthosiphon pisum]	2
LOC111046464	1.82326	1.43579	1.0972	1.54578	1.19946	1.32557	1.41505	1.21099	2.06011	1.85324	0.960336	1.38301	1.7942	1.52244	1.9186	1.18817	0.971591	1.7344	K20135	NA	PREDICTED: factor VIII intron 22 protein-like [Neolamprologus brichardi]	2
LOC111046104	7.60189	7.74167	7.12439	5.49932	6.00127	7.07856	4.97478	4.22795	7.62366	8.48359	8.21042	9.61694	10.1286	12.1055	11.555	8.17541	6.88368	8.08133	NA	NA	uncharacterized protein LOC110826733 isoform X2 [Zootermopsis nevadensis] &gt;gi|646721153|gb|KDR22623.1| hypothetical protein L798_12753 [Zootermopsis nevadensis]	2
LOC111046109	35.6581	32.3195	27.1867	28.8587	26.6507	28.6209	25.9751	27.5678	29.7458	31.3776	32.4693	28.9792	34.5141	39.3894	34.4776	28.3861	32.9618	29.8558	K03363	NA	cell division cycle protein 20 homolog isoform X1 [Apis dorsata]	2
LOC111044702	63.6684	50.2765	46.9352	48.6227	49.1385	66.1917	54.4858	55.0995	71.5583	64.3812	46.5083	49.0852	70.3921	67.9956	60.9396	57.8447	47.0236	51.6281	K10573	GO:0000209;GO:0000790;GO:0005524;GO:0005737;GO:0006281;GO:0016574;GO:0016874;GO:0031625;GO:0033503;GO:0043161;GO:0061630	ubiquitin-conjugating enzyme rad6 [Danaus plexippus plexippus]	2
LOC111053274	89.5074	83.2337	87.6624	88.5039	88.9769	92.6593	82.818	78.5101	85.7078	93.2241	85.4505	90.1063	95.6876	94.937	101.475	90.7625	89.8911	90.4779	K03122	GO:0097659	transcription initiation factor IIA subunit 1 [Apis mellifera]	2
LOC111051256	25.1023	24.0877	21.6338	23.6495	29.2013	26.9469	21.8816	23.5883	38.8746	24.5798	20.0977	21.8856	30.4789	26.6975	29.5604	25.0518	26.9296	22.3486	NA	NA	surfeit locus protein 6 homolog [Bombus impatiens]	2
LOC120352243	0	0	0.228089	0.25656	0.123912	0	0.17923	0	0	0.474081	0	0	0.327266	0.212897	0	0	0	0	NA	NA	hypothetical protein AVEN_217520_1 [Araneus ventricosus] &gt;gi|1715104094|dbj|GBN76743.1| hypothetical protein AVEN_168379_1 [Araneus ventricosus] &gt;gi|1715144234|dbj|GBN34506.1| hypothetical protein AVEN_181952_1 [Araneus ventricosus] &gt;gi|1715144246|dbj|GBN34492.1| hypothetical protein AVEN_46301_1 [Araneus ventricosus]	2
LOC111060539	26.3377	26.1402	26.4579	27.0488	26.0003	30.7754	34.5421	24.7772	28.5969	27.3317	28.8329	28.0888	29.1674	30.1739	29.8248	25.5798	26.7029	26.1858	K02967	GO:0003735;GO:0006412;GO:0015935	PREDICTED: 28S ribosomal protein S2, mitochondrial [Nasonia vitripennis]	2
LOC120352244	0	0	0	0	0	0.147867	0	0	0	0	0	0	0.11522	0.218715	0	0	0	0	K16747	GO:0034464;GO:0035058	hypothetical protein FOCC_FOCC016086 [Frankliniella occidentalis]	2
LOC120352503	3.87163	5.90809	6.07355	6.00501	4.39591	9.16554	5.63713	3.69284	9.74659	7.01398	3.4972	6.7554	5.99862	8.88039	7.68582	5.17218	4.10978	6.45056	NA	NA	NA	2
LOC120352510	0	0	0	0	0	0	0	0	0	0	0	0	0	0.122987	0	0	0	0	NA	NA	hypothetical protein LSTR_LSTR009956 [Laodelphax striatellus]	2
LOC120352269	0.629683	0	1.42027	0.750974	0	0	0	0.670178	0	0	1.24069	0	0.979637	1.23523	0.38336	0	0.283022	0.705767	NA	NA	hypothetical protein Phum_PHUM297530 [Pediculus humanus corporis] &gt;gi|212511394|gb|EEB14385.1| hypothetical protein Phum_PHUM297530 [Pediculus humanus corporis]	2
LOC120352145	49.7384	48.1454	38.3677	39.7719	47.3579	45.1616	40.1124	34.725	31.6602	50.7985	52.0619	44.8568	75.425	72.5464	58.9615	49.4485	42.5914	61.2338	K08731	NA	PREDICTED: baculoviral IAP repeat-containing protein 5 [Microplitis demolitor]	2
LOC120352596	0	0	0.291677	0	0.256648	0	0	0	0	0.357179	0	0	0	0	0.442146	0	0	0	NA	NA	NA	2
LOC120352594	4.44691	4.16863	2.99126	4.59308	3.72276	2.84887	4.04593	3.78067	5.23789	3.86333	4.11184	4.00648	5.19087	5.02703	4.97024	4.35406	4.49866	4.49325	K18412	NA	hypothetical protein GE061_00812 [Apolygus lucorum]	2
LOC111064364	3.7506	3.431	3.68241	3.02158	3.01363	3.99492	3.71429	3.11893	3.96068	3.06473	1.9755	4.04085	3.87227	4.81681	4.42873	4.08031	3.53645	3.4092	K13353	NA	Peroxisomal membrane protein 11C [Zootermopsis nevadensis]	2
LOC111064258	4.38797	4.40468	3.74797	3.17799	3.36985	3.58602	3.18939	3.14918	4.49826	3.5177	3.51368	3.14017	5.16674	4.96102	5.68767	3.91054	3.69305	4.14554	NA	GO:0000084;GO:0000085;GO:0000086;GO:0000307;GO:0000724;GO:0000781;GO:0000793;GO:0000805;GO:0000806;GO:0002088;GO:0004693;GO:0005524;GO:0005667;GO:0005768;GO:0005813;GO:0005829;GO:0006813;GO:0006977;GO:0007067;GO:0007126;GO:0007265;GO:0007596;GO:0008284;GO:0009636;GO:0015030;GO:0016572;GO:0018105;GO:0030332;GO:0030496;GO:0031100;GO:0031145;GO:0032298;GO:0032355;GO:0032403;GO:0032869;GO:0035173;GO:…	RecName: Full=Cyclin-dependent kinase 2; AltName: Full=Cell division protein kinase 2 &gt;gi|710025|dbj|BAA05947.1| cyclin dependent kinase 2-alpha [Rattus rattus]	2
LOC120352613	1.99437	1.32745	2.54501	2.52002	1.71017	2.34861	2.40427	1.13934	3.62155	3.87059	1.61537	3.01448	3.02979	2.81653	3.42735	2.20643	1.45707	2.57454	NA	NA	NA	2
LOC111044110	2.42604	2.58847	2.37892	1.35321	2.0212	2.12489	1.59974	1.6112	1.51607	2.58604	2.3174	2.84992	2.868	3.32748	3.6288	2.05857	1.89172	2.79971	NA	NA	Synaptotagmin-3 [Zootermopsis nevadensis]	2
LOC120352617	0.112811	0	0	0	0	0	0	0	0	0	0	0	0	0	0.452991	0.114955	0	0	NA	NA	NA	2
LOC111051006	11.1682	12.2245	13.8358	13.565	11.8048	13.1081	12.5328	12.1514	11.808	13.1055	15.0497	12.4579	14.5664	14.6675	13	11.0291	11.9521	11.358	K14708	GO:0044765	PREDICTED: sodium-independent sulfate anion transporter-like [Nasonia vitripennis]	2
LOC111050842	11.1426	11.4948	8.94514	8.62108	8.66986	7.51105	8.06846	9.2157	12.63	8.49219	10.9264	8.28338	14.3675	13.8596	15.4003	10.2933	10.2704	12.5289	K11268	NA	N-acetyltransferase ESCO2-like isoform X2 [Agrilus planipennis]	2
LOC111062338	23.6883	20.1958	19.3047	21.0864	20.8577	22.5211	22.2523	17.749	25.3601	23.2899	20.6654	22.1992	31.4842	29.3473	29.4929	25.1353	24.4785	24.7427	NA	NA	heterochromatin protein 1beta [Danaus plexippus plexippus]	2
LOC111055679	155.654	144.24	138.634	158.362	144.112	140.783	151.728	131.884	151.065	136.704	150.28	134.396	159.79	163.656	163.783	140.999	139.749	145.112	K13210	NA	far upstream element-binding protein 3 isoform X1 [Bombus impatiens] &gt;gi|815911287|ref|XP_012241124.1| far upstream element-binding protein 3 isoform X1 [Bombus impatiens] &gt;gi|815911289|ref|XP_012241125.1| far upstream element-binding protein 3 isoform X1 [Bombus impatiens]	2
LOC120352650	47.7035	50.5736	49.732	55.8479	56.1357	64.4219	52.6601	46.7692	51.6167	55.6652	54.3478	62.7751	69.0234	69.2172	69.3891	64.6109	56.3292	57.2772	K13130	NA	gem-associated protein 2 [Strigops habroptila]	2
LOC111063597	497.167	449.597	429.542	481.901	447.073	459.531	496.056	394.818	441.507	451.745	454.737	413.531	510.254	507.765	519.946	461.598	463.878	477.857	K12741	GO:0000166;GO:0003676	heterogeneous nuclear ribonucleoprotein A1, A2/B1 homolog isoform X2 [Bombus impatiens]	2
LOC111044537	89.6999	89.3435	81.2173	83.7989	84.1154	94.7378	74.5652	71.3838	104.883	73.4302	68.9446	75.4787	101.866	103.964	101.556	83.796	89.7461	89.5041	NA	GO:0007165;GO:0008283;GO:0044822	28 kDa heat- and acid-stable phosphoprotein [Bombus impatiens]	2
LOC120352652	6.1032	5.15629	5.08781	5.96592	7.8996	7.16351	6.67666	4.90239	4.97166	8.64458	6.59383	8.98906	7.63824	10.5676	9.08604	5.79738	5.91671	5.33084	NA	NA	LOW QUALITY PROTEIN: uncharacterized protein LOC111047277 [Nilaparvata lugens]	2
LOC120352654	0	4.37348	3.46841	2.28825	2.4762	3.12884	1.02432	1.66013	1.1061	2.18818	3.7277	1.86734	6.08911	3.98165	4.60489	1.22589	2.57416	2.30026	K22816	NA	protein canopy 4 [Sitophilus oryzae]	2
LOC111058746	9.96292	8.95269	8.74443	9.1157	9.38694	8.85705	9.22675	10.4075	9.99165	11.7809	8.66514	12.7421	10.5225	13.5056	14.243	8.69296	8.4512	7.35034	NA	NA	NA	2
LOC120352665	0.073003	0	0	0	0	0	0	0	0	0	0.058365	0	0	0	0.28316	0	0	0.065707	NA	NA	uncharacterized protein LOC116172270 [Photinus pyralis]	2
LOC120352690	0.280406	0.296895	0.104032	0.312546	0.125891	0.118512	0.092097	0.228727	0.162419	0.256961	0.147319	0	0.15623	0.369504	0.687329	0.147182	0.296046	0.077075	NA	NA	uncharacterized protein LOC111053880 [Nilaparvata lugens]	2
LOC111062648	18.0449	17.6155	15.9639	15.4291	13.3701	15.5666	14.0267	11.133	15.7961	16.5953	17.2504	16.2747	21.1318	22.6095	21.948	16.8909	17.6334	19.1463	K16860	NA	hypothetical protein GE061_00203 [Apolygus lucorum]	2
LOC111058566	0.237251	0.216102	0	0.155477	0.134649	0.388811	0.241063	0.529773	0	0	0	0.199788	0.643073	0.172499	0.337511	0.196433	0	0	NA	NA	NA	2
LOC111046244	8.82351	8.52612	9.96989	8.82317	8.48116	10.8095	8.77753	8.31768	9.40388	9.87584	7.5948	11.2483	13.228	12.4147	14.1445	9.57511	9.45146	10.1564	K10899	GO:0004386;GO:0097159;GO:1901363	ATP-dependent DNA helicase Q1-like isoform X1 [Zootermopsis nevadensis] &gt;gi|646724059|gb|KDR24449.1| ATP-dependent DNA helicase Q1 [Zootermopsis nevadensis]	2
LOC120352706	0	0	0	0	0	0	0	0	0	0	0	0	0.13252	0	0	0	0	0	NA	NA	NA	2
LOC111057618	33.7966	31.1997	28.47	31.21	36.3042	43.0761	33.7667	32.8561	52.7602	41.8514	30.6621	37.6946	47.0141	69.8517	54.4111	32.4687	38.0722	37.0451	NA	GO:0003824;GO:0008152	hypothetical protein DAPPUDRAFT_51173 [Daphnia pulex]	2
LOC120352707	0.310371	0.143496	0.561842	0.409371	0.074665	0.704866	0.487596	0.096574	0.78792	0.352449	0.188136	0.727414	0.410428	0.724076	0.522825	0.640089	0.315187	0.323264	K03105	NA	NA	2
LOC120352722	0	0	0	0	0	0	0	0	0	0	0	0	0	0	0.063562	0	0	0	NA	NA	NA	2
LOC120352854	0.115995	0	0	0.132279	0	0	0	0.30424	0.169405	0	0.214333	0.107365	0.605565	0.258333	0	0.350309	0.115275	0	NA	NA	zinc finger MYM-type protein 1-like [Nilaparvata lugens] &gt;gi|1233179120|ref|XP_022191006.1| zinc finger MYM-type protein 1-like [Nilaparvata lugens] &gt;gi|1233187128|ref|XP_022195052.1| zinc finger MYM-type protein 1-like [Nilaparvata lugens] &gt;gi|1233193122|ref|XP_022197021.1| zinc finger MYM-type protein 1-like [Nilaparvata lugens] &gt;gi|1233194968|ref|XP_022197566.1| zinc finger MYM-typ…	2
LOC120352733	0.357841	0.399796	0	0.553228	0.296106	0	0.426155	1.49392	0.709187	0.677647	0.945718	0.683468	1.39865	5.26316	1.39554	1.17661	1.26862	1.60499	K04405	NA	ecsit (evolutionarily conserved signaling intermediate in toll pathways) [Anopheles darlingi]	2
LOC111044798	51.5334	47.0721	36.8844	37.7801	33.9709	39.2364	40.7787	31.8516	62.9076	44.9589	46.781	41.2504	52.2982	54.2748	51.4874	43.1586	44.0647	49.1262	K09191	NA	NA	2
LOC111049358	5.05528	5.13841	4.49508	4.0397	4.80484	3.57218	3.10221	4.24578	4.26947	3.9112	5.63551	3.51426	6.97689	5.09984	5.9228	4.35341	4.71002	5.16519	K10997	NA	Timeless-like protein [Zootermopsis nevadensis]	2
LOC111043930	59.078	54.3828	49.8368	55.6634	50.8094	52.4292	52.4372	48.0098	56.8666	54.3727	55.5523	54.0218	61.4854	64.5372	66.4552	56.0793	56.7509	55.2565	K10575	GO:0005524;GO:0005737;GO:0006511;GO:0016874;GO:0031625;GO:0061630;GO:0061631;GO:0070062;GO:0070534;GO:0070936	ubiquitin-conjugating enzyme E2 G1 [Ixodes scapularis] &gt;gi|1707868256|ref|XP_029822374.1| ubiquitin-conjugating enzyme E2 G1 [Ixodes scapularis] &gt;gi|215500799|gb|EEC10293.1| ubiquitin protein ligase, putative [Ixodes scapularis]	2
LOC111051979	0.937056	0.329166	0.498625	0.480565	0.419937	0	0.712614	0.149624	0.693515	0.046805	0.508836	0.65904	0.639759	0.5394	0.779065	0.533501	0.260546	0.208398	NA	NA	uncharacterized protein LOC100572797 [Acyrthosiphon pisum]	2
LOC111044322	162.757	157.685	157.458	155.534	142.064	158.907	141.524	132.44	141.112	155.985	158.682	160.666	165.073	164.344	167.838	163.159	145.786	157.739	K12837	GO:0000166;GO:0003723;GO:0005634;GO:0006397;GO:0019013;GO:0030529	splicing factor U2AF 50 kDa subunit isoform X2 [Bombus terrestris] &gt;gi|815918497|ref|XP_012244280.1| splicing factor U2AF 50 kDa subunit isoform X2 [Bombus impatiens]	2
LOC120352773	0.594882	1.02374	0.335026	0.396348	0.892094	0.272981	0.843557	0.500425	1.13055	0.475681	1.26251	0.154637	0.662804	1.51339	1.27976	0.527194	0.841342	0.661188	NA	NA	hypothetical protein LSTR_LSTR008653 [Laodelphax striatellus]	2
LOC111048690	266.228	251.814	234.22	225.862	237.611	244.585	212.272	171.518	226.895	239.646	246.532	240.066	306.797	285.863	312.465	228.86	231.222	233.572	K12891	GO:0000166;GO:0000381;GO:0003714;GO:0005515;GO:0005681;GO:0006369;GO:0006406;GO:0016605;GO:0016607;GO:0031124;GO:0036002;GO:0044822;GO:0070062;GO:1903507	PREDICTED: serine/arginine-rich splicing factor 2 [Dendroctonus ponderosae] &gt;gi|332373880|gb|AEE62081.1| unknown [Dendroctonus ponderosae]	2
LOC120352871	1.38738	0.796203	0.566796	0.697119	0.531537	1.30461	1.86011	0.698629	1.0072	1.43234	1.22682	1.09745	1.38153	2.1789	1.22349	1.19479	1.09386	0.97869	NA	NA	WD repeat-containing protein 81 [Nilaparvata lugens]	2
LOC120352787	2.74856	2.92258	1.81869	1.92186	1.61687	3.86525	2.56875	1.14724	4.21316	2.98026	1.41074	2.90058	1.76812	3.92453	2.84895	2.03598	2.28195	1.36794	K09191	NA	oocyte zinc finger protein XlCOF19-like isoform X2 [Nilaparvata lugens]	2
LOC120353002	0.103358	0	0	0	0	0	0.050574	0	0	0.086413	0.118697	0.148747	0.07964	0.294916	0.150492	0	0	0.112598	NA	NA	uncharacterized protein LOC111056713 [Nilaparvata lugens]	2
LOC111050534	62.8049	63.6158	50.4848	55.4513	61.7719	57.8162	46.3024	49.1148	43.9836	54.0688	58.8066	48.9449	80.6639	73.5257	78.5545	47.1069	55.5281	56.2246	K02087	GO:0004693;GO:0005524;GO:0005634;GO:0005737;GO:0005813;GO:0005876;GO:0007095;GO:0008353;GO:0016020;GO:0018105;GO:0018107;GO:0030496;GO:0030544;GO:0030855;GO:0034501;GO:0043066;GO:0051301;GO:0070062;GO:0072686	cyclin-dependent kinase 1 [Apis mellifera] &gt;gi|380030752|ref|XP_003699006.1| PREDICTED: cyclin-dependent kinase 1 [Apis florea] &gt;gi|572258661|ref|XP_006607703.1| cyclin-dependent kinase 1 [Apis dorsata] &gt;gi|1035623347|ref|XP_016919677.1| cyclin-dependent kinase 1 [Apis cerana] &gt;gi|1241831962|gb|PBC28324.1| Cell division control protein [Apis cerana cerana]	2
LOC111054899	0	0	0	0	0	0	0	0	0	0	0	0	0	0	0.047548	0	0	0	NA	NA	zinc finger DNA binding protein [Pectinophora gossypiella]	2
LOC120353023	0	0	0	0	0	0	0	0	0	0	0	0.030543	0.068215	0.307923	0	0	0	0	NA	NA	uncharacterized protein LOC111052006 [Nilaparvata lugens]	2
LOC111054087	0.986904	1.37679	1.13723	1.07081	0.513147	0.616712	0.679125	0.804871	0.98627	1.02822	1.25794	0.91215	1.27895	1.48897	1.62409	0.977857	1.16164	0.959036	K04349	NA	ras-specific guanine nucleotide-releasing factor 2-like [Nilaparvata lugens]	2
LOC111058660	5.07802	3.67438	6.16577	2.86601	3.92606	3.98574	3.46979	3.93108	2.26804	4.22879	2.15136	4.36605	6.13643	6.32955	5.54485	5.26137	3.43799	2.95113	NA	NA	uncharacterized protein LOC111058660 [Nilaparvata lugens]	2
LOC120353074	4.69216	5.81308	8.41092	5.27961	8.26033	4.35128	9.34092	3.10184	1.39918	9.11842	7.1924	8.17211	8.63595	8.74922	7.08818	3.32809	5.74807	6.22012	NA	NA	NA	2
LOC111059876	489.372	461.57	428.594	418.964	470.339	524.247	463.544	380.201	585.568	488.525	413.323	488.191	514.412	559.995	501	486.099	474.842	475.414	K02152	GO:0015992;GO:0016471;GO:0016820;GO:0055085	hypothetical protein LSTR_LSTR007898 [Laodelphax striatellus]	2
LOC111059238	14.0291	16.8191	13.867	12.4888	13.1132	13.5304	14.974	12.3925	14.8196	16.2986	14.6313	13.4852	14.7821	18.41	15.0395	13.9756	14.4533	13.185	NA	NA	uncharacterized protein LOC111059238 [Nilaparvata lugens]	2
LOC120353093	0	0	0	0.144073	0	0	0.128569	0	0	0	0	0.177772	0.290909	0	0	0	0	0	NA	NA	uncharacterized protein LOC111049036 [Nilaparvata lugens]	2
LOC111043484	112.037	101.19	102.34	116.186	109.538	122.503	111.805	93.4791	109.072	120.709	106.968	129.542	145.637	135.41	141.485	125.114	126.831	117.519	K22939	GO:0016020	immediate early response 3-interacting protein 1 [Solenopsis invicta]	2
LOC111054167	1.85905	2.97532	5.1863	1.87966	1.66159	2.28073	2.26533	2.27512	1.70646	2.91291	3.9367	2.84331	7.40636	4.14919	2.86251	4.15644	3.36073	2.6442	NA	NA	glycine-rich cell wall structural protein-like [Nilaparvata lugens] &gt;gi|1233192501|ref|XP_022196835.1| glycine-rich cell wall structural protein-like [Nilaparvata lugens] &gt;gi|1233192504|ref|XP_022196836.1| glycine-rich cell wall structural protein-like [Nilaparvata lugens] &gt;gi|1233206293|ref|XP_022202311.1| glycine-rich cell wall structural protein-like [Nilaparvata lugens]	2
LOC120352972	0.66215	0.209489	0.986601	1.36539	0.619414	0.689426	1.32225	0.506256	1.05877	1.08494	0.969206	2.31894	3.79526	1.92793	2.25427	2.73732	0.539901	1.06627	NA	NA	uncharacterized protein LOC111057225 [Nilaparvata lugens]	2
LOC120353155	3.10118	3.34791	4.74857	3.94808	3.44934	3.51874	3.81311	2.98607	3.79093	2.39081	4.30726	3.02129	6.42631	2.62259	4.70941	2.76597	3.93043	3.99482	NA	NA	probable E3 ubiquitin-protein ligase HERC1 [Nilaparvata lugens]	2
LOC120352974	0	0	0	0	0	0	0	0	0	0	0	0	0	0.163216	0	0	0	0	NA	GO:0016021	hypothetical protein LSTR_LSTR002882 [Laodelphax striatellus]	2
LOC111044575	188.83	199.006	188.906	192.754	204.297	214.152	196.848	192.722	189.086	209.968	191.248	210.417	226.432	214.021	202.893	207.828	200.12	202.349	K02878	GO:0003735;GO:0005762;GO:0019843;GO:0032543	39S ribosomal protein L16, mitochondrial [Agrilus planipennis]	2
LOC111064306	2.1444	2.29144	3.16576	3.35298	3.49813	3.4518	2.34397	3.09355	4.90747	2.86124	3.1913	2.40417	3.32101	5.25272	2.98435	5.10632	3.77152	2.0273	NA	GO:0004948;GO:0005886;GO:0007166;GO:0007218;GO:0016021	secretin receptor-like [Nilaparvata lugens]	2
LOC120353324	0	0	0.172342	0.075707	0.153411	0	0	0.250089	0	0	0	0	0	0.325646	0.180547	0	0	0.15796	NA	NA	hypothetical protein LSTR_LSTR010696 [Laodelphax striatellus]	2
LOC111052565	49.1231	47.3953	48.1318	49.4135	51.679	55.2839	42.9014	37.5056	51.3574	54.7522	43.8014	59.3019	62.5621	71.4546	57.5711	56.3849	57.572	54.3276	K10427	GO:0000777;GO:0005515;GO:0005654;GO:0005813;GO:0005829;GO:0016746;GO:0019886;GO:0031965	dynactin subunit 5 [Apis cerana]	2
LOC111051509	0	0.24531	0.137969	0.168275	0.079843	0.03294	0	0	0	0	0.157585	0.079167	0.081292	0.16586	0.670827	0.129926	0.121508	0.113721	NA	NA	NA	2
LOC120353234	0.784399	0.746907	0.269315	0.380493	0.195486	0.501725	0	0.197708	0.318414	0.26107	0.444805	0.933022	0.656184	1.11752	0.313778	0.263639	0.339304	0.399046	K22984	NA	hypothetical protein LSTR_LSTR012139 [Laodelphax striatellus]	2
LOC111043213	8.72127	10.1292	7.60363	9.66447	9.68619	10.6117	9.29654	10.3602	13.0108	8.18939	7.26398	11.3036	10.1238	12.3189	10.8779	6.69081	9.83694	10.1404	K20405	NA	GATOR complex protein NPRL2 [Nilaparvata lugens]	2
LOC111052944	30.3304	30.0826	28.0448	29.6298	33.4874	31.5404	32.3114	29.7676	32.4012	26.5529	30.9061	30.0961	35.9174	35.2574	38.9331	33.2739	31.5785	29.4518	K21774	NA	PREDICTED: protein lin-37 homolog isoform X2 [Myotis davidii]	2
LOC111045952	69.1901	71.2579	60.6937	62.5355	59.65	67.293	64.0507	66.7546	74.4454	61.5745	62.1709	59.5108	68.5972	76.7995	70.5664	61.6956	68.8751	67.093	NA	NA	thymocyte selection-associated high mobility group box protein TOX-like isoform X1 [Nilaparvata lugens]	2
LOC120353257	0.030852	0	0	0.003679	0	0	0.043718	0	0	0	0.093196	0.002954	0	0.049615	0.056211	0	0	0	NA	NA	hypothetical protein LSTR_LSTR005252 [Laodelphax striatellus]	2
LOC111062456	8.54927	7.34371	7.70291	6.52421	8.33745	7.23616	7.61465	7.87537	8.13193	6.46441	7.72739	6.3217	8.89576	7.9226	8.17627	7.64251	7.12553	7.48081	K11462	NA	polycomb protein eed-like [Nilaparvata lugens]	2
LOC111056985	40.0644	38.4564	33.8125	36.1779	34.209	34.2038	34.8282	30.0732	41.7771	32.0498	36.4901	30.6288	47.1714	45.4303	47.6667	39.3371	33.9878	39.1518	K17499	GO:0003824	probable protein phosphatase 2C 58 [Nilaparvata lugens]	2
LOC120353266	0	0.180507	0	0	0.138457	0	0	0	0	0	0.268915	0	0.288446	0	0.385475	0	0.327785	0	NA	NA	NA	2
LOC120353270	0.210521	0.251169	0.115115	0.228411	0.13775	0.312337	0.095349	0.135793	0.54469	0.450425	0.11366	0.249819	0.402785	0.47017	0.513308	0.175669	0.143233	0.135448	NA	NA	BTB/POZ domain-containing protein 6-like [Nilaparvata lugens]	2
LOC111055474	2.49808	2.18477	2.04335	2.74052	2.65241	2.29888	2.39424	2.74262	3.2254	1.87642	2.32503	2.16726	3.03135	2.88788	3.04798	2.50947	2.42617	2.94005	K16484	NA	rotatin [Nilaparvata lugens]	2
LOC111048997	28.0554	25.4065	22.5649	21.2366	22.6194	21.0983	21.3317	18.3715	27.0887	21.754	23.8912	29.1683	32.2257	32.35	30.7234	23.1635	22.1363	23.6279	K10749	NA	geminin isoform X2 [Apis mellifera]	2
LOC111046994	32.3553	28.564	25.2188	23.9516	23.1278	43.6864	24.7188	16.781	37.872	34.5144	23.1387	31.9203	35.402	41.5898	37.1177	32.0316	27.6033	32.7005	NA	NA	uncharacterized protein LOC111046994 [Nilaparvata lugens]	2
LOC111063170	7.24146	7.79626	7.0724	6.51398	6.32558	7.5617	6.49216	6.44144	8.35901	6.97936	6.30335	6.75932	7.54036	8.33737	7.6119	7.28182	6.01145	7.09143	K03768	GO:0000413;GO:0003755;GO:0004842;GO:0006457;GO:0016567;GO:0016874	peptidyl-prolyl cis-trans isomerase-like 2 [Nilaparvata lugens]	2
LOC111045822	199.287	186.575	165.518	163.903	159.046	164.846	163.969	145.797	174.242	169.998	179.173	166.636	191.191	183.732	188.73	172.691	165.072	172.87	NA	GO:0005515;GO:0005622;GO:0006810	PREDICTED: probable nuclear transport factor 2 isoform X2 [Nasonia vitripennis]	2
LOC111062870	0.448496	0.471749	0.632521	0.596908	0.644671	0.214264	0.701286	0.762093	0.490119	0.62141	0.291539	0.464534	0.636652	0.909016	0.578077	0.610566	0.468678	0.475222	K18529	GO:0000166;GO:0004672;GO:0016310;GO:0043167	kinase suppressor of Ras 2 isoform X1 [Zootermopsis nevadensis] &gt;gi|646710168|gb|KDR15769.1| Kinase suppressor of Ras 1 [Zootermopsis nevadensis]	2
LOC120353286	0.321812	0.498046	0.412305	0.199153	1.54662	1.2031	1.37267	0.856613	0.921818	0.850504	0	2.194	1.75568	1.26339	0.540963	0.568196	0.785122	0.924939	NA	NA	NA	2
LOC111044297	0.286267	0.54795	0.559279	0.489186	0.202011	0.165698	0.505332	0.604208	0.573968	0.306376	0.850632	0.404336	0.72924	0.952916	0.545276	0.382381	0.555135	0.309121	NA	GO:0001666;GO:0002028;GO:0004517;GO:0005506;GO:0005516;GO:0005739;GO:0005829;GO:0006527;GO:0006809;GO:0007267;GO:0007520;GO:0007596;GO:0009408;GO:0009605;GO:0010181;GO:0010243;GO:0010523;GO:0014070;GO:0018193;GO:0020037;GO:0033555;GO:0034618;GO:0042136;GO:0042383;GO:0042995;GO:0043232;GO:0044325;GO:0045121;GO:0045202;GO:0045893;GO:0045909;GO:0050660;GO:0050661;GO:0050790;GO:0050804;GO:0055114;GO:…	nitric oxide synthase [Gryllus bimaculatus]	2
LOC111044306	51.2129	52.2524	38.4252	57.4217	45.7734	53.8026	55.1597	41.602	56.3603	48.0097	50.1246	45.0956	52.5262	57.3782	59.7329	42.8945	42.8396	47.7954	K14325	GO:0000166;GO:0000184;GO:0000381;GO:0003730;GO:0005515;GO:0005829;GO:0006369;GO:0006406;GO:0016607;GO:0031124;GO:0035145;GO:0043065;GO:0048025;GO:0061574	RNA-binding protein with serine-rich domain 1-A [Bombus impatiens] &gt;gi|1366089084|ref|XP_024222339.1| RNA-binding protein with serine-rich domain 1-A [Bombus impatiens] &gt;gi|1366089094|ref|XP_024222340.1| RNA-binding protein with serine-rich domain 1-A [Bombus impatiens]	2
LOC111052564	6.58571	5.48037	6.09923	6.64657	6.50714	5.11984	6.09051	6.08865	8.71929	5.55155	5.77055	5.06399	6.87899	10.5795	6.88476	6.63945	7.47554	6.65387	K25219	NA	synergin gamma-like [Nilaparvata lugens]	2
LOC120353294	5.26147	4.53125	5.09772	7.65847	5.32259	4.21201	4.07592	4.20533	9.36178	4.74997	5.20326	5.19651	5.28991	9.71535	7.05087	5.10506	4.49445	4.09908	NA	NA	targeting protein for Xklp2 homolog [Nilaparvata lugens]	2
LOC111046575	7.84243	6.70309	5.91326	7.05962	6.05946	7.22514	5.29055	6.15872	6.25763	4.61769	8.91511	5.02647	9.98899	7.975	7.61666	5.91356	6.06763	9.20266	K02542	GO:0000166;GO:0004386;GO:0006260	LOW QUALITY PROTEIN: DNA replication licensing factor Mcm6-like [Nilaparvata lugens]	2
LOC111047259	48.2924	39.1116	37.7401	34.5183	39.6006	45.6132	35.5874	34.5518	40.9443	42.6672	37.2287	40.1255	50.852	47.3193	57.2604	40.8778	44.8211	41.9359	K17619	NA	magnesium-dependent phosphatase 1 [Canis lupus familiaris] &gt;gi|1418345143|ref|XP_025298829.1| magnesium-dependent phosphatase 1 [Canis lupus dingo]	2
LOC111057506	1.58534	2.17791	1.9786	1.71544	2.10605	1.95968	1.9025	1.98688	1.45067	2.35663	1.94453	1.30261	2.16031	2.21039	2.02184	1.82415	2.48802	1.63938	K06258	NA	synaptic vesicle glycoprotein 2B [Bombus impatiens] &gt;gi|1366087000|ref|XP_024222121.1| synaptic vesicle glycoprotein 2B [Bombus impatiens]	2
LOC111048476	41.5919	43.3713	37.0243	40.9965	37.4873	38.5727	39.191	31.0436	37.6738	36.0984	42.8044	35.5336	46.6424	45.1194	47.4109	36.2799	35.8383	39.5024	K10599	GO:0016020	hypothetical protein DAPPUDRAFT_303758 [Daphnia pulex] &gt;gi|1691055779|emb|SVE83590.1| EOG090X0489 [Daphnia pulex] &gt;gi|1691108500|emb|SVE84798.1| EOG090X0489 [Daphnia pulex]	2
LOC111062346	103.219	96.8613	88.0041	93.1027	104.502	103.794	99.6659	93.2686	119.502	105.684	93.0205	108.653	118.726	119.85	116.317	112.039	102.667	106.406	K03537	GO:0016070;GO:0016787	ribonuclease P/MRP protein subunit POP5 [Nilaparvata lugens]	2
Trnay-gua-15	0	0	0	0	0	0	0	0	0	0	0	0	0.304845	0	0	0	0	0	NA	NA	NA	2
LOC111051492	22.6737	23.6074	20.3694	19.0592	20.5936	23.0081	17.3225	17.5235	22.3654	22.1398	22.813	18.0889	27.8783	23.6699	26.3861	20.5229	22.8625	23.1793	K02684	GO:0003899;GO:0006260	DNA primase small subunit [Bombus impatiens]	2
LOC120353451	0	0	0	0	0	0	0	0	0	0	0	0	0	0	0.248056	0	0	0	NA	NA	hypothetical protein EVAR_65319_1 [Eumeta japonica]	2
LOC111045462	1.30083	1.0197	1.92566	1.24774	1.16052	1.32797	1.50664	0.887516	0.835763	1.29009	0.900325	1.61098	1.76515	1.22848	1.85695	1.64571	1.30136	1.07895	NA	NA	NA	2
LOC120353196	0.039282	0	0	0.031649	0	0	0.06367	0.052617	0	0.076785	0.064338	0.050005	0.155993	0.09818	0.241298	0.005017	0.039089	0	NA	NA	golgin subfamily A member 6-like protein 22 [Nilaparvata lugens]	2
LOC120353363	0.427966	0	0.561396	0.165188	0.388979	0.836742	0.378154	0.426212	0.845986	0.947255	0.313578	0.567942	0.755032	1.065	0.698898	0.448353	0.487109	0.315914	NA	NA	NA	2
LOC111048213	51.7955	45.6155	43.8395	44.9209	39.8165	38.3904	42.4753	36.7923	43.7518	39.4238	50.0216	38.504	48.3588	44.3995	48.4056	38.2473	38.2108	45.3399	K09272	GO:0003677;GO:0005634	FACT complex subunit Ssrp1 [Nilaparvata lugens]	2
LOC111048214	27.9238	30.8497	35.3705	29.8618	24.7025	34.1551	36.9602	27.8417	28.8996	32.2833	32.0198	35.3502	40.8797	35.4913	36.8554	27.6442	31.4335	38.0634	NA	GO:0005886;GO:0007269;GO:0010646;GO:0015031;GO:0017156;GO:0017157;GO:0019869;GO:0019900;GO:0023051;GO:0031201;GO:0043005;GO:0043229;GO:0044237;GO:0044710;GO:0071705;GO:1903532	syntaxin [Daphnia pulex]	2
LOC111057054	152.473	169.689	195.654	168.702	191.507	149.105	152.063	264.221	99.9998	125.301	228.904	139.731	202.457	149.905	189.367	164.914	160.246	161.804	NA	NA	venom carboxylesterase-6-like [Nilaparvata lugens]	2
LOC111051253	433.968	392.342	350.937	429.189	405.555	368.047	427.015	336.422	351.546	383.026	403.999	368.66	449.513	413.172	451.053	328.31	321.765	338.556	NA	GO:0005634	heterochromatin protein 1beta [Danaus plexippus plexippus]	2
LOC120353399	0	0	0	0	0	0	0	0	0	0	0	0	0.127337	0	0	0	0	0	NA	NA	hypothetical protein LSTR_LSTR011533 [Laodelphax striatellus]	2
LOC120353503	0	0	0	0	0	0	0	0	0	0	0	0	0	1.00788	0	0	0	0.371987	NA	NA	NA	2
LOC120353516	0	0	0	0	0	0	0	0	0	0	0	0	0.400526	0	0	0	0	0	NA	NA	hypothetical protein LSTR_LSTR007772 [Laodelphax striatellus]	2
LOC111055857	98.3997	86.5601	83.3035	84.1504	95.2036	75.0652	89.8607	93.1482	87.3708	76.1419	108.327	76.5796	123.684	99.8653	114.243	92.8741	89.8913	96.0375	K04802	GO:0003677;GO:0005634;GO:0006275;GO:0030337	proliferating cell nuclear antigen [Nilaparvata lugens]	2
LOC120353529	2.29977	2.05361	1.54158	1.76018	2.45088	2.17903	1.51791	1.86683	2.23008	1.55996	3.64712	1.57292	3.07374	3.5588	2.36706	2.46584	2.34211	2.68137	K21310	NA	PREDICTED: nurim homolog [Neodiprion lecontei]	2
LOC120353545	5.69528	6.25771	4.52459	3.06821	4.40851	6.10906	5.20927	3.42421	4.26882	4.96318	5.99739	6.27869	7.93019	8.15417	9.48005	5.93686	5.45375	6.83444	NA	NA	zinc finger Y-chromosomal protein 1-like [Nilaparvata lugens]	2
LOC111060963	10.2565	11.3168	6.55882	10.6401	10.0844	6.59101	9.38383	7.34858	10.0609	7.86118	7.28697	6.87932	12.1482	9.20116	10.8529	8.50421	5.46981	7.74474	K10721	GO:0004497;GO:0005506;GO:0016705;GO:0020037;GO:0055114	cytochrome P450 CYP302A1 [Nilaparvata lugens] &gt;gi|717212281|gb|AIW79958.1| cytochrome P450 CYP302A1 [Nilaparvata lugens]	2
LOC111044987	8.58292	9.93348	8.84267	9.42617	8.52939	9.16574	8.36261	8.53177	10.9561	8.178	10.2249	9.04727	9.40278	9.89631	9.41202	8.98512	8.80017	8.24316	NA	NA	uncharacterized protein LOC111055977 [Nilaparvata lugens]	2
LOC111054608	4.38164	3.78779	3.31933	2.5574	3.18436	3.56074	4.1295	2.66578	5.88413	3.95616	3.20194	3.40037	5.47101	4.59589	5.0704	4.01969	3.65802	3.56858	NA	NA	NA	2
LOC120353645	1.4104	2.09338	2.71263	1.54631	1.82067	2.69975	1.47533	2.71881	3.82192	2.95491	1.77107	2.87819	2.17959	3.11317	3.71739	1.17625	2.51389	1.89253	NA	NA	uncharacterized protein LOC111059960 [Nilaparvata lugens]	2
LOC120353728	0	0	0	0	0	0	0	0	0	0	0	0	0	0.032357	0	0	0	0	NA	NA	hypothetical protein EVAR_65319_1 [Eumeta japonica]	2
LOC120353758	0	0	0	0	0	0	0	0	0	0	0	0	0	0	0.297948	0	0	0	NA	NA	hypothetical protein RR48_07449 [Papilio machaon]	2
LOC111062655	0.260385	0.291271	0.180586	0.513979	0.734123	0.097112	0.435143	0.319005	0.583325	0.441876	0.429508	0.077017	0.564045	0.691864	0.584041	0.591673	0.307197	0.589901	K20797	GO:0003676;GO:0046872	hypothetical protein GE061_19158 [Apolygus lucorum]	2
LOC111052530	0.203965	0.260816	0.385901	0.358102	0.290653	0.346548	0.218156	0.383096	0.184071	0.432595	0.561226	0.14413	0.571029	0.743661	0.149837	0.386051	0.457337	0.226892	NA	NA	cuticular protein RR-2 motif 130 precursor [Bombyx mori] &gt;gi|1200736468|ref|XP_021207417.1| cuticular protein RR-2 motif 130 isoform X1 [Bombyx mori] &gt;gi|1200736470|ref|XP_021207418.1| cuticular protein RR-2 motif 130 isoform X1 [Bombyx mori] &gt;gi|1200736472|ref|XP_021207419.1| cuticular protein RR-2 motif 130 isoform X1 [Bombyx mori] &gt;gi|1200736474|ref|XP_021207420.1| cuticular protei…	2
LOC111052416	22.7933	21.4988	19.6066	21.7162	23.9313	19.7655	20.7026	18.4348	21.7685	17.8636	26.8203	22.1627	27.2078	27.662	27.4579	18.4224	19.9976	22.6662	NA	NA	hypothetical protein KGM_205474 [Danaus plexippus plexippus]	2
LOC111050232	37.8958	37.0636	37.3343	42.3712	40.3766	41.2677	36.0125	43.1714	41.096	37.5668	41.8626	38.4412	46.7386	44.1875	46.1379	41.7286	41.0072	41.0241	NA	NA	PREDICTED: LOW QUALITY PROTEIN: kelch domain-containing protein 1-like [Elephantulus edwardii]	2
LOC120353761	1.02975	0.77103	0.487187	0.421273	1.35885	0.983344	1.14861	0.315475	2.40554	1.37104	0.92527	1.58304	1.1059	2.47329	1.07173	0.302125	0.276889	0.540694	NA	NA	NA	2
LOC111056043	28.1061	23.3182	26.062	24.7852	29.9569	35.9229	30.0619	24.4399	30.5235	28.9376	22.9649	30.7963	30.7988	35.1176	33.2027	28.8744	29.1995	28.3538	K16750	NA	unknown [Dendroctonus ponderosae]	2
LOC120348899	3.07786	3.06438	3.12191	2.5099	2.70899	3.48017	2.57054	2.97352	3.21957	2.11838	2.2322	3.94768	3.21163	4.18534	3.15626	1.98945	3.18084	2.60557	K06672	NA	conserved hypothetical protein [Culex quinquefasciatus] &gt;gi|167874597|gb|EDS37980.1| conserved hypothetical protein [Culex quinquefasciatus]	2
LOC111059576	0.102683	0.158558	0	0	0.021904	0.166838	0	0.139977	0.08081	0.184234	0.091458	0.02248	0.152367	0.09068	0.163976	0	0	0	K22984	NA	olfactory receptor protein 80 [Apolygus lucorum]	2
LOC111051754	107.632	173.484	24.4863	74.7767	104.125	20.3299	5.44113	121.343	12.617	176.668	12.8867	122.539	175.212	131.609	111.996	98.5033	14.7471	5.24393	NA	NA	cuticle protein 19-like [Bombus impatiens]	2
LOC111051057	0.427128	0	0.140491	0.403909	0.248302	0.834689	0.873468	0.411894	0.376916	0.125117	0.465029	0	0	0.874697	0.948147	0	0	1.01855	NA	NA	NA	2
LOC120353601	4.36871	4.22948	4.29658	3.06177	3.68554	3.68168	3.18273	2.57978	4.2948	4.95629	3.08202	3.14358	4.44154	5.70775	4.6098	3.51269	3.50749	3.35344	NA	NA	NA	2
LOC111062937	38.8777	38.2517	32.7197	41.6539	35.3497	34.0377	39.459	36.0741	38.2207	32.2927	43.194	27.8693	42.2192	42.69	44.477	36.477	37.3389	40.4511	K17602	NA	YLP motif-containing protein 1-like [Nilaparvata lugens]	2
LOC111044663	1.74789	1.85388	1.85922	1.51965	1.71354	1.43209	1.76501	1.36862	2.56129	1.91878	1.79762	1.89879	2.16673	3.08948	2.28473	1.79426	2.16296	2.13181	K23965	NA	radial spoke head protein 3 homolog isoform X2 [Solenopsis invicta]	2
LOC111060400	10.3833	9.28917	8.5579	9.67018	9.55625	10.7597	11.6565	9.04322	16.0514	9.25367	11.0781	9.50365	12.8146	13.0456	13.9553	10.5631	10.9731	11.4383	K19196	GO:0000122;GO:0004407;GO:0016575;GO:0042826;GO:0070822	breast cancer metastasis-suppressor 1-like protein isoform X2 [Apis mellifera] &gt;gi|380022462|ref|XP_003695064.1| PREDICTED: breast cancer metastasis-suppressor 1-like protein isoform X2 [Apis florea] &gt;gi|572302741|ref|XP_006617377.1| breast cancer metastasis-suppressor 1-like protein isoform X2 [Apis dorsata] &gt;gi|1035623750|ref|XP_016919890.1| breast cancer metastasis-suppressor 1-like p…	2
LOC111052668	0.24802	0.436923	0	0.599241	0.136748	0.137419	0.110633	0.14645	0	1.00332	0	0.388835	0.846285	0.549095	0.653428	0.254479	0.138214	0.232927	NA	NA	NA	2
LOC120353515	0.16533	0.188967	0	0	0	0	0	0	0	0.07114	0.165339	0.046713	0.016803	0.629996	0	0	0.241915	0.057304	NA	NA	NA	2
LOC111058138	1.60306	1.30426	1.44087	1.15681	1.15552	1.37681	1.31987	1.22074	1.70709	2.03496	0.890896	1.4864	1.4201	2.01809	2.8724	1.10387	0.80918	1.04333	NA	NA	uncharacterized protein LOC111058138 [Nilaparvata lugens]	2
LOC111049452	0.092147	0.229763	0.153476	0	0	0	0.100348	0.165592	0.119195	0	0	0.058304	0.086923	0.079169	0.442116	0	0	0	NA	NA	uncharacterized protein LOC111050076 isoform X1 [Nilaparvata lugens] &gt;gi|1233185760|ref|XP_022194521.1| uncharacterized protein LOC111052195 isoform X1 [Nilaparvata lugens]	2
LOC120353683	0.484749	0.343348	0.31148	0.232827	0.282673	0.59055	0.572826	0.371816	0.220021	0.514229	0.217423	0.15646	0.682271	0.813211	0.470147	0.236556	0.3719	0.119582	K22984	NA	hypothetical protein LSTR_LSTR012803 [Laodelphax striatellus]	2
LOC120353677	0	0	0	0	0.292105	0	0	0.188394	1.05716	0.240545	0.225742	0.16214	0.501149	0.672524	0.199563	0.122265	0	0.147469	NA	NA	NA	2
LOC120353690	0	0.555376	0	0.308488	0	0	0	0.397902	0	0	0.459978	0	0.181369	0.794915	0	0	0.136314	0	NA	NA	uncharacterized protein LOC111058111 [Nilaparvata lugens]	2
LOC120353688	0.050882	0	0	0	0	0	0	0	0	0	0	0	0.033993	0	0.039328	0	0	0	NA	NA	uncharacterized protein LOC111043436 [Nilaparvata lugens] &gt;gi|1233165013|ref|XP_022184404.1| uncharacterized protein LOC111043693 [Nilaparvata lugens] &gt;gi|1233184363|ref|XP_022193772.1| uncharacterized protein LOC111051547 [Nilaparvata lugens] &gt;gi|1233192522|ref|XP_022196841.1| uncharacterized protein LOC111054173 [Nilaparvata lugens] &gt;gi|1233193671|ref|XP_022197199.1| uncharacterized…	2
LOC111050472	4.21409	3.52819	4.13551	3.43605	3.05197	3.59546	2.86792	3.01066	3.35261	4.45054	3.3609	4.40162	4.48171	7.88634	6.03564	4.39237	5.414	4.40376	K09104	NA	Neurogenic differentiation factor 1 [Lepeophtheirus salmonis]	2
LOC111062815	35.0314	47.2475	28.5865	22.5432	23.3197	13.6686	15.8389	50.5821	12.0935	46.2958	24.7703	42.4155	40.181	56.7424	37.7891	17.5569	22.8441	9.53232	NA	NA	hypothetical protein LSTR_LSTR012958 [Laodelphax striatellus]	2
LOC111049105	16.5544	18.1668	16.1396	15.7455	14.7572	19.3522	12.6959	10.0542	24.1691	18.297	15.108	16.378	18.8922	20.1843	21.1223	17.947	16.4046	16.9116	NA	NA	uncharacterized protein LOC111049105 isoform X1 [Nilaparvata lugens] &gt;gi|1233178744|ref|XP_022190800.1| uncharacterized protein LOC111049105 isoform X1 [Nilaparvata lugens]	2
LOC111044226	3.2256	4.28669	3.59521	3.32809	2.995	2.78535	3.48909	2.9604	3.34185	3.81654	2.7916	3.2477	3.54392	4.19455	3.91131	4.18343	2.34177	3.12157	NA	NA	uncharacterized protein LOC111044226 [Nilaparvata lugens]	2
LOC111060264	16.7433	16.1238	14.3641	15.5545	19.2449	13.2398	11.6293	13.9858	15.6279	18.5922	20.2352	20.3943	25.9778	24.9442	27.2163	17.1399	17.4759	17.613	K00560	GO:0004146;GO:0004799;GO:0006231;GO:0006730;GO:0032259;GO:0055114	thymidylate synthase [Nilaparvata lugens]	2
LOC111060263	32.9007	36.4218	32.124	35.1148	32.125	32.839	31.7427	28.494	34.1935	26.7065	36.3489	29.7661	39.2282	40.2745	39.7142	33.5562	35.3178	35.8288	K15698	GO:0008270;GO:0016021	RING finger protein 121 [Nilaparvata lugens]	2
LOC111056017	0.507704	1.17394	0.571222	0.277857	0.959982	0.414545	0.485531	0.749958	0.451068	0.962667	0.676034	0.599747	0.897894	0.91763	0.759556	0.210595	0.73568	0.633989	NA	NA	NA	2
LOC111058296	70.7682	52.8679	65.1426	66.2516	73.1706	75.2788	59.9319	58.5031	51.2315	68.3628	58.7755	69.064	78.528	80.5499	98.1454	54.7373	74.0149	59.2509	NA	NA	NA	2
LOC120353913	0.101403	0.103369	0.067545	0.034896	0.034026	0	0.148784	0.078219	0	0.108383	0.097327	0	0.284162	0.121017	0.092278	0	0.065823	0.132804	NA	NA	uncharacterized protein LOC111054561 [Nilaparvata lugens]	2
LOC111052965	83.202	110.39	104.177	144.106	109.898	170.601	75.7848	76.5205	106.953	96.5991	125.178	125.929	229.27	171.145	200.308	152.544	131.922	137.456	K01063	GO:0008152;GO:0016787	uncharacterized protein LOC111052965 [Nilaparvata lugens]	2
LOC120353804	0	0.254385	0.057664	0	0.055391	0.245959	0	0.270609	0.061703	0.056892	0.045334	0.175587	0.167919	0.252483	0.071359	0.067995	0	0.103675	K22984	NA	hypothetical protein LSTR_LSTR003018 [Laodelphax striatellus]	2
LOC120353812	0	0	0	0	0	0	0.520238	0	0	0	0	0	0	0.773621	0	0.161148	0	0	NA	NA	uncharacterized protein LOC111051991 isoform X2 [Nilaparvata lugens]	2
LOC111044401	38.6634	34.9613	34.2439	45.5354	37.2654	38.3831	39.0219	40.7137	42.3453	37.7475	41.2886	38.276	39.0332	42.1722	42.2751	37.5655	36.8704	40.099	K12840	NA	hypothetical protein LSTR_LSTR011157 [Laodelphax striatellus]	2
LOC111057351	36.3989	38.7548	35.6337	38.2937	41.5452	38.0946	36.0984	31.447	37.602	38.7664	40.4829	43.0404	43.4232	43.3891	48.6041	41.2049	35.0495	32.8778	K15025	NA	probable RNA-binding protein EIF1AD isoform X1 [Nilaparvata lugens]	2
LOC120353828	0.752422	0.381501	0.216689	0.344564	0.281187	0.229032	0.48209	0	0.176195	0.92205	0.211048	0.150323	0.522945	0.300931	1.09554	0.15076	0.553964	0	NA	NA	NA	2
LOC111059235	38.981	35.5212	30.7728	30.8517	30.9241	30.1992	30.8791	31.0042	37.9209	36.2068	32.9467	34.2097	38.3549	44.5834	43.3055	31.6767	35.7023	33.6832	K06627	NA	cyclin-A2-like [Nilaparvata lugens]	2
LOC111058862	358.601	338.605	301.901	360.281	357.652	363.276	383.366	326.647	365.279	313.888	332.48	295.613	392.983	402.049	398.984	352.404	370.671	367.338	K10802	GO:0003677;GO:0005634	high mobility group-T protein [Nilaparvata lugens]	2
LOC111049916	16.6601	15.5706	15.1912	16.955	18.5023	16.8539	17.62	18.4925	15.5653	17.2596	20.7523	15.211	22.6941	20.519	20.7195	17.0273	16.2353	18.7318	K11136	GO:0004003;GO:0005515;GO:0005524;GO:0005654;GO:0010569;GO:0032508;GO:0044281;GO:0045003;GO:1904355;GO:1904358	PREDICTED: regulator of telomere elongation helicase 1 homolog [Nasonia vitripennis]	2
LOC111051865	15.8197	17.2404	15.3189	15.4186	16.1074	17.6535	14.5206	15.3905	16.4441	16.1628	16.2364	15.2072	16.9692	16.467	18.7501	15.8983	16.7064	14.393	K09881	NA	acylglycerol kinase, mitochondrial-like [Nilaparvata lugens]	2
LOC111043570	0.645025	1.44328	1.11534	1.94189	1.6704	0.954623	1.0773	1.63629	1.48354	1.32616	0.589689	1.28409	1.21319	2.82847	2.10459	1.66672	0.802951	0.60996	NA	NA	NA	2
LOC120353861	19.0786	16.1758	15.9924	15.9743	19.5344	17.2149	21.4652	12.1546	27.0834	23.5958	14.9915	21.0938	17.9385	22.6899	21.8367	14.5449	16.9108	15.7435	K11321	NA	bromodomain-containing protein 8 isoform X2 [Nilaparvata lugens]	2
LOC120353936	22.0149	18.223	15.813	19.1263	10.7286	12.8856	17.9181	13.5132	18.0986	14.4888	19.9466	13.6781	17.0829	23.2226	19.8197	18.222	12.3925	18.0581	NA	NA	basic proline-rich protein isoform X3 [Nilaparvata lugens]	2
LOC111047615	61.4432	57.7167	50.2535	44.0467	40.3009	41.675	42.2094	38.1525	54.2033	41.6055	48.9361	41.8637	61.3463	63.3371	62.8792	43.02	49.1732	52.1909	K00020	NA	putative oxidoreductase GLYR1 homolog [Nilaparvata lugens]	2
LOC111054473	2.56102	1.87039	0.929087	1.05043	1.88318	0.778913	2.08826	2.25287	2.56977	1.52172	1.67024	2.40686	3.23374	3.88274	3.57468	2.38927	2.28028	2.38863	K18061	NA	myotubularin-related protein 13 [Nilaparvata lugens]	2
LOC120348910	7.59696	8.11864	5.76582	6.6142	6.64263	7.10139	6.33036	6.77546	10.7814	6.06312	5.71774	5.46769	10.1568	10.0938	9.91964	6.00566	8.31891	7.51607	NA	NA	uncharacterized protein LOC111057849 [Nilaparvata lugens]	2
LOC111054747	17.3645	16.2331	12.9424	12.0383	12.8445	9.66293	10.0719	13.0008	13.6604	12.8494	17.2483	11.491	20.3472	17.9576	19.4889	13.9003	15.1106	15.0249	K16812	NA	targeting protein for Xklp2 homolog isoform X1 [Agrilus planipennis]	2
LOC120353969	9.44616	8.18289	7.81067	8.51114	7.24461	11.2184	7.56295	5.62999	9.20356	11.555	7.98064	11.2823	12.7059	12.6993	13.0753	6.69159	7.90994	8.89396	NA	NA	NA	2
LOC111053856	38.1039	38.4898	37.3458	38.6611	34.844	35.5076	39.528	38.8287	43.3581	33.3544	38.9678	31.7514	38.497	41.7331	44.5602	36.3304	36.5222	40.6604	K15304	NA	ran-binding protein 3 [Nilaparvata lugens]	2
LOC111059602	22.41	17.8943	26.7596	20.6906	23.9423	23.9564	22.5323	22.8439	18.8326	21.088	23.2222	24.4254	27.9382	22.9537	22.2591	21.8251	18.0116	23.6889	K23388	NA	ubiquitin-like protein 4A [Nilaparvata lugens] &gt;gi|1233207492|ref|XP_022202937.1| ubiquitin-like protein 4A [Nilaparvata lugens]	2
LOC111056293	1.04687	1.049	1.11959	1.01418	0.921408	0.895414	1.00639	0.866886	1.24745	1.12256	1.13963	1.05649	1.20391	1.32809	1.33892	1.28683	0.95766	1.08836	NA	NA	hypothetical protein LSTR_LSTR010010 [Laodelphax striatellus]	2
LOC120354104	0	0	0	0	0	0	0	0	0	0	0	0	0	0	0.216996	0	0	0	NA	NA	hypothetical protein LSTR_LSTR007980 [Laodelphax striatellus]	2
LOC111054989	19.4358	17.0134	16.1991	16.5725	14.5753	18.4781	15.8697	15.4465	21.173	16.0698	15.4289	16.9967	18.0005	19.2313	19.2124	16.4251	17.4306	16.4605	K12841	NA	uncharacterized protein LOC111054989 [Nilaparvata lugens]	2
LOC111045553	43.3293	40.6917	37.3696	31.0714	33.7796	33.7687	25.8931	29.652	35.6418	30.8846	35.351	27.8127	48.5422	48.0469	46.0052	31.1936	38.0958	39.1953	K06631	GO:0000166;GO:0004672;GO:0016310	serine/threonine-protein kinase polo [Nilaparvata lugens]	2
LOC111050709	2.72855	2.4875	2.42691	2.04079	2.11809	1.89834	1.47977	1.67811	2.01586	2.29068	2.14959	1.87501	3.68662	3.1377	3.95921	1.59965	2.01845	1.96941	K16831	NA	protein aurora borealis isoform X1 [Acyrthosiphon pisum]	2
LOC120348694	0	0	0	0	0	0	0	0	0	0	0	0	0	0.06102	0	0	0	0	NA	NA	hypothetical protein LSTR_LSTR016401 [Laodelphax striatellus]	2
LOC111051984	24.3147	17.1278	20.1612	21.7043	23.8881	20.9146	18.912	16.1253	20.8076	29.7274	23.9702	27.9764	29.9164	29.1634	31.6533	22.4817	22.0307	21.0996	K01488	GO:0003824;GO:0005515;GO:0034654;GO:0044464;GO:0044711;GO:0055086;GO:0072521	Adenosine deaminase [Caligus rogercresseyi]	2
LOC111052707	7.6631	5.27901	5.42535	6.21267	5.36941	5.0909	6.34363	3.79472	5.41834	7.2788	3.99582	5.7016	6.76805	7.75292	6.54416	6.21869	3.25796	5.32378	NA	NA	NA	2
LOC111055707	4.63774	6.06625	4.39151	5.29094	5.56994	4.15792	5.96622	4.81087	5.51921	5.71348	7.45799	4.30006	6.82593	8.19162	8.60549	5.46258	5.28113	7.55134	K24733	NA	hypothetical protein LSTR_LSTR006611 [Laodelphax striatellus]	2
LOC111050208	29.6847	30.2692	24.1202	26.0989	28.3053	20.6193	27.724	29.1819	25.8291	22.6158	34.517	21.7948	37.6727	32.206	34.6296	26.1612	27.0578	30.5695	K02210	GO:0003677;GO:0003678;GO:0005524;GO:0005634;GO:0006270;GO:0032508;GO:0042555	DNA replication licensing factor Mcm7 [Nilaparvata lugens]	2
LOC120354120	0	0	0	0	0	0	0	0	0	0	0	0	0	0.574886	0	0	0	0	NA	NA	importin-13 [Nilaparvata lugens]	2
LOC120354122	0.318499	0.232763	0.428986	0.354625	0.244003	0	0	0.157969	0.57639	0	0.323525	0.252805	0.082247	0.932661	0.855227	0.242623	0.220644	0.285739	NA	NA	NA	2
LOC120354070	0	0	0	0	0	0	0.033234	0	0	0	0	0.082968	0	0.235442	0.4278	0	0.142128	0.034813	NA	NA	uncharacterized protein LOC111057224 [Nilaparvata lugens]	2
LOC111056083	0.683445	1.22989	0.515592	0.726688	0.705352	1.00605	0.71482	0.411744	0.950913	1.30266	0.278816	0.712639	0.669426	1.0872	1.13627	0.949469	0.523907	1.04177	K03440	GO:0006810	hypothetical protein LSTR_LSTR004958 [Laodelphax striatellus]	2
LOC111050610	0	0.08524	0	0	0	0	0	0	0	0	0	0	0.180348	0	0.231115	0	0.138939	0	NA	NA	odorant receptor Or2-like [Nilaparvata lugens]	2
LOC111049535	4.4671	4.05092	4.92278	3.04799	3.25403	3.84407	3.53614	4.27193	2.8057	4.25134	4.40367	3.51777	4.45757	5.43325	4.35293	3.38315	4.72038	3.66253	NA	NA	uncharacterized protein LOC111053983 isoform X1 [Nilaparvata lugens]	2
LOC120354136	8.48945	7.13961	7.27001	8.55008	5.91237	5.81197	5.96344	7.80009	6.15114	6.35862	9.92194	5.68411	7.30215	9.5986	8.91311	5.79751	6.84047	8.40187	NA	NA	hypothetical protein LSTR_LSTR013149 [Laodelphax striatellus]	2
LOC120354138	0	0.118522	0.083745	0.123709	0	0.300624	0.215983	0.163192	0	0.142125	0.107823	0.121562	0.236902	0.127433	0.135554	0	0.072921	0	NA	NA	uncharacterized protein LOC111056713 [Nilaparvata lugens]	2
LOC120354150	0	0	0	0	0	0	0	0.08864	0	0.116918	0	0	0	0	0.221568	0	0	0	NA	NA	LOW QUALITY PROTEIN: uncharacterized protein LOC111051027 [Nilaparvata lugens]	2
LOC111058366	618.105	547.784	564.03	615.566	679.627	631.421	693.217	578.984	624.371	650.595	650.296	649.446	652.831	660.175	716.682	622.202	597.673	596.114	K03626	NA	nascent polypeptide-associated complex subunit alpha [Nilaparvata lugens]	2
LOC120354180	0	0	0	0	0	0	0	0	0	0	0	0	0.036489	0	0	0	0	0	NA	NA	uncharacterized protein LOC100575924 [Acyrthosiphon pisum]	2
LOC111055064	1.00938	1.09457	1.24515	0.727384	1.08996	0.61967	0.565011	1.45305	1.70129	1.20377	0.917425	1.23068	1.0723	1.75304	2.26131	1.19366	1.17163	1.14176	NA	NA	ras guanine nucleotide exchange factor E-like [Nilaparvata lugens]	2
LOC111046401	316.842	330.905	316.707	287.741	313.368	417.152	265.921	244.605	339.894	346.673	282.475	375.267	446.034	463.456	459.471	378.409	386.824	398.142	K08762	GO:0001662;GO:0001942;GO:0005739;GO:0005794;GO:0006641;GO:0006810;GO:0007611;GO:0008289;GO:0018345;GO:0021670;GO:0030156;GO:0036042;GO:0036151;GO:0046983;GO:0060291;GO:0070062;GO:0097038	acyl-CoA-binding protein [Bos taurus] &gt;gi|555998304|ref|XP_005910864.1| PREDICTED: acyl-CoA-binding protein isoform X2 [Bos mutus] &gt;gi|742206086|ref|XP_010859087.1| PREDICTED: acyl-CoA-binding protein [Bison bison bison] &gt;gi|1131212916|ref|XP_019829430.1| PREDICTED: acyl-CoA-binding protein [Bos indicus] &gt;gi|1542908844|ref|XP_027418180.1| acyl-CoA-binding protein [Bos indicus x Bos ta…	2
LOC120354200	0.060601	0.06772	0.035616	0.021192	0.051486	0.057546	0.013792	0.014589	0.061434	0.031342	0	0.032817	0.11676	0.094607	0.111529	0.044772	0.037159	0.032456	NA	NA	MATH and LRR domain-containing protein PFE0570w-like [Nilaparvata lugens]	2
LOC120354205	0.792824	1.36875	0.690747	1.48382	1.64668	1.40833	0.961434	2.00108	0.790568	1.1754	0.908107	1.48456	2.76526	1.88574	2.14852	1.77703	1.56374	2.02881	NA	NA	cationic amino acid transporter 2-like [Nilaparvata lugens]	2
LOC111056807	0.375072	0.927833	0.338594	0.387689	0.521554	0.570607	0.476675	0.514495	0.501342	0.616467	0.548416	0.391381	0.861114	0.660414	0.412055	0.433926	0.460485	0.488506	NA	GO:0004930;GO:0005886;GO:0007166;GO:0007218;GO:0016021	neuropeptide GPCR B1 [Nilaparvata lugens]	2
LOC120354234	1.80368	2.7088	2.38835	1.2458	0.884276	0.996736	0.912076	1.15814	0	0.457516	3.72816	0.413332	26.9379	2.37225	2.92651	3.69195	5.08638	5.20593	NA	GO:0004637;GO:0004641;GO:0004644;GO:0005524;GO:0005737;GO:0006189;GO:0008168;GO:0009113;GO:0032259;GO:0046872	trifunctional purine biosynthetic protein adenosine-3 isoform X1 [Nilaparvata lugens] &gt;gi|1233186849|ref|XP_022194962.1| trifunctional purine biosynthetic protein adenosine-3 isoform X2 [Nilaparvata lugens] &gt;gi|1233186852|ref|XP_022194963.1| trifunctional purine biosynthetic protein adenosine-3 isoform X1 [Nilaparvata lugens] &gt;gi|1233186856|ref|XP_022194964.1| trifunctional purine biosyn…	2
LOC111064282	0.648586	0.927996	0.294512	0.669692	0.802888	0.554978	0.760715	0.897037	0.925576	0.564679	0.939595	0.820419	0.61274	1.18132	1.15336	0.50077	0.848738	0.687519	K23439	NA	cytosolic carboxypeptidase 6-like [Nilaparvata lugens]	2
LOC111045064	511.85	490.056	482.178	491.482	566.507	526.068	522.559	468.837	510.015	571.009	491.129	551.122	562.198	558.437	583.291	527.772	525.403	498.977	K00416	GO:0005739;GO:0016020;GO:0016491;GO:0044763;GO:0055114	cytochrome b-c1 complex subunit 6, mitochondrial [Bombus impatiens]	2
LOC111050020	0	0.04552	0	0	0	0	0	0	0	0	0	0	0	0	0.05389	0	0	0	NA	NA	TIR-NBS-LRR type disease resistance protein [Arachis hypogaea]	2
LOC111055283	10.6651	11.3424	8.26233	10.616	9.43238	8.53278	11.0755	8.17776	11.3136	9.47884	11.9978	8.70368	10.5721	9.64228	11.022	9.0712	8.40378	10.3941	K12617	NA	protein PAT1 homolog 1 [Nilaparvata lugens]	2
LOC111057451	249.75	244.614	214.192	250.863	230.332	252.168	250.92	221.191	229.835	219.692	241.729	227.31	270.619	245.484	259.423	228.912	229.692	236.448	K06269	GO:0000087;GO:0000090;GO:0000164;GO:0000236;GO:0000777;GO:0000781;GO:0004722;GO:0005730;GO:0005739;GO:0005829;GO:0005886;GO:0005925;GO:0005979;GO:0005981;GO:0007067;GO:0007084;GO:0007264;GO:0016607;GO:0019433;GO:0019901;GO:0030182;GO:0030324;GO:0030496;GO:0030512;GO:0032154;GO:0032922;GO:0036496;GO:0042587;GO:0043021;GO:0043153;GO:0043197;GO:0043204;GO:0044822;GO:0046872;GO:0047485;GO:0048754;GO:…	unknown [Dendroctonus ponderosae]	2
LOC111044482	1.00554	1.54653	1.08131	1.03283	1.13258	1.43069	1.09605	0.718509	1.62444	2.06769	0.829014	1.25597	1.39865	1.61413	1.23845	1.037	0.50253	1.04551	K20227	NA	uncharacterized protein LOC111044482 [Nilaparvata lugens]	2
LOC111050029	19.2069	17.2737	15.5125	15.486	16.1351	15.311	10.6532	13.3839	8.65975	12.9012	21.3205	11.7806	22.8897	18.2085	21.716	12.7336	13.9529	16.1951	K18621	NA	anillin isoform X3 [Puma concolor]	2
LOC111045807	0	0.325434	0	0.353279	0	0.125431	0.183474	0	0	0	0.426569	0	0	0.817488	0	0	0	0	K14443	NA	protein BTG2-like [Nilaparvata lugens]	2
LOC111045804	0	0.287863	0	0.403561	0.083092	0	0	0.117905	0	0.228989	0	0.232096	0.200469	0.279541	0.347015	0	0.137438	0	NA	NA	protein bfr2-like [Nilaparvata lugens]	2
LOC120354757	0	0	0.134828	0	0	0	0	0	0	0	0.033551	0	0.102417	0	0.072495	0	0.044047	0	NA	NA	hypothetical protein LSTR_LSTR007640 [Laodelphax striatellus]	2
LOC120354761	0	0.247026	0.189181	0	0	0	0.10655	0	0	0.272441	0	0.070245	0.243358	0.274161	0.486697	0.062275	0	0	NA	NA	NA	2
LOC120354767	0	0.250409	0	0.090983	0	0.114003	0.10265	0.107966	0.265914	0	0	0	0	0.324573	0.323034	0	0.075827	0.23212	NA	NA	uncharacterized protein LOC111064172 [Nilaparvata lugens]	2
LOC111048891	0	0	0	0	0	0	0	0	0	0	0	0	0	0.321985	0	0	0	0	NA	NA	probable E3 ubiquitin ligase complex SCF subunit sconB [Nilaparvata lugens]	2
LOC111057457	54.7826	52.176	50.7186	53.3342	53.5849	53.4788	53.4589	49.674	50.8141	50.7343	48.6144	48.43	62.7265	59.8995	58.686	55.9697	47.8523	53.3995	NA	NA	cilia- and flagella-associated protein 251-like [Nilaparvata lugens]	2
LOC111057629	0.734495	0.85698	0.599798	0.411044	0.527399	0.604542	0.472228	0.426417	0.470239	1.30121	0.200481	0.905415	1.04588	0.717194	0.803663	0.643587	0.292949	0.528081	NA	GO:0004252;GO:0006508	serine protease gd-like [Nilaparvata lugens] &gt;gi|659099073|gb|AID60301.1| gd-like protein [Nilaparvata lugens]	2
LOC120354779	18.8779	14.4307	17.3452	19.151	15.1252	19.1539	17.1453	19.2756	20.6129	15.3213	16.589	13.7886	24.0937	22.2489	21.449	18.0439	20.2964	20.8852	NA	GO:0097159;GO:1901363	homeobox protein engrailed-1-B-like [Nilaparvata lugens]	2
LOC120354788	0	0	0	0	0	0	0	0	0	0	0	0	0	0	0.194519	0	0	0	NA	NA	uncharacterized protein LOC111049714 [Nilaparvata lugens]	2
[truncated: 3,171 more rows]

## Sheet: Sheet2
Supplementary table S4-2. KEGG analysis of the representative 5 clusters
Cluster 1
ID	Description	GeneRatio	BgRatio	pvalue	p.adjust	qvalue	geneID	Count
[truncated: 22 more rows]

## Sheet: Sheet3
Supplementary table S4-3. GO analysis of the representative 5 clusters
[truncated: 19 more rows]
