# Supplementary material for: Comparative Transcriptome Analysis Highlights the Role of NlABCG14 in the Honeydew Production of Virulent Brown Planthoppers (Nilaparvata lugens Stål) to Resistant Rice Variety
Source: Insects. 2024 Dec 15;15(12):992. doi: 10.3390/insects15120992 (PMC11676699; doi:10.3390/insects15120992)
Supplement: Supplementary file 1 [file insects-15-00992-s001.zip › Table S5 DEGs in all comparisons.xls]

## Sheet: T6-T0
Table S5: DEGs in all comparisons
gene_id	Annotation	TPM						pvalue	padj	direction	sampleA	sampleB	KO_id	GO_id	cluster	log2FoldChange
		T0_1	T0_2	T0_3	T6_1	T6_2	T6_3
LOC111045500	Kunitz/Bovine pancreatic trypsin inhibitor domain protein [Ancylostoma caninum]	9.76072	8.08575	6.37309	79.1723	92.67	40.7192	1.1e-20	7.42e-17	up	T0	T6	NA	NA	19	3.22743
LOC111050821	DNA-directed RNA polymerase III subunit RPC8 [Loxodonta africana] &gt;gi|731508093|ref|XP_010597607.1| DNA-directed RNA polymerase III subunit RPC8 [Loxodonta africana]	0.171496	0.728578	0.286935	1.27895	3.75746	5.95122	5.15e-07	0.000154538	up	T0	T6	K03022	GO:0001056;GO:0005666;GO:0005813;GO:0005829;GO:0006384;GO:0006385;GO:0006386;GO:0032481;GO:0045087	19	3.14614
LOC111050897	cytochrome P450 4V2 isoform X1 [Leptonychotes weddellii]	0.434261	0.049491	0.353427	1.02056	2.46247	3.57843	2.23e-06	0.000436119	up	T0	T6	NA	NA	19	3.01389
LOC111051944	hypothetical protein GE061_21326 [Apolygus lucorum]	7.64895	3.4245	4.28694	16.0979	76.01	21.5576	0.000119141	0.0111729	up	T0	T6	K03283	GO:0005524	10	2.96386
LOC111059961	heat shock protein 70 [Danaus plexippus plexippus]	17.3213	7.85524	9.5215	40.9736	145.631	54.6426	1.32e-05	0.00186894	up	T0	T6	K03283	GO:0005524;GO:0009408	3	2.86841
LOC111054799	phospholipase B1, membrane-associated-like [Solenopsis invicta] &gt;gi|1465622248|ref|XP_025992479.1| phospholipase B1, membrane-associated-like [Solenopsis invicta]	1.25589	0.354898	0.430796	1.42297	6.22082	5.57134	2.79e-06	0.000523551	up	T0	T6	K14621	NA	19	2.69932
LOC111048673	heat shock protein 70 [Spodoptera litura]	22.0569	9.75802	11.8633	42.8511	149.576	56.0254	9.34e-05	0.0091394	up	T0	T6	K03283	GO:0005524;GO:0009408	10	2.57928
LOC111063886	Histone-lysine N-methyltransferase SETMAR [Cricetulus griseus]	2.91273	0.280425	0.42793	9.34055	5.41347	5.52074	0.00035807	0.025989	up	T0	T6	K11433	NA	17	2.56136
LOC111043281	kunitz-type serine protease inhibitor B6-like [Nilaparvata lugens]	28.5853	22.0083	14.3977	137.128	102.85	110.649	2.26e-20	1.02e-16	up	T0	T6	NA	NA	19	2.5045
LOC111048735	uncharacterized protein LOC105193733 isoform X1 [Solenopsis invicta]	1.44036	1.81184	1.72888	4.92625	10.2581	9.2164	2.76e-16	4.14e-13	up	T0	T6	NA	NA	8	2.37847
LOC120353495	hypothetical protein LSTR_LSTR005127 [Laodelphax striatellus]	1.19422	0.627164	1.0754	4.88336	3.57834	6.46923	1.45e-06	0.000310919	up	T0	T6	NA	NA	19	2.35719
LOC111056485	NA	8.57709	4.38702	7.09699	26.915	33.3616	37.6466	1.25e-18	3.38e-15	up	T0	T6	NA	NA	19	2.33111
LOC111064163	heat shock protein 70 [Spodoptera litura]	17.3531	8.35473	10.7515	35.1971	94.8894	43.0191	1.32e-09	7.1e-07	up	T0	T6	K03283	GO:0005524;GO:0009408	1	2.31556
LOC111050040	cuticle protein 18.7-like [Nilaparvata lugens]	86.4435	29.1986	41.6679	227.049	277.795	232.635	1.79e-11	1.21e-08	up	T0	T6	NA	NA	19	2.29278
LOC111055049	NA	88.3408	89.8259	51.1265	419.136	350.759	284.518	1.16e-17	2.61e-14	up	T0	T6	NA	NA	19	2.28905
LOC111045504	tissue factor pathway inhibitor 2 [Xiphophorus maculatus]	38.2421	25.4748	18.4347	111.301	158.148	92.8955	1.05e-12	8.3e-10	up	T0	T6	NA	NA	19	2.20764
LOC111053316	NA	818.333	443.376	584.857	2293.61	3174.33	2698.72	2.05e-19	6.91e-16	up	T0	T6	NA	NA	19	2.20231
LOC111043519	PREDICTED: uncharacterized protein LOC100120369 isoform X2 [Nasonia vitripennis]	21.8006	13.8542	13.9866	30.9681	126.595	50.6916	0.000591584	0.037146	up	T0	T6	NA	NA	11	2.16446
LOC111052858	procyclic form-specific polypeptide B1-alpha [Bombus impatiens]	75.245	43.7802	49.3994	154.202	271.354	259.173	1.19e-15	1.46e-12	up	T0	T6	NA	GO:0042302	8	2.06831
LOC111055508	hypothetical protein LSTR_LSTR012179 [Laodelphax striatellus]	2.14038	0.77241	0.757328	4.74656	3.98556	5.33468	1.9e-05	0.00254355	up	T0	T6	NA	NA	19	1.97261
LOC111047063	NA	1.91503	1.44459	2.66023	6.12158	5.58394	11.0862	1.98e-09	1.03e-06	up	T0	T6	NA	NA	8	1.93519
LOC111058731	matrix metalloproteinase-14-like [Nilaparvata lugens]	36.356	52.9453	53.7572	128.274	256.5	116.695	3.81e-09	1.77e-06	up	T0	T6	NA	NA	19	1.88468
LOC111048911	tetratricopeptide repeat protein 36 [Vulpes vulpes]	3.07105	2.34219	1.2994	5.233	6.07316	12.1927	9.42e-07	0.000235557	up	T0	T6	K24941	NA	20	1.82075
LOC120353334	reverse transcriptase [Lasius niger]	0.461841	0.425404	0.3055	1.56697	0.808174	1.71467	0.000301822	0.0235526	up	T0	T6	NA	NA	8	1.80503
LOC111052702	NA	408.818	336.173	351.99	886.448	1386.08	1338.71	3.83e-21	5.18e-17	up	T0	T6	NA	NA	19	1.76682
LOC111050036	cuticular protein [Nilaparvata lugens]	299.806	181.258	171.127	581.533	811.815	733.087	1.72e-13	1.55e-10	up	T0	T6	NA	NA	8	1.76312
LOC111055082	protein takeout [Acyrthosiphon pisum]	50.7056	38.2065	43.1101	88.2655	170.792	169.333	6.03e-13	5.09e-10	up	T0	T6	NA	NA	20	1.73683
LOC111059941	small heat shock protein 19.7 [Danaus plexippus plexippus]	32.6645	15.1966	14.45	41.5001	89.0794	58.6354	3.98e-06	0.000706447	up	T0	T6	K09542	NA	10	1.66416
LOC111048877	uncharacterized protein LOC111061788 [Nilaparvata lugens]	10.7822	16.3729	13.0057	37.0047	58.0586	23.4029	1.17e-06	0.00027162	up	T0	T6	NA	NA	16	1.65031
LOC111052016	cytochrome P450 18a1 [Bombus impatiens]	7.36858	6.30995	6.14996	16.9194	23.2333	18.1779	3.1e-17	5.97e-14	up	T0	T6	K14985	GO:0005737;GO:0006082;GO:0006805;GO:0008395;GO:0016020;GO:0016712;GO:0019825;GO:0020037;GO:0042738;GO:0043231;GO:0046872;GO:0055114	19	1.62095
LOC120350713	hypothetical protein GE061_00734 [Apolygus lucorum]	455.379	287.379	308.168	864.694	1002.3	1259.4	3.3e-15	3.71e-12	up	T0	T6	NA	NA	19	1.61734
LOC111060652	NA	0.891443	0.424084	0.841092	1.7219	1.76091	3.0178	4.87e-05	0.00552729	up	T0	T6	NA	NA	8	1.60019
LOC111053679	NA	0.317115	0.41232	0.351282	0.776746	1.37321	0.998363	6.86e-05	0.00717621	up	T0	T6	NA	NA	19	1.58954
LOC111050000	protein takeout-like [Agrilus planipennis]	47.9082	41.0603	35.9507	91.0089	142.658	114.913	1.19e-13	1.17e-10	up	T0	T6	NA	NA	8	1.5401
LOC111057016	odorant binding protein 2 [Sogatella furcifera]	1.36979	1.11193	1.223	2.00048	4.68796	3.7056	0.000714042	0.0428425	up	T0	T6	NA	GO:0005549	8	1.50208
LOC111061301	global transcription regulator sge1-like [Bombus impatiens]	80.0337	82.6509	63.9473	113.948	274.226	224.399	5.93e-08	2.16e-05	up	T0	T6	NA	GO:0042302	19	1.48209
LOC111057887	acyl-CoA-binding domain-containing protein 6 isoform X1 [Cricetulus griseus] &gt;gi|1538003048|ref|XP_027273142.1| acyl-CoA-binding domain-containing protein 6 isoform X1 [Cricetulus griseus] &gt;gi|344254044|gb|EGW10148.1| Acyl-CoA-binding domain-containing protein 6 [Cricetulus griseus] &gt;gi|537166963|gb|ERE73660.1| acyl-CoA-binding domain-containing protein 6 [Cricetulus griseus]	7.05578	6.48806	2.28112	12.5771	12.7233	16.6238	6.66e-05	0.00702769	up	T0	T6	NA	NA	17	1.45774
LOC111052515	NA	3.81696	3.30634	3.52511	7.50687	7.7097	12.7674	1.13e-11	8.04e-09	up	T0	T6	NA	NA	8	1.43328
LOC111054162	heat shock protein 70 [Spodoptera litura]	12.3165	9.8012	9.83533	16.0992	41.7948	19.8547	4.33e-05	0.00504244	up	T0	T6	K03283	GO:0005524;GO:0009408	16	1.35175
LOC120350610	putative small heat shock protein [Maconellicoccus hirsutus]	95.6678	52.8257	65.1134	123.974	243.557	152.651	6.4e-06	0.00101595	up	T0	T6	K09542	NA	10	1.34638
LOC111050691	uncharacterized protein LOC110831104 [Zootermopsis nevadensis] &gt;gi|646714081|gb|KDR18174.1| hypothetical protein L798_06924 [Zootermopsis nevadensis]	4.21775	3.53357	3.43048	6.60627	6.16376	15.3506	2.54e-05	0.00320363	up	T0	T6	NA	NA	8	1.33928
LOC111047271	cytochrome P450 CYP417A2v2 [Laodelphax striatellus]	6.07097	5.46471	4.17341	15.237	12.4211	9.31149	2.51e-06	0.000477916	up	T0	T6	NA	GO:0004497;GO:0005506;GO:0016021;GO:0016705;GO:0020037;GO:0055114	16	1.32012
LOC111047478	homogentisate 1,2-dioxygenase [Danaus plexippus plexippus]	6.75043	7.60354	5.93405	18.1233	17.9379	11.6346	8.38e-07	0.000217466	up	T0	T6	K00451	GO:0004411;GO:0006559;GO:0006570;GO:0055114;GO:0070062	16	1.3185
LOC111064377	4-hydroxyphenylpyruvate dioxygenase [Nilaparvata lugens]	7.01071	7.16783	4.67691	14.3232	18.2505	11.5238	3.69e-06	0.000674072	up	T0	T6	K00457	GO:0003868;GO:0009072;GO:0046872;GO:0055114	10	1.3164
LOC111049483	uncharacterized protein LOC111049405 [Nilaparvata lugens]	28.1336	36.7487	21.6844	83.658	75.0001	46.2854	5.26e-06	0.000865456	up	T0	T6	NA	NA	19	1.30398
LOC111055720	muscle-specific protein 20 [Bombus impatiens]	253.236	144.083	142.033	440.088	518.897	304.836	7.91e-06	0.00121321	up	T0	T6	K20526	GO:0005515	17	1.30328
LOC111063969	hypothetical protein GE061_19139 [Apolygus lucorum]	92.8769	80.9472	67.6727	164.599	185.276	222.886	5.13e-17	8.65e-14	up	T0	T6	NA	NA	19	1.29634
LOC111048218	hypothetical protein GE061_15526 [Apolygus lucorum]	0.718113	0.530138	0.404295	1.49217	0.908396	1.50496	0.000697235	0.0420209	up	T0	T6	NA	NA	8	1.28197
LOC111045138	PREDICTED: venom allergen 5-like [Dendroctonus ponderosae] &gt;gi|332374492|gb|AEE62387.1| unknown [Dendroctonus ponderosae]	2.09088	4.16794	4.38678	7.4363	7.01537	10.3295	6.02e-05	0.00660632	up	T0	T6	NA	NA	19	1.25566
LOC120355327	NA	6.36733	5.7987	3.09518	11.7238	9.8129	13.2486	0.000116867	0.0111105	up	T0	T6	NA	GO:0004842;GO:0016567;GO:0016874;GO:0046872	3	1.23441
LOC111063341	cuticular protein [Nilaparvata lugens]	1507.43	879.449	782.561	2221.29	2564.87	2329.27	7.81e-07	0.000208533	up	T0	T6	NA	NA	8	1.23236
LOC111064458	protein takeout-like [Nilaparvata lugens]	31.7004	21.9942	23.9193	60.4026	66.275	45.4694	6.58e-07	0.000181222	up	T0	T6	NA	NA	19	1.22718
LOC111049597	NPLP3-like protein [Laodelphax striatellus]	689.645	524.398	510.958	1108.64	1256.75	1485.45	1.21e-13	1.17e-10	up	T0	T6	NA	NA	19	1.20811
LOC111055510	NA	2.86516	2.17787	2.62438	4.05688	6.81605	6.27781	0.000768417	0.0447358	up	T0	T6	NA	NA	19	1.20106
LOC111055219	uricase [Agrilus planipennis]	19.1683	12.9918	17.4231	42.6088	24.7777	41.9655	3.34e-06	0.000617012	up	T0	T6	K00365	GO:0005777;GO:0016491;GO:0044281;GO:0044763;GO:0072521	19	1.1948
LOC120353638	vegetative cell wall protein gp1-like [Nilaparvata lugens]	48.5188	31.4508	40.8134	77.7083	97.6692	90.0555	9.12e-09	3.85e-06	up	T0	T6	NA	NA	8	1.19239
LOC120349287	sucrase [Nilaparvata lugens]	21.5374	20.3724	20.2437	45.9569	38.0611	50.4142	2.25e-10	1.32e-07	up	T0	T6	NA	GO:0005975;GO:0016787;GO:0043169	8	1.16631
LOC120351237	hypothetical protein LSTR_LSTR010910 [Laodelphax striatellus]	2.51661	2.30971	1.89693	3.57539	5.81999	5.14295	1.15e-06	0.000271276	up	T0	T6	NA	NA	1	1.16308
LOC111047393	NA	125.662	141.062	116.668	357.694	230.753	219.636	4.04e-06	0.000708204	up	T0	T6	NA	NA	19	1.16151
LOC111045790	NA	3.37553	3.8385	2.46806	7.71141	5.67207	7.31062	6.59e-05	0.00700878	up	T0	T6	NA	NA	16	1.14984
LOC111051452	NA	5.08315	5.48953	6.08657	11.1981	13.5491	10.4204	7.88e-07	0.000208533	up	T0	T6	NA	NA	8	1.14853
LOC111063173	hypothetical protein DAPPUDRAFT_310330 [Daphnia pulex]	19.7443	19.5912	19.8399	53.3993	37.3226	33.0564	5.61e-06	0.000901423	up	T0	T6	K15101	NA	19	1.14768
LOC120351709	hypothetical protein GE061_20487 [Apolygus lucorum]	906.365	506.132	438.896	1322.91	1396.26	1162.1	3.04e-05	0.0036692	up	T0	T6	NA	NA	8	1.14196
LOC111055845	NA	62.9382	68.2938	50.6006	127.474	140.179	106.453	9.06e-08	3.14e-05	up	T0	T6	NA	NA	12	1.11763
LOC111053805	Krueppel-like factor 10 [Bombus impatiens]	36.8073	33.9902	36.4987	70.7813	79.6334	70.7353	2.19e-12	1.64e-09	up	T0	T6	K13943	NA	1	1.10698
LOC111055859	uncharacterized protein LOC111055859 [Nilaparvata lugens]	2.6367	3.26461	2.54009	5.46539	6.50736	5.19268	1.97e-05	0.00259505	up	T0	T6	NA	NA	19	1.09118
LOC111056701	PREDICTED: saccharopine dehydrogenase-like oxidoreductase isoform X2 [Nasonia vitripennis] &gt;gi|645010326|ref|XP_008213475.1| PREDICTED: saccharopine dehydrogenase-like oxidoreductase isoform X2 [Nasonia vitripennis]	96.6509	81.4078	70.8252	138.352	227.668	137.134	1.39e-05	0.00194803	up	T0	T6	NA	GO:0044464	19	1.08847
LOC111048859	phospholipase B1, membrane-associated-like [Solenopsis invicta] &gt;gi|1465622248|ref|XP_025992479.1| phospholipase B1, membrane-associated-like [Solenopsis invicta]	24.4507	18.1392	20.749	32.4988	53.6089	47.241	6.15e-07	0.000176664	up	T0	T6	K14621	NA	9	1.08659
LOC120348806	Down syndrome cell adhesion molecule-like protein Dscam2 isoform X3 [Agrilus planipennis]	3.35464	2.49585	2.55178	5.49408	4.2929	7.53163	1.23e-05	0.00176206	up	T0	T6	NA	NA	19	1.07964
LOC111048647	protein takeout-like [Nilaparvata lugens]	81.1605	69.9141	69.9064	135.403	164.801	144.547	3.21e-11	2.06e-08	up	T0	T6	NA	NA	16	1.07158
LOC111060094	alpha-tocopherol transfer protein-like [Nilaparvata lugens]	8.45851	6.1729	5.69156	9.2869	17.9233	13.6059	0.000166295	0.0145778	up	T0	T6	NA	NA	19	1.06465
LOC111046522	uncharacterized protein LOC408542 isoform X1 [Apis mellifera]	15.6981	14.4517	12.627	16.6734	33.9957	35.7148	2.98e-05	0.0036282	up	T0	T6	K04506	GO:0043231	19	1.05106
LOC111058812	PREDICTED: protein THEM6 isoform X1 [Nasonia vitripennis]	7.3738	6.543	6.71059	10.3525	17.1756	13.3554	1.27e-06	0.000286461	up	T0	T6	NA	GO:0016021	8	1.04486
LOC111049875	NA	334.033	250.15	270.908	560.124	532.749	597.779	1.81e-10	1.11e-07	up	T0	T6	NA	NA	19	1.04158
LOC111047674	neuroparsin [Laodelphax striatellus]	12.0954	16.0304	10.2584	24.2412	22.0331	31.2455	8.14e-08	2.89e-05	up	T0	T6	NA	NA	16	1.03649
LOC111053384	NA	32.5803	23.9297	22.218	53.3222	56.8278	41.3242	2.8e-05	0.00343599	up	T0	T6	NA	NA	8	1.02222
LOC111055846	NA	8.66475	6.83576	6.21909	16.4121	14.7488	10.423	0.000448617	0.0302816	up	T0	T6	NA	NA	10	1.01972
LOC111049385	seminal fluid protein CSSFP052 [Danaus plexippus plexippus]	13.2361	10.6412	10.0018	20.4693	24.9314	19.914	1.99e-06	0.000401383	up	T0	T6	K07852	GO:0003924;GO:0005634;GO:0005829;GO:0007264;GO:0008285;GO:0009725;GO:0016020;GO:0019003;GO:0030308	8	1.01399
LOC111057877	RecName: Full=Cytochrome P450 4C1; AltName: Full=CYPIVC1 &gt;gi|155947|gb|AAA27819.1| cytochrome P450 [Blaberus discoidalis]	137.853	167.107	135.311	209.091	378.431	256.572	1.59e-05	0.00218596	up	T0	T6	K15001	GO:0005506;GO:0005789;GO:0020037;GO:0055114;GO:0070330	12	1.0033
LOC111049618	maltase 2 [Acyrthosiphon pisum]	103.061	71.8972	64.6665	141.239	113.559	212.471	2.4e-05	0.00308821	up	T0	T6	K01187	GO:0008152;GO:0016787	8	1.00129
LOC111057187	cuticular protein RR-2 motif 59 precursor [Bombyx mori] &gt;gi|223671220|tpd|FAA00562.1| TPA: putative cuticle protein [Bombyx mori]	1153.45	630.05	702.898	1627.99	1650.52	1465.79	5.51e-05	0.00611288	up	T0	T6	NA	NA	8	1.00125
LOC111044247	Reversion-inducing cysteine-rich protein with Kazal motifs [Zootermopsis nevadensis]	12.3834	13.2454	11.5472	4.5155	7.2954	5.67686	8.58e-07	0.00021862	down	T0	T6	K17461	NA	13	-1.02305
LOC111049783	uncharacterized protein LOC111049783 [Nilaparvata lugens]	79.6601	69.9751	76.6353	46.6482	34.1766	23.0605	0.000341651	0.025767	down	T0	T6	NA	NA	18	-1.02975
LOC111043258	uncharacterized protein LOC110828417 [Zootermopsis nevadensis] &gt;gi|1227956474|ref|XP_021916847.1| uncharacterized protein LOC110828417 [Zootermopsis nevadensis] &gt;gi|646723686|gb|KDR24216.1| hypothetical protein L798_07623 [Zootermopsis nevadensis]	46.9012	57.0969	61.8447	22.8461	25.5258	30.4041	4.75e-10	2.67e-07	down	T0	T6	NA	NA	18	-1.03304
LOC111048431	growth/differentiation factor 10-like isoform X1 [Nilaparvata lugens] &gt;gi|1233177269|ref|XP_022190004.1| growth/differentiation factor 10-like isoform X2 [Nilaparvata lugens]	16.5731	23.5795	18.9974	8.40675	11.293	7.62338	1.72e-05	0.00234842	down	T0	T6	NA	NA	5	-1.03779
LOC111051997	methyltransferase-like protein 13 isoform X1 [Zootermopsis nevadensis] &gt;gi|646720546|gb|KDR22226.1| Methyltransferase-like protein 13 [Zootermopsis nevadensis]	38.7781	37.6709	55.7613	18.9471	17.635	26.1651	1.42e-06	0.000309673	down	T0	T6	K25166	NA	18	-1.03858
LOC111058382	venom serine carboxypeptidase-like [Agrilus planipennis]	112.922	124.724	106.444	67.5186	56.4436	30.9475	0.000507361	0.0334116	down	T0	T6	K09645	GO:0004180;GO:0006508;GO:0070062	5	-1.05145
LOC111046326	uncharacterized protein LOC116341903 isoform X2 [Contarinia nasturtii]	100.036	128.948	155.643	45.5114	82.1422	46.2082	0.000155024	0.0138598	down	T0	T6	NA	NA	18	-1.07895
LOC120348951	neuropeptide GPCR A32 [Nilaparvata lugens]	4.82812	6.2522	5.87678	1.88612	3.31092	2.42949	0.000487851	0.0324433	down	T0	T6	NA	GO:0007218;GO:0016021;GO:0016500	18	-1.08072
LOC120353622	organic solute transporter alpha-like protein [Nilaparvata lugens]	7.90814	11.3243	10.587	3.5824	4.87456	5.05	2.78e-05	0.00343599	down	T0	T6	K14360	GO:0016021	5	-1.08391
LOC111059174	uncharacterized protein LOC111059174 [Nilaparvata lugens]	3.19937	3.41604	3.68861	1.08165	1.69509	1.79687	6.47e-07	0.000181222	down	T0	T6	NA	GO:0008643;GO:0016021;GO:0022857;GO:0055085	5	-1.12278
LOC111058472	sugar baby, isoform C [Drosophila melanogaster] &gt;gi|220902557|gb|AAF50028.2| sugar baby, isoform C [Drosophila melanogaster]	7.69391	7.0205	7.90501	3.74715	3.67986	2.23779	2.64e-05	0.00329819	down	T0	T6	NA	NA	11	-1.14866
LOC111058755	fatty acid elongase [Nilaparvata lugens]	50.1892	53.0285	53.2357	21.928	31.4735	11.5518	0.000448241	0.0302816	down	T0	T6	K10249	GO:0006633;GO:0016021;GO:0016740	5	-1.17365
LOC111055865	zinc finger protein 37A-like isoform X1 [Nilaparvata lugens]	1.71817	2.16819	2.01039	0.859525	0.919964	0.735356	0.000424293	0.0292243	down	T0	T6	K09191	NA	5	-1.20738
LOC120353548	hypothetical protein LSTR_LSTR011968 [Laodelphax striatellus]	9.46061	12.9042	11.6809	4.65866	4.88768	3.51808	1.11e-07	3.56e-05	down	T0	T6	NA	GO:0008233	18	-1.30069
LOC111044410	insulin-like peptide 4 [Laodelphax striatellus]	4.31621	6.27186	6.33838	1.60814	3.37329	1.45102	0.000316168	0.0243901	down	T0	T6	NA	NA	5	-1.31189
LOC111044564	NA	3.86973	4.90056	5.20747	1.15557	2.48052	1.42561	2.28e-05	0.00296248	down	T0	T6	NA	NA	5	-1.38954
LOC111064546	NA	3.86955	4.50777	4.47859	1.95315	1.55827	0.896191	5.52e-05	0.00611288	down	T0	T6	NA	NA	5	-1.39872
LOC120348924	protein seele-like [Nilaparvata lugens]	4.44008	3.09282	7.53251	0.568007	2.02936	1.35004	0.000464756	0.0310604	down	T0	T6	K22936	NA	5	-1.86549
LOC111052353	venom protease-like [Nilaparvata lugens] &gt;gi|659098924|gb|AID60295.1| easter-11 [Nilaparvata lugens] &gt;gi|1096257165|gb|APA33881.1| seminal fluid protein [Nilaparvata lugens]	2.14639	1.75449	2.66079	0.284118	0.739851	0.643532	1.16e-05	0.00169071	down	T0	T6	NA	GO:0004252;GO:0006508	5	-1.90544
LOC111059541	NA	671.144	1473.05	2053.82	354.034	480.19	226.772	1.24e-06	0.000284545	down	T0	T6	NA	NA	1	-1.90598
LOC111055208	NA	446.719	1505.2	1871.68	168.878	417.276	243.356	0.000768793	0.0447358	down	T0	T6	NA	NA	18	-2.15085
LOC111061861	NA	6.87137	3.84791	6.81573	0.138496	2.08033	1.30784	0.00054224	0.0353053	down	T0	T6	NA	NA	5	-2.26863
LOC120350685	NA	1.43559	4.96722	3.917	0.660122	0.635529	0.472535	1.1e-06	0.000264239	down	T0	T6	NA	NA	17	-2.42908
LOC111045759	PREDICTED: endothelial zinc finger protein induced by tumor necrosis factor alpha-like isoform X2 [Pundamilia nyererei]	1.85711	2.17137	3.52424	0.198238	0.222477	0.182073	4.09e-16	5.52e-13	down	T0	T6	NA	NA	5	-3.51085

## Sheet: T48-T0
gene_id	Annotation	TPM						pvalue	padj	direction	sampleA	sampleB	KO_id	GO_id	cluster	log2FoldChange
		T0_1	T0_2	T0_3	T48_1	T48_2	T48_3
LOC120351971	NA	0	0	0	0	4.46903	3.59033	0.00366852	0.0347712	up	T0	T48	NA	NA	16	11.351
LOC111048650	hypothetical protein LSTR_LSTR012323 [Laodelphax striatellus]	8.7285	5.33947	4.84793	84.0844	99.806	9.3946	8.46e-05	0.00228995	up	T0	T48	NA	NA	11	3.55402
LOC111051944	hypothetical protein GE061_21326 [Apolygus lucorum]	7.64895	3.4245	4.28694	30.5021	44.64	42.9793	2.96e-33	9.35e-30	up	T0	T48	K03283	GO:0005524	10	3.13044
LOC111059961	heat shock protein 70 [Danaus plexippus plexippus]	17.3213	7.85524	9.5215	65.5204	95.8863	86.266	4.12e-33	1.04e-29	up	T0	T48	K03283	GO:0005524;GO:0009408	3	3.02342
LOC111064163	heat shock protein 70 [Spodoptera litura]	17.3531	8.35473	10.7515	65.5694	98.1859	80.0279	3.2e-34	1.35e-30	up	T0	T48	K03283	GO:0005524;GO:0009408	1	2.92908
LOC111048673	heat shock protein 70 [Spodoptera litura]	22.0569	9.75802	11.8633	65.353	95.2358	90.6495	7.59e-26	1.6e-22	up	T0	T48	K03283	GO:0005524;GO:0009408	10	2.71152
LOC111062864	PREDICTED: organic cation transporter protein-like [Nasonia vitripennis]	2.64017	2.18723	2.37697	20.7374	15.7503	4.59934	9.42e-06	0.000452649	up	T0	T48	NA	NA	17	2.70637
LOC111053148	hypothetical protein LSTR_LSTR008000 [Laodelphax striatellus]	3.97894	1.51741	1.12296	7.39058	15.9295	3.831	0.0035938	0.0343498	up	T0	T48	NA	NA	17	2.23538
LOC120350402	NA	1.41239	2.98925	1.27374	3.52862	7.32549	11.9713	2.26e-05	0.000866858	up	T0	T48	NA	NA	1	2.17269
LOC111044774	NA	65.2294	15.3537	48.013	119.89	251.918	92.9932	0.00249791	0.0269026	up	T0	T48	NA	NA	17	2.03981
LOC111061289	vitellogenin [Nilaparvata lugens]	0.184896	0.727586	0.352716	1.55531	0.928079	1.87666	5.38e-06	0.0002943	up	T0	T48	NA	GO:0005319;GO:0006869	1	1.9637
LOC111047258	NA	26.6999	9.86203	16.6534	49.3114	86.6543	31.3522	0.00152177	0.0187255	up	T0	T48	NA	NA	11	1.84496
LOC120352737	26S proteasome complex subunit SEM1 [Nilaparvata lugens]	8.42589	8.50454	9.10409	32.5696	24.1901	22.3632	3.72e-11	9.04e-09	up	T0	T48	NA	GO:0000502;GO:0000724;GO:0005634;GO:0006508	17	1.7836
LOC111054162	heat shock protein 70 [Spodoptera litura]	12.3165	9.8012	9.83533	29.0477	29.5996	30.4556	5.55e-41	3.51e-37	up	T0	T48	K03283	GO:0005524;GO:0009408	16	1.66731
LOC120351237	hypothetical protein LSTR_LSTR010910 [Laodelphax striatellus]	2.51661	2.30971	1.89693	6.25218	7.75456	4.39879	9.84e-12	2.83e-09	up	T0	T48	NA	NA	1	1.64217
LOC111059941	small heat shock protein 19.7 [Danaus plexippus plexippus]	32.6645	15.1966	14.45	48.0993	61.8045	57.5915	5.05e-09	7.42e-07	up	T0	T48	K09542	NA	10	1.61765
LOC120350610	putative small heat shock protein [Maconellicoccus hirsutus]	95.6678	52.8257	65.1134	169.384	216.442	187.167	1.13e-15	7.53e-13	up	T0	T48	K09542	NA	10	1.61177
LOC111056485	NA	8.57709	4.38702	7.09699	16.442	27.7282	9.42137	1.22e-05	0.000538558	up	T0	T48	NA	NA	19	1.6087
LOC120351812	importin-4-like [Apis dorsata]	4.95053	6.01135	4.40239	19.7721	5.60457	14.8985	5.27e-05	0.00163957	up	T0	T48	NA	NA	9	1.57649
LOC111044311	trypsin-like [Agrilus planipennis]	5.21739	4.40788	5.54763	9.35717	11.7617	14.3344	6.14e-11	1.34e-08	up	T0	T48	NA	NA	18	1.40893
LOC111060464	unnamed protein product [Callosobruchus maculatus]	5.37535	3.69239	4.13959	6.87718	14.1344	8.60163	3.33e-06	0.00020645	up	T0	T48	K10251	NA	17	1.35459
LOC111053805	Krueppel-like factor 10 [Bombus impatiens]	36.8073	33.9902	36.4987	89.979	78.5313	68.4534	5.54e-23	7.01e-20	up	T0	T48	K13943	NA	1	1.33201
LOC111052016	cytochrome P450 18a1 [Bombus impatiens]	7.36858	6.30995	6.14996	14.2058	18.1123	10.2836	9.09e-11	1.95e-08	up	T0	T48	K14985	GO:0005737;GO:0006082;GO:0006805;GO:0008395;GO:0016020;GO:0016712;GO:0019825;GO:0020037;GO:0042738;GO:0043231;GO:0046872;GO:0055114	19	1.29561
LOC111046479	hypothetical protein BRAFLDRAFT_90953 [Branchiostoma floridae] &gt;gi|229296118|gb|EEN66760.1| hypothetical protein BRAFLDRAFT_90953 [Branchiostoma floridae]	7.71222	7.74074	13.2766	26.6652	14.8322	19.1079	2.72e-06	0.000174509	up	T0	T48	K00849	GO:0008152;GO:0016772	18	1.26145
LOC111064438	hypothetical protein GE061_19000 [Apolygus lucorum]	30.8078	14.2139	21.1271	34.5347	53.711	30.874	0.000123309	0.00304444	up	T0	T48	NA	NA	3	1.03838
LOC111046425	uncharacterized protein LOC111046425 [Nilaparvata lugens]	13.5354	11.5285	12.5731	25.9816	23.917	17.3774	9.17e-08	9.98e-06	up	T0	T48	NA	NA	18	1.02735
LOC111046037	myo-inositol oxygenase [Danaus plexippus plexippus]	49.9708	73.4787	70.0203	114.492	110.782	121.264	3.04e-11	7.69e-09	up	T0	T48	K00469	GO:0008199;GO:0009992;GO:0016234;GO:0019310;GO:0048016;GO:0050113;GO:0061024	18	1.02685
LOC111055627	NA	3.51262	3.5401	6.35525	5.3241	7.67789	10.9027	0.00601686	0.0481197	up	T0	T48	NA	NA	18	1.00742
LOC120354515	NA	1.40039	1.06011	1.24781	1.52473	1.37607	3.67707	0.00621911	0.0492312	up	T0	T48	NA	NA	17	1.00271
LOC111057026	juvenile hormone esterase [Nilaparvata lugens]	10.1938	10.0748	17.8363	2.97217	5.67917	8.19018	0.00211243	0.0239333	down	T0	T48	NA	NA	5	-1.00383
LOC111054635	NA	6.47117	15.4045	9.14242	2.92385	4.55773	5.60862	0.00423034	0.0386756	down	T0	T48	NA	NA	2	-1.00947
LOC111050857	uncharacterized protein LOC111050857 [Nilaparvata lugens]	7.08241	7.24402	5.61479	3.17978	2.47513	3.1775	4.03e-12	1.34e-09	down	T0	T48	NA	NA	2	-1.01012
LOC120353970	NA	6.47989	12.3521	10.0619	4.21237	3.2763	5.10876	0.00228658	0.0254279	down	T0	T48	NA	NA	5	-1.01081
LOC111044275	uncharacterized protein LOC111060703 [Nilaparvata lugens]	41.1491	42.9161	36.6942	16.1964	14.5718	21.4573	4.27e-12	1.38e-09	down	T0	T48	NA	NA	2	-1.02287
LOC111049110	cytochrome P450 CYP380C10 [Nilaparvata lugens]	87.8407	82.8093	77.6509	37.9554	40.5186	28.3494	1.77e-11	4.58e-09	down	T0	T48	K15001	GO:0005506;GO:0016705;GO:0020037;GO:0055114	12	-1.02495
LOC111045334	ERAD-associated E3 ubiquitin-protein ligase HRD1B-like isoform X2 [Bombus impatiens] &gt;gi|1366095135|ref|XP_024223100.1| ERAD-associated E3 ubiquitin-protein ligase HRD1B-like isoform X2 [Bombus impatiens] &gt;gi|1366095139|ref|XP_024223101.1| ERAD-associated E3 ubiquitin-protein ligase HRD1B-like isoform X2 [Bombus impatiens]	26.1671	33.5954	27.8076	12.8938	12.6971	12.1294	4.05e-15	2.44e-12	down	T0	T48	NA	NA	8	-1.02513
LOC111053837	uncharacterized protein LOC105683568 isoform X5 [Athalia rosae]	0.834806	0.895934	1.23352	0.496411	0.816696	0.265655	0.000983918	0.0137314	down	T0	T48	NA	GO:0016021	4	-1.02809
LOC111052352	CLIP domain-containing serine protease 2-like [Solenopsis invicta]	5.25876	5.25782	8.23635	1.35883	2.42532	4.33195	0.00411442	0.0380516	down	T0	T48	NA	NA	5	-1.03222
LOC111048655	uncharacterized protein LOC111048655 [Nilaparvata lugens]	19.0934	37.7347	21.5235	8.18887	12.7478	12.561	6.37e-05	0.00185593	down	T0	T48	NA	NA	5	-1.03419
LOC111047771	pantothenate kinase 3 isoform X1 [Zootermopsis nevadensis] &gt;gi|646700564|gb|KDR10674.1| Pantothenate kinase 1 [Zootermopsis nevadensis]	69.7756	74.6386	66.3621	36.299	33.2976	20.0473	3.29e-07	3.06e-05	down	T0	T48	K09680	GO:0006796;GO:0016301	20	-1.03953
LOC120356291	uncharacterized protein LOC111060349 isoform X2 [Nilaparvata lugens]	15.6362	19.4034	16.5624	5.79053	6.93833	9.36689	3.99e-05	0.0013519	down	T0	T48	NA	NA	5	-1.03992
LOC111047753	dual specificity protein phosphatase 21-like [Nilaparvata lugens]	15.801	14.9212	14.6869	6.82132	7.36091	5.12531	3.45e-08	4.16e-06	down	T0	T48	NA	GO:0016787	5	-1.04112
LOC111045580	acyl-CoA Delta(11) desaturase isoform X2 [Acyrthosiphon pisum]	28.5048	30.8481	23.3403	9.30119	12.8255	13.1553	1.73e-10	3.47e-08	down	T0	T48	K00507	GO:0006629;GO:0016020;GO:0016717	5	-1.04196
LOC111064107	cuticular protein RR-2 motif 129 precursor [Bombyx mori] &gt;gi|1573733345|ref|XP_028030286.1| cuticle protein 8-like [Bombyx mandarina] &gt;gi|223671360|tpd|FAA00632.1| TPA: putative cuticle protein [Bombyx mori]	364.081	382.974	333.401	92.9336	188.772	178.161	1.26e-06	9.13e-05	down	T0	T48	NA	GO:0042302	5	-1.045
LOC111061661	sterile alpha and TIR motif-containing protein 1 [Nilaparvata lugens]	46.1198	45.9136	38.6377	19.2858	17.7707	18.3181	4.24e-23	5.95e-20	down	T0	T48	NA	GO:0007165	5	-1.04842
LOC111048756	uncharacterized protein LOC111048756 [Nilaparvata lugens]	2.4926	2.2544	2.94374	1.12933	1.18811	0.933769	3.3e-05	0.00116691	down	T0	T48	K24627	NA	4	-1.04944
LOC120351285	lugensin A [Nilaparvata lugens]	176.302	202.64	112.962	81.1549	64.6864	61.1114	2.05e-07	2.06e-05	down	T0	T48	NA	NA	2	-1.05263
LOC111058616	NA	2.96415	5.08344	4.25916	1.18849	1.65502	2.38384	0.00106182	0.0145457	down	T0	T48	NA	NA	2	-1.05329
LOC111055866	uncharacterized protein LOC105200182 [Solenopsis invicta] &gt;gi|1465626767|ref|XP_025993866.1| uncharacterized protein LOC105200182 [Solenopsis invicta] &gt;gi|1465626769|ref|XP_025993867.1| uncharacterized protein LOC105200182 [Solenopsis invicta] &gt;gi|1465626771|ref|XP_025993868.1| uncharacterized protein LOC105200182 [Solenopsis invicta] &gt;gi|1465626773|ref|XP_025993869.1| uncharacterized…	2.04772	3.34707	2.98722	1.23541	1.44974	0.837608	5.54e-05	0.00170568	down	T0	T48	NA	NA	5	-1.0575
LOC111054653	chemosensory protein 5 [Sogatella furcifera]	22.6148	18.2968	6.96865	7.42774	7.27393	5.16043	0.00427534	0.0389045	down	T0	T48	NA	NA	9	-1.06368
LOC111045651	serine/threonine-protein kinase SBK1 [Bombus impatiens]	11.8706	14.4755	12.9388	5.50378	5.98168	4.97628	3.64e-13	1.44e-10	down	T0	T48	K08858	GO:0000166	5	-1.06381
LOC120352643	NA	1.21249	0.842179	1.81337	0.434321	0.591979	0.60541	0.00434654	0.0393679	down	T0	T48	NA	NA	11	-1.06825
LOC120350789	uncharacterized protein LOC110828506 isoform X1 [Zootermopsis nevadensis] &gt;gi|646724178|gb|KDR24513.1| hypothetical protein L798_00132 [Zootermopsis nevadensis]	12.3576	18.9799	21.0165	4.13689	9.40265	8.43538	0.000159413	0.00370518	down	T0	T48	NA	NA	2	-1.07013
LOC111063824	fatty acyl-CoA reductase wat-like [Manduca sexta] &gt;gi|1714791061|ref|XP_030040998.1| fatty acyl-CoA reductase wat-like [Manduca sexta]	19.1055	23.129	21.7165	10.2053	7.65808	8.81015	7.98e-10	1.4e-07	down	T0	T48	K13356	NA	5	-1.07243
LOC120351250	hypothetical protein L798_12533 [Zootermopsis nevadensis]	0.876696	0.893439	0.472253	0.294173	0.201607	0.436882	0.00597346	0.0478634	down	T0	T48	NA	NA	12	-1.07512
LOC120352076	hypothetical protein GE061_17208 [Apolygus lucorum]	3.55913	4.03026	3.42856	1.42701	1.43143	1.96395	1.52e-05	0.000638083	down	T0	T48	NA	NA	5	-1.08363
LOC111056799	uncharacterized protein LOC111056799 [Nilaparvata lugens] &gt;gi|1233201197|ref|XP_022199901.1| uncharacterized protein LOC111056803 [Nilaparvata lugens]	1.95737	1.58054	1.07737	0.398693	0.710891	0.670712	0.00210551	0.0238977	down	T0	T48	NA	NA	20	-1.09543
LOC111046354	uncharacterized protein LOC111046354 [Nilaparvata lugens]	1.67665	1.51431	1.91392	0.899566	0.591045	0.59702	0.000217611	0.0046321	down	T0	T48	NA	NA	2	-1.10059
LOC111054775	phospholipase A1 1-like isoform X2 [Zootermopsis nevadensis] &gt;gi|1227993469|ref|XP_021928514.1| phospholipase A1 1-like isoform X2 [Zootermopsis nevadensis] &gt;gi|646708774|gb|KDR14939.1| Lipase member H [Zootermopsis nevadensis]	13.9184	13.8288	11.3897	4.97415	5.87851	5.08349	9.51e-17	8.01e-14	down	T0	T48	NA	NA	2	-1.10508
LOC111052582	adenylate cyclase, terminal-differentiation specific-like [Nilaparvata lugens]	16.1058	13.7271	11.824	4.20533	5.47066	7.4467	2.31e-06	0.000151382	down	T0	T48	NA	NA	2	-1.10656
LOC111055537	NA	2.55215	2.98954	1.58828	1.30593	0.874248	0.686817	0.00430635	0.039116	down	T0	T48	NA	NA	13	-1.10737
LOC111045367	cytochrome P450 4c3-like [Zootermopsis nevadensis] &gt;gi|1227994961|ref|XP_021929276.1| cytochrome P450 4c3-like [Zootermopsis nevadensis] &gt;gi|646707992|gb|KDR14497.1| Cytochrome P450 4c3 [Zootermopsis nevadensis]	12.3199	11.3148	9.88499	4.73734	4.87595	3.9592	4e-14	2.11e-11	down	T0	T48	K15001	GO:0005488;GO:0016491	10	-1.11201
LOC111051414	uncharacterized protein LOC111051414 [Nilaparvata lugens]	6.09331	9.84096	8.18034	3.23371	3.43945	3.06066	1.04e-07	1.11e-05	down	T0	T48	NA	NA	2	-1.11848
LOC111049521	NA	12.5786	11.1148	10.719	3.21232	5.65058	5.04001	1.36e-07	1.41e-05	down	T0	T48	NA	NA	5	-1.11946
LOC111048313	NA	1.20357	1.73192	1.02146	0.413784	0.544009	0.633205	0.00157779	0.0191823	down	T0	T48	K09191	NA	5	-1.11947
LOC111052171	hypothetical protein LSTR_LSTR003054 [Laodelphax striatellus]	6.55921	7.47704	6.42612	2.01678	3.0939	3.13999	8.84e-07	6.9e-05	down	T0	T48	K01052	NA	4	-1.12307
LOC111061971	ribosome biogenesis protein [Nilaparvata lugens]	4.63589	5.00288	3.71965	1.71991	1.63384	1.36025	8.59e-05	0.0023055	down	T0	T48	K09191	NA	4	-1.12629
LOC111059074	hypothetical protein FOCC_FOCC013990 [Frankliniella occidentalis]	3.8529	3.25707	3.1015	1.60538	1.33651	1.10801	7.73e-05	0.00214225	down	T0	T48	K11790	NA	12	-1.136
LOC111050917	uncharacterized protein LOC111050917 [Nilaparvata lugens]	57.2922	59.7571	60.417	25.2147	26.8176	18.9236	2.93e-13	1.2e-10	down	T0	T48	NA	NA	8	-1.13636
LOC111064557	uncharacterized protein LOC111064557 [Nilaparvata lugens]	2.7304	2.54261	2.635	1.09133	0.843615	1.20828	1.01e-08	1.43e-06	down	T0	T48	NA	NA	2	-1.14191
LOC111059982	tetra-peptide repeat homeobox protein 1-like [Nilaparvata lugens]	24.024	27.7229	19.3875	7.4181	10.2511	10.1459	2.97e-09	4.52e-07	down	T0	T48	NA	NA	17	-1.16337
LOC120353513	uncharacterized protein LOC111061988 [Nilaparvata lugens]	5.43336	6.63612	4.49318	2.04865	2.51784	1.83745	3.2e-05	0.00113927	down	T0	T48	NA	GO:0016021	5	-1.17493
LOC111056182	organic solute transporter alpha-like protein [Nilaparvata lugens]	6.37612	6.98257	6.77732	3.31266	2.70013	1.72864	3.48e-05	0.00121502	down	T0	T48	K14360	GO:0016021	11	-1.18035
LOC111051237	NA	8.67723	10.0438	7.6086	4.09192	4.36834	1.70027	0.000130484	0.00317278	down	T0	T48	NA	NA	20	-1.18247
LOC111057197	endochitinase [Acyrthosiphon pisum]	13.0766	8.45774	11.01	3.40872	4.80244	4.14156	2.11e-07	2.09e-05	down	T0	T48	K01183	GO:0002532;GO:0004568;GO:0005615;GO:0005976;GO:0006032;GO:0019900;GO:0090197	5	-1.18477
LOC111056739	hypothetical protein GE061_08914 [Apolygus lucorum]	4.71451	5.15602	6.46067	1.20629	2.16388	2.908	0.000226678	0.00472797	down	T0	T48	K09649	NA	17	-1.19531
LOC120356340	fatty acid elongase [Nilaparvata lugens]	22.2132	21.8066	21.4834	8.42671	12.8674	3.52358	0.00256869	0.0274308	down	T0	T48	NA	GO:0006633;GO:0016021;GO:0016740	5	-1.19936
LOC111062636	troponin C isoform X2 [Bombus impatiens]	17.6346	17.2706	28.7486	4.4031	6.99763	16.291	0.000555004	0.00898524	down	T0	T48	NA	GO:0005509	5	-1.20506
LOC111048609	ion-transport peptide precursor-like protein 1 [Nilaparvata lugens]	19.7395	12.7915	26.2223	3.10073	7.04869	11.7407	0.00347731	0.0336654	down	T0	T48	NA	NA	5	-1.20958
LOC111052082	PREDICTED: growth factor receptor-bound protein 14 isoform X1 [Tribolium castaneum]	15.1035	18.4712	18.1216	9.05268	5.76104	3.94782	1.32e-05	0.000577551	down	T0	T48	NA	NA	5	-1.21017
LOC111057722	uncharacterized protein LOC111063918 [Nilaparvata lugens]	26.4308	27.7577	25.6617	12.2563	8.2888	9.81211	2.73e-14	1.5e-11	down	T0	T48	NA	NA	2	-1.21313
LOC120353099	uncharacterized protein LOC111055300 [Nilaparvata lugens]	2.59544	3.46243	2.21099	0.887185	1.36987	0.849035	0.0001796	0.00406656	down	T0	T48	NA	NA	2	-1.21399
LOC120350994	easter-14 [Nilaparvata lugens] &gt;gi|1096257171|gb|APA33883.1| seminal fluid protein [Nilaparvata lugens]	4.92112	4.62024	5.69081	0.79913	2.48664	2.4877	0.00195862	0.0225751	down	T0	T48	NA	GO:0004252;GO:0006508	5	-1.21411
LOC111052198	NA	3.36052	3.40229	4.41343	0.586811	1.45796	2.18881	0.0019038	0.0221859	down	T0	T48	NA	NA	5	-1.22298
LOC111059969	activating transcription factor 3 isoform X1 [Zootermopsis nevadensis] &gt;gi|1227963676|ref|XP_021913129.1| activating transcription factor 3 isoform X1 [Zootermopsis nevadensis] &gt;gi|646721189|gb|KDR22659.1| Proto-oncogene protein c-fos [Zootermopsis nevadensis]	6.21942	6.91618	6.37502	2.87326	1.85956	2.53409	3.95e-12	1.34e-09	down	T0	T48	K21406	NA	5	-1.23579
LOC111043687	elongation of very long chain fatty acids protein AAEL008004 isoform X1 [Nilaparvata lugens]	118.201	130.593	112.769	45.256	49.0025	39.3391	1.75e-24	2.88e-21	down	T0	T48	K10250	GO:0006633;GO:0016021;GO:0016740	5	-1.24532
LOC111047097	serine/threonine-protein kinase SIK1 isoform X1 [Acyrthosiphon pisum]	15.225	15.5648	14.8293	6.63384	6.4113	3.6921	8.19e-10	1.42e-07	down	T0	T48	K16311	GO:0000287;GO:0004674;GO:0005524;GO:0005634;GO:0005737;GO:0007346;GO:0008140;GO:0010830;GO:0010868;GO:0019901;GO:0032792;GO:0035556;GO:0042826;GO:0043153;GO:0043276;GO:0045721;GO:0046626;GO:0046777;GO:0055007	5	-1.2517
LOC111058678	juvenile hormone esterase [Nilaparvata lugens]	9.11367	6.71808	12.4372	2.11671	3.02954	5.34611	4.66e-05	0.00151074	down	T0	T48	NA	NA	5	-1.25682
LOC111055300	uncharacterized protein LOC111055300 [Nilaparvata lugens]	5.42236	9.13906	6.56056	2.86349	2.61789	2.22628	1.37e-06	9.83e-05	down	T0	T48	NA	NA	2	-1.26071
LOC111049254	CLIP domain-containing serine protease 2-like [Solenopsis invicta]	10.5338	10.1481	16.7325	2.31255	4.2941	7.06383	0.000264779	0.00526531	down	T0	T48	NA	NA	5	-1.27703
LOC120352988	uncharacterized protein LOC111051414 [Nilaparvata lugens]	4.35387	5.11033	4.44793	1.44951	1.88902	1.64103	2.88e-06	0.000182152	down	T0	T48	NA	NA	2	-1.28672
LOC111057716	TPA: putative cuticle protein [Bombyx mori]	6.00379	6.60032	5.21611	1.75408	2.55981	2.05683	9.04e-12	2.66e-09	down	T0	T48	NA	GO:0042302	5	-1.29171
LOC111052954	NA	10.8114	8.37282	7.91951	3.19514	2.16478	4.36058	2.91e-05	0.00105194	down	T0	T48	NA	NA	2	-1.2941
LOC111044781	sodium-independent sulfate anion transporter [Acyrthosiphon pisum]	124.093	129.076	122.315	49.9101	46.6739	36.8949	3.58e-21	3.77e-18	down	T0	T48	K14708	GO:0008271;GO:0016021;GO:1902358	2	-1.30143
LOC120353622	organic solute transporter alpha-like protein [Nilaparvata lugens]	7.90814	11.3243	10.587	3.12349	4.49224	2.91226	3.85e-06	0.000232909	down	T0	T48	K14360	GO:0016021	5	-1.3104
LOC111060912	easter-13 [Nilaparvata lugens] &gt;gi|1096257206|gb|APA33896.1| seminal fluid protein [Nilaparvata lugens]	6.77211	5.03406	9.41465	0.781128	2.86172	3.87472	0.0032814	0.0324141	down	T0	T48	NA	GO:0004252;GO:0006508	5	-1.32086
LOC111056657	uncharacterized protein LOC111056657 [Nilaparvata lugens]	25.5658	35.8777	29.749	12.1092	9.47806	10.3144	5.48e-12	1.73e-09	down	T0	T48	NA	NA	2	-1.32316
LOC120352736	NA	23.0242	40.4546	45.2464	12.5485	13.1699	11.6199	7.25e-07	5.92e-05	down	T0	T48	NA	NA	5	-1.3624
LOC120349594	NA	11.4236	10.9109	9.66679	3.50919	3.33583	3.96793	4.06e-17	3.67e-14	down	T0	T48	NA	NA	2	-1.37745
LOC111058755	fatty acid elongase [Nilaparvata lugens]	50.1892	53.0285	53.2357	17.2884	23.1362	12.0409	3.12e-11	7.74e-09	down	T0	T48	K10249	GO:0006633;GO:0016021;GO:0016740	5	-1.384
LOC111051083	uncharacterized protein LOC724393 [Apis mellifera]	2.3756	4.06695	1.60151	0.83197	0.778425	1.07213	0.000613326	0.00964539	down	T0	T48	NA	NA	2	-1.39438
LOC111044749	olfactory co-receptor [Laodelphax striatellus]	1.77313	2.01989	0.764912	0.550813	0.615026	0.32	0.000331218	0.00628816	down	T0	T48	K08471	GO:0004984;GO:0005549;GO:0005886;GO:0007165;GO:0016021;GO:0050911	20	-1.41124
LOC120353630	uncharacterized protein LOC111055212 isoform X1 [Nilaparvata lugens]	6.87467	8.61299	4.50149	1.63027	3.27137	1.60095	0.000579004	0.009267	down	T0	T48	NA	NA	2	-1.41732
LOC120349617	hypothetical protein DAPPUDRAFT_231232 [Daphnia pulex]	17.2686	15.3979	4.14345	6.62874	2.13667	3.14275	0.00412597	0.0380516	down	T0	T48	K01069	GO:0004416;GO:0005737;GO:0006790;GO:0043231	5	-1.42239
LOC111050798	prostaglandin E synthase [Oreochromis niloticus] &gt;gi|1779282862|ref|XP_031610577.1| prostaglandin E synthase [Oreochromis aureus]	3.66249	4.81339	1.93346	1.34938	1.35506	0.667804	0.000264312	0.00526531	down	T0	T48	NA	NA	4	-1.4236
LOC111063634	hypothetical protein GE061_01623 [Apolygus lucorum]	7.15692	5.34241	8.39288	0.6877	2.2343	3.79307	0.000937163	0.0132545	down	T0	T48	NA	NA	5	-1.46203
LOC120348869	NA	8.28751	8.11694	10.1726	3.17218	2.10915	3.10192	8.31e-07	6.57e-05	down	T0	T48	NA	NA	2	-1.46904
LOC111046242	probable basic-leucine zipper transcription factor R [Nilaparvata lugens]	7.43216	6.4059	8.23451	2.25248	2.08549	2.50746	1.07e-10	2.25e-08	down	T0	T48	NA	NA	2	-1.50265
LOC120350805	easter-10 [Nilaparvata lugens]	3.19459	3.1504	3.36212	0.600835	0.698109	1.70845	0.000150787	0.00355037	down	T0	T48	NA	GO:0004252;GO:0006508	17	-1.50807
LOC120354157	aromatic-L-amino-acid decarboxylase-like isoform X1 [Nilaparvata lugens]	1.93758	2.15403	1.98812	0.799462	0.709656	0.312876	3.11e-06	0.000194482	down	T0	T48	K01593	NA	2	-1.53616
LOC111055500	uncharacterized protein LOC111055500 [Nilaparvata lugens]	1.4868	1.28256	1.57724	0.332776	0.517151	0.439791	1.14e-08	1.58e-06	down	T0	T48	NA	NA	2	-1.55671
LOC111055841	NA	121.892	112.023	93.0437	44.2553	34.9473	16.583	0.000188199	0.00417472	down	T0	T48	NA	NA	2	-1.57357
LOC111046237	nuclear transcription factor Y subunit beta-like [Nilaparvata lugens]	4.70658	4.63494	4.21876	1.27651	1.51677	1.13584	3.06e-08	3.72e-06	down	T0	T48	NA	GO:0003964;GO:0006278	2	-1.58953
LOC111050946	uncharacterized protein LOC111050946 [Nilaparvata lugens]	2.72434	3.47428	2.85365	0.909944	0.796706	0.896176	4.28e-11	1.02e-08	down	T0	T48	NA	NA	2	-1.59805
LOC111049702	protein takeout-like [Nilaparvata lugens]	59.5822	50.115	29.0381	13.5712	12.0705	10.3813	4.78e-15	2.75e-12	down	T0	T48	NA	NA	12	-1.62955
LOC111058087	uncharacterized protein LOC111058087 isoform X1 [Nilaparvata lugens]	14.3427	13.7496	19.2459	2.9836	5.72542	5.42624	7.17e-10	1.28e-07	down	T0	T48	NA	NA	5	-1.64124
LOC120353052	uncharacterized protein LOC111053061 [Nilaparvata lugens]	1.18331	1.1185	0.985694	0.223985	0.230572	0.472115	8.95e-06	0.000435003	down	T0	T48	NA	NA	2	-1.64266
LOC111058243	PREDICTED: DNA-directed RNA polymerase II subunit RPB9 [Dendroctonus ponderosae] &gt;gi|332373524|gb|AEE61903.1| unknown [Dendroctonus ponderosae] &gt;gi|478251397|gb|ENN71863.1| hypothetical protein YQE_11478, partial [Dendroctonus ponderosae] &gt;gi|546686667|gb|ERL95791.1| hypothetical protein D910_00307 [Dendroctonus ponderosae]	24.7497	8.51758	28.1898	3.79221	3.46417	8.80624	5.73e-05	0.00174131	down	T0	T48	K03017	GO:0001193;GO:0003677;GO:0003899;GO:0005665;GO:0005730;GO:0006283;GO:0006367;GO:0008270	5	-1.76175
LOC111046786	mucin-19-like [Nilaparvata lugens]	31.4144	34.2756	28.4089	8.04622	8.60782	7.31132	4.22e-50	5.33e-46	down	T0	T48	NA	NA	5	-1.80785
LOC120348911	uncharacterized protein LOC111047883 [Nilaparvata lugens]	3.0529	0.794057	3.41714	0.132949	0.513353	1.16892	0.00501403	0.0427431	down	T0	T48	NA	NA	17	-1.8348
LOC111045776	CLIP domain-containing serine protease 2-like [Solenopsis invicta]	14.3005	6.52474	19.8055	1.57303	3.03759	5.38085	0.00456373	0.0403567	down	T0	T48	NA	NA	5	-1.85424
LOC111061861	NA	6.87137	3.84791	6.81573	0.232189	1.47515	2.44388	0.00147601	0.0183868	down	T0	T48	NA	NA	5	-1.8961
LOC111044053	suppressor of cytokine signaling-2, putative [Ixodes scapularis]	6.78414	7.81803	7.60929	1.90336	1.91747	1.2346	2.9e-17	2.82e-14	down	T0	T48	K04701	GO:0005515;GO:0005829;GO:0060397;GO:1904030	5	-1.93754
LOC120354039	NA	3.74089	2.65517	5.6773	0.661436	0.654578	1.44393	1.18e-05	0.000523261	down	T0	T48	NA	NA	5	-1.94663
LOC120350940	uncharacterized protein LOC116345674 [Contarinia nasturtii]	1.62769	1.77713	0.67633	0.118474	0.562338	0.176663	0.000166853	0.00382883	down	T0	T48	NA	NA	12	-2.03475
LOC120352752	non-histone protein 10 isoform X2 [Zootermopsis nevadensis] &gt;gi|646697273|gb|KDR09064.1| Non-histone protein 10 [Zootermopsis nevadensis]	5.10494	16.4581	24.1024	2.42002	2.28842	4.40212	2.27e-06	0.000149747	down	T0	T48	K11670	NA	5	-2.14979
LOC111055049	NA	88.3408	89.8259	51.1265	16.4267	20.2119	8.07702	6.29e-13	2.34e-10	down	T0	T48	NA	NA	19	-2.15442
LOC111049996	uncharacterized protein LOC111049996 isoform X1 [Nilaparvata lugens]	3.17972	1.46709	6.08518	0.199087	0.943834	0.925176	0.00016873	0.0038579	down	T0	T48	K22984	NA	5	-2.19327
LOC111058023	NA	3.34714	2.36766	4.53659	0.11016	0.723076	0.873729	1.47e-05	0.000627462	down	T0	T48	NA	NA	5	-2.38325
LOC111043281	kunitz-type serine protease inhibitor B6-like [Nilaparvata lugens]	28.5853	22.0083	14.3977	3.22375	3.50834	1.64004	5.16e-14	2.51e-11	down	T0	T48	NA	NA	19	-2.73876
LOC111045504	tissue factor pathway inhibitor 2 [Xiphophorus maculatus]	38.2421	25.4748	18.4347	3.58505	4.55605	0.347319	0.00103281	0.0142254	down	T0	T48	NA	NA	19	-3.05206

## Sheet: Y6-Y0
gene_id	Annotation	TPM						pvalue	padj	direction	sampleA	sampleB	KO_id	GO_id	cluster	log2FoldChange
		Y0_1	Y0_2	Y0_3	Y6_1	Y6_2	Y6_3
LOC111051944	hypothetical protein GE061_21326 [Apolygus lucorum]	3.27989	3.05266	2.68667	48.4636	27.0829	10.2325	4.12e-12	2.36e-09	up	Y0	Y6	K03283	GO:0005524	10	3.05468
LOC111059961	heat shock protein 70 [Danaus plexippus plexippus]	6.86153	5.71912	5.1184	81.6984	51.8765	18.9393	2.54e-12	1.52e-09	up	Y0	Y6	K03283	GO:0005524;GO:0009408	3	2.91477
LOC111048673	heat shock protein 70 [Spodoptera litura]	11.2872	11.1442	7.37725	106.77	66.5416	28.77	4.94e-11	2.15e-08	up	Y0	Y6	K03283	GO:0005524;GO:0009408	10	2.57283
LOC111064163	heat shock protein 70 [Spodoptera litura]	5.24485	3.81732	4.37579	47.4969	27.0531	15.2592	2.47e-12	1.52e-09	up	Y0	Y6	K03283	GO:0005524;GO:0009408	1	2.54407
LOC120353519	uncharacterized protein LOC111049483 [Nilaparvata lugens]	0.787565	1.51124	0.62834	4.85424	5.88946	4.26494	1.93e-09	4.27e-07	up	Y0	Y6	NA	NA	16	2.17038
LOC111058731	matrix metalloproteinase-14-like [Nilaparvata lugens]	27.5946	43.4821	22.281	166.202	123.013	99.1193	1.42e-12	9.84e-10	up	Y0	Y6	NA	NA	19	1.87345
LOC111059941	small heat shock protein 19.7 [Danaus plexippus plexippus]	13.5515	6.94425	7.95776	58.9179	37.6971	18.4788	1.35e-05	0.000649453	up	Y0	Y6	K09542	NA	10	1.82125
LOC111045504	tissue factor pathway inhibitor 2 [Xiphophorus maculatus]	13.9899	13.8205	10.5879	54.4821	47.4511	48.9914	2.57e-31	1.62e-27	up	Y0	Y6	NA	NA	19	1.79296
LOC111056657	uncharacterized protein LOC111056657 [Nilaparvata lugens]	1.80679	6.69792	1.59065	13.0866	12.3395	12.8624	0.000526571	0.0102433	up	Y0	Y6	NA	NA	2	1.74383
LOC111060517	NA	5.43733	6.18043	7.58699	18.1794	25.0184	22.7801	2.94e-15	3.08e-12	up	Y0	Y6	NA	NA	16	1.58339
LOC111045500	Kunitz/Bovine pancreatic trypsin inhibitor domain protein [Ancylostoma caninum]	19.0996	16.7307	10.1165	45.7073	45.8612	57.2964	1.33e-09	3.22e-07	up	Y0	Y6	NA	NA	19	1.50993
LOC111055049	NA	73.671	95.5321	44.0058	171.756	238.849	247.298	5.95e-08	7.89e-06	up	Y0	Y6	NA	NA	19	1.44517
LOC111051698	lugensin A [Nilaparvata lugens]	30.0021	22.8536	15.8245	88.3349	81.7862	36.7737	4.26e-05	0.0016145	up	Y0	Y6	NA	NA	10	1.40403
LOC111057877	RecName: Full=Cytochrome P450 4C1; AltName: Full=CYPIVC1 &gt;gi|155947|gb|AAA27819.1| cytochrome P450 [Blaberus discoidalis]	84.6474	120.043	114.287	283.883	418.993	253.747	7.89e-10	2.07e-07	up	Y0	Y6	K15001	GO:0005506;GO:0005789;GO:0020037;GO:0055114;GO:0070330	12	1.394
LOC111055836	uncharacterized protein LOC111055836 [Nilaparvata lugens]	2.71419	2.81506	1.45339	7.59691	6.77175	6.39018	2.71e-08	4.11e-06	up	Y0	Y6	NA	NA	16	1.38795
LOC111053763	neuronal acetylcholine receptor subunit beta-4 [Acyrthosiphon pisum]	6.4917	11.3965	7.46805	28.1108	24.3217	22.4536	5.25e-10	1.44e-07	up	Y0	Y6	NA	GO:0006810;GO:0016020	16	1.3746
LOC111057104	inter-alpha-trypsin inhibitor heavy chain H3-like isoform X1 [Nilaparvata lugens]	129.467	380.623	148.214	611.143	594.191	675.603	0.000114723	0.00340545	up	Y0	Y6	NA	NA	16	1.33744
LOC120350610	putative small heat shock protein [Maconellicoccus hirsutus]	59.101	41.4392	49.036	190.205	151.042	86.4113	2.63e-06	0.000181846	up	Y0	Y6	K09542	NA	10	1.32068
LOC120348776	zinc finger protein 771-like isoform X1 [Nilaparvata lugens]	0.931095	0.727092	1.37018	2.9738	2.35019	3.09776	1.74e-05	0.000796497	up	Y0	Y6	K09191	NA	13	1.3125
LOC111050388	Transferrin [Nilaparvata lugens]	1090.61	1035.11	1196.03	3372.11	2873.21	3025.31	1.26e-25	5.31e-22	up	Y0	Y6	NA	GO:0050896	16	1.28538
LOC111049483	uncharacterized protein LOC111049405 [Nilaparvata lugens]	14.4381	15.0207	10.4925	27.5071	42.4542	40.5524	1.77e-08	2.83e-06	up	Y0	Y6	NA	NA	19	1.26896
LOC111043281	kunitz-type serine protease inhibitor B6-like [Nilaparvata lugens]	22.804	17.562	11.0749	43.601	43.9783	52.9983	2.51e-06	0.000176243	up	Y0	Y6	NA	NA	19	1.2637
LOC120353520	uncharacterized protein LOC111049483 [Nilaparvata lugens]	6.01942	12.3261	7.32845	27.4662	22.3149	18.5223	1.85e-05	0.000839763	up	Y0	Y6	NA	NA	9	1.22545
LOC111050473	uncharacterized protein LOC111050473 [Nilaparvata lugens]	15.9467	23.7766	15.3077	52.3874	45.5117	47.1401	1.37e-11	6.87e-09	up	Y0	Y6	NA	NA	18	1.21186
LOC111061262	secretory carrier-associated membrane protein 1-like isoform X4 [Nilaparvata lugens]	1.31547	1.87019	1.47457	2.60306	5.12258	4.53345	0.000110544	0.00333646	up	Y0	Y6	K19995	NA	16	1.20558
LOC120356191	hypothetical protein LSTR_LSTR008945 [Laodelphax striatellus]	1.65073	2.46116	1.29943	4.8262	4.48233	4.98242	0.000171696	0.00455899	up	Y0	Y6	NA	GO:0016491;GO:0046872;GO:0051536	6	1.20117
LOC111055815	sensory neuron membrane protein 1-like [Nilaparvata lugens]	4.7934	14.1774	4.31318	20.6371	17.9224	24.2987	0.00210103	0.0273177	up	Y0	Y6	NA	NA	13	1.20071
LOC111049362	PREDICTED: uncharacterized protein LOC100680511 [Nasonia vitripennis]	1.94771	4.85938	3.18971	7.29454	9.41011	9.28986	0.000115454	0.00341201	up	Y0	Y6	NA	NA	9	1.19224
LOC111064420	BTB/POZ domain-containing protein 1 [Bombus impatiens] &gt;gi|1366101024|ref|XP_024223716.1| BTB/POZ domain-containing protein 1 [Bombus impatiens]	1.96293	5.90723	2.74193	7.61927	8.21903	11.6574	0.00479911	0.0481671	up	Y0	Y6	NA	NA	15	1.18845
LOC120354464	cytochrome c oxidase subunit I (mitochondrion) [Sogatella vibix] &gt;gi|1373751238|gb|AVV32044.1| cytochrome c oxidase subunit I [Sogatella vibix]	18.4727	13.452	14.4581	48.0284	47.4763	24.9303	6.37e-06	0.000361313	up	Y0	Y6	NA	GO:0004129;GO:0005506;GO:0005743;GO:0006119;GO:0009060;GO:0016021;GO:0020037;GO:0070469;GO:1902600	13	1.18358
LOC111053558	hypothetical protein LSTR_LSTR011969 [Laodelphax striatellus]	1.74188	3.78621	2.34684	5.88016	8.08246	6.36912	0.00026157	0.00617658	up	Y0	Y6	NA	NA	13	1.17669
LOC111064377	4-hydroxyphenylpyruvate dioxygenase [Nilaparvata lugens]	4.9743	4.84429	4.7626	13.2863	12.908	11.5652	1.17e-13	9.22e-11	up	Y0	Y6	K00457	GO:0003868;GO:0009072;GO:0046872;GO:0055114	10	1.1679
LOC120356324	regulator of microtubule dynamics protein 1-like [Nilaparvata lugens]	0.600917	1.17283	0.77934	1.74469	2.66586	2.11066	0.00125099	0.018611	up	Y0	Y6	K23293	NA	4	1.15499
LOC120353215	uncharacterized protein LOC111050473 [Nilaparvata lugens]	7.51461	8.04445	6.58069	20.093	17.2496	17.9067	6.28e-21	1.32e-17	up	Y0	Y6	NA	NA	18	1.12924
LOC120356650	DNA repair protein complementing XP-C cells homolog [Nilaparvata lugens]	0.585043	0.420408	0.523015	1.11716	1.61245	1.04513	0.000851525	0.0142707	up	Y0	Y6	K10838	NA	12	1.10607
LOC111060417	hypothetical protein LSTR_LSTR009163 [Laodelphax striatellus]	1.89501	2.87867	2.08817	4.99756	6.12731	5.47982	2.06e-08	3.21e-06	up	Y0	Y6	K04209	GO:0004930;GO:0007218;GO:0016021	16	1.08648
LOC111047530	hypothetical protein FOCC_FOCC006040 [Frankliniella occidentalis]	15.8623	32.9609	20.7905	63.0828	41.4166	61.3161	0.000199862	0.00511273	up	Y0	Y6	NA	GO:0016021	6	1.07334
LOC111048877	uncharacterized protein LOC111061788 [Nilaparvata lugens]	24.0069	14.4534	15.2505	42.7602	46.4307	39.2069	1.47e-06	0.000118212	up	Y0	Y6	NA	NA	16	1.06482
LOC111055845	NA	53.4909	51.9856	27.4875	83.6626	127.553	104.113	7.27e-05	0.00244718	up	Y0	Y6	NA	NA	12	1.06355
LOC120352060	Amino acid transporter, transmembrane domain [Cinara cedri]	14.9896	18.156	14.9268	45.4561	33.0133	33.4536	2.82e-10	8.26e-08	up	Y0	Y6	K14209	NA	16	1.06013
LOC120353633	sensory neuron membrane protein 1-like [Nilaparvata lugens]	3.32728	5.65839	3.28057	10.0204	7.57098	11.5431	0.00149739	0.0212471	up	Y0	Y6	NA	NA	7	1.05858
LOC111046446	NA	116.431	142.738	63.7987	191.801	269.831	300.639	0.000163003	0.00440249	up	Y0	Y6	NA	NA	12	1.05119
LOC111044178	NA	5.31914	6.88032	5.44144	9.28736	15.3799	16.4751	1.8e-05	0.000820738	up	Y0	Y6	NA	NA	1	1.03261
LOC120349827	NA	28.2636	15.0183	23.1479	43.4472	78.9743	31.5069	0.00373325	0.040858	up	Y0	Y6	NA	NA	10	1.01646
LOC120352923	histone-lysine N-methyltransferase pr-set7 [Nilaparvata lugens]	2.35616	2.07661	2.25665	5.74644	4.09168	5.6079	0.000165544	0.00445199	up	Y0	Y6	K11428	GO:0018024;GO:0034968	15	1.0077
LOC111048116	ATP-grasp enzyme [Nostoc minutum NIES-26]	0.87424	1.90423	1.20235	3.19532	3.0585	2.85235	0.000598385	0.0111574	up	Y0	Y6	NA	NA	15	1.0066
LOC111055483	hypothetical protein FOCC_FOCC004071 [Frankliniella occidentalis]	10.7919	7.38851	7.5547	5.01065	5.18221	4.41279	1.96e-06	0.000146955	down	Y0	Y6	NA	NA	17	-1.00752
LOC120356185	NA	3.43532	1.83656	4.51984	1.72155	1.86489	2.01551	0.00430785	0.0444779	down	Y0	Y6	NA	NA	17	-1.0089
LOC111045898	unnamed protein product [Leptidea sinapis]	2236.14	2365.23	2201.87	1414.53	640.595	1808.6	0.00121096	0.0182189	down	Y0	Y6	NA	NA	17	-1.00923
LOC120349618	uncharacterized protein LOC100747350 [Bombus impatiens]	8.33034	10.0751	19.368	6.44112	5.70801	9.37711	0.00329108	0.0368848	down	Y0	Y6	NA	NA	1	-1.01681
LOC120350863	NA	106.743	151.39	157.203	80.4691	47.7813	106.061	0.000451784	0.00918602	down	Y0	Y6	NA	NA	8	-1.02058
LOC120352203	NA	5.22915	6.43195	5.06525	2.30301	3.08878	3.98317	5.72e-05	0.00204084	down	Y0	Y6	NA	NA	3	-1.02316
LOC111057641	proto-oncogene tyrosine-protein kinase receptor Ret [Photinus pyralis]	1.68468	1.1248	1.46159	0.879047	0.748909	0.760776	0.000357046	0.00776414	down	Y0	Y6	K05126	GO:0016740	17	-1.0249
LOC111052525	hypothetical protein LSTR_LSTR008023 [Laodelphax striatellus]	10.3341	6.18024	10.7141	5.53428	5.56419	4.24762	0.000153626	0.00422405	down	Y0	Y6	NA	NA	17	-1.02518
LOC111046037	myo-inositol oxygenase [Danaus plexippus plexippus]	53.288	50.0678	48.8557	28.7439	28.1858	28.2088	1.28e-34	1.61e-30	down	Y0	Y6	K00469	GO:0008199;GO:0009992;GO:0016234;GO:0019310;GO:0048016;GO:0050113;GO:0061024	18	-1.03019
LOC111044782	unknown [Dendroctonus ponderosae] &gt;gi|546676462|gb|ERL87467.1| hypothetical protein D910_04859 [Dendroctonus ponderosae]	74.1589	56.976	67.601	42.808	25.6911	42.9146	5.39e-06	0.000315203	down	Y0	Y6	NA	NA	17	-1.03086
LOC111060649	NA	1715.1	1200.01	1327.41	1035.51	409.436	930.962	0.000981102	0.0157502	down	Y0	Y6	NA	NA	17	-1.03166
LOC111062790	hypothetical protein DAPPUDRAFT_300859 [Daphnia pulex]	9.09005	7.16049	10.5699	5.14099	5.87356	3.99537	0.000149527	0.00417284	down	Y0	Y6	K02734	GO:0004298;GO:0005634;GO:0005737;GO:0005839;GO:0010499;GO:0043161	3	-1.03399
LOC111060144	protein takeout-like [Nilaparvata lugens]	128.056	95.3303	134.084	43.2197	89.5095	66.8964	0.000152243	0.00420204	down	Y0	Y6	NA	NA	6	-1.03613
LOC111062984	uncharacterized protein LOC105693258 [Athalia rosae]	1.95194	2.0998	2.02308	0.683424	1.63203	1.05096	0.00384358	0.0414458	down	Y0	Y6	NA	NA	3	-1.03672
LOC111044950	uncharacterized protein LOC100161055 isoform X2 [Acyrthosiphon pisum]	120.815	90.7961	110.225	40.3718	82.1748	56.58	6.29e-05	0.00219434	down	Y0	Y6	NA	NA	5	-1.03857
LOC111048519	NA	74.4638	64.8066	59.5993	17.51	51.7234	40.7559	0.0018821	0.0253348	down	Y0	Y6	NA	NA	6	-1.04294
LOC111060097	laccase-1-like isoform X2 [Bombus impatiens]	9.19428	21.6919	10.6816	11.5579	10.0106	4.08629	0.00450405	0.0459756	down	Y0	Y6	NA	NA	2	-1.04665
LOC120353320	NA	3414.24	2254.31	3174.17	1473.37	1820.76	1605.24	5.09e-08	6.96e-06	down	Y0	Y6	NA	NA	8	-1.04842
LOC111058170	pupal cuticle protein 36a-like isoform X1 [Nilaparvata lugens] &gt;gi|1233204541|ref|XP_022201362.1| pupal cuticle protein 36a-like isoform X2 [Nilaparvata lugens]	162.412	104.506	125.834	78.1892	68.6574	70.1685	9.19e-09	1.65e-06	down	Y0	Y6	NA	NA	17	-1.04967
LOC111058573	glycine-rich cell wall structural protein-like [Nilaparvata lugens]	2.4429	1.93786	2.28827	0.835851	1.24879	1.57525	0.00183349	0.0248133	down	Y0	Y6	NA	NA	1	-1.05001
LOC120351204	Cuticle Protein CPF [Halyomorpha halys]	990.087	950.284	1086.69	578.191	375.22	720.309	4.6e-06	0.000275604	down	Y0	Y6	NA	NA	17	-1.05056
LOC120352820	uncharacterized protein LOC111046249 [Nilaparvata lugens]	20.5596	10.1706	16.1776	6.07916	11.8553	7.8756	0.00112793	0.0174186	down	Y0	Y6	NA	NA	17	-1.05728
LOC111043203	NA	110.565	63.5471	92.3955	44.1523	57.1672	44.2674	3.92e-06	0.000242996	down	Y0	Y6	NA	NA	17	-1.06855
LOC111051432	NA	29.7578	18.2975	23.9119	14.9478	12.8135	11.4942	5.55e-07	5.21e-05	down	Y0	Y6	NA	NA	17	-1.07001
LOC111060226	NA	89.6469	86.6733	88.0955	22.7551	59.1678	61.1423	0.000716825	0.0125654	down	Y0	Y6	NA	NA	2	-1.07484
LOC111043258	uncharacterized protein LOC110828417 [Zootermopsis nevadensis] &gt;gi|1227956474|ref|XP_021916847.1| uncharacterized protein LOC110828417 [Zootermopsis nevadensis] &gt;gi|646723686|gb|KDR24216.1| hypothetical protein L798_07623 [Zootermopsis nevadensis]	55.7954	52.44	57.9346	28.2446	31.3532	30.417	5.36e-22	1.35e-18	down	Y0	Y6	NA	NA	18	-1.07491
LOC120351192	Cuticle Protein CPF [Halyomorpha halys]	2109.31	2020.41	1999.75	1276.63	612.921	1432.53	9.64e-05	0.00301789	down	Y0	Y6	NA	NA	17	-1.07749
LOC120348901	Adult-specific cuticular protein ACP-20 precursor, putative [Pediculus humanus corporis] &gt;gi|212506509|gb|EEB10693.1| Adult-specific cuticular protein ACP-20 precursor, putative [Pediculus humanus corporis]	77.8654	40.039	61.5489	25.1588	48.653	23.2869	0.00125071	0.018611	down	Y0	Y6	NA	GO:0042302	5	-1.08154
LOC120352336	uncharacterized protein LOC116165283 [Photinus pyralis] &gt;gi|1755130723|gb|KAB0801157.1| hypothetical protein PPYR_05511 [Photinus pyralis]	65.4569	43.4718	58.9605	22.1502	44.0601	24.4356	0.000208051	0.00523707	down	Y0	Y6	NA	NA	17	-1.0837
LOC120350217	unknown [Dendroctonus ponderosae] &gt;gi|546676462|gb|ERL87467.1| hypothetical protein D910_04859 [Dendroctonus ponderosae]	13.9037	8.30734	16.2956	7.10633	7.89758	5.8277	0.000537618	0.010378	down	Y0	Y6	NA	GO:0042302	5	-1.08647
LOC120355772	hypothetical protein LSTR_LSTR005729 [Laodelphax striatellus]	7.82109	9.07846	7.24417	4.59416	4.25054	3.99686	3.34e-05	0.00132697	down	Y0	Y6	NA	NA	6	-1.09287
LOC120350651	hypothetical protein GE061_10150 [Apolygus lucorum]	86.186	77.6203	72.6141	27.3503	56.1989	41.7334	6.83e-06	0.000378524	down	Y0	Y6	NA	NA	5	-1.10572
LOC111047942	cuticle protein 21-like [Solenopsis invicta]	2119.46	1715.55	1894.48	1115.99	651.427	1274.07	3.96e-06	0.000244269	down	Y0	Y6	NA	GO:0042302	17	-1.1085
LOC111047715	uncharacterized protein LOC100748747 [Bombus impatiens]	616.643	476.146	619.457	181.342	426.665	289.076	0.000106689	0.00325919	down	Y0	Y6	NA	NA	3	-1.12341
LOC111060378	cuticular protein RR-2 motif 67 precursor [Bombyx mori] &gt;gi|223671236|tpd|FAA00570.1| TPA: putative cuticle protein [Bombyx mori]	3369.54	2955.81	3452.26	1711.74	1350.34	2031.56	8.63e-11	3.3e-08	down	Y0	Y6	NA	GO:0042302	17	-1.13624
LOC111050938	unnamed protein product [Leptidea sinapis]	4047.83	3683.15	4042.16	1762.52	1936.39	2394.63	1.28e-14	1.24e-11	down	Y0	Y6	NA	NA	17	-1.14393
LOC111053645	uncharacterized protein LOC100742730 [Bombus impatiens]	433.405	451.13	409.653	138.071	283.919	244.295	3.07e-06	0.00020109	down	Y0	Y6	NA	NA	17	-1.14737
LOC111057594	uncharacterized protein LOC103507265 isoform X2 [Diaphorina citri]	871.402	729.226	757.486	137.492	588.961	481.752	0.00486498	0.0487506	down	Y0	Y6	NA	NA	6	-1.15499
LOC111046544	pro-resilin-like [Solenopsis invicta]	30.6998	17.0989	24.1494	12.0038	15.7334	9.1709	4.33e-05	0.00162826	down	Y0	Y6	NA	GO:0016020	17	-1.15762
LOC111054095	uncharacterized protein LOC115239576 [Formica exsecta]	418.798	347.671	332.074	145.55	261.366	154.066	1.28e-06	0.000108351	down	Y0	Y6	NA	GO:0005576;GO:0006030;GO:0008061	5	-1.1595
LOC111050763	NA	275.843	171.533	240.203	113.726	164.664	73.8741	0.000104312	0.00320997	down	Y0	Y6	NA	NA	17	-1.16038
LOC111059950	cuticle protein 19-like [Bombus impatiens]	19.2234	13.1703	21.4963	6.7657	14.2699	6.60407	0.000719141	0.0125885	down	Y0	Y6	NA	NA	5	-1.16039
LOC111050577	uncharacterized protein LOC111050577 [Nilaparvata lugens]	8.68688	6.957	9.24384	3.90845	5.2948	3.29066	0.000160132	0.00434358	down	Y0	Y6	NA	NA	5	-1.16072
LOC120353684	cuticular protein [Nilaparvata lugens]	92.7884	47.5906	77.8163	45.2778	41.6503	24.9662	0.000106645	0.00325919	down	Y0	Y6	NA	NA	17	-1.16204
LOC111055209	NA	1076.15	1781.25	2651.62	866.669	1088.96	872.048	0.000113934	0.00340524	down	Y0	Y6	NA	NA	18	-1.16666
LOC111044982	pro-resilin-like [Nilaparvata lugens] &gt;gi|1389448098|gb|AWK28280.1| glycine-rich cuticular protein [Nilaparvata lugens]	1928.52	1332.33	1805.18	522.53	1332.5	727.557	0.000277655	0.00643567	down	Y0	Y6	NA	NA	5	-1.16686
LOC111055739	cuticular protein [Nilaparvata lugens]	311.497	224.471	287.959	80.2615	222.797	111.818	0.000493873	0.00974278	down	Y0	Y6	NA	NA	2	-1.18319
LOC111043566	cuticular protein RR-2 motif 84 precursor [Bombyx mori] &gt;gi|223671270|tpd|FAA00587.1| TPA: putative cuticle protein [Bombyx mori]	159.252	91.7465	126.009	44.488	92.9578	52.0441	0.000140689	0.00398273	down	Y0	Y6	NA	GO:0042302	17	-1.18924
LOC111055208	NA	568.537	1403.44	1223.48	583.731	513.888	489.957	4.51e-05	0.00168448	down	Y0	Y6	NA	NA	18	-1.19772
LOC111060513	PREDICTED: alpha-tocopherol transfer protein isoform X1 [Nasonia vitripennis]	92.4768	61.093	74.6454	30.5767	51.4995	31.8067	2.1e-06	0.000154861	down	Y0	Y6	NA	NA	17	-1.20007
LOC120350279	hypothetical protein DAPPUDRAFT_326398 [Daphnia pulex]	44.9546	22.817	33.3343	17.6857	20.1207	12.5471	3.35e-05	0.00132697	down	Y0	Y6	NA	GO:0016020	17	-1.20141
LOC111057716	TPA: putative cuticle protein [Bombyx mori]	6.31714	5.20225	5.01152	1.57136	4.72274	1.87709	0.00216821	0.0279316	down	Y0	Y6	NA	GO:0042302	5	-1.20379
LOC111048853	uncharacterized protein LOC105202208 isoform X2 [Solenopsis invicta] &gt;gi|1465625151|ref|XP_025993366.1| uncharacterized protein LOC105202208 isoform X2 [Solenopsis invicta] &gt;gi|1465625153|ref|XP_025993367.1| uncharacterized protein LOC105202208 isoform X2 [Solenopsis invicta]	375.592	342.326	363.308	83.7511	273.68	177.857	0.000501534	0.00987842	down	Y0	Y6	NA	NA	2	-1.20514
LOC111051621	nose resistant to fluoxetine protein 6 [Acyrthosiphon pisum]	28.326	27.3304	22.9	5.70084	19.6757	13.3634	0.000989942	0.0158465	down	Y0	Y6	NA	NA	2	-1.20665
LOC120350789	uncharacterized protein LOC110828506 isoform X1 [Zootermopsis nevadensis] &gt;gi|646724178|gb|KDR24513.1| hypothetical protein L798_00132 [Zootermopsis nevadensis]	8.92191	18.278	12.6048	2.63438	8.04193	8.86782	0.00399559	0.0423995	down	Y0	Y6	NA	NA	2	-1.21084
LOC111051450	unknown [Dendroctonus ponderosae] &gt;gi|546676462|gb|ERL87467.1| hypothetical protein D910_04859 [Dendroctonus ponderosae]	4.31725	4.11316	3.88962	1.48176	2.34024	2.23217	6.56e-07	6.07e-05	down	Y0	Y6	NA	GO:0042302	2	-1.21251
LOC120356422	nose resistant to fluoxetine protein 6-like [Nilaparvata lugens]	14.7631	13.5381	11.1668	2.97523	8.93678	7.33814	0.000986915	0.0158233	down	Y0	Y6	NA	NA	2	-1.22193
LOC120352358	hypothetical protein GE061_08134 [Apolygus lucorum]	32.6414	24.1297	30.5803	11.6754	19.6632	11.4033	6.63e-06	0.000371037	down	Y0	Y6	NA	GO:0042302	17	-1.22363
LOC111046837	NA	438.469	1238.88	1290.09	447.979	557.572	447.744	0.000459837	0.00930467	down	Y0	Y6	NA	NA	18	-1.22452
LOC111046302	unnamed protein product [Leptidea sinapis]	1169.97	835.14	1043.52	403.334	578.315	510.911	2.07e-10	6.5e-08	down	Y0	Y6	NA	NA	17	-1.22491
LOC111051433	NA	590.859	431.442	481.413	308.656	177.532	247.418	2.71e-08	4.11e-06	down	Y0	Y6	NA	NA	17	-1.2303
LOC111046362	PREDICTED: phospholipase B1, membrane-associated-like [Dendroctonus ponderosae] &gt;gi|332376095|gb|AEE63188.1| unknown [Dendroctonus ponderosae]	78.1298	54.1209	74.9847	20.589	55.612	24.8431	0.000530469	0.0102873	down	Y0	Y6	K14621	GO:0008152;GO:0016788	17	-1.23076
LOC111053157	NA	27.976	19.2613	24.3696	6.32911	18.7127	9.73416	0.000606625	0.0112944	down	Y0	Y6	NA	NA	6	-1.23467
LOC111050896	NA	69.3701	46.9883	64.3995	29.09	35.0068	23.7748	2.81e-08	4.21e-06	down	Y0	Y6	NA	NA	17	-1.23602
LOC111046249	PREDICTED: uncharacterized protein LOC100678045 [Nasonia vitripennis]	11.2047	7.41292	6.95854	4.35487	4.66358	3.17631	3.89e-06	0.000242506	down	Y0	Y6	NA	NA	5	-1.25671
LOC120348847	Cuticle Protein CPF [Halyomorpha halys]	561.08	450.126	553.868	275.858	144.384	329.609	6.44e-06	0.000361819	down	Y0	Y6	NA	NA	17	-1.25832
LOC111048770	clavesin-1 [Zootermopsis nevadensis] &gt;gi|1227967789|ref|XP_021915233.1| clavesin-1 [Zootermopsis nevadensis] &gt;gi|1227967791|ref|XP_021915234.1| clavesin-1 [Zootermopsis nevadensis] &gt;gi|646719706|gb|KDR21724.1| Retinaldehyde-binding protein 1-like protein 1 [Zootermopsis nevadensis]	101.711	57.6815	75.6517	26.7109	46.2935	39.1575	2.63e-06	0.000181846	down	Y0	Y6	NA	NA	17	-1.26121
LOC120353769	hypothetical protein LSTR_LSTR010619 [Laodelphax striatellus]	3.54864	2.06923	2.97792	1.20128	1.11027	1.7745	0.000208492	0.00523767	down	Y0	Y6	NA	NA	17	-1.26124
LOC111055712	carbonic anhydrase 9-like isoform X2 [Zootermopsis nevadensis] &gt;gi|1228014599|ref|XP_021939266.1| carbonic anhydrase 9-like isoform X2 [Zootermopsis nevadensis] &gt;gi|646695974|gb|KDR08568.1| Carbonic anhydrase 9 [Zootermopsis nevadensis]	22.1129	15.4242	15.7271	8.61517	7.47833	9.23178	3.47e-10	9.78e-08	down	Y0	Y6	NA	NA	17	-1.26298
LOC111054308	NA	54.1419	47.5739	48.0177	10.2018	34.6171	25.689	0.000443562	0.00904808	down	Y0	Y6	NA	NA	6	-1.27884
LOC111046347	unnamed protein product [Leptidea sinapis]	2237.71	1505.14	1990.82	781.113	1058.31	853.637	7.03e-11	2.86e-08	down	Y0	Y6	NA	NA	17	-1.28554
LOC111044875	chymotrypsinogen B [Acyrthosiphon pisum]	4.70314	3.65968	5.61585	0.886111	2.59155	3.00754	0.0031395	0.0356623	down	Y0	Y6	NA	GO:0008236	3	-1.29272
LOC111052883	uncharacterized protein LOC112906596 [Agrilus planipennis]	3.81058	4.42014	4.68819	1.05599	3.37849	1.56178	0.00284385	0.0331414	down	Y0	Y6	NA	NA	17	-1.29628
LOC120353720	cuticular protein [Nilaparvata lugens]	19.8083	20.703	28.8023	4.04754	17.0514	11.1384	0.0025376	0.0312202	down	Y0	Y6	NA	GO:0042302	3	-1.30045
LOC111045618	NA	70.556	33.011	47.7717	28.2543	23.7626	18.244	6.71e-06	0.000373509	down	Y0	Y6	NA	NA	17	-1.30261
LOC111062130	BCL-6 corepressor-like protein 1 [Nilaparvata lugens]	397.268	328.247	479.743	230.115	133.261	190.038	1.96e-08	3.09e-06	down	Y0	Y6	NA	NA	17	-1.32275
LOC111054598	farnesol dehydrogenase-like [Agrilus planipennis]	40.4955	32.7777	40.9121	9.60315	27.204	14.9046	0.000115487	0.00341201	down	Y0	Y6	NA	NA	5	-1.33563
LOC111047575	hypothetical protein DAPPUDRAFT_223256 [Daphnia pulex]	16.4012	11.99	13.1544	5.02807	7.21	6.36794	6.23e-11	2.61e-08	down	Y0	Y6	NA	NA	17	-1.35034
LOC111060168	protein yellow-like [Nilaparvata lugens]	17.4146	13.1846	14.808	7.16138	8.63564	4.45452	1.61e-07	1.81e-05	down	Y0	Y6	K22203	NA	5	-1.35796
LOC111043593	uncharacterized protein LOC105198791 [Solenopsis invicta]	57.487	132.369	91.2243	19.1836	56.4728	48.0802	0.000556156	0.0105884	down	Y0	Y6	NA	NA	3	-1.36799
LOC111045247	ubiquitin-conjugating enzyme E2 L3 [Oreochromis niloticus] &gt;gi|499015735|ref|XP_004558679.1| ubiquitin-conjugating enzyme E2 L3 isoform X1 [Maylandia zebra] &gt;gi|548377781|ref|XP_005733688.1| PREDICTED: ubiquitin-conjugating enzyme E2 L3 [Pundamilia nyererei] &gt;gi|554864976|ref|XP_005942540.1| PREDICTED: ubiquitin-conjugating enzyme E2 L3 isoform X1 [Haplochromis burtoni] &gt;gi|584015660|…	5.17871	2.9924	6.47379	1.80211	1.92963	2.78441	0.000279669	0.00647044	down	Y0	Y6	K04552	GO:0000166	3	-1.37006
LOC111062815	hypothetical protein LSTR_LSTR012958 [Laodelphax striatellus]	46.2958	24.7703	42.4155	17.5569	22.8441	9.53232	0.000108545	0.00329193	down	Y0	Y6	NA	NA	14	-1.38167
LOC111046257	histidine-rich glycoprotein-like [Manduca sexta]	2394.54	1423.33	2004.47	628.664	1268.09	554.803	8.98e-06	0.000469054	down	Y0	Y6	NA	NA	17	-1.44255
LOC111048173	cuticular protein RR-2 motif 77 precursor [Bombyx mori] &gt;gi|223671256|tpd|FAA00580.1| TPA: putative cuticle protein [Bombyx mori]	1667.04	889.106	1337.51	541.654	723.453	357.47	1.01e-06	8.87e-05	down	Y0	Y6	NA	GO:0042302	17	-1.45909
LOC111051746	hypothetical protein GE061_17419 [Apolygus lucorum]	59.1627	47.0526	65.9064	8.55592	40.0183	22.6442	0.00110092	0.0170643	down	Y0	Y6	NA	NA	6	-1.46626
LOC111049459	hypothetical protein FOCC_FOCC007554 [Frankliniella occidentalis]	15.0774	8.99766	14.1085	3.07531	10.1025	2.58033	0.00372084	0.0407576	down	Y0	Y6	NA	NA	2	-1.46787
LOC111046236	cuticle protein-like [Sitophilus oryzae]	2143.8	1302.86	1732.78	607.466	1051.49	470.934	1.25e-06	0.000107614	down	Y0	Y6	NA	NA	17	-1.47622
LOC120350393	uncharacterized protein LOC111049609 [Nilaparvata lugens]	2.81982	2.38722	2.62806	0.509397	0.985822	1.0749	2.04e-06	0.000151709	down	Y0	Y6	NA	NA	3	-1.48277
LOC111059889	chitin-binding domain containing protein [Triatoma infestans]	37.2017	18.3879	36.4478	7.15729	20.5724	9.49553	0.000262089	0.00617726	down	Y0	Y6	NA	GO:0042302	5	-1.50528
LOC111052884	NA	9.95199	7.96504	9.73714	1.33518	5.5206	4.12422	0.000647252	0.0117098	down	Y0	Y6	NA	NA	17	-1.52202
LOC111058044	proteoglycan 4-like [Nilaparvata lugens]	7.40042	2.44678	4.11843	1.58212	2.42911	1.53656	0.000612954	0.0113118	down	Y0	Y6	NA	NA	17	-1.52348
LOC111048117	cuticular protein RR-2 motif 129 precursor [Bombyx mori] &gt;gi|1573733345|ref|XP_028030286.1| cuticle protein 8-like [Bombyx mandarina] &gt;gi|223671360|tpd|FAA00632.1| TPA: putative cuticle protein [Bombyx mori]	281.774	177.841	268.222	81.3633	67.7174	131.985	2.92e-08	4.33e-06	down	Y0	Y6	NA	GO:0042302	17	-1.57105
LOC111043567	protein yellow-like [Nilaparvata lugens]	249.819	137.242	204.517	55.7116	119.465	51.2708	5.31e-06	0.000312234	down	Y0	Y6	NA	NA	17	-1.58027
LOC111057015	NA	13.5618	6.20599	8.54548	1.10048	6.82495	2.82748	0.00456116	0.0465209	down	Y0	Y6	NA	NA	5	-1.58739
LOC111058037	NA	12.1845	3.30614	10.5795	2.24112	3.1232	4.15269	0.000428934	0.00890853	down	Y0	Y6	NA	NA	17	-1.65415
LOC120352860	protein yellow-like [Nilaparvata lugens]	8.47332	8.09437	10.9468	3.29626	4.39724	1.9404	5.71e-08	7.65e-06	down	Y0	Y6	K22203	NA	17	-1.71017
LOC120352007	NA	9.3647	4.01589	13.7378	1.63032	5.82482	2.03695	0.00199698	0.0264012	down	Y0	Y6	NA	NA	17	-1.71885
LOC120353998	NA	11.8233	9.24048	11.8307	2.94933	3.38442	4.07748	3.19e-18	5.73e-15	down	Y0	Y6	NA	NA	6	-1.85203
LOC111062333	larval/pupal cuticle protein H1C-like [Nilaparvata lugens]	479.271	241.856	333.171	104.315	168.53	60.8739	3.13e-07	3.31e-05	down	Y0	Y6	NA	NA	17	-1.85345
LOC111056739	hypothetical protein GE061_08914 [Apolygus lucorum]	9.08589	3.69241	6.01862	2.23059	2.245	0.992988	3.85e-06	0.000241001	down	Y0	Y6	K09649	NA	17	-1.97555
LOC120349502	TPA: putative cuticle protein [Bombyx mori]	41.6955	46.9985	56.1325	5.95744	20.7169	13.9013	8.88e-08	1.12e-05	down	Y0	Y6	NA	NA	3	-2.028
LOC111057887	acyl-CoA-binding domain-containing protein 6 isoform X1 [Cricetulus griseus] &gt;gi|1538003048|ref|XP_027273142.1| acyl-CoA-binding domain-containing protein 6 isoform X1 [Cricetulus griseus] &gt;gi|344254044|gb|EGW10148.1| Acyl-CoA-binding domain-containing protein 6 [Cricetulus griseus] &gt;gi|537166963|gb|ERE73660.1| acyl-CoA-binding domain-containing protein 6 [Cricetulus griseus]	24.5782	3.31317	22.725	4.09885	2.86249	3.99559	5.04e-05	0.00184884	down	Y0	Y6	NA	NA	17	-2.41261
LOC111054905	flightin [Acyrthosiphon pisum] &gt;gi|641676352|ref|XP_008187383.1| flightin [Acyrthosiphon pisum]	8.81542	0.305481	2.24063	0.273864	0.908799	0.196159	0.000780949	0.0134093	down	Y0	Y6	NA	NA	17	-3.19581
LOC111063886	Histone-lysine N-methyltransferase SETMAR [Cricetulus griseus]	8.3371	2.75785	13.2935	0.685906	0.42915	0.24602	5.14e-12	2.81e-09	down	Y0	Y6	K11433	NA	17	-4.32097

## Sheet: Y48-Y0
gene_id	Annotation	TPM						pvalue	padj	direction	sampleA	sampleB	KO_id	GO_id	cluster	log2FoldChange
		Y0_1	Y0_2	Y0_3	Y48_1	Y48_2	Y48_3
LOC111045675	ribosomal protein L29 [Heliconius melpomene cythera]	30.5518	41.5358	28.6721	102.332	477.594	346.632	1.45e-05	0.000754808	up	Y0	Y48	K02905	GO:0000184;GO:0003735;GO:0006413;GO:0006414;GO:0006415;GO:0006614;GO:0007566;GO:0008201;GO:0016020;GO:0019083;GO:0022625;GO:0044822	13	2.87907
LOC111056657	uncharacterized protein LOC111056657 [Nilaparvata lugens]	1.80679	6.69792	1.59065	15.7552	15.9284	11.6456	0.000100566	0.00332604	up	Y0	Y48	NA	NA	2	1.93512
LOC120354464	cytochrome c oxidase subunit I (mitochondrion) [Sogatella vibix] &gt;gi|1373751238|gb|AVV32044.1| cytochrome c oxidase subunit I [Sogatella vibix]	18.4727	13.452	14.4581	59.4924	57.4327	40.5467	2.35e-17	3.85e-14	up	Y0	Y48	NA	GO:0004129;GO:0005506;GO:0005743;GO:0006119;GO:0009060;GO:0016021;GO:0020037;GO:0070469;GO:1902600	13	1.5865
LOC111046354	uncharacterized protein LOC111046354 [Nilaparvata lugens]	0.14984	0.484811	0.178113	0.862025	0.911014	0.962338	0.00159446	0.025781	up	Y0	Y48	NA	NA	2	1.56988
LOC120350677	hypothetical protein L798_01473 [Zootermopsis nevadensis]	0.805976	1.84769	0.570061	3.55589	4.81524	2.34333	0.00352334	0.0434103	up	Y0	Y48	K17584	NA	15	1.54349
LOC111056733	LOW QUALITY PROTEIN: uncharacterized protein LOC111056733 [Nilaparvata lugens]	1.18384	0.371053	0.873399	2.6581	2.62692	2.56575	0.00102359	0.018543	up	Y0	Y48	NA	NA	14	1.50301
LOC120353519	uncharacterized protein LOC111049483 [Nilaparvata lugens]	0.787565	1.51124	0.62834	3.44711	1.94623	3.12698	0.00162521	0.0261492	up	Y0	Y48	NA	NA	16	1.37546
LOC111061379	PREDICTED: ras-related protein Rab5 [Nasonia vitripennis]	0.301995	0.843456	0.607684	2.00145	1.33655	1.77784	0.0010383	0.0187051	up	Y0	Y48	K07890	GO:0007264;GO:0012505;GO:0015031;GO:0016020;GO:0032550;GO:0032561;GO:0043168;GO:0043231;GO:0044422;GO:0044444;GO:0046907	15	1.37129
LOC111063712	hypothetical protein LSTR_LSTR005786 [Laodelphax striatellus]	2.16228	3.45317	1.18973	6.2553	4.91327	7.24639	0.00179761	0.0274397	up	Y0	Y48	NA	GO:0016740	15	1.27274
LOC111050473	uncharacterized protein LOC111050473 [Nilaparvata lugens]	15.9467	23.7766	15.3077	56.9796	33.9427	45.4267	1.49e-06	0.00011642	up	Y0	Y48	NA	NA	18	1.14608
LOC111046037	myo-inositol oxygenase [Danaus plexippus plexippus]	53.288	50.0678	48.8557	93.2899	139.739	143.417	7.02e-11	3.06e-08	up	Y0	Y48	K00469	GO:0008199;GO:0009992;GO:0016234;GO:0019310;GO:0048016;GO:0050113;GO:0061024	18	1.13053
LOC120353215	uncharacterized protein LOC111050473 [Nilaparvata lugens]	7.51461	8.04445	6.58069	20.3432	14.3756	18.3181	7.38e-10	2.2e-07	up	Y0	Y48	NA	NA	18	1.09288
LOC111059308	ribosome biogenesis protein [Nilaparvata lugens]	0.41324	0.732033	0.583742	1.32151	1.53136	1.43917	0.00244624	0.033939	up	Y0	Y48	K09191	NA	14	1.08723
LOC120352923	histone-lysine N-methyltransferase pr-set7 [Nilaparvata lugens]	2.35616	2.07661	2.25665	4.68028	6.19489	5.21272	2.2e-05	0.00104848	up	Y0	Y48	K11428	GO:0018024;GO:0034968	15	1.08069
LOC111048116	ATP-grasp enzyme [Nostoc minutum NIES-26]	0.87424	1.90423	1.20235	3.25948	2.00192	4.01465	0.00386991	0.0462487	up	Y0	Y48	NA	NA	15	1.0588
LOC111055537	NA	0.867237	0.745658	0.891578	2.28159	1.87658	1.72313	0.000796326	0.0154511	up	Y0	Y48	NA	NA	13	1.04545
LOC120348776	zinc finger protein 771-like isoform X1 [Nilaparvata lugens]	0.931095	0.727092	1.37018	2.26835	2.5291	2.07811	0.000702877	0.0139479	up	Y0	Y48	K09191	NA	13	1.03355
LOC111044311	trypsin-like [Agrilus planipennis]	6.96035	5.44635	7.3646	13.6395	13.5329	18.0711	3.61e-06	0.000240783	up	Y0	Y48	NA	NA	18	1.01897
LOC111046363	tachykinin-like peptides receptor 86C [Solenopsis invicta]	0.281541	0.162307	0.179278	0.405825	0.469545	0.535128	0.00375535	0.0452057	up	Y0	Y48	NA	GO:0007186;GO:0008188;GO:0016020	15	1.00749
LOC111050707	rhodopsin [Nilaparvata lugens] &gt;gi|557356254|dbj|BAO03855.1| longwave opsin [Nilaparvata lugens]	2081.59	1495.23	1719.63	694.528	1093.51	1188.22	3.08e-06	0.000213414	down	Y0	Y48	K04255	GO:0004930;GO:0007186;GO:0007601;GO:0007602;GO:0009881;GO:0016021;GO:0018298	17	-1.00829
LOC111049702	protein takeout-like [Nilaparvata lugens]	28.0612	29.671	16.1282	17.7889	11.327	11.3494	0.00016582	0.00477305	down	Y0	Y48	NA	NA	12	-1.01028
LOC111058783	ABC transporter G family member 20-like [Solenopsis invicta] &gt;gi|1465613192|ref|XP_025989541.1| ABC transporter G family member 20-like [Solenopsis invicta] &gt;gi|1465613194|ref|XP_025989542.1| ABC transporter G family member 20-like [Solenopsis invicta]	18.3162	21.8178	21.8088	11.0848	15.5563	8.25728	4.07e-06	0.000265155	down	Y0	Y48	K01990	NA	17	-1.01043
LOC111048853	uncharacterized protein LOC105202208 isoform X2 [Solenopsis invicta] &gt;gi|1465625151|ref|XP_025993366.1| uncharacterized protein LOC105202208 isoform X2 [Solenopsis invicta] &gt;gi|1465625153|ref|XP_025993367.1| uncharacterized protein LOC105202208 isoform X2 [Solenopsis invicta]	375.592	342.326	363.308	170.654	276.051	162.577	1.81e-07	2.26e-05	down	Y0	Y48	NA	NA	2	-1.01084
LOC120355355	EF-hand calcium-binding domain-containing protein 4A-like isoform X1 [Nilaparvata lugens]	4.3022	3.67057	2.41633	1.75398	1.88131	2.1297	0.00168756	0.0266072	down	Y0	Y48	NA	NA	2	-1.01231
LOC111057825	UDP-glucuronosyltransferase 1-10 isoform X6 [Agrilus planipennis]	17.7953	12.3356	14.9723	8.2429	11.6003	5.45552	0.000294146	0.00729626	down	Y0	Y48	K00699	NA	17	-1.01884
LOC111050710	protein takeout-like [Nilaparvata lugens]	94.752	78.1137	80.0095	49.7884	52.5237	38.4678	2.36e-11	1.19e-08	down	Y0	Y48	NA	NA	17	-1.02162
LOC120353684	cuticular protein [Nilaparvata lugens]	92.7884	47.5906	77.8163	36.5687	57.7747	28.0842	0.00058338	0.0122053	down	Y0	Y48	NA	NA	17	-1.02231
LOC111053157	NA	27.976	19.2613	24.3696	11.4439	18.0549	10.4032	1.04e-05	0.00057112	down	Y0	Y48	NA	NA	6	-1.02774
LOC111064107	cuticular protein RR-2 motif 129 precursor [Bombyx mori] &gt;gi|1573733345|ref|XP_028030286.1| cuticle protein 8-like [Bombyx mandarina] &gt;gi|223671360|tpd|FAA00632.1| TPA: putative cuticle protein [Bombyx mori]	348.872	274.274	293.286	156.998	216.337	134.511	1.47e-08	2.71e-06	down	Y0	Y48	NA	GO:0042302	5	-1.03278
LOC111043593	uncharacterized protein LOC105198791 [Solenopsis invicta]	57.487	132.369	91.2243	29.9746	68.3549	56.7848	0.00187586	0.0282392	down	Y0	Y48	NA	NA	3	-1.03474
LOC120350942	NA	39.7677	36.1953	25.386	27.3513	17.2427	10.614	0.000915908	0.0170393	down	Y0	Y48	NA	NA	8	-1.04439
LOC111062984	uncharacterized protein LOC105693258 [Athalia rosae]	1.95194	2.0998	2.02308	0.712849	1.23837	1.34825	0.000782787	0.0152335	down	Y0	Y48	NA	NA	3	-1.05988
LOC120351287	lugensin A [Nilaparvata lugens]	86.5382	50.3322	48.4261	30.9815	23.6054	44.78	0.00034371	0.00824462	down	Y0	Y48	NA	NA	10	-1.06363
LOC111045618	NA	70.556	33.011	47.7717	21.5867	38.1141	22.4157	0.00034865	0.00831743	down	Y0	Y48	NA	NA	17	-1.06735
LOC111046347	unnamed protein product [Leptidea sinapis]	2237.71	1505.14	1990.82	706.396	1453.55	935.982	1.82e-05	0.000897339	down	Y0	Y48	NA	NA	17	-1.07535
LOC111045767	NA	131.053	173.497	163.795	101.719	92.2677	55.8665	1.2e-06	9.99e-05	down	Y0	Y48	NA	NA	16	-1.08363
LOC120351174	uncharacterized protein LOC116167585 [Photinus pyralis]	3.68005	3.30415	3.60726	2.10873	1.70132	1.81454	3.28e-10	1.13e-07	down	Y0	Y48	NA	NA	17	-1.08433
LOC111053138	patatin-like phospholipase domain-containing protein 3 isoform X1 [Nilaparvata lugens]	33.6189	48.2404	31.7604	26.2005	19.4907	14.532	4.2e-06	0.00027107	down	Y0	Y48	K16816	GO:0008152	2	-1.08448
LOC111057555	prolactin-releasing peptide receptor [Athalia rosae]	1.65235	1.59958	1.83946	0.833384	0.864651	1.00258	0.000509955	0.0109443	down	Y0	Y48	NA	GO:0004930;GO:0007218;GO:0016021	17	-1.08759
LOC111056590	hypothetical protein DAPPUDRAFT_64161 [Daphnia pulex]	20.4874	22.2552	21.8631	11.2856	11.2702	11.4969	7.19e-28	9.42e-24	down	Y0	Y48	NA	NA	17	-1.09672
LOC111051334	cuticular protein analogous to peritrophins 1-D precursor [Danaus plexippus plexippus]	123.336	98.2731	106.832	49.1142	78.4133	46.3759	1.77e-07	2.25e-05	down	Y0	Y48	NA	NA	17	-1.10021
LOC111050425	short-chain dehydrogenase/reductase family 16C member 6 isoform X1 [Acyrthosiphon pisum]	48.6504	88.3311	55.2504	44.3413	31.8443	24.1627	3.96e-05	0.00160518	down	Y0	Y48	NA	NA	17	-1.10541
LOC111049476	cuticular protein [Nilaparvata lugens]	108.175	63.2523	76.0055	29.5001	60.6746	40.3859	7.87e-05	0.00273422	down	Y0	Y48	NA	NA	5	-1.10619
LOC120350789	uncharacterized protein LOC110828506 isoform X1 [Zootermopsis nevadensis] &gt;gi|646724178|gb|KDR24513.1| hypothetical protein L798_00132 [Zootermopsis nevadensis]	8.92191	18.278	12.6048	3.81424	10.0965	6.85546	0.00123088	0.0209787	down	Y0	Y48	NA	NA	2	-1.11897
LOC111051698	lugensin A [Nilaparvata lugens]	30.0021	22.8536	15.8245	13.4797	9.01609	12.7726	4.75e-05	0.00186966	down	Y0	Y48	NA	NA	10	-1.1224
LOC111060378	cuticular protein RR-2 motif 67 precursor [Bombyx mori] &gt;gi|223671236|tpd|FAA00570.1| TPA: putative cuticle protein [Bombyx mori]	3369.54	2955.81	3452.26	1519.81	2261.6	1302.92	6.79e-09	1.39e-06	down	Y0	Y48	NA	GO:0042302	17	-1.12764
LOC111044549	NA	4.75902	2.25517	2.31634	1.2413	2.13708	1.46083	0.00277489	0.0371744	down	Y0	Y48	NA	NA	17	-1.12819
LOC120350940	uncharacterized protein LOC116345674 [Contarinia nasturtii]	0.77986	1.72362	1.11476	0.698538	0.703717	0.458209	0.00150355	0.024523	down	Y0	Y48	NA	NA	12	-1.12846
LOC111047097	serine/threonine-protein kinase SIK1 isoform X1 [Acyrthosiphon pisum]	10.358	13.5044	9.27386	6.45411	5.84055	4.76206	1.16e-10	4.6e-08	down	Y0	Y48	K16311	GO:0000287;GO:0004674;GO:0005524;GO:0005634;GO:0005737;GO:0007346;GO:0008140;GO:0010830;GO:0010868;GO:0019901;GO:0032792;GO:0035556;GO:0042826;GO:0043153;GO:0043276;GO:0045721;GO:0046626;GO:0046777;GO:0055007	5	-1.13377
LOC111051433	NA	590.859	431.442	481.413	209.982	384.192	184.997	8.25e-06	0.00046398	down	Y0	Y48	NA	NA	17	-1.13483
LOC111044782	unknown [Dendroctonus ponderosae] &gt;gi|546676462|gb|ERL87467.1| hypothetical protein D910_04859 [Dendroctonus ponderosae]	74.1589	56.976	67.601	29.9343	43.8737	28.8887	1.99e-09	4.73e-07	down	Y0	Y48	NA	NA	17	-1.13488
LOC111047942	cuticle protein 21-like [Solenopsis invicta]	2119.46	1715.55	1894.48	821.826	1382.73	758.259	1.4e-07	1.84e-05	down	Y0	Y48	NA	GO:0042302	17	-1.13603
LOC111050917	uncharacterized protein LOC111050917 [Nilaparvata lugens]	78.0054	75.4351	49.0478	49.333	30.8905	22.9315	4.79e-05	0.00187785	down	Y0	Y48	NA	NA	8	-1.13844
LOC111046302	unnamed protein product [Leptidea sinapis]	1169.97	835.14	1043.52	363.437	750.61	461.521	3.91e-06	0.000256061	down	Y0	Y48	NA	NA	17	-1.13854
LOC111062821	NA	116.556	140.826	153.273	54.9131	111.15	46.0501	8.86e-05	0.00297669	down	Y0	Y48	NA	NA	17	-1.14302
LOC111046450	NA	76.6786	127.944	113.347	46.3083	75.2992	40.3342	1.17e-05	0.000630094	down	Y0	Y48	NA	NA	17	-1.15615
LOC111046786	mucin-19-like [Nilaparvata lugens]	12.6919	15.1505	12.2226	6.59293	7.42446	6.67289	2.43e-21	1.27e-17	down	Y0	Y48	NA	NA	5	-1.15734
LOC111048173	cuticular protein RR-2 motif 77 precursor [Bombyx mori] &gt;gi|223671256|tpd|FAA00580.1| TPA: putative cuticle protein [Bombyx mori]	1667.04	889.106	1337.51	431.201	980.311	572.706	0.000110853	0.00354108	down	Y0	Y48	NA	GO:0042302	17	-1.16133
LOC111060649	NA	1715.1	1200.01	1327.41	702.59	938.021	488.91	2.74e-07	3.15e-05	down	Y0	Y48	NA	NA	17	-1.17691
LOC111047552	phosphatidylinositol transfer protein SEC14, putative [Ixodes scapularis]	33.5079	72.6218	32.7047	28.7854	23.1114	16.7043	0.00023804	0.00624771	down	Y0	Y48	NA	NA	16	-1.17862
LOC111060168	protein yellow-like [Nilaparvata lugens]	17.4146	13.1846	14.808	9.53478	8.84748	4.2428	3.66e-05	0.00152705	down	Y0	Y48	K22203	NA	5	-1.18391
LOC111045174	NA	375.938	435.286	334.98	203.869	211.024	151.934	9.48e-15	8.27e-12	down	Y0	Y48	NA	NA	10	-1.18958
LOC111045138	PREDICTED: venom allergen 5-like [Dendroctonus ponderosae] &gt;gi|332374492|gb|AEE62387.1| unknown [Dendroctonus ponderosae]	6.04768	5.09962	6.07192	2.95253	3.05155	2.4329	1.97e-08	3.4e-06	down	Y0	Y48	NA	NA	19	-1.20636
LOC111050938	unnamed protein product [Leptidea sinapis]	4047.83	3683.15	4042.16	1466.56	2738.79	1587.22	2.46e-08	4.09e-06	down	Y0	Y48	NA	NA	17	-1.20839
LOC111050577	uncharacterized protein LOC111050577 [Nilaparvata lugens]	8.68688	6.957	9.24384	1.98766	5.68393	4.13179	0.00097133	0.0178172	down	Y0	Y48	NA	NA	5	-1.21357
LOC111045966	alpha-tocopherol transfer protein [Danaus plexippus plexippus]	200.013	196.582	163.566	109.766	107.561	53.8235	6.26e-07	6e-05	down	Y0	Y48	NA	NA	17	-1.22345
LOC111064438	hypothetical protein GE061_19000 [Apolygus lucorum]	21.8597	29.5016	41.0339	15.8475	21.0182	8.22884	0.000213166	0.00578019	down	Y0	Y48	NA	NA	3	-1.22478
LOC111048018	clotting factor C [Nilaparvata lugens]	1.94983	1.3206	1.53477	0.790502	0.828267	0.673215	0.000177959	0.005065	down	Y0	Y48	K20674	GO:0004252;GO:0004930;GO:0006508;GO:0007186;GO:0016020	17	-1.22867
LOC111054835	APOPT family protein CG14806, mitochondrial [Manduca sexta]	18.845	17.664	18.3795	7.65843	7.46009	11.1859	2.02e-08	3.44e-06	down	Y0	Y48	K23506	NA	6	-1.23438
LOC111050012	aromatic L-amino-acid decarboxylase [Gryllus bimaculatus]	83.3325	80.5125	84.2224	36.2013	50.0284	32.8436	5.34e-15	4.99e-12	down	Y0	Y48	K01593	GO:0004058;GO:0006520;GO:0030170;GO:0042423	17	-1.23979
LOC111061568	peroxidase-like [Nilaparvata lugens]	7.02879	15.185	9.01807	3.46847	7.45819	4.00955	0.000385762	0.00887931	down	Y0	Y48	NA	NA	19	-1.24295
LOC111051700	lugensin A [Nilaparvata lugens]	23.153	20.6442	10.5492	9.9006	5.31005	10.3801	0.000350354	0.00834289	down	Y0	Y48	NA	NA	2	-1.24322
LOC111050896	NA	69.3701	46.9883	64.3995	21.5203	39.9485	25.2534	7.96e-07	7.24e-05	down	Y0	Y48	NA	NA	17	-1.24542
LOC120350863	NA	106.743	151.39	157.203	56.3745	96.2166	46.6185	3.25e-06	0.000222526	down	Y0	Y48	NA	NA	8	-1.24669
LOC111050942	Concanavalin A-like lectin/glucanase domain,Armadillo-type fold,Domain of unknown function [Cinara cedri]	191.75	226.456	201.968	98.4017	132.943	60.1623	9.76e-08	1.35e-05	down	Y0	Y48	K23286	NA	17	-1.27129
LOC120351192	Cuticle Protein CPF [Halyomorpha halys]	2109.31	2020.41	1999.75	897.512	1329.69	647.758	6.42e-09	1.33e-06	down	Y0	Y48	NA	NA	17	-1.27573
LOC111043251	hypothetical protein DAPPUDRAFT_308242 [Daphnia pulex]	17.1537	7.13459	13.8415	3.75817	7.47288	6.61798	0.000694721	0.013945	down	Y0	Y48	K22936	NA	5	-1.27795
LOC111052884	NA	9.95199	7.96504	9.73714	2.64377	5.68459	4.52746	1.15e-05	0.000624482	down	Y0	Y48	NA	NA	17	-1.2874
LOC120351285	lugensin A [Nilaparvata lugens]	107.279	77.0736	86.2742	44.8258	40.9098	39.0989	1.01e-14	8.28e-12	down	Y0	Y48	NA	NA	2	-1.2896
LOC120351204	Cuticle Protein CPF [Halyomorpha halys]	990.087	950.284	1086.69	405.109	665.26	332.944	1.02e-08	1.94e-06	down	Y0	Y48	NA	NA	17	-1.29544
LOC111051680	lugensin A [Nilaparvata lugens]	29.2592	26.7913	21.1936	12.993	11.4877	10.5229	1.22e-13	8.38e-11	down	Y0	Y48	NA	NA	5	-1.31032
LOC111058755	fatty acid elongase [Nilaparvata lugens]	32.606	71.5023	30.1818	26.3319	19.644	14.019	6.06e-05	0.00226016	down	Y0	Y48	K10249	GO:0006633;GO:0016021;GO:0016740	5	-1.32541
LOC111043687	elongation of very long chain fatty acids protein AAEL008004 isoform X1 [Nilaparvata lugens]	109.282	133.169	96.2623	52.516	58.3556	41.524	5.54e-17	8.06e-14	down	Y0	Y48	K10250	GO:0006633;GO:0016021;GO:0016740	5	-1.32591
LOC111045245	solute carrier family 22 member 4-like [Nilaparvata lugens]	7.68399	5.21431	4.40669	2.05313	3.38158	2.33839	6.04e-06	0.000364608	down	Y0	Y48	NA	NA	5	-1.32944
LOC111063661	uncharacterized protein LOC111063661 [Nilaparvata lugens]	47.4137	54.4705	44.4164	26.8868	25.4143	12.4644	2.14e-07	2.57e-05	down	Y0	Y48	NA	NA	17	-1.34801
LOC120352736	NA	16.2587	37.4117	17.3387	13.9483	10.0931	7.23862	0.000500302	0.0108126	down	Y0	Y48	NA	NA	5	-1.35401
LOC120348752	PREDICTED: venom allergen 5-like [Dendroctonus ponderosae] &gt;gi|332374492|gb|AEE62387.1| unknown [Dendroctonus ponderosae]	36.842	16.0546	13.8917	5.62646	9.94807	13.0729	0.000574295	0.0120731	down	Y0	Y48	NA	NA	6	-1.3906
LOC120348897	BCL-6 corepressor-like protein 1 [Nilaparvata lugens]	276.943	358.842	394.603	95.1972	229.222	121.118	1.01e-06	8.86e-05	down	Y0	Y48	NA	NA	17	-1.39871
LOC111048629	NA	190.66	269.874	192.019	109.973	122.446	47.4423	3.14e-06	0.000216284	down	Y0	Y48	NA	NA	17	-1.39959
LOC120349800	NA	14.3389	12.8739	20.5746	3.63511	10.8536	6.19386	0.000201445	0.00557785	down	Y0	Y48	NA	NA	17	-1.40052
LOC111050761	NA	10.8524	5.4545	7.14563	2.07367	5.05569	2.87061	0.00324383	0.0409686	down	Y0	Y48	NA	NA	17	-1.40065
LOC111045898	unnamed protein product [Leptidea sinapis]	2236.14	2365.23	2201.87	970.351	1344.76	606.571	2.54e-09	5.93e-07	down	Y0	Y48	NA	NA	17	-1.40231
LOC111051431	NA	12.9899	9.65608	12.8294	5.25095	6.4578	3.34027	1.24e-06	0.000101133	down	Y0	Y48	NA	NA	17	-1.41867
LOC111062130	BCL-6 corepressor-like protein 1 [Nilaparvata lugens]	397.268	328.247	479.743	206.482	196.114	101.716	4.36e-08	6.79e-06	down	Y0	Y48	NA	NA	17	-1.44082
LOC111045867	hypothetical protein DAPPUDRAFT_48614 [Daphnia pulex]	35.9112	21.5949	28.8412	9.70323	18.5713	7.50732	4.38e-06	0.000279938	down	Y0	Y48	NA	GO:0016787	17	-1.45444
LOC111049914	hypothetical protein LSTR_LSTR013813 [Laodelphax striatellus]	0.979744	2.34862	0.816622	0.400468	0.706157	0.550981	0.00238207	0.0334384	down	Y0	Y48	NA	NA	2	-1.48859
LOC111051897	aromatic-L-amino-acid decarboxylase-like isoform X1 [Nilaparvata lugens]	1.75993	2.42428	1.62741	0.799279	0.942804	0.580267	7.42e-08	1.09e-05	down	Y0	Y48	K01593	NA	8	-1.48919
LOC120349502	TPA: putative cuticle protein [Bombyx mori]	41.6955	46.9985	56.1325	14.3183	29.7057	14.3001	8.29e-08	1.18e-05	down	Y0	Y48	NA	NA	3	-1.50172
LOC111051699	lugensin A [Nilaparvata lugens]	8.27418	5.91577	7.16084	2.58424	2.3121	3.56666	2.62e-07	3.04e-05	down	Y0	Y48	NA	NA	10	-1.50231
LOC120349473	NA	8.76018	7.31237	5.79586	2.73453	3.04374	2.83002	2.95e-11	1.38e-08	down	Y0	Y48	NA	NA	8	-1.51224
LOC111056492	cuticular protein [Nilaparvata lugens]	8.58283	7.96457	7.03037	3.26591	3.22643	2.67348	5.09e-11	2.3e-08	down	Y0	Y48	NA	NA	17	-1.52801
LOC120353769	hypothetical protein LSTR_LSTR010619 [Laodelphax striatellus]	3.54864	2.06923	2.97792	0.612772	1.82808	0.937293	0.000489754	0.0106504	down	Y0	Y48	NA	NA	17	-1.53422
LOC111043783	NA	1.15456	1.52475	0.987814	0.480287	0.407032	0.519963	7.92e-06	0.000450781	down	Y0	Y48	NA	NA	3	-1.55441
LOC111044774	NA	150.191	248.389	144.467	94.1706	85.9871	28.1235	0.00417389	0.0486347	down	Y0	Y48	NA	NA	17	-1.56033
LOC111062333	larval/pupal cuticle protein H1C-like [Nilaparvata lugens]	479.271	241.856	333.171	103.977	181.677	117.51	7.51e-09	1.51e-06	down	Y0	Y48	NA	NA	17	-1.57101
LOC120348847	Cuticle Protein CPF [Halyomorpha halys]	561.08	450.126	553.868	189.921	282.778	124.413	5.46e-10	1.7e-07	down	Y0	Y48	NA	NA	17	-1.57711
LOC111044053	suppressor of cytokine signaling-2, putative [Ixodes scapularis]	3.98856	11.0709	3.30702	2.88798	2.46192	1.48723	0.000444436	0.00978176	down	Y0	Y48	K04701	GO:0005515;GO:0005829;GO:0060397;GO:1904030	5	-1.5808
LOC111044180	arylsulfatase B-like [Zootermopsis nevadensis] &gt;gi|1227956223|ref|XP_021915548.1| arylsulfatase B-like [Zootermopsis nevadensis] &gt;gi|646723758|gb|KDR24260.1| Arylsulfatase B [Zootermopsis nevadensis]	52.3808	74.844	48.0759	32.5245	20.2848	11.8931	4.32e-07	4.49e-05	down	Y0	Y48	K01135	GO:0008484;GO:0016020	2	-1.60585
LOC111045500	Kunitz/Bovine pancreatic trypsin inhibitor domain protein [Ancylostoma caninum]	19.0996	16.7307	10.1165	9.04136	5.77772	2.05127	0.00102552	0.0185514	down	Y0	Y48	NA	NA	19	-1.60795
LOC120354157	aromatic-L-amino-acid decarboxylase-like isoform X1 [Nilaparvata lugens]	1.4644	1.71217	1.13432	0.634386	0.511723	0.411326	3.12e-09	7.05e-07	down	Y0	Y48	K01593	NA	2	-1.63072
LOC111060097	laccase-1-like isoform X2 [Bombus impatiens]	9.19428	21.6919	10.6816	8.33098	4.16645	1.83892	0.00409319	0.0480794	down	Y0	Y48	NA	NA	2	-1.66642
LOC111044781	sodium-independent sulfate anion transporter [Acyrthosiphon pisum]	90.8312	144.476	91.9436	45.0956	35.1655	33.4372	4.16e-16	5.45e-13	down	Y0	Y48	K14708	GO:0008271;GO:0016021;GO:1902358	2	-1.69203
LOC111051696	NA	45.6943	34.9206	39.0062	17.6052	13.8867	9.84395	9.21e-14	6.7e-11	down	Y0	Y48	NA	NA	10	-1.70726
LOC111052352	CLIP domain-containing serine protease 2-like [Solenopsis invicta]	4.86103	2.12846	1.69001	0.318158	1.56558	1.08511	0.00238643	0.033452	down	Y0	Y48	NA	NA	5	-1.7239
LOC111045504	tissue factor pathway inhibitor 2 [Xiphophorus maculatus]	13.9899	13.8205	10.5879	8.26441	1.36491	2.92902	0.0016064	0.0259422	down	Y0	Y48	NA	NA	19	-1.75716
LOC120352710	NA	2.71473	1.61918	1.70394	0.264384	0.727291	0.990985	0.000311106	0.00765229	down	Y0	Y48	NA	NA	17	-1.7848
LOC111043281	kunitz-type serine protease inhibitor B6-like [Nilaparvata lugens]	22.804	17.562	11.0749	5.13738	7.44924	4.12448	3.5e-07	3.82e-05	down	Y0	Y48	NA	NA	19	-1.7902
LOC120352007	NA	9.3647	4.01589	13.7378	2.67834	4.11563	2.05078	3.59e-05	0.00151273	down	Y0	Y48	NA	NA	17	-1.80987
LOC111048117	cuticular protein RR-2 motif 129 precursor [Bombyx mori] &gt;gi|1573733345|ref|XP_028030286.1| cuticle protein 8-like [Bombyx mandarina] &gt;gi|223671360|tpd|FAA00632.1| TPA: putative cuticle protein [Bombyx mori]	281.774	177.841	268.222	24.2546	122.515	84.4243	0.00421205	0.0489123	down	Y0	Y48	NA	GO:0042302	17	-1.84571
LOC120351286	lugensin A [Nilaparvata lugens]	8.9553	1.98982	3.48536	1.29797	1.49471	1.628	0.000663642	0.0134755	down	Y0	Y48	NA	NA	3	-1.87467
LOC111055841	NA	98.1505	130.506	68.2287	39.5648	22.7566	24.435	1.24e-12	7.75e-10	down	Y0	Y48	NA	NA	2	-1.9355
LOC111062636	troponin C isoform X2 [Bombus impatiens]	22.3867	8.17754	14.4115	0.854112	7.11031	3.70874	0.00066831	0.0135493	down	Y0	Y48	NA	GO:0005509	5	-2.00431
LOC120350805	easter-10 [Nilaparvata lugens]	5.79632	1.7718	3.97975	0.151925	1.92637	1.14466	0.00415911	0.0485922	down	Y0	Y48	NA	GO:0004252;GO:0006508	17	-2.02611
LOC111045774	easter-2 [Nilaparvata lugens]	7.43876	2.0284	4.7753	0.261674	1.38101	1.73709	0.000701926	0.0139479	down	Y0	Y48	NA	GO:0004252;GO:0006508	5	-2.2306
LOC111055049	NA	73.671	95.5321	44.0058	16.0992	17.9097	10.8321	1.05e-17	1.97e-14	down	Y0	Y48	NA	NA	19	-2.41683
LOC111049445	NA	8.53763	12.4244	8.46096	4.02048	1.2248	0.857099	3.47e-06	0.000234644	down	Y0	Y48	NA	NA	17	-2.41717
LOC111049251	easter-7 [Nilaparvata lugens] &gt;gi|1096257198|gb|APA33893.1| seminal fluid protein [Nilaparvata lugens]	1.1216	0.575131	1.40048	0.029915	0.252204	0.263001	7.92e-05	0.00274432	down	Y0	Y48	NA	GO:0004252;GO:0006508	6	-2.68173
LOC111049533	uncharacterized protein LOC108734142 [Agrilus planipennis]	9.68347	0.762339	1.48485	0.529809	0.557567	0.506291	0.00279999	0.0373818	down	Y0	Y48	NA	NA	17	-3.07235

## Sheet: Y0-T0
gene_id	Annotation	TPM						pvalue	padj	direction	sampleA	sampleB	KO_id	GO_id	cluster	log2FoldChange
		T0_1	T0_2	T0_3	Y0_1	Y0_2	Y0_3
LOC120351971	NA	0	0	0	6.01784	0	4.1428	0.00273706	0.0199583	up	T0	Y0	NA	NA	16	11.7044
LOC120350377	NA	0	0.149683	0	6.20462	3.83518	6.97067	1.11e-16	2.89e-14	up	T0	Y0	NA	NA	11	6.71915
LOC111061085	hypothetical protein LSTR_LSTR005773 [Laodelphax striatellus]	0.226693	0	0	0.896307	3.17465	2.30893	2.63e-06	6.81e-05	up	T0	Y0	NA	NA	11	4.95196
LOC120348827	trypsin-1-like [Agrilus planipennis]	0.321681	0.122466	0	0.992947	4.93136	2.34894	3.89e-07	1.29e-05	up	T0	Y0	NA	GO:0008233	17	4.32684
LOC111048650	hypothetical protein LSTR_LSTR012323 [Laodelphax striatellus]	8.7285	5.33947	4.84793	155.689	165.954	13.9445	3.03e-06	7.65e-05	up	T0	Y0	NA	NA	11	4.31298
LOC111062864	PREDICTED: organic cation transporter protein-like [Nasonia vitripennis]	2.64017	2.18723	2.37697	55.0264	39.5539	4.15097	1.34e-05	0.000262176	up	T0	Y0	NA	NA	17	3.9407
LOC120351297	uncharacterized protein Dana_GF10917 [Drosophila ananassae] &gt;gi|1037038015|ref|XP_017102510.1| PREDICTED: endocuticle structural protein SgAbd-6 [Drosophila bipectinata] &gt;gi|190625707|gb|EDV41231.1| uncharacterized protein Dana_GF10917 [Drosophila ananassae]	15.2938	4.03126	5.13711	76.2566	55.9493	82.2212	1.02e-07	4.15e-06	up	T0	Y0	NA	NA	11	3.34221
LOC111044797	hypothetical protein GE061_20428 [Apolygus lucorum]	0.957135	0.574768	1.18805	7.21364	6.02798	7.72002	9.52e-28	1.07e-24	up	T0	Y0	K03440	NA	11	3.13308
LOC111050226	uncharacterized protein LOC100578801 [Apis mellifera] &gt;gi|572263407|ref|XP_006609914.1| uncharacterized protein LOC102681058 [Apis dorsata] &gt;gi|1035605719|ref|XP_016910372.1| uncharacterized protein LOC107996712 [Apis cerana] &gt;gi|1619243709|ref|XP_028522061.1| uncharacterized protein LOC107996712 [Apis cerana] &gt;gi|1241838161|gb|PBC34400.1| hypothetical protein APICC_03197 [Apis cerana…	0.55891	0.670526	0.134618	3.15429	0.93387	6.02661	2.16e-05	0.000392895	up	T0	Y0	NA	NA	11	3.06655
LOC120352367	uncharacterized protein LOC103307910 [Acyrthosiphon pisum]	0.022256	0.085532	0.087885	0.359791	0.525314	0.52681	2.04e-07	7.39e-06	up	T0	Y0	NA	GO:0090304	11	2.98875
LOC111048414	la-related protein 6 [Bombus impatiens] &gt;gi|815902769|ref|XP_012237422.1| la-related protein 6 [Bombus impatiens]	60.1837	14.0625	17.6614	108.347	382.431	153.354	0.000715198	0.00702185	up	T0	Y0	K18733	GO:0044424;GO:0097159;GO:1901363	17	2.98491
LOC111063886	Histone-lysine N-methyltransferase SETMAR [Cricetulus griseus]	2.91273	0.280425	0.42793	8.3371	2.75785	13.2935	0.000276789	0.00325535	up	T0	Y0	K11433	NA	17	2.95509
LOC120349367	sucrase [Nilaparvata lugens]	9.76864	14.6618	25.9107	111.145	82.8233	114.042	1.82e-16	4.26e-14	up	T0	Y0	NA	GO:0008152;GO:0016787	11	2.79925
LOC111055113	PREDICTED: cytidine deaminase-like [Microplitis demolitor]	3.85951	5.89417	4.12033	21.053	23.2834	36.9216	6.2e-18	2.15e-15	up	T0	Y0	K01489	GO:0016787	11	2.73833
LOC120356159	uncharacterized protein LOC111055836 [Nilaparvata lugens]	0.051782	0.19293	0.487561	2.53139	0.46291	1.25652	0.000354472	0.00394865	up	T0	Y0	NA	NA	8	2.70937
LOC111043519	PREDICTED: uncharacterized protein LOC100120369 isoform X2 [Nasonia vitripennis]	21.8006	13.8542	13.9866	162.514	94.2752	24.6971	0.000202294	0.00252877	up	T0	Y0	NA	NA	11	2.69842
LOC120356438	1-phosphatidylinositol 4,5-bisphosphate phosphodiesterase-like [Nilaparvata lugens]	2.11581	2.36692	4.7475	15.7815	18.6	16.9646	1.11e-15	2.23e-13	up	T0	Y0	NA	GO:0004435;GO:0004871;GO:0005509;GO:0005622;GO:0016042;GO:0035556	11	2.65494
LOC111060308	tailless-like protein [Daphnia pulex]	0.840797	0.529484	0.724011	3.04676	4.13829	4.4475	5.42e-19	2.36e-16	up	T0	Y0	K08545	GO:0000981;GO:0003707;GO:0005488;GO:0005654;GO:0006355;GO:0006367;GO:0007154;GO:0007610;GO:0008284;GO:0016043;GO:0016477;GO:0021543;GO:0022603;GO:0042063;GO:0044700;GO:0045664;GO:0048523;GO:0048646;GO:0050896	11	2.6519
LOC111053148	hypothetical protein LSTR_LSTR008000 [Laodelphax striatellus]	3.97894	1.51741	1.12296	6.73482	23.3691	6.41256	0.000771691	0.00749104	up	T0	Y0	NA	NA	17	2.62601
LOC111056028	tigger transposable element-derived protein 1-like [Solenopsis invicta]	0.075921	0.16438	0.098952	0.665266	0.713289	0.482418	6.33e-07	1.96e-05	up	T0	Y0	NA	NA	11	2.60993
LOC111044034	odorant-binding protein [Danaus plexippus plexippus]	86.8336	40.0483	42.8688	196.66	537.579	167.069	0.000110577	0.00152524	up	T0	Y0	NA	NA	11	2.57985
LOC111046781	RNA 3&apos;-terminal phosphate cyclase [Apteryx rowi]	5.99324	4.22371	5.45351	29.7796	23.5176	28.4996	1.95e-30	3.29e-27	up	T0	Y0	K01974	GO:0000166;GO:0003963;GO:0005654;GO:0044822	11	2.56729
LOC111061708	hypothetical protein LSTR_LSTR007331 [Laodelphax striatellus]	0.174542	0.133686	0.080278	0.800488	0.51645	0.663294	7.05e-08	2.95e-06	up	T0	Y0	K22984	NA	9	2.48018
LOC120350777	NA	0.342723	0.284957	0.800479	2.66008	1.15577	3.12739	2.32e-05	0.000416108	up	T0	Y0	NA	NA	17	2.47426
LOC120349196	predicted protein [Ixodes scapularis]	0.246471	0.415672	0.45521	1.76366	1.78314	1.78976	3.24e-11	2.93e-09	up	T0	Y0	NA	NA	11	2.44674
LOC111060659	etoposide-induced protein 2.4 homolog isoform X1 [Nilaparvata lugens] &gt;gi|1233161848|ref|XP_022204032.1| etoposide-induced protein 2.4 homolog isoform X2 [Nilaparvata lugens]	0.58703	0.522265	0.182226	2.44324	1.72986	2.17	2.67e-06	6.89e-05	up	T0	Y0	K10134	GO:0016020	9	2.37395
LOC120351206	hypothetical protein PPYR_01545 [Photinus pyralis]	1.13183	2.0049	1.05604	6.19719	5.91136	6.54999	4.68e-20	2.18e-17	up	T0	Y0	NA	NA	11	2.34385
LOC111051435	NA	71.5142	24.286	65.0371	246.979	229.963	220.029	1.05e-06	3.06e-05	up	T0	Y0	NA	NA	17	2.29374
LOC120352847	NA	0.332484	0.155701	0.375798	1.24176	1.2176	1.27011	7.46e-09	3.98e-07	up	T0	Y0	NA	NA	11	2.27989
LOC120351710	NA	4.36225	3.19449	7.50917	15.2688	23.4266	25.4972	1.34e-09	8.68e-08	up	T0	Y0	NA	NA	11	2.27902
LOC111044774	NA	65.2294	15.3537	48.013	150.191	248.389	144.467	0.000266011	0.00315163	up	T0	Y0	NA	NA	17	2.25305
LOC120352846	NA	0.464149	0.701141	1.12351	2.34852	3.27074	3.75804	3.04e-07	1.05e-05	up	T0	Y0	NA	NA	11	2.21445
LOC120352737	26S proteasome complex subunit SEM1 [Nilaparvata lugens]	8.42589	8.50454	9.10409	33.9609	61.1897	12.0968	5.65e-06	0.000127639	up	T0	Y0	NA	GO:0000502;GO:0000724;GO:0005634;GO:0006508	17	2.19691
LOC120355758	ATPase alpha-subunit [Nilaparvata lugens]	153.723	56.6093	130.617	377.095	571.901	406.355	6.39e-12	6.82e-10	up	T0	Y0	K02111	GO:0005524;GO:0015986;GO:0015991;GO:0045261;GO:0046933;GO:0046961	11	2.16685
LOC111056492	cuticular protein [Nilaparvata lugens]	2.77878	1.6865	1.4469	8.58283	7.96457	7.03037	1.52e-11	1.48e-09	up	T0	Y0	NA	NA	17	2.16572
LOC111045572	hypothetical protein LSTR_LSTR005332 [Laodelphax striatellus]	0.665627	0.367788	0.125963	1.85393	1.10694	1.6879	0.000245939	0.00295979	up	T0	Y0	NA	NA	11	2.16114
LOC111046523	uncharacterized protein LOC105200601 isoform X1 [Solenopsis invicta]	6.19667	2.66211	3.41295	8.28141	31.2834	9.03446	0.00195562	0.0155918	up	T0	Y0	K04506	NA	17	2.14853
LOC111058072	NA	0.99103	0.987542	0.756025	3.8836	3.15161	3.60023	1.25e-26	1.3e-23	up	T0	Y0	NA	NA	11	2.14728
LOC111056336	39S ribosomal protein L41, mitochondrial-like [Agrilus planipennis]	3.13922	3.58566	3.06552	10.1469	13.1531	14.5461	1.26e-18	5.02e-16	up	T0	Y0	K17422	GO:0005840	11	2.13824
LOC120355557	uncharacterized protein LOC111044350 isoform X1 [Nilaparvata lugens]	0.959584	1.08616	0.144123	3.86206	2.06928	2.38457	0.000215277	0.00265942	up	T0	Y0	NA	NA	17	2.13538
LOC111062130	BCL-6 corepressor-like protein 1 [Nilaparvata lugens]	161.393	59.9798	92.5353	397.268	328.247	479.743	7.96e-12	8.19e-10	up	T0	Y0	NA	NA	17	2.13307
LOC120349348	aminopeptidase N [Acyrthosiphon pisum]	0.545765	1.38466	3.01415	4.02219	10.7805	4.63666	0.00105223	0.00962997	up	T0	Y0	NA	NA	11	2.12029
LOC111057119	uncharacterized protein LOC111057119 [Nilaparvata lugens]	1.72984	1.69812	1.52104	7.40454	5.01844	6.07285	2.65e-18	9.42e-16	up	T0	Y0	NA	NA	11	2.08959
LOC111047382	hypothetical protein C0J52_05713 [Blattella germanica]	0.597032	0.160803	0.375921	1.12117	1.64613	1.54708	0.000140915	0.00187285	up	T0	Y0	NA	NA	11	2.08648
LOC120350019	NA	5.50509	9.09589	12.1131	24.98	37.8757	36.6443	2.6e-10	1.91e-08	up	T0	Y0	NA	NA	11	2.07829
LOC111047258	NA	26.6999	9.86203	16.6534	59.5722	108.852	29.0139	0.00106862	0.00970887	up	T0	Y0	NA	NA	11	2.0569
LOC111050755	hypothetical protein GFP_L5_0150 [Glyptapanteles flavicoxis]	1.15569	0.478331	0.599504	2.84473	1.97442	3.29537	2.94e-06	7.48e-05	up	T0	Y0	NA	NA	11	2.0451
LOC120353685	larval cuticle protein LCP-17-like [Nilaparvata lugens]	8.76258	9.9792	11.2226	35.699	36.9817	35.3736	5.88e-26	5.28e-23	up	T0	Y0	NA	NA	11	2.03533
LOC120352850	NA	0.259396	0.289007	0.746611	1.27286	1.38374	2.02916	7.17e-06	0.000156521	up	T0	Y0	NA	NA	11	2.03513
LOC120351693	NA	1.81037	1.13081	0.929442	4.56495	4.20929	4.99568	2e-09	1.24e-07	up	T0	Y0	K22984	NA	11	2.01558
LOC111060302	uncharacterized protein LOC111060302 [Nilaparvata lugens]	0.294875	0.380126	0.371137	1.25385	1.13767	1.27464	1.01e-18	4.13e-16	up	T0	Y0	NA	NA	11	1.99356
LOC111049383	tyrosine 3-monooxygenase isoform X1 [Bombus impatiens]	348.354	212.722	242.541	1010.83	1268.05	534.131	1.32e-12	1.63e-10	up	T0	Y0	K00500	GO:0004511;GO:0005506;GO:0009072;GO:0042423;GO:0055114	17	1.9822
LOC111058437	DNA topoisomerase 2-like [Nilaparvata lugens]	0.866825	0.900826	1.32035	2.48225	4.24911	3.97752	2.84e-08	1.31e-06	up	T0	Y0	K03164	GO:0016853;GO:0097159;GO:1901363	11	1.97293
LOC120352668	NA	0.280411	0.179279	0.449928	1.25017	0.982235	1.17851	1.98e-05	0.000364009	up	T0	Y0	NA	NA	11	1.96377
LOC111059697	putative phospholipase B-like 2 [Trichoplax sp. H2]	0.213553	0.381758	0.215792	0.88917	1.06723	0.900789	3.44e-06	8.51e-05	up	T0	Y0	NA	GO:0070062	11	1.95886
LOC120354914	uncharacterized protein LOC111051588 isoform X1 [Nilaparvata lugens]	1.64629	1.64061	1.40958	6.07973	3.88974	6.12116	1.36e-12	1.67e-10	up	T0	Y0	NA	NA	9	1.95506
LOC111048629	NA	94.0066	22.1103	74.1715	190.66	269.874	192.019	0.00114705	0.0102952	up	T0	Y0	NA	NA	17	1.9519
LOC120356510	coatomer subunit epsilon [Nilaparvata lugens]	6.29774	7.81913	5.07232	18.6486	25.804	20.5523	3.01e-16	6.89e-14	up	T0	Y0	NA	GO:0005198;GO:0005622;GO:0006890	11	1.94075
LOC120353334	reverse transcriptase [Lasius niger]	0.461841	0.425404	0.3055	1.97229	0.789475	1.30542	0.000282588	0.00330913	up	T0	Y0	NA	NA	8	1.94065
LOC120355776	Transposable element P transposase [Stegodyphus mimosarum]	3.50922	4.62402	2.74249	11.3604	13.6513	11.5261	2.81e-23	1.69e-20	up	T0	Y0	K23209	NA	11	1.9365
LOC111060464	unnamed protein product [Callosobruchus maculatus]	5.37535	3.69239	4.13959	9.30243	20.0783	14.8243	9.93e-11	8.02e-09	up	T0	Y0	K10251	NA	17	1.92634
LOC111056485	NA	8.57709	4.38702	7.09699	20.0634	19.9866	26.7169	1.54e-11	1.49e-09	up	T0	Y0	NA	NA	19	1.92378
LOC120350686	PREDICTED: T-cell activation inhibitor, mitochondrial isoform X3 [Microplitis demolitor]	2.17628	0.971307	0.854591	7.41544	1.9167	4.19235	0.0027174	0.0198785	up	T0	Y0	NA	NA	17	1.92147
LOC111050040	cuticle protein 18.7-like [Nilaparvata lugens]	86.4435	29.1986	41.6679	217.616	194.84	113.367	0.000312442	0.0035719	up	T0	Y0	NA	NA	19	1.91945
LOC111051431	NA	3.71853	1.79831	5.20136	12.9899	9.65608	12.8294	1.35e-06	3.78e-05	up	T0	Y0	NA	NA	17	1.90601
LOC111050665	hypothetical protein GE061_20546 [Apolygus lucorum]	3.74169	6.761	6.49408	16.1814	17.7226	21.3547	2.21e-11	2.03e-09	up	T0	Y0	NA	GO:0005623;GO:0006662;GO:0015035;GO:0045454;GO:0055114	11	1.88945
LOC120353658	uncharacterized protein LOC111058143 [Nilaparvata lugens]	5.54668	3.82176	4.33278	6.9481	25.74	11.8744	8.79e-07	2.63e-05	up	T0	Y0	NA	NA	11	1.87623
LOC111048911	tetratricopeptide repeat protein 36 [Vulpes vulpes]	3.07105	2.34219	1.2994	9.82329	7.96323	4.01152	2.64e-06	6.84e-05	up	T0	Y0	K24941	NA	20	1.87425
LOC120350888	uncharacterized protein LOC115884494 [Sitophilus oryzae] &gt;gi|1746734206|ref|XP_030758952.1| uncharacterized protein LOC115884494 [Sitophilus oryzae]	0.907867	0.657989	0.598919	2.36658	1.35017	3.12893	1.28e-06	3.64e-05	up	T0	Y0	NA	NA	11	1.8592
LOC120350373	NA	0.290008	0.258917	0.675755	0.901713	1.29418	1.68467	0.000332773	0.00376603	up	T0	Y0	NA	NA	11	1.8469
LOC120349835	NA	0.393529	1.0976	1.76173	3.41981	2.76207	4.04118	0.000950555	0.00884344	up	T0	Y0	NA	NA	17	1.82714
LOC120356308	trifunctional purine biosynthetic protein adenosine-3 isoform X1 [Nilaparvata lugens] &gt;gi|1233186849|ref|XP_022194962.1| trifunctional purine biosynthetic protein adenosine-3 isoform X2 [Nilaparvata lugens] &gt;gi|1233186852|ref|XP_022194963.1| trifunctional purine biosynthetic protein adenosine-3 isoform X1 [Nilaparvata lugens] &gt;gi|1233186856|ref|XP_022194964.1| trifunctional purine biosyn…	3.5134	4.6237	5.59477	10.568	23.7924	8.90639	6.69e-06	0.000147524	up	T0	Y0	NA	GO:0003824;GO:0009058	11	1.82305
LOC120355382	chitinase [Nilaparvata lugens]	3.68316	4.62842	5.04402	10.8518	16.8419	13.4281	1.63e-09	1.03e-07	up	T0	Y0	NA	GO:0004568;GO:0005576;GO:0005975;GO:0006032;GO:0008061	17	1.80619
LOC111050680	WD repeat-containing protein 49 [Trichoplax sp. H2]	0.785946	0.280377	0.798094	2.32142	1.47911	1.94431	3.83e-05	0.000640637	up	T0	Y0	NA	NA	11	1.80107
LOC111050258	uncharacterized protein LOC111062021 [Nilaparvata lugens] &gt;gi|1233212094|ref|XP_022205413.1| uncharacterized protein LOC111062021 [Nilaparvata lugens]	1.16661	0.618255	1.29964	3.49829	1.57071	4.41644	0.00178006	0.0144657	up	T0	Y0	NA	NA	11	1.79302
LOC111060649	NA	625.679	272.281	511.335	1715.1	1200.01	1327.41	1.73e-10	1.31e-08	up	T0	Y0	NA	NA	17	1.77292
LOC111045966	alpha-tocopherol transfer protein [Danaus plexippus plexippus]	72.4107	40.1491	73.4941	200.013	196.582	163.566	2.58e-14	4.05e-12	up	T0	Y0	NA	NA	17	1.76871
LOC120356605	dynein heavy chain 1, axonemal-like [Nilaparvata lugens]	0.262763	0.822806	0.527558	2.21615	1.67555	0.941308	0.000599959	0.00610403	up	T0	Y0	NA	GO:0007018;GO:0017111;GO:0030286	11	1.76228
LOC120355500	NA	3.11264	3.35418	2.24574	7.85197	9.09376	9.00959	8.03e-14	1.15e-11	up	T0	Y0	NA	NA	11	1.75747
LOC120350438	NA	3.82282	5.7021	5.14541	16.3381	14.4455	12.7297	4.7e-12	5.28e-10	up	T0	Y0	NA	NA	11	1.7502
LOC111055720	muscle-specific protein 20 [Bombus impatiens]	253.236	144.083	142.033	537.893	618.993	450.474	1.33e-14	2.27e-12	up	T0	Y0	K20526	GO:0005515	17	1.72372
LOC120352851	NA	0.06728	0.246952	0.336656	0.579177	0.493125	0.802596	0.0050849	0.031496	up	T0	Y0	NA	NA	11	1.71591
LOC120353769	hypothetical protein LSTR_LSTR010619 [Laodelphax striatellus]	0.992733	0.737639	1.26614	3.54864	2.06923	2.97792	2.76e-06	7.09e-05	up	T0	Y0	NA	NA	17	1.7099
LOC111052660	hypothetical protein GE061_08905 [Apolygus lucorum]	0.645147	0.448771	0.580664	2.57811	1.26079	0.979557	7.78e-05	0.00115141	up	T0	Y0	K09649	GO:0003824	11	1.70134
LOC111055885	hypothetical protein LSTR_LSTR013205 [Laodelphax striatellus]	0.239045	0.180008	0.721442	1.08371	1.12681	1.07694	0.00317007	0.0222498	up	T0	Y0	NA	GO:0016020;GO:0050896	11	1.69741
LOC111057016	odorant binding protein 2 [Sogatella furcifera]	1.36979	1.11193	1.223	5.19567	3.14916	1.79235	0.000450084	0.00482642	up	T0	Y0	NA	GO:0005549	8	1.69281
LOC120356628	NA	1.97008	1.97119	4.2525	7.57582	7.04464	8.61858	0.000155017	0.00201851	up	T0	Y0	NA	NA	11	1.67817
LOC111053319	keratin-associated protein 19-2-like [Nilaparvata lugens]	793.328	505.33	460.326	1677.74	1696.48	1562.96	1.14e-17	3.58e-15	up	T0	Y0	NA	NA	11	1.67795
LOC111052103	filamin-A-like [Nilaparvata lugens]	2.14349	1.89009	2.27725	4.80857	6.13141	6.71477	4.97e-09	2.78e-07	up	T0	Y0	NA	NA	11	1.66507
LOC120348847	Cuticle Protein CPF [Halyomorpha halys]	228.747	135.756	203.516	561.08	450.126	553.868	5.49e-15	1.03e-12	up	T0	Y0	NA	NA	17	1.6492
LOC111053316	NA	818.333	443.376	584.857	1876.08	1639.67	1574.07	8.16e-15	1.45e-12	up	T0	Y0	NA	NA	19	1.64788
LOC111048735	uncharacterized protein LOC105193733 isoform X1 [Solenopsis invicta]	1.44036	1.81184	1.72888	12.2665	3.97566	1.74296	0.000944163	0.00880827	up	T0	Y0	NA	NA	8	1.64509
LOC111052858	procyclic form-specific polypeptide B1-alpha [Bombus impatiens]	75.245	43.7802	49.3994	218.87	147.979	95.5215	1.33e-08	6.66e-07	up	T0	Y0	NA	GO:0042302	8	1.63627
LOC111046574	uncharacterized protein C15orf61 homolog isoform X2 [Acyrthosiphon pisum]	1.75263	1.75368	2.12173	5.1516	3.73885	6.30727	7.25e-06	0.000157575	up	T0	Y0	NA	GO:0016021	11	1.62064
LOC120354091	uncharacterized protein LOC111059590 [Nilaparvata lugens]	0.48373	0.766154	0.571888	1.47772	2.17434	1.30373	6.02e-06	0.000134402	up	T0	Y0	NA	NA	11	1.62053
LOC111047388	zinc finger BED domain-containing protein 4-like [Aphis gossypii]	1.31189	0.506224	0.842428	2.6041	1.7948	2.88627	0.00236602	0.0179716	up	T0	Y0	NA	NA	11	1.61833
LOC111043890	Coiled-coil domain-containing protein 72 [Danaus plexippus plexippus]	40.529	25.1453	24.776	102.767	76.2759	65.16	3.45e-11	3.09e-09	up	T0	Y0	NA	NA	11	1.61739
LOC111062333	larval/pupal cuticle protein H1C-like [Nilaparvata lugens]	132.573	106.765	152.048	479.271	241.856	333.171	1.36e-10	1.06e-08	up	T0	Y0	NA	NA	17	1.61521
LOC120352226	hypothetical protein PPYR_11438 [Photinus pyralis]	2.5592	3.42613	2.47792	7.48387	8.99249	6.31171	1.38e-06	3.87e-05	up	T0	Y0	NA	NA	11	1.61045
LOC111048401	putative aspartate decarboxylase [Bicyclus anynana]	158.969	127.844	135.048	519.978	450.842	162.305	7.64e-07	2.33e-05	up	T0	Y0	K01580	GO:0004782;GO:0005829;GO:0044237;GO:0071704	17	1.59879
LOC120350723	endonuclease-reverse transcriptase [Blattella germanica]	0.407267	0.854297	0.751424	1.97625	2.43354	1.04699	0.00156267	0.0131342	up	T0	Y0	NA	NA	11	1.59787
LOC111057096	Ornithine aminotransferase,Pyridoxal phosphate-dependent transferase, subdomain 2,Aminotransferase class- [Cinara cedri]	20.5135	23.0258	21.4147	54.7668	65.4516	52.5551	7.75e-42	3.48e-38	up	T0	Y0	K00819	GO:0008152;GO:0008483;GO:0030170	11	1.59641
LOC111051566	nose resistant to fluoxetine protein 6-like [Nilaparvata lugens]	2.29054	2.01579	2.38357	7.18101	6.56036	3.8929	3.28e-10	2.34e-08	up	T0	Y0	NA	NA	8	1.58066
LOC111057825	UDP-glucuronosyltransferase 1-10 isoform X6 [Agrilus planipennis]	4.85634	4.57285	7.5068	17.7953	12.3356	14.9723	9.11e-10	6.17e-08	up	T0	Y0	K00699	NA	17	1.58019
LOC111056440	uncharacterized protein LOC111056440 isoform X1 [Nilaparvata lugens]	2.17296	2.57987	1.83651	6.70708	5.20979	5.56645	3.62e-08	1.62e-06	up	T0	Y0	NA	NA	11	1.57274
LOC111045023	ecdysteroid-regulated 16 kDa protein [Bombus impatiens] &gt;gi|1366116245|ref|XP_024225039.1| ecdysteroid-regulated 16 kDa protein [Bombus impatiens]	16.9514	14.1275	19.6509	31.9818	56.2292	44.5082	4.96e-12	5.48e-10	up	T0	Y0	K13443	NA	11	1.56846
LOC120349800	NA	4.51621	5.1096	8.83784	14.3389	12.8739	20.5746	1.94e-06	5.18e-05	up	T0	Y0	NA	NA	17	1.56271
LOC111057331	nose resistant to fluoxetine protein 6-like [Nilaparvata lugens]	0.347598	0.461921	0.19852	1.02358	0.945827	0.653032	3.44e-05	0.000587397	up	T0	Y0	NA	NA	11	1.55055
LOC120354684	NA	3.75436	3.19383	2.83008	9.21015	4.06548	11.5278	5.46e-05	0.000862911	up	T0	Y0	NA	NA	8	1.54502
LOC111061255	PREDICTED: uncharacterized protein LOC100680066 isoform X2 [Nasonia vitripennis]	0.990951	2.07843	1.46195	2.90863	5.20025	3.53764	5.32e-05	0.000848644	up	T0	Y0	NA	NA	9	1.54055
LOC111051434	NA	199.633	87.2997	213.668	451.048	436.111	397.781	8.81e-08	3.61e-06	up	T0	Y0	NA	NA	17	1.53706
LOC111045772	NA	1.18595	1.14739	1.79326	3.56901	2.49067	4.40961	0.00113195	0.01018	up	T0	Y0	NA	NA	11	1.53468
LOC111062109	uncharacterized protein LOC113003754 [Solenopsis invicta]	1.30492	0.927594	0.993382	2.01104	2.85614	3.2495	2.71e-06	6.97e-05	up	T0	Y0	NA	NA	11	1.516
LOC120351709	hypothetical protein GE061_20487 [Apolygus lucorum]	906.365	506.132	438.896	1565.17	1642.23	1423.73	2.91e-10	2.1e-08	up	T0	Y0	NA	NA	8	1.51182
LOC111056263	very-long-chain 3-oxoacyl-CoA reductase [Mus musculus] &gt;gi|3913473|sp|O70503.1|DHB12_MOUSE RecName: Full=Very-long-chain 3-oxoacyl-CoA reductase; AltName: Full=17-beta-hydroxysteroid dehydrogenase 12; Short=17-beta-HSD 12; AltName: Full=3-ketoacyl-CoA reductase; Short=KAR; AltName: Full=Estradiol 17-beta-dehydrogenase 12; AltName: Full=KIK-I &gt;gi|3142702|gb|AAC16885.1| putative steroid dehyd…	4.03598	4.90822	7.18976	7.15805	11.3884	12.8899	4.87e-07	1.56e-05	up	T0	Y0	K10251	NA	11	1.50605
LOC111048117	cuticular protein RR-2 motif 129 precursor [Bombyx mori] &gt;gi|1573733345|ref|XP_028030286.1| cuticle protein 8-like [Bombyx mandarina] &gt;gi|223671360|tpd|FAA00632.1| TPA: putative cuticle protein [Bombyx mori]	82.5887	92.1457	117.513	281.774	177.841	268.222	1.74e-11	1.66e-09	up	T0	Y0	NA	GO:0042302	17	1.5054
LOC111047270	cytochrome P450 4g15-like [Anoplophora glabripennis]	7.65731	6.65498	6.22595	25.2101	16.0791	10.1186	1.61e-07	6.08e-06	up	T0	Y0	NA	NA	11	1.50407
LOC120349765	NA	0.644787	0.754813	0.746119	2.35348	2.234	0.889636	0.00169474	0.0139437	up	T0	Y0	NA	NA	8	1.50136
LOC111061499	hypothetical protein GE061_00007 [Apolygus lucorum]	2.26265	1.77074	1.71358	4.26152	3.76253	6.17953	1.81e-08	8.9e-07	up	T0	Y0	NA	NA	11	1.50045
LOC111053906	PREDICTED: mitochondrial import inner membrane translocase subunit Tim8 [Dendroctonus ponderosae] &gt;gi|332374588|gb|AEE62435.1| unknown [Dendroctonus ponderosae] &gt;gi|546684934|gb|ERL94516.1| hypothetical protein D910_11793 [Dendroctonus ponderosae]	32.4193	53.9297	33.8105	107.464	91.2616	98.5882	3.59e-13	4.94e-11	up	T0	Y0	K17780	GO:0005615;GO:0006626;GO:0007605;GO:0008270;GO:0042719;GO:0044267;GO:0072321	11	1.49916
LOC120355474	enhancer of mRNA-decapping protein 3 [Nilaparvata lugens]	1.38877	1.1194	2.07791	2.80571	3.88315	4.68977	0.000186182	0.00235388	up	T0	Y0	K12615	NA	9	1.4984
LOC111047088	hypothetical protein GE061_08036 [Apolygus lucorum]	0.5322	1.01247	0.580183	2.23614	1.44687	1.64752	0.000517021	0.00539831	up	T0	Y0	NA	NA	11	1.48868
LOC111043838	MORN repeat-containing protein 4 homolog isoform X2 [Acyrthosiphon pisum]	8.3537	7.98018	7.44897	20.4325	13.9197	26.9867	4.57e-09	2.6e-07	up	T0	Y0	K25701	NA	17	1.48303
LOC111054048	uncharacterized protein LOC111058825 [Nilaparvata lugens] &gt;gi|1233205888|ref|XP_022202090.1| uncharacterized protein LOC111058825 [Nilaparvata lugens]	1.6165	2.50661	1.36291	5.45734	3.77976	4.2461	8.67e-05	0.00125219	up	T0	Y0	NA	NA	11	1.48224
LOC111050909	gastrula zinc finger protein XlCGF57.1-like [Nilaparvata lugens]	0.549284	0.771053	0.813588	1.17565	2.02992	2.01449	0.000110858	0.00152755	up	T0	Y0	K09191	NA	9	1.48165
LOC111047063	NA	1.91503	1.44459	2.66023	4.71444	6.41813	3.76587	3.72e-06	9.08e-05	up	T0	Y0	NA	NA	8	1.47891
LOC120356342	Kinesin heavy chain [Blattella germanica]	1.85376	1.91379	1.27216	2.12266	6.35407	3.93356	0.00141889	0.0121606	up	T0	Y0	NA	NA	11	1.47362
LOC120356136	AMP-binding protein [Oryctes borbonicus]	2.96202	5.13528	3.89158	10.3388	12.3237	6.70219	5.66e-06	0.000127648	up	T0	Y0	NA	NA	9	1.47311
LOC120351192	Cuticle Protein CPF [Halyomorpha halys]	960.615	601.461	946.017	2109.31	2020.41	1999.75	1.7e-14	2.86e-12	up	T0	Y0	NA	NA	17	1.47194
LOC120355578	NA	0.642171	0.658367	0.572292	1.88839	1.32367	1.396	4.45e-06	0.000105395	up	T0	Y0	NA	NA	11	1.47103
LOC120354017	uncharacterized protein LOC111043514 [Nilaparvata lugens]	0.252366	0.395088	0.355044	1.13059	0.405657	0.932407	0.0023617	0.017959	up	T0	Y0	NA	NA	11	1.46872
LOC120350963	NA	1.2534	0.662434	0.66935	1.19935	1.79143	2.85847	0.0011803	0.0105243	up	T0	Y0	NA	NA	11	1.4623
LOC111055082	protein takeout [Acyrthosiphon pisum]	50.7056	38.2065	43.1101	141.478	124.872	54.7116	4.92e-07	1.57e-05	up	T0	Y0	NA	NA	20	1.45661
LOC111064436	uncharacterized protein LOC103519830 [Diaphorina citri]	29.4663	31.6186	21.7336	39.1275	102.963	42.1571	0.00553812	0.0333822	up	T0	Y0	NA	NA	17	1.44775
LOC120348897	BCL-6 corepressor-like protein 1 [Nilaparvata lugens]	121.237	125.697	182.964	276.943	358.842	394.603	1.56e-11	1.49e-09	up	T0	Y0	NA	NA	17	1.44583
LOC120356430	uncharacterized protein LOC112679641 [Sipha flava]	2.06779	1.35656	1.67932	3.79447	3.55407	4.89686	3.16e-05	0.000548509	up	T0	Y0	NA	NA	11	1.44249
LOC111060652	NA	0.891443	0.424084	0.841092	1.96293	2.12553	1.24829	0.000641481	0.00643389	up	T0	Y0	NA	NA	8	1.44186
LOC120349431	NA	3.09022	2.0505	2.56368	6.09748	5.19616	7.02362	8.06e-09	4.27e-07	up	T0	Y0	NA	NA	11	1.44016
LOC111058137	sodium channel protein Nach-like [Nilaparvata lugens]	0.38959	0.678968	1.04927	1.01079	2.09972	1.98575	0.0033497	0.0231374	up	T0	Y0	K03440	GO:0006811	11	1.43803
LOC111045898	unnamed protein product [Leptidea sinapis]	1165.44	692.09	997.392	2236.14	2365.23	2201.87	3.92e-14	5.95e-12	up	T0	Y0	NA	NA	17	1.43631
LOC111048708	unconventional myosin-Ie [Canis lupus familiaris] &gt;gi|1418258137|ref|XP_025328425.1| unconventional myosin-Ie [Canis lupus dingo]	35.6566	26.2588	33.5541	69.6439	69.1846	85.8574	1.64e-16	3.94e-14	up	T0	Y0	K10356	GO:0000166;GO:0001822;GO:0002376;GO:0003779;GO:0005768;GO:0016459;GO:0043168;GO:0044763;GO:0050794;GO:0050896;GO:0051179	11	1.42415
LOC120354449	NA	2.3755	2.22519	2.5216	6.17868	4.78607	5.80837	6.42e-12	6.82e-10	up	T0	Y0	NA	NA	11	1.42365
LOC111057332	hypothetical protein LSTR_LSTR005352 [Laodelphax striatellus]	97.8189	56.9888	48.2424	154.45	179.148	144.309	5.94e-09	3.26e-07	up	T0	Y0	NA	NA	11	1.42211
LOC111063661	uncharacterized protein LOC111063661 [Nilaparvata lugens]	29.0859	11.9738	21.4545	47.4137	54.4705	44.4164	1.01e-07	4.11e-06	up	T0	Y0	NA	NA	17	1.42115
LOC120351873	hypothetical protein [Rickettsia buchneri] &gt;gi|641466468|gb|KDO02651.1| Ran GTPase-activating protein (RanGAP) involved in mRNA processing and transport [Rickettsia buchneri]	1.15008	0.983604	1.22222	2.39564	2.27967	2.31338	5.16e-15	9.81e-13	up	T0	Y0	NA	NA	11	1.42033
LOC111054250	uncharacterized protein LOC105199804 [Solenopsis invicta]	0.850979	0.576917	0.499398	1.55796	1.81814	1.23022	4.2e-05	0.000695048	up	T0	Y0	NA	NA	11	1.41995
LOC111047689	serine protease snake-like isoform X2 [Acyrthosiphon pisum]	2.43541	1.11181	1.54469	3.64664	4.31504	3.99196	4.55e-06	0.000107216	up	T0	Y0	NA	GO:0016787	11	1.41871
LOC111057329	probable cytochrome P450 6a14 [Solenopsis invicta]	472.156	270.153	216.644	734.901	836.928	650.865	1.02e-08	5.28e-07	up	T0	Y0	NA	GO:0004497;GO:0005506;GO:0016021;GO:0016705;GO:0020037;GO:0055114	11	1.4097
LOC120350800	ADP-ribosylation factor-like protein 2 [Zootermopsis nevadensis] &gt;gi|646718489|gb|KDR20929.1| ADP-ribosylation factor-like protein 2 [Zootermopsis nevadensis]	4.61241	5.57644	3.17942	8.25709	13.5662	9.36617	5.84e-06	0.000130868	up	T0	Y0	NA	GO:0005525;GO:0005622;GO:0007264	11	1.4004
LOC120351367	NA	0.327693	0.187165	0.291971	0.475635	0.573425	0.809631	0.000743569	0.00725458	up	T0	Y0	NA	NA	11	1.39914
LOC111057098	uncharacterized protein LOC116167332 [Photinus pyralis]	1.28019	3.49903	2.28948	5.00601	4.28587	6.94383	0.000696986	0.00689341	up	T0	Y0	NA	NA	11	1.39006
LOC111045537	hypothetical protein FOCC_FOCC004245 [Frankliniella occidentalis]	1.36912	1.45146	1.73397	3.01871	4.58366	2.9386	1.85e-07	6.85e-06	up	T0	Y0	NA	NA	9	1.38998
LOC111052515	NA	3.81696	3.30634	3.52511	9.70779	7.44306	7.31963	2.48e-14	3.93e-12	up	T0	Y0	NA	NA	8	1.38337
LOC111053276	Six-bladed beta-propeller, TolB-like,SMP-30/Gluconolactonase/LRE-like region,Senescence marker [Cinara cedri]	20.7845	19.5885	23.9572	51.4466	49.6414	46.2989	5.33e-26	5.14e-23	up	T0	Y0	K01053	NA	8	1.3801
LOC120353008	uncharacterized protein LOC111052827 [Nilaparvata lugens]	0.712986	0.424526	0.529715	1.39514	1.20492	1.20323	1.64e-05	0.000312067	up	T0	Y0	NA	NA	11	1.37275
LOC111057556	trypsin-like [Agrilus planipennis]	11.7015	22.2383	19.1437	43.7579	30.2202	46.1264	1.28e-06	3.64e-05	up	T0	Y0	NA	GO:0016787	11	1.37119
LOC111053251	NA	2.30908	2.29833	2.90334	5.95895	5.15066	5.95705	5.97e-08	2.54e-06	up	T0	Y0	NA	NA	17	1.37047
LOC111056182	organic solute transporter alpha-like protein [Nilaparvata lugens]	6.37612	6.98257	6.77732	14.1399	18.459	13.0649	5.51e-14	8.17e-12	up	T0	Y0	K14360	GO:0016021	11	1.3636
LOC120353520	uncharacterized protein LOC111049483 [Nilaparvata lugens]	4.31384	3.26079	3.70588	6.01942	12.3261	7.32845	9.48e-06	0.000194368	up	T0	Y0	NA	NA	9	1.36344
LOC120353693	cuticular protein [Nilaparvata lugens]	333.887	237.426	294.032	636.137	609.599	695.141	2.29e-17	6.56e-15	up	T0	Y0	NA	NA	17	1.35353
LOC111048218	hypothetical protein GE061_15526 [Apolygus lucorum]	0.718113	0.530138	0.404295	1.15661	0.913334	1.63474	0.000712972	0.00701531	up	T0	Y0	NA	NA	8	1.35161
LOC111044896	gastrula zinc finger protein XlCGF57.1-like [Nilaparvata lugens]	2.10053	1.48717	2.04733	4.59281	5.20361	2.9785	6.39e-05	0.00097372	up	T0	Y0	NA	NA	11	1.35126
LOC120350761	PREDICTED: uncharacterized protein LOC103313573 isoform X2 [Tribolium castaneum] &gt;gi|1004398261|gb|KYB26583.1| hypothetical protein TcasGA2_TC034784 [Tribolium castaneum]	0.668046	0.947915	0.365839	2.01558	1.05333	1.40473	0.00731565	0.0408559	up	T0	Y0	NA	NA	17	1.34898
LOC120353684	cuticular protein [Nilaparvata lugens]	34.1187	26.6205	36.9681	92.7884	47.5906	77.8163	1.37e-07	5.31e-06	up	T0	Y0	NA	NA	17	1.34836
LOC111046297	PREDICTED: cyclin-dependent kinase 2-interacting protein [Nasonia vitripennis] &gt;gi|1032740104|ref|XP_016841708.1| PREDICTED: cyclin-dependent kinase 2-interacting protein [Nasonia vitripennis]	1.7915	0.667467	2.12227	2.77809	4.58743	3.03387	0.00614455	0.0358986	up	T0	Y0	K26052	NA	9	1.34783
LOC111051525	uncharacterized protein LOC100159667 [Acyrthosiphon pisum] &gt;gi|305689817|gb|ADM64338.1| ACYPI001018 protein [Acyrthosiphon pisum]	6.08365	5.69339	5.08759	10.4553	15.1424	12.1236	6.49e-13	8.34e-11	up	T0	Y0	K14209	GO:0016020	17	1.34659
LOC111050036	cuticular protein [Nilaparvata lugens]	299.806	181.258	171.127	615.047	517.173	326.455	1.86e-07	6.86e-06	up	T0	Y0	NA	NA	8	1.34376
LOC111058518	protein ALP1-like [Acyrthosiphon pisum]	1.3529	1.52903	1.84241	2.88325	3.85943	3.78193	2.32e-07	8.36e-06	up	T0	Y0	K23222	NA	9	1.34207
LOC111060900	nose resistant to fluoxetine protein 6 [Acyrthosiphon pisum]	1.57483	2.59217	2.15454	4.86006	5.21219	4.02404	2.09e-08	1e-06	up	T0	Y0	NA	NA	9	1.33914
LOC111056326	protein O-mannose kinase [Apteryx rowi] &gt;gi|1444515184|ref|XP_025934079.1| protein O-mannose kinase [Apteryx rowi] &gt;gi|1444515186|ref|XP_025934080.1| protein O-mannose kinase [Apteryx rowi] &gt;gi|1444515188|ref|XP_025934082.1| protein O-mannose kinase [Apteryx rowi]	4.20977	6.71633	4.1066	10.7277	9.7132	12.6604	3.73e-06	9.08e-05	up	T0	Y0	K17547	NA	11	1.32353
LOC111057555	prolactin-releasing peptide receptor [Athalia rosae]	1.0074	0.729335	0.593353	1.65235	1.59958	1.83946	0.000356434	0.00396397	up	T0	Y0	NA	GO:0004930;GO:0007218;GO:0016021	17	1.3208
LOC120351445	Chimeric ERCC6-PGBD3 protein [Araneus ventricosus]	0.86838	0.761887	0.415581	1.11496	1.86533	1.57254	0.00318757	0.0223379	up	T0	Y0	NA	NA	9	1.31402
LOC111051332	PREDICTED: alpha-tocopherol transfer protein-like [Nasonia vitripennis]	1.69052	1.11683	1.06242	3.91011	2.26233	2.28194	0.000555688	0.00573106	up	T0	Y0	NA	NA	8	1.31155
LOC111050691	uncharacterized protein LOC110831104 [Zootermopsis nevadensis] &gt;gi|646714081|gb|KDR18174.1| hypothetical protein L798_06924 [Zootermopsis nevadensis]	4.21775	3.53357	3.43048	10.3398	6.54603	7.46823	4.69e-08	2.03e-06	up	T0	Y0	NA	NA	8	1.30949
LOC120351114	hypothetical protein L249_4679 [Ophiocordyceps polyrhachis-furcata BCC 54312]	0.322218	0.375058	0.199052	0.671002	0.572125	0.699093	5.02e-05	0.000809702	up	T0	Y0	NA	GO:0000131;GO:0000142;GO:0000915;GO:0000916;GO:0003774;GO:0003779;GO:0005524;GO:0008152;GO:0016460	19	1.30192
LOC111043712	estrogen sulfotransferase [Apis mellifera]	18.642	17.1105	17.5028	42.6972	48.4712	25.3166	5.89e-09	3.24e-07	up	T0	Y0	NA	NA	8	1.29194
LOC111050942	Concanavalin A-like lectin/glucanase domain,Armadillo-type fold,Domain of unknown function [Cinara cedri]	116.651	72.2883	99.3619	191.75	226.456	201.968	2.47e-12	2.9e-10	up	T0	Y0	K23286	NA	17	1.28854
LOC111058783	ABC transporter G family member 20-like [Solenopsis invicta] &gt;gi|1465613192|ref|XP_025989541.1| ABC transporter G family member 20-like [Solenopsis invicta] &gt;gi|1465613194|ref|XP_025989542.1| ABC transporter G family member 20-like [Solenopsis invicta]	10.7296	8.62324	9.55913	18.3162	21.8178	21.8088	1.24e-17	3.81e-15	up	T0	Y0	K01990	NA	17	1.28674
LOC120353611	uncharacterized protein LOC111062021 [Nilaparvata lugens] &gt;gi|1233212094|ref|XP_022205413.1| uncharacterized protein LOC111062021 [Nilaparvata lugens]	1.85362	1.6622	1.21581	4.62949	2.12824	3.47357	0.00465065	0.0293851	up	T0	Y0	NA	NA	11	1.28552
LOC120356307	hypothetical protein [Nilaparvata lugens]	7.83222	4.46437	8.03081	18.2797	11.0272	14.163	0.000290985	0.00338104	up	T0	Y0	NA	NA	11	1.27849
LOC120351204	Cuticle Protein CPF [Halyomorpha halys]	576.243	388.59	458.902	990.087	950.284	1086.69	3.47e-14	5.31e-12	up	T0	Y0	NA	NA	17	1.27739
LOC120356486	opsin, ultraviolet-sensitive-like isoform X1 [Nilaparvata lugens] &gt;gi|1233205629|ref|XP_022201947.1| opsin, ultraviolet-sensitive-like isoform X2 [Nilaparvata lugens] &gt;gi|1233205631|ref|XP_022201948.1| opsin, ultraviolet-sensitive-like isoform X3 [Nilaparvata lugens] &gt;gi|1233205633|ref|XP_022201949.1| opsin, ultraviolet-sensitive-like isoform X4 [Nilaparvata lugens] &gt;gi|557356258|dbj|…	2.64683	1.08102	1.48432	3.66651	3.12194	4.30605	0.00508512	0.031496	up	T0	Y0	NA	GO:0004930;GO:0007186;GO:0007601;GO:0007602;GO:0009881;GO:0016021;GO:0018298	11	1.27593
LOC111057597	ribosome biogenesis protein [Nilaparvata lugens]	1.25503	0.538513	1.0677	1.56571	2.37535	2.18467	0.00240432	0.0182011	up	T0	Y0	K09191	NA	9	1.27589
LOC111046489	NA	2.36155	2.25794	2.43438	5.00876	6.46129	3.61641	1.58e-07	5.99e-06	up	T0	Y0	NA	NA	11	1.27417
LOC111051762	PREDICTED: gamma-glutamyltranspeptidase 1 isoform X2 [Tribolium castaneum] &gt;gi|270012173|gb|EFA08621.1| Gamma-glutamyltranspeptidase 1-like Protein [Tribolium castaneum]	0.687429	1.12077	1.03625	2.02791	2.80944	1.21667	0.00102002	0.0093928	up	T0	Y0	NA	NA	11	1.27004
LOC120351563	WASH complex subunit 5 isoform X1 [Zootermopsis nevadensis] &gt;gi|1228013829|ref|XP_021938878.1| WASH complex subunit 5 isoform X1 [Zootermopsis nevadensis] &gt;gi|1228013831|ref|XP_021938879.1| WASH complex subunit 5 isoform X1 [Zootermopsis nevadensis] &gt;gi|1228013833|ref|XP_021938880.1| WASH complex subunit 5 isoform X1 [Zootermopsis nevadensis] &gt;gi|1228013835|ref|XP_021938881.1| WASH co…	1.54521	1.35092	1.51505	2.67619	3.85464	2.81563	1.25e-08	6.28e-07	up	T0	Y0	K18464	NA	11	1.2672
LOC111058994	vegetative cell wall protein gp1-like [Nilaparvata lugens]	14.0314	10.6152	16.6674	21.4749	49.2623	17.8607	0.000378932	0.0041729	up	T0	Y0	NA	NA	11	1.26628
LOC120351347	PREDICTED: mitochondrial thiamine pyrophosphate carrier-like [Microplitis demolitor]	0.466883	0.364517	0.539717	0.960078	1.00083	0.920926	0.00165143	0.0136757	up	T0	Y0	NA	NA	1	1.26507
LOC120350432	zinc finger matrin-type protein 5-like [Nilaparvata lugens]	5.13966	5.23761	4.65069	12.8586	7.73875	10.9019	2.58e-06	6.71e-05	up	T0	Y0	NA	NA	11	1.25734
LOC111063692	hypothetical protein KGM_201406 [Danaus plexippus plexippus]	4.64673	3.72225	6.26213	9.23081	9.88673	10.8495	2.16e-06	5.7e-05	up	T0	Y0	K20822	NA	11	1.25424
LOC111044506	uncharacterized protein LOC100569440 [Acyrthosiphon pisum]	0.590503	0.899962	0.669142	1.59018	1.80461	1.60681	0.00137454	0.0118482	up	T0	Y0	NA	NA	11	1.2502
LOC111051016	PREDICTED: 28S ribosomal protein S24, mitochondrial [Dendroctonus ponderosae] &gt;gi|332374984|gb|AEE62633.1| unknown [Dendroctonus ponderosae] &gt;gi|546681474|gb|ERL91562.1| hypothetical protein D910_08892 [Dendroctonus ponderosae]	9.187	10.9016	11.0958	21.9908	21.7014	20.9968	3.24e-16	7.17e-14	up	T0	Y0	K17403	GO:0005739;GO:0005840	11	1.24081
LOC111050476	protein pigeon [Bombus impatiens]	1.10967	1.01421	1.14053	2.50227	2.44357	1.85234	4.81e-06	0.000112574	up	T0	Y0	NA	NA	9	1.2379
LOC111049298	odorant binding protein 2 [Nilaparvata lugens]	20.7102	23.6644	13.7137	47.8661	42.7758	29.7068	3.01e-07	1.05e-05	up	T0	Y0	NA	GO:0005549	11	1.23655
LOC111059408	actin, clone 403-like [Zootermopsis nevadensis] &gt;gi|1339092794|ref|XP_023707613.1| actin, clone 403-like [Cryptotermes secundus] &gt;gi|646713613|gb|KDR17904.1| Actin, clone 403 [Zootermopsis nevadensis] &gt;gi|1330914788|gb|PNF33611.1| Actin, clone 403 [Cryptotermes secundus]	137.966	113.355	153.928	281.953	296.042	261.397	5.09e-17	1.37e-14	up	T0	Y0	K05692	GO:0005524;GO:0005737;GO:0005856	17	1.23259
LOC111049317	NA	0.896951	1.55024	1.66918	2.26894	2.95565	3.25816	0.000100177	0.00141064	up	T0	Y0	NA	NA	11	1.23093
LOC111063341	cuticular protein [Nilaparvata lugens]	1507.43	879.449	782.561	2502.69	2218.03	1811.46	1.63e-07	6.11e-06	up	T0	Y0	NA	NA	8	1.23057
LOC120350487	Proteasome subunit beta type-6 [Danaus plexippus plexippus]	24.4154	27.8261	24.5824	51.9081	49.5769	56.6407	6.79e-15	1.22e-12	up	T0	Y0	NA	GO:0004298;GO:0005654;GO:0005794;GO:0005839;GO:0010499;GO:0043161;GO:0070062	11	1.23018
LOC111045204	hypothetical protein LSTR_LSTR011716 [Laodelphax striatellus]	0.473245	0.437923	0.798741	1.32401	0.978468	1.19182	0.00728883	0.0408162	up	T0	Y0	NA	NA	17	1.22022
LOC111048337	lambda-crystallin homolog [Solenopsis invicta]	5.21105	6.40959	5.50105	11.025	10.9305	12.8921	1.45e-11	1.42e-09	up	T0	Y0	K13247	GO:0005730;GO:0005794;GO:0005829;GO:0005886;GO:0019640;GO:0042803;GO:0050104;GO:0070062;GO:0070403	9	1.21653
LOC111052440	piggyBac transposable element-derived protein 3-like [Nilaparvata lugens]	0.940096	1.21277	1.07563	1.73057	2.18189	2.65764	0.000154444	0.00201494	up	T0	Y0	NA	NA	11	1.21192
LOC120351964	NA	7.80565	16.2871	9.7806	22.37	22.982	23.4394	4.09e-05	0.000677371	up	T0	Y0	NA	NA	11	1.21076
LOC120348702	transcription factor Adf-1-like [Contarinia nasturtii]	1.65413	1.63902	1.1094	2.80904	3.22065	2.89503	1.93e-08	9.4e-07	up	T0	Y0	NA	NA	11	1.20498
LOC120353723	ammonium transporter Rh type A-like [Nilaparvata lugens]	0.911485	1.86187	2.18668	3.73982	3.60457	2.83913	0.0087824	0.0468898	up	T0	Y0	NA	NA	17	1.20397
LOC111058037	NA	2.83812	4.56715	5.55107	12.1845	3.30614	10.5795	0.00867268	0.0465372	up	T0	Y0	NA	NA	17	1.20124
LOC120353156	NA	53.2542	41.4542	48.4671	94.9794	94.0618	98.1664	1.3e-18	5.02e-16	up	T0	Y0	NA	NA	17	1.19164
LOC120353638	vegetative cell wall protein gp1-like [Nilaparvata lugens]	48.5188	31.4508	40.8134	88.468	89.1057	65.7365	9.16e-10	6.17e-08	up	T0	Y0	NA	NA	8	1.19123
LOC111063525	zinc finger protein 525-like [Nilaparvata lugens]	2.41941	1.26096	1.33261	3.57585	3.28823	3.31841	0.000974276	0.00902678	up	T0	Y0	NA	NA	11	1.19077
LOC111054891	synaptic vesicle glycoprotein 2B-like [Zootermopsis nevadensis] &gt;gi|646719647|gb|KDR21687.1| Synaptic vesicle glycoprotein 2B [Zootermopsis nevadensis]	10.291	13.8058	12.1134	29.2283	21.5507	21.7451	5.23e-11	4.38e-09	up	T0	Y0	K06258	NA	11	1.18997
LOC111045191	uncharacterized protein LOC111045191 isoform X1 [Nilaparvata lugens]	0.578054	0.843612	0.682119	1.16291	2.03883	1.30252	0.00127522	0.011207	up	T0	Y0	K22984	NA	11	1.1885
LOC111052536	hypothetical protein GE061_09420 [Apolygus lucorum]	2.259	2.43662	1.53414	4.46548	3.09705	4.84689	7.85e-06	0.000166532	up	T0	Y0	K00738	NA	11	1.18701
LOC111050896	NA	34.4139	24.9036	31.6269	69.3701	46.9883	64.3995	2.57e-08	1.2e-06	up	T0	Y0	NA	NA	17	1.18034
LOC111055222	NA	3.8361	3.16335	2.54394	4.88883	8.38156	5.73525	7.28e-06	0.000157971	up	T0	Y0	NA	NA	16	1.17908
LOC111044782	unknown [Dendroctonus ponderosae] &gt;gi|546676462|gb|ERL87467.1| hypothetical protein D910_04859 [Dendroctonus ponderosae]	33.9374	25.5449	40.2946	74.1589	56.976	67.601	1.23e-08	6.21e-07	up	T0	Y0	NA	NA	17	1.17869
LOC111057554	uncharacterized protein LOC108741209 [Agrilus planipennis]	16.4133	12.4426	16.4786	36.0111	23.718	30.2862	3.75e-08	1.66e-06	up	T0	Y0	NA	NA	11	1.17668
LOC120353829	succinate dehydrogenase assembly factor 2, mitochondrial-like [Nilaparvata lugens]	17.8127	22.5274	18.0844	40.3683	33.3236	41.8699	3.9e-13	5.26e-11	up	T0	Y0	K09159	GO:0005739;GO:0018293	11	1.17654
LOC111047590	chaoptin [Agrilus planipennis]	16.5282	18.0194	16.0889	39.2746	33.9569	27.4032	1.61e-16	3.94e-14	up	T0	Y0	NA	NA	8	1.17576
LOC111047133	uncharacterized protein LOC111047133 [Nilaparvata lugens]	13.6392	12.0461	15.2877	29.9358	25.0776	25.9777	5.44e-11	4.53e-09	up	T0	Y0	NA	NA	11	1.16852
LOC120350642	conserved hypothetical protein [Pediculus humanus corporis] &gt;gi|212507437|gb|EEB11382.1| conserved hypothetical protein [Pediculus humanus corporis]	44.6569	41.4171	51.4735	88.1044	87.5454	95.9478	1.44e-16	3.59e-14	up	T0	Y0	NA	NA	11	1.16847
LOC120349516	NA	1.16232	1.51003	1.26231	2.38217	2.25353	3.124	1.65e-05	0.000313419	up	T0	Y0	K09191	NA	11	1.16812
LOC111056116	PREDICTED: piggyBac transposable element-derived protein 3-like [Microplitis demolitor]	4.85077	3.76353	5.68415	8.37872	9.03923	10.7636	1.33e-07	5.17e-06	up	T0	Y0	NA	NA	11	1.16637
LOC111057187	cuticular protein RR-2 motif 59 precursor [Bombyx mori] &gt;gi|223671220|tpd|FAA00562.1| TPA: putative cuticle protein [Bombyx mori]	1153.45	630.05	702.898	1590.9	1788.27	1524.53	6.49e-08	2.73e-06	up	T0	Y0	NA	NA	8	1.16582
LOC111063674	cuticular protein RR-2 motif 67 precursor [Bombyx mori] &gt;gi|223671236|tpd|FAA00570.1| TPA: putative cuticle protein [Bombyx mori]	1351.74	827.056	1009.97	2041.19	2252.87	1995.92	1.16e-10	9.35e-09	up	T0	Y0	NA	GO:0042302	17	1.16529
LOC120353152	NA	9.13327	14.127	13.6988	23.947	24.3701	24.4129	1.04e-08	5.35e-07	up	T0	Y0	NA	NA	11	1.16467
LOC111051433	NA	275.379	154.181	330.502	590.859	431.442	481.413	1.19e-05	0.00023656	up	T0	Y0	NA	NA	17	1.16414
LOC111046450	NA	47.2107	55.3746	59.0686	76.6786	127.944	113.347	3.82e-08	1.69e-06	up	T0	Y0	NA	NA	17	1.16155
LOC111049808	NA	2.53115	2.30818	2.12287	4.2853	4.53465	4.85386	3.3e-10	2.34e-08	up	T0	Y0	NA	NA	11	1.16109
LOC111053608	NA	33.5063	43.1355	43.3502	76.167	90.1149	69.7655	1.36e-13	1.91e-11	up	T0	Y0	NA	NA	11	1.1598
LOC120351016	NA	6.73554	6.72175	4.51889	14.5443	8.30668	12.1591	3.39e-05	0.000580347	up	T0	Y0	NA	NA	11	1.15515
LOC111057961	uncharacterized protein LOC111057961 [Nilaparvata lugens]	14.5248	13.6806	13.0471	27.561	27.6009	25.5889	9.8e-18	3.15e-15	up	T0	Y0	NA	NA	11	1.15453
LOC111045056	glucose dehydrogenase [FAD, quinone] [Acyrthosiphon pisum] &gt;gi|641674950|ref|XP_008186872.1| glucose dehydrogenase [FAD, quinone] [Acyrthosiphon pisum]	2.63989	2.15088	2.86053	5.97874	5.90521	3.1981	1.41e-05	0.000274204	up	T0	Y0	K00115	GO:0016491	17	1.15318
LOC111055180	PREDICTED: uncharacterized protein LOC100864785 [Apis florea] &gt;gi|1032027951|ref|XP_016769140.1| uncharacterized protein LOC107964876 [Apis mellifera] &gt;gi|1035589368|ref|XP_016920586.1| uncharacterized protein LOC108003033 [Apis cerana] &gt;gi|1772569598|ref|XP_031368034.1| uncharacterized protein LOC116186040 [Apis dorsata] &gt;gi|1241837048|gb|PBC33299.1| hypothetical protein APICC_07129 …	4.78031	4.94516	3.59934	9.04387	7.45043	9.49467	2.65e-07	9.35e-06	up	T0	Y0	NA	NA	11	1.15273
LOC111045790	NA	3.37553	3.8385	2.46806	7.9235	4.70791	6.25917	0.000260695	0.00310303	up	T0	Y0	NA	NA	16	1.15009
LOC111047942	cuticle protein 21-like [Solenopsis invicta]	1052.89	711.345	1172.36	2119.46	1715.55	1894.48	1.67e-08	8.24e-07	up	T0	Y0	NA	GO:0042302	17	1.14718
LOC111058086	hypothetical protein KGM_210000 [Danaus plexippus plexippus]	7.46499	6.16865	8.03116	13.0753	17.7908	11.4713	5.4e-09	3.01e-07	up	T0	Y0	K06774	NA	11	1.14509
LOC111052389	transcription factor Sox-10-like isoform X1 [Bombus impatiens]	4.24864	2.69504	2.60609	4.22324	8.18784	6.16686	6.44e-05	0.000978523	up	T0	Y0	NA	GO:0005634;GO:0005737;GO:0006355;GO:0014029;GO:0019899;GO:0030318;GO:0032183	16	1.14464
LOC111046789	hypothetical protein LSTR_LSTR004497 [Laodelphax striatellus]	2.21619	1.74205	1.86304	3.80584	4.03436	3.51732	1.7e-06	4.66e-05	up	T0	Y0	K10756	GO:0003677;GO:0006260	11	1.14238
LOC111055404	uncharacterized protein LOC100746921 [Bombus impatiens]	18.785	18.1558	18.1137	39.6525	29.6663	34.4792	2.35e-15	4.53e-13	up	T0	Y0	NA	NA	17	1.13796
LOC111050707	rhodopsin [Nilaparvata lugens] &gt;gi|557356254|dbj|BAO03855.1| longwave opsin [Nilaparvata lugens]	1050.01	848.936	852.576	2081.59	1495.23	1719.63	1.54e-12	1.88e-10	up	T0	Y0	K04255	GO:0004930;GO:0007186;GO:0007601;GO:0007602;GO:0009881;GO:0016021;GO:0018298	17	1.13435
LOC120354055	PREDICTED: probable multidrug resistance-associated protein lethal(2)03659 [Diuraphis noxia]	1.66795	1.02946	1.66824	3.15318	2.23807	3.01659	5.56e-05	0.000869969	up	T0	Y0	NA	NA	11	1.13295
LOC111046046	ionotropic receptor IR24 [Lobesia botrana]	1.06815	1.4852	0.674998	3.17055	2.23092	3.46711	0.00429142	0.0278056	up	T0	Y0	NA	GO:0016020;GO:0044464;GO:0044699	17	1.13011
LOC120351247	uncharacterized protein Dpse_GA19827 [Drosophila pseudoobscura pseudoobscura]	2.74767	2.8676	2.97412	5.47585	5.08833	5.94482	7.91e-07	2.4e-05	up	T0	Y0	NA	NA	11	1.12856
LOC120352982	NA	8.86578	6.04949	6.75666	12.8017	15.5848	13.2915	2e-07	7.28e-06	up	T0	Y0	NA	NA	11	1.12521
LOC111060255	putative ammonium transporter 1 [Nilaparvata lugens]	13.1975	12.7839	11.7496	18.8038	31.6883	21.9146	3.64e-09	2.13e-07	up	T0	Y0	K03320	GO:0006810	11	1.12415
LOC111046286	uncharacterized protein LOC100569189 [Acyrthosiphon pisum]	1.09223	1.77005	1.57554	2.97382	3.0862	2.49327	0.000339656	0.00381512	up	T0	Y0	NA	GO:0003676	11	1.12368
LOC120353385	NA	2.3655	2.31381	2.40638	6.29934	4.01052	3.38768	0.000153756	0.00200986	up	T0	Y0	NA	NA	11	1.1206
LOC111063031	glucose dehydrogenase [FAD, quinone] [Acyrthosiphon pisum]	7.56265	7.45188	10.3624	18.0023	15.3231	15.1821	1.05e-09	6.98e-08	up	T0	Y0	K00115	GO:0016491	8	1.11772
LOC111060500	hypothetical protein GE061_20394 [Apolygus lucorum]	22.0201	30.8541	30.4503	44.9201	46.0774	66.9742	6.04e-07	1.89e-05	up	T0	Y0	K01692	GO:0003824;GO:0008152	11	1.1174
LOC111061901	NA	2.05075	1.87632	1.38393	3.83242	3.16499	3.13171	8.28e-08	3.41e-06	up	T0	Y0	NA	NA	11	1.1165
LOC111048018	clotting factor C [Nilaparvata lugens]	0.793189	0.750604	0.963464	1.94983	1.3206	1.53477	0.00125377	0.0110617	up	T0	Y0	K20674	GO:0004252;GO:0004930;GO:0006508;GO:0007186;GO:0016020	17	1.11546
LOC111053407	putative hydroxypyruvate isomerase [Bombus impatiens]	27.002	25.8304	30.5865	52.5968	44.0988	61.5538	6.62e-10	4.56e-08	up	T0	Y0	K01816	GO:0016853	11	1.1149
LOC111064366	uncharacterized protein LOC111047133 [Nilaparvata lugens]	8.01647	5.8594	6.97748	20.0581	7.47914	11.8089	0.00177878	0.014464	up	T0	Y0	NA	NA	11	1.11338
LOC120355216	NA	5.2316	6.62735	6.64052	13.2557	6.99052	14.6449	0.00354532	0.0241914	up	T0	Y0	NA	NA	11	1.10941
LOC111054550	PREDICTED: transcription initiation protein SPT3 homolog [Saccoglossus kowalevskii]	0.715244	0.542682	1.07353	1.6901	1.66039	1.34572	0.0057678	0.0343067	up	T0	Y0	NA	NA	8	1.10784
LOC111050000	protein takeout-like [Agrilus planipennis]	47.9082	41.0603	35.9507	90.5692	89.7369	56.3979	1.84e-08	9.01e-07	up	T0	Y0	NA	NA	8	1.10381
LOC111045500	Kunitz/Bovine pancreatic trypsin inhibitor domain protein [Ancylostoma caninum]	9.76072	8.08575	6.37309	19.0996	16.7307	10.1165	0.000283273	0.00331426	up	T0	Y0	NA	NA	19	1.10349
LOC111047275	hypothetical protein L798_15708 [Zootermopsis nevadensis]	2.16801	2.06746	2.4229	4.40359	3.77863	4.34924	1.83e-07	6.82e-06	up	T0	Y0	K15113	NA	9	1.1016
LOC111056242	GILT-like protein 2 [Nilaparvata lugens]	12.4715	11.1494	11.2736	20.2982	19.0324	26.1818	4.83e-09	2.74e-07	up	T0	Y0	K08059	NA	9	1.1012
LOC111056599	NA	4.09441	2.40344	2.88487	6.10641	5.85658	5.70825	0.000488139	0.00514453	up	T0	Y0	NA	NA	17	1.09318
LOC111057641	proto-oncogene tyrosine-protein kinase receptor Ret [Photinus pyralis]	0.503438	1.04557	0.748394	1.68468	1.1248	1.46159	0.00360954	0.024518	up	T0	Y0	K05126	GO:0016740	17	1.08785
LOC111047747	PREDICTED: uncharacterized protein LOC100679891 isoform X1 [Nasonia vitripennis] &gt;gi|645010436|ref|XP_008213500.1| PREDICTED: uncharacterized protein LOC100679891 isoform X1 [Nasonia vitripennis] &gt;gi|1032758904|ref|XP_016839473.1| PREDICTED: uncharacterized protein LOC100679891 isoform X1 [Nasonia vitripennis] &gt;gi|1032758907|ref|XP_016839474.1| PREDICTED: uncharacterized protein LOC10067…	3.60769	2.62649	2.98595	6.56656	4.23774	6.37531	1.35e-05	0.000263132	up	T0	Y0	NA	NA	11	1.08751
LOC111054274	uncharacterized protein LOC111047133 [Nilaparvata lugens]	8.17107	6.70618	6.77961	11.7466	14.1569	13.5968	1.31e-09	8.52e-08	up	T0	Y0	NA	NA	11	1.08751
LOC111044910	LOW QUALITY PROTEIN: armadillo repeat-containing protein gudu-like [Nilaparvata lugens]	1.3479	0.650218	0.512978	1.65479	1.21268	1.80522	0.00952147	0.0498814	up	T0	Y0	K24125	NA	11	1.08738
LOC120349869	NA	53.8758	57.5079	53.0751	105.229	70.4327	128.856	1.6e-06	4.42e-05	up	T0	Y0	NA	NA	14	1.08648
LOC111060530	NA	17.5007	22.6397	18.8647	50.5262	24.772	34.4262	3.54e-05	0.000601662	up	T0	Y0	NA	NA	11	1.08633
LOC111050097	NA	20.8628	18.0166	18.7773	34.3189	33.1115	39.8111	1.16e-11	1.15e-09	up	T0	Y0	NA	NA	11	1.08593
LOC120348766	uncharacterized protein LOC111047133 [Nilaparvata lugens]	3.83849	2.97213	4.38714	9.02935	6.09492	7.39121	3.94e-07	1.29e-05	up	T0	Y0	NA	NA	11	1.08584
LOC120352400	NA	2.21246	1.1909	2.00088	3.17965	2.43211	4.45462	0.00316179	0.0222265	up	T0	Y0	NA	NA	9	1.08572
LOC111061258	ribosome biogenesis protein [Nilaparvata lugens]	12.1106	17.4699	18.0821	31.0488	30.5259	26.7167	3.66e-09	2.13e-07	up	T0	Y0	K09191	NA	11	1.08404
LOC111051389	keratin-associated protein 19-2-like [Nilaparvata lugens]	86.9936	71.3029	116.355	180.76	130.516	199.852	5.14e-06	0.00011858	up	T0	Y0	NA	NA	17	1.08375
LOC120351880	PREDICTED: MRN complex-interacting protein [Crassostrea gigas]	6.12163	5.22182	5.47658	10.2423	10.9984	10.1387	3.81e-07	1.27e-05	up	T0	Y0	NA	GO:0046907	11	1.08356
LOC120351857	PREDICTED: ubiquitin carboxyl-terminal hydrolase 47-like [Apaloderma vittatum]	1.30146	1.03937	2.95011	2.6531	4.13669	3.1669	0.00655357	0.0378134	up	T0	Y0	NA	GO:0006511;GO:0008234;GO:0010498;GO:0031323;GO:0036459;GO:0044424;GO:0044763;GO:0060255;GO:0080090;GO:0090304	8	1.08262
LOC111064218	androgen-dependent TFPI-regulating protein isoform 2 [Homo sapiens] &gt;gi|530382720|ref|XP_005249511.1| androgen-dependent TFPI-regulating protein isoform X2 [Homo sapiens] &gt;gi|83286865|sp|Q96IZ2.1|ADTRP_HUMAN RecName: Full=Androgen-dependent TFPI-regulating protein; AltName: Full=Fatty acid esters of hydroxy fatty acids hydrolase ADTRP; Short=FAHFA hydrolase ADTRP &gt;gi|13937819|gb|AAH07011…	18.0413	12.1314	21.4978	20.6477	46.5797	29.181	0.000551524	0.0057012	up	T0	Y0	NA	NA	16	1.07467
LOC111047672	NA	3.05007	4.96423	2.31501	6.4631	7.04239	5.67105	0.00106211	0.009688	up	T0	Y0	NA	NA	11	1.06919
LOC120354951	protein SREK1IP1-like isoform X3 [Nilaparvata lugens]	5.55497	4.82488	4.15773	8.88101	8.09606	9.73194	2.02e-10	1.51e-08	up	T0	Y0	NA	NA	11	1.0683
LOC120349879	uncharacterized protein LOC100747350 [Bombus impatiens]	3.1015	3.30763	4.02169	4.94286	6.07833	7.69285	8.51e-05	0.00123866	up	T0	Y0	NA	NA	17	1.06729
LOC120349963	NA	8.08297	8.18371	7.26425	15.5436	12.5363	15.1268	2.19e-08	1.05e-06	up	T0	Y0	NA	NA	11	1.06627
LOC111064458	protein takeout-like [Nilaparvata lugens]	31.7004	21.9942	23.9193	46.141	37.4598	58.2961	2e-06	5.33e-05	up	T0	Y0	NA	NA	19	1.0651
LOC111056352	isoleucine--tRNA ligase, cytoplasmic-like [Nilaparvata lugens]	4.50835	5.87697	4.8254	9.93667	8.83065	9.14153	2.1e-09	1.29e-07	up	T0	Y0	NA	GO:0002161;GO:0004822;GO:0005524;GO:0005829;GO:0006428;GO:0006450	11	1.06319
LOC111045867	hypothetical protein DAPPUDRAFT_48614 [Daphnia pulex]	17.0953	11.9849	17.9393	35.9112	21.5949	28.8412	9.23e-06	0.000190905	up	T0	Y0	NA	GO:0016787	17	1.06084
LOC111045618	NA	32.3003	16.8696	33.2639	70.556	33.011	47.7717	0.000948595	0.00883129	up	T0	Y0	NA	NA	17	1.06006
LOC111049209	NA	10.4567	9.31393	8.87486	16.4045	17.4781	18.9456	8.01e-12	8.19e-10	up	T0	Y0	NA	NA	11	1.06002
LOC111053599	40S ribosomal protein S29 [Hyposmocoma kahamanoa] &gt;gi|1590303752|ref|XP_028176503.1| 40S ribosomal protein S29 [Ostrinia furnacalis] &gt;gi|315115363|gb|ADT80654.1| ribosomal protein S29 [Euphydryas aurinia]	129.638	91.1069	194.818	224.098	266.949	271.85	5.67e-05	0.000883871	up	T0	Y0	K02980	GO:0003723;GO:0003735;GO:0006412;GO:0008270;GO:0022627	11	1.05539
LOC111046324	E3 ubiquitin-protein ligase FANCL isoform X2 [Zootermopsis nevadensis] &gt;gi|646690467|gb|KDR06870.1| E3 ubiquitin-protein ligase FANCL [Zootermopsis nevadensis]	4.00468	4.68687	3.9893	8.2053	7.93966	7.04895	2.23e-10	1.65e-08	up	T0	Y0	K10606	NA	11	1.05514
LOC120351911	nuclear hormone receptor FTZ-F1-like isoform X2 [Photinus pyralis]	8.6354	7.99272	6.11107	12.8954	13.4934	14.8485	2.05e-11	1.89e-09	up	T0	Y0	K08705	GO:0005488;GO:0009987	17	1.05118
LOC120353632	hypothetical protein LSTR_LSTR017069 [Laodelphax striatellus]	16.3405	18.4119	16.4291	32.0479	36.7965	24.6331	1.94e-10	1.46e-08	up	T0	Y0	NA	NA	8	1.05076
LOC111051438	NA	198.297	94.5629	210.366	338.215	299.979	283.049	0.000102943	0.00143313	up	T0	Y0	NA	NA	17	1.05062
LOC111061198	RNA 3&apos;-terminal phosphate cyclase-like [Nilaparvata lugens]	12.937	12.2514	13.1603	20.5818	26.1752	23.0388	3.43e-12	3.92e-10	up	T0	Y0	K01974	NA	11	1.05
LOC111052323	SCAN domain-containing protein 3-like [Solenopsis invicta]	3.63641	3.82555	4.08344	8.23764	5.81722	6.92924	1.13e-08	5.76e-07	up	T0	Y0	NA	GO:0005488	11	1.04996
LOC111054721	protein glass-like [Nilaparvata lugens]	1.06259	1.00699	0.946161	1.92065	2.04577	1.53737	1.49e-07	5.71e-06	up	T0	Y0	K09191	NA	8	1.04873
LOC111058090	sialic acid synthase [Oreochromis niloticus]	4.38027	3.42701	2.80242	6.58483	7.02723	5.37272	9.7e-07	2.84e-05	up	T0	Y0	K05304	GO:0005829;GO:0006488;GO:0008781;GO:0009103;GO:0016765;GO:0018279;GO:0043687;GO:0070062	11	1.04844
LOC111060933	Klingon [Danaus plexippus plexippus]	11.9752	13.8418	10.7491	19.0094	21.9574	25.151	5.81e-09	3.23e-07	up	T0	Y0	NA	NA	11	1.04754
LOC111048859	phospholipase B1, membrane-associated-like [Solenopsis invicta] &gt;gi|1465622248|ref|XP_025992479.1| phospholipase B1, membrane-associated-like [Solenopsis invicta]	24.4507	18.1392	20.749	44.9691	48.4822	23.3592	2.28e-05	0.000410639	up	T0	Y0	K14621	NA	9	1.04662
LOC111060375	DNA-directed RNA polymerase II 16 kDa polypeptide-like isoform X1 [Nilaparvata lugens]	3.45126	2.59109	2.97092	5.31675	7.19942	3.95775	0.000621204	0.00629605	up	T0	Y0	K03012	GO:0000166;GO:0003676;GO:0003899;GO:0005622;GO:0006351	9	1.04617
LOC111054202	NA	165.153	115.846	214.184	360.795	189.26	338.917	0.00036216	0.00402433	up	T0	Y0	NA	NA	17	1.03165
LOC111059063	hypothetical protein DAPPUDRAFT_326277 [Daphnia pulex]	4.3468	4.04133	5.17412	6.71093	8.17355	9.54572	1.85e-06	5.01e-05	up	T0	Y0	K01763	GO:0003824	11	1.03154
LOC111049385	seminal fluid protein CSSFP052 [Danaus plexippus plexippus]	13.2361	10.6412	10.0018	23.3495	21.9673	15.7078	2.09e-07	7.55e-06	up	T0	Y0	K07852	GO:0003924;GO:0005634;GO:0005829;GO:0007264;GO:0008285;GO:0009725;GO:0016020;GO:0019003;GO:0030308	8	1.03032
LOC111050587	NA	7.7263	14.2036	9.92287	21.6169	17.7794	17.6572	0.00023201	0.00282729	up	T0	Y0	NA	NA	11	1.02982
LOC111051977	NA	5.1935	5.78836	4.12411	10.7999	9.42563	6.96079	6.63e-05	0.00100181	up	T0	Y0	NA	NA	16	1.02859
LOC111046914	nucleoside diphosphate kinase homolog 5-like isoform X2 [Bombus impatiens]	3.07288	1.2018	2.56173	4.43885	3.17047	4.59762	0.00692816	0.0393851	up	T0	Y0	K20790	GO:0004550;GO:0005515;GO:0009201;GO:0009260;GO:0042455;GO:0044464;GO:0048515;GO:0048856	11	1.02583
LOC111054643	aldose 1-epimerase isoform X1 [Bombus impatiens]	28.8183	25.9849	36.9305	56.6591	54.8923	52.3846	1.6e-09	1.02e-07	up	T0	Y0	K01785	GO:0005975	17	1.02048
LOC111048429	lysozyme 2-like [Bombus impatiens]	4.98152	3.87021	5.17879	8.60431	6.8582	9.49443	5.15e-06	0.000118624	up	T0	Y0	NA	NA	11	1.02005
LOC120354411	NA	5.58044	3.27806	3.4418	10.0793	3.79438	7.859	0.00700143	0.0397012	up	T0	Y0	NA	NA	17	1.01501
LOC120350713	hypothetical protein GE061_00734 [Apolygus lucorum]	455.379	287.379	308.168	628.064	716.701	520.057	1.61e-07	6.08e-06	up	T0	Y0	NA	NA	19	1.01063
LOC111052678	PREDICTED: DDB1- and CUL4-associated factor 6-like isoform X1 [Nasonia vitripennis]	0.508666	0.474987	0.374418	0.88322	0.866541	0.674278	0.000341556	0.00382373	up	T0	Y0	K11795	GO:0004402;GO:0016573	17	1.00911
LOC111050528	PREDICTED: nose resistant to fluoxetine protein 6-like [Nasonia vitripennis]	5.0972	4.0443	4.16096	8.99384	7.59935	6.94245	1.07e-08	5.47e-07	up	T0	Y0	NA	NA	20	1.00756
LOC111050699	uncharacterized protein LOC108736702 isoform X1 [Agrilus planipennis]	32.8864	30.1711	32.6283	58.5847	55.8187	54.1741	4.67e-22	2.42e-19	up	T0	Y0	NA	GO:0004252;GO:0006508	11	1.00364
LOC120353544	endonuclease-reverse transcriptase [Lasius niger]	4.19873	2.91604	3.50492	6.22267	5.69771	6.71238	3.92e-07	1.29e-05	up	T0	Y0	NA	GO:0003824;GO:0090304	11	1.0009
LOC111050105	uncharacterized protein LOC111050105 [Nilaparvata lugens]	5.9159	5.073	6.4325	8.92803	11.6846	9.99099	5.72e-06	0.00012877	up	T0	Y0	NA	NA	11	1.00051
LOC111054847	E3 ubiquitin-protein ligase TTC3 isoform X3 [Oreochromis niloticus]	23.6767	27.6576	24.8423	11.2965	12.7326	9.75063	4.21e-11	3.6e-09	down	T0	Y0	NA	GO:0009987	13	-1.00125
LOC111044592	mismatch repair endonuclease PMS2 isoform X1 [Zootermopsis nevadensis] &gt;gi|646710245|gb|KDR15822.1| Mismatch repair endonuclease PMS2 [Zootermopsis nevadensis]	1.12763	2.03133	1.24533	0.474117	0.714718	0.714473	0.0052819	0.0323073	down	T0	Y0	K10858	NA	3	-1.00538
LOC111049326	uncharacterized protein LOC111049326 [Nilaparvata lugens]	2.64062	2.59183	2.78874	0.787862	1.87721	0.864602	0.00282215	0.0204462	down	T0	Y0	NA	NA	12	-1.00794
LOC120353488	uncharacterized protein LOC111049781 isoform X2 [Nilaparvata lugens]	6.68086	7.22927	4.37407	3.69148	2.10263	2.13355	0.00519093	0.0319314	down	T0	Y0	NA	NA	3	-1.00812
LOC120354159	hypothetical protein LSTR_LSTR003725 [Laodelphax striatellus]	4.2832	3.65398	3.80657	1.21359	1.45961	2.42465	0.00568826	0.0339985	down	T0	Y0	NA	NA	3	-1.00823
LOC120350154	NA	42.346	62.4798	52.9825	17.6818	41.0066	11.1617	0.0087131	0.0466798	down	T0	Y0	NA	NA	2	-1.00845
LOC120354260	LOW QUALITY PROTEIN: uncharacterized protein LOC111044754 [Nilaparvata lugens]	4.33305	5.20795	5.23998	1.50538	3.40695	1.58342	0.00222402	0.0170788	down	T0	Y0	NA	GO:0016787	2	-1.00906
LOC111055591	uncharacterized protein LOC111055591 [Nilaparvata lugens]	45.875	36.7771	41.1229	24.4817	11.0237	18.684	0.000268119	0.00317274	down	T0	Y0	NA	NA	6	-1.0108
LOC111046271	NA	5.46559	4.53699	4.56207	2.33253	1.65058	2.34019	0.000296728	0.00343888	down	T0	Y0	NA	NA	2	-1.0112
LOC111058816	cyclin-dependent-like kinase 5 [Nilaparvata lugens]	3.82916	4.10148	3.23863	1.39362	1.76125	1.68587	0.00016596	0.00213422	down	T0	Y0	K02090	GO:0004672;GO:0005524;GO:0006468	6	-1.0126
LOC111055668	uncharacterized protein LOC111055668 isoform X1 [Nilaparvata lugens]	5.74007	3.52408	4.24056	2.30937	1.89894	1.81859	0.00106567	0.00970036	down	T0	Y0	NA	NA	3	-1.01535
LOC111053504	PREDICTED: cuticular protein RR-2 family member 47 isoform X1 [Nasonia vitripennis]	3.75326	3.53548	4.57922	1.88389	1.20942	2.00318	0.000528129	0.00549727	down	T0	Y0	NA	NA	6	-1.02209
LOC111063771	hypothetical protein LSTR_LSTR010294 [Laodelphax striatellus]	58.8045	109.69	80.2093	35.271	47.0079	25.3729	5.39e-05	0.000853982	down	T0	Y0	NA	NA	6	-1.02647
LOC111048274	acyl-CoA:lysophosphatidylglycerol acyltransferase 1-like [Nilaparvata lugens] &gt;gi|1233197099|ref|XP_022198259.1| acyl-CoA:lysophosphatidylglycerol acyltransferase 1-like [Nilaparvata lugens]	10.2978	11.9294	9.17204	3.24903	6.49718	3.80473	5.79e-05	0.000899073	down	T0	Y0	K13514	NA	13	-1.02771
LOC120351543	DNA topoisomerase 2-like [Manduca sexta]	27.6686	23.8366	21.8735	11.2334	9.89257	10.3952	5.42e-12	5.95e-10	down	T0	Y0	NA	NA	3	-1.02956
LOC111052357	NA	0.96624	0.753156	0.932871	0.333616	0.316779	0.476831	0.00301121	0.0214247	down	T0	Y0	NA	NA	3	-1.0302
LOC111052489	NA	6.57677	6.14837	5.29859	3.9344	1.66213	2.11869	0.00669819	0.0384178	down	T0	Y0	NA	NA	3	-1.03045
LOC111056959	transcription factor Adf-1-like [Contarinia nasturtii]	5.67609	5.46951	2.82517	2.16384	1.97008	1.84758	0.000119185	0.00162241	down	T0	Y0	NA	NA	6	-1.03073
LOC111056053	heme oxygenase [Bombus impatiens]	1.84994	2.48242	1.53275	0.768266	1.05417	0.690739	0.0058372	0.0345823	down	T0	Y0	NA	NA	2	-1.03295
LOC120349500	hypothetical protein DAPPUDRAFT_328284 [Daphnia pulex]	8.19006	7.61062	6.52687	3.15885	3.40096	3.01882	5.53e-06	0.000125903	down	T0	Y0	K19612	GO:0008152;GO:0016787	6	-1.03362
LOC111060309	NA	1.79697	2.59738	2.03563	0.715973	0.916315	1.0938	0.000244921	0.00295526	down	T0	Y0	NA	NA	5	-1.03664
LOC111047178	myoneurin-like [Nilaparvata lugens] &gt;gi|1233203043|ref|XP_022200547.1| myoneurin-like [Nilaparvata lugens]	15.553	13.1289	12.4345	6.93685	4.92438	5.49456	6.05e-09	3.3e-07	down	T0	Y0	K09191	NA	6	-1.03834
LOC111045356	NA	21.3116	16.2688	16.0792	9.78842	5.29889	7.75369	0.000216119	0.00266494	down	T0	Y0	NA	NA	3	-1.03982
LOC111054076	protein Simiate [Nilaparvata lugens]	15.2736	12.9973	14.2987	6.5169	5.66139	5.97667	4.58e-14	6.86e-12	down	T0	Y0	NA	NA	6	-1.04051
LOC111050578	leucine-rich repeats and immunoglobulin-like domains protein 2 [Nilaparvata lugens]	0.842099	0.838607	1.09004	0.264366	0.553858	0.366955	0.0066345	0.0381173	down	T0	Y0	NA	GO:0016021	2	-1.04168
LOC111046624	vitamin K epoxide reductase complex subunit 1-like protein 1 [Nilaparvata lugens]	2.29898	2.96146	2.73178	0.847808	1.15735	1.38515	0.000714285	0.00702185	down	T0	Y0	K05357	NA	6	-1.04184
LOC111049630	NA	2.69684	4.28953	3.05888	1.37555	1.78636	1.11925	0.000134699	0.00180447	down	T0	Y0	NA	NA	2	-1.04191
LOC111057883	zinc finger protein Xfin-like [Nilaparvata lugens]	2.88865	2.34945	2.0302	1.22057	0.938209	0.932974	3.28e-06	8.2e-05	down	T0	Y0	K09191	NA	2	-1.04341
LOC111053971	UDP-glucuronosyltransferase 1-3-like [Nilaparvata lugens]	8.48686	8.52664	11.7274	4.31341	3.37153	4.50683	8.28e-06	0.000174261	down	T0	Y0	K00699	NA	6	-1.04567
LOC111050890	cyclin-dependent kinase-like 2 isoform X1 [Nilaparvata lugens] &gt;gi|1233182699|ref|XP_022192956.1| cyclin-dependent kinase-like 2 isoform X1 [Nilaparvata lugens] &gt;gi|1233182701|ref|XP_022192957.1| cyclin-dependent kinase-like 2 isoform X1 [Nilaparvata lugens] &gt;gi|1233182703|ref|XP_022192958.1| cyclin-dependent kinase-like 2 isoform X1 [Nilaparvata lugens]	8.42459	10.155	9.48706	3.77792	3.23755	4.75831	6.31e-07	1.96e-05	down	T0	Y0	K08824	NA	2	-1.04596
LOC111046786	mucin-19-like [Nilaparvata lugens]	31.4144	34.2756	28.4089	12.6919	15.1505	12.2226	1.78e-18	6.68e-16	down	T0	Y0	NA	NA	5	-1.05109
LOC111060359	zinc finger BED domain-containing protein 4-like [Solenopsis invicta]	2.10819	2.24088	2.18686	1.14655	0.674291	0.93646	0.000715042	0.00702185	down	T0	Y0	K24637	NA	2	-1.05142
LOC111063135	piggyBac transposable element-derived protein 3-like [Oreochromis niloticus]	5.18949	7.22832	5.89044	2.96877	2.67228	2.10113	1.19e-06	3.41e-05	down	T0	Y0	NA	NA	2	-1.05672
LOC120356171	uncharacterized protein LOC111049781 isoform X2 [Nilaparvata lugens]	15.3509	14.2495	10.2183	5.38862	4.92119	6.35063	1.05e-05	0.000212696	down	T0	Y0	NA	NA	10	-1.06016
LOC111049781	uncharacterized protein LOC111049781 isoform X1 [Nilaparvata lugens]	11.096	10.8707	9.26213	4.27538	3.58771	5.19955	5.2e-08	2.23e-06	down	T0	Y0	K25548	NA	10	-1.06071
LOC111062164	NA	4.06379	4.27371	3.24743	1.90553	1.39137	1.56708	0.00019583	0.00245973	down	T0	Y0	NA	NA	3	-1.06118
LOC111045622	pancreatic triacylglycerol lipase-like isoform X3 [Nilaparvata lugens] &gt;gi|1145801612|gb|AQN78652.1| pancreatic lipase [Nilaparvata lugens]	26.0402	29.6024	26.5502	10.7488	14.3538	9.57054	7.88e-12	8.19e-10	down	T0	Y0	NA	GO:0016787	2	-1.062
LOC120350639	NA	2.24042	3.02586	1.91951	0.735241	0.80719	1.44365	0.00940319	0.0494997	down	T0	Y0	NA	NA	2	-1.06287
LOC120354137	uncharacterized protein LOC111046169 [Nilaparvata lugens]	11.5438	7.94709	8.90052	3.85785	3.13652	4.76199	6.92e-06	0.000151766	down	T0	Y0	NA	NA	3	-1.07571
LOC111050269	uncharacterized protein LOC100575481 [Acyrthosiphon pisum]	9.2667	11.0535	8.18481	4.56171	2.88743	4.33228	2e-06	5.33e-05	down	T0	Y0	NA	NA	6	-1.07881
LOC111064545	contactin-2 isoform X1 [Bombus impatiens] &gt;gi|815910814|ref|XP_012240925.1| contactin-2 isoform X1 [Bombus impatiens]	3.30851	3.80837	3.26027	1.50632	1.77723	1.0431	5.33e-05	0.000849157	down	T0	Y0	NA	NA	13	-1.07893
LOC111048313	NA	1.20357	1.73192	1.02146	0.407208	0.667292	0.560218	0.00272268	0.0198965	down	T0	Y0	K09191	NA	5	-1.07977
LOC120349594	NA	11.4236	10.9109	9.66679	4.44301	3.88921	4.88867	7.63e-10	5.22e-08	down	T0	Y0	NA	NA	2	-1.08077
LOC111048310	NA	20.4582	15.909	14.1594	8.53959	4.68015	7.64117	4.68e-05	0.000760808	down	T0	Y0	NA	NA	3	-1.0808
LOC120353597	NA	4.11017	4.81959	2.82277	1.98017	1.35261	1.30482	0.00018022	0.00228924	down	T0	Y0	NA	NA	2	-1.08429
LOC111056976	adenylate kinase 7-like isoform X1 [Photinus pyralis] &gt;gi|1755134796|gb|KAB0805228.1| hypothetical protein PPYR_02198 [Photinus pyralis]	9.44104	9.88424	9.34097	4.66707	3.18267	4.35852	2.03e-08	9.82e-07	down	T0	Y0	NA	GO:0006753;GO:0016310;GO:0016776;GO:0019201;GO:0044424	10	-1.08566
LOC120354319	uncharacterized protein LOC111050373 isoform X1 [Nilaparvata lugens]	5.97377	7.43697	4.39002	2.26674	2.74593	2.32173	0.000237115	0.00287852	down	T0	Y0	NA	NA	6	-1.08615
LOC111057349	succinate dehydrogenase assembly factor 2, mitochondrial [Bombus impatiens]	30.4534	21.587	28.1567	12.5615	8.47948	12.0256	9.3e-07	2.77e-05	down	T0	Y0	K09159	NA	6	-1.08752
LOC111054806	NA	2.54735	3.51643	2.79238	0.887691	2.01141	0.772767	0.00271557	0.0198769	down	T0	Y0	NA	NA	2	-1.08907
LOC120353577	NA	26.8534	27.6656	27.7027	12.5543	8.73597	12.3726	1.49e-09	9.54e-08	down	T0	Y0	NA	NA	10	-1.0961
LOC120354229	NA	1.82863	2.16011	2.4016	0.727221	1.41229	0.511744	0.00579396	0.034382	down	T0	Y0	NA	NA	6	-1.09835
LOC111051282	zinc transporter 7 [Bombus impatiens] &gt;gi|815917673|ref|XP_012243909.1| zinc transporter 7 [Bombus impatiens] &gt;gi|815917675|ref|XP_012243910.1| zinc transporter 7 [Bombus impatiens] &gt;gi|815917677|ref|XP_012243911.1| zinc transporter 7 [Bombus impatiens] &gt;gi|1366116167|ref|XP_024225026.1| zinc transporter 7 [Bombus impatiens]	27.1675	26.9835	24.2494	9.50246	12.7623	9.91245	4.42e-16	9.57e-14	down	T0	Y0	K14692	GO:0006812;GO:0016020;GO:0016491;GO:0055085	6	-1.09896
LOC111054511	synaptic vesicle membrane protein VAT-1 homolog isoform X2 [Acyrthosiphon pisum]	31.8294	30.1646	28.6466	14.8368	12.1068	10.1634	3.06e-11	2.79e-09	down	T0	Y0	NA	NA	6	-1.10283
LOC111048655	uncharacterized protein LOC111048655 [Nilaparvata lugens]	19.0934	37.7347	21.5235	10.8484	11.5439	9.52535	1.04e-05	0.000211112	down	T0	Y0	NA	NA	5	-1.10384
LOC111062459	armadillo repeat-containing protein 2-like [Nilaparvata lugens]	8.61778	7.93855	7.22144	4.08944	2.3707	3.20297	0.000143097	0.00189378	down	T0	Y0	NA	NA	3	-1.11107
LOC111046619	NA	31.762	35.891	40.6256	13.9933	16.3026	13.785	2.42e-14	3.89e-12	down	T0	Y0	NA	NA	18	-1.11247
LOC111057791	hypothetical protein KGM_206170 [Danaus plexippus plexippus]	2.43906	2.13607	1.69186	0.860754	0.862523	0.819769	0.000634217	0.00637525	down	T0	Y0	NA	NA	6	-1.11509
LOC111050872	hypothetical protein LSTR_LSTR007307 [Laodelphax striatellus]	29.714	21.2532	20.9157	10.2105	6.0846	10.2698	1.64e-05	0.000311861	down	T0	Y0	NA	NA	3	-1.11773
LOC111051368	BTB/POZ domain-containing protein 1 [Bombus impatiens] &gt;gi|1366101024|ref|XP_024223716.1| BTB/POZ domain-containing protein 1 [Bombus impatiens]	4.57677	5.44377	5.96092	1.94055	2.98638	1.55505	5.82e-05	0.000901769	down	T0	Y0	NA	NA	13	-1.12225
LOC111054864	serine protease Hayan isoform X1 [Acyrthosiphon pisum]	18.3948	27.7412	22.9823	10.7431	9.37265	8.00885	3.59e-10	2.53e-08	down	T0	Y0	NA	NA	3	-1.12596
LOC120356282	inverted formin-2-like [Nilaparvata lugens]	12.1318	10.8372	10.4077	6.41826	3.76097	3.25734	0.000116759	0.00159583	down	T0	Y0	NA	NA	3	-1.12667
LOC120352203	NA	13.8212	14.0736	13.8066	5.22915	6.43195	5.06525	1.93e-14	3.18e-12	down	T0	Y0	NA	NA	3	-1.13022
LOC111045574	zinc finger protein 2 homolog [Nilaparvata lugens]	3.04566	3.66177	2.70222	1.32197	1.33796	0.824236	3.66e-07	1.22e-05	down	T0	Y0	K09191	NA	6	-1.13051
LOC120356295	presequence protease, mitochondrial [Nilaparvata lugens] &gt;gi|1233161415|ref|XP_022201811.1| presequence protease, mitochondrial [Nilaparvata lugens]	2.68949	6.5137	4.60168	1.3877	2.56909	1.56994	0.0014047	0.0120543	down	T0	Y0	K06972	NA	13	-1.13649
LOC111058486	A disintegrin and metalloproteinase with thrombospondin motifs 3 [Solenopsis invicta]	3.55123	3.71438	2.72579	1.23303	1.28844	1.38315	2.79e-06	7.14e-05	down	T0	Y0	NA	GO:0016787	6	-1.14275
LOC111053210	uncharacterized protein LOC111053210 [Nilaparvata lugens]	13.0982	11.5548	10.6291	4.92094	3.99395	5.06125	2.83e-10	2.06e-08	down	T0	Y0	NA	NA	3	-1.14276
LOC120356593	NA	3.01043	3.49832	2.71402	1.45752	0.999291	1.15272	0.00392659	0.0261968	down	T0	Y0	NA	NA	3	-1.14888
LOC120354155	NA	3.32807	2.57863	2.45243	0.992964	0.964418	1.30066	3.07e-06	7.74e-05	down	T0	Y0	NA	NA	6	-1.15009
LOC120355874	probable RNA helicase armi isoform X1 [Nilaparvata lugens]	4.2167	5.35086	4.39408	1.74219	2.87939	0.927633	0.00212017	0.0165133	down	T0	Y0	NA	NA	2	-1.15426
LOC111044919	hypothetical protein LSTR_LSTR007186 [Laodelphax striatellus]	2.07599	2.22085	2.18593	0.799712	1.34958	0.425234	0.00248459	0.0186413	down	T0	Y0	NA	NA	2	-1.15896
LOC120352059	hypothetical protein FOCC_FOCC011209 [Frankliniella occidentalis]	4.27955	4.07356	5.07902	2.31479	1.63619	1.33987	0.0001729	0.00221292	down	T0	Y0	NA	GO:0004714;GO:0005524;GO:0007169;GO:0016021;GO:0018108	6	-1.16039
LOC111049107	hypothetical protein LSTR_LSTR006010 [Laodelphax striatellus]	5.99107	7.03872	6.59868	2.08671	3.06055	2.53853	2.92e-08	1.34e-06	down	T0	Y0	K23440	GO:0008233	6	-1.16288
LOC111053501	uncharacterized protein LOC111053501 [Nilaparvata lugens]	3.93113	4.33423	4.54774	1.34254	2.51277	1.44386	4.18e-07	1.36e-05	down	T0	Y0	NA	NA	2	-1.17915
LOC120352781	NA	3.53815	3.69282	2.58288	1.29472	0.803948	1.65226	0.000275892	0.00324763	down	T0	Y0	NA	GO:0000785;GO:0003677;GO:0003678;GO:0003682;GO:0005515;GO:0005524;GO:0005634;GO:0006268;GO:0007049;GO:0016887;GO:0030174;GO:0042555	3	-1.18349
LOC120356489	LOW QUALITY PROTEIN: aminopeptidase N-like [Nilaparvata lugens]	6.02492	6.94196	7.19253	3.33992	2.75386	1.68978	0.000182265	0.00230869	down	T0	Y0	NA	NA	10	-1.19006
LOC120348767	putative exonuclease GOR isoform X2 [Nilaparvata lugens]	1.20099	0.844413	1.08107	0.533408	0.357348	0.313818	0.00269293	0.0197549	down	T0	Y0	K14570	NA	6	-1.19339
LOC120350557	NA	0.443653	0.535085	0.523104	0.183846	0.216379	0.170533	0.0038727	0.0259042	down	T0	Y0	NA	NA	5	-1.19403
LOC120356080	FERM, RhoGEF and pleckstrin domain-containing protein 2-like isoform X1 [Nilaparvata lugens]	11.683	10.2676	16.6434	4.1989	7.23001	3.38298	0.00146443	0.0124481	down	T0	Y0	NA	GO:0044424;GO:0050789	2	-1.19774
LOC120355619	uncharacterized protein LOC111049107 [Nilaparvata lugens] &gt;gi|659099435|gb|AID60318.1| prothrombin [Nilaparvata lugens]	4.42188	3.21709	5.6585	1.08655	2.10431	1.86812	0.00154763	0.013024	down	T0	Y0	NA	GO:0016787	6	-1.1997
LOC120356223	WD repeat-containing protein 75 [Nilaparvata lugens]	7.25152	6.39213	5.0853	1.93305	2.4766	2.68654	3.8e-05	0.000636993	down	T0	Y0	NA	NA	6	-1.20384
LOC111046912	uncharacterized protein LOC111046912 isoform X1 [Nilaparvata lugens]	20.442	15.5565	14.1243	7.14515	6.68685	5.27512	3.12e-10	2.24e-08	down	T0	Y0	NA	NA	10	-1.20414
LOC111058917	mortality factor 4-like protein 1 isoform X3 [Osmia bicornis bicornis]	7.21357	8.30423	8.10156	2.55592	3.88976	2.46366	2.55e-07	9.04e-06	down	T0	Y0	NA	GO:0005634;GO:0006355;GO:0016568	6	-1.20971
LOC120355617	GILT-like protein 1 [Nilaparvata lugens]	22.0535	24.3336	21.2001	8.49296	9.4968	7.58285	5.84e-14	8.56e-12	down	T0	Y0	K08059	NA	6	-1.21446
LOC120350044	sodium/potassium/calcium exchanger Nckx30C isoform X3 [Solenopsis invicta]	0.787494	0.893631	0.701209	0.29221	0.399949	0.213583	0.000245954	0.00295979	down	T0	Y0	NA	GO:0006816;GO:0008273;GO:0016021;GO:0031226;GO:0031420;GO:0035725;GO:0046914;GO:0048167;GO:0050877	13	-1.21627
LOC111060517	NA	12.7229	15.5709	22.6452	5.43733	6.18043	7.58699	1.7e-06	4.66e-05	down	T0	Y0	NA	NA	16	-1.22021
LOC120355471	uncharacterized protein LOC111052246 [Nilaparvata lugens]	1.93194	1.69058	2.72412	1.01631	0.65511	0.718978	0.000636944	0.00639789	down	T0	Y0	NA	NA	6	-1.22107
LOC111047805	PREDICTED: LOW QUALITY PROTEIN: isovaleryl-CoA dehydrogenase, mitochondrial [Tribolium castaneum]	19.9934	21.6437	27.5283	8.0766	10.6319	7.38521	2.15e-09	1.31e-07	down	T0	Y0	K00253	GO:0008470;GO:0050660;GO:0055114	6	-1.22524
LOC111059613	NA	263.535	238.402	312.301	95.3158	94.5631	115.264	3.74e-13	5.1e-11	down	T0	Y0	NA	NA	6	-1.22785
LOC111056207	uncharacterized protein LOC111047782 [Nilaparvata lugens]	0.612756	0.459639	0.682482	0.232951	0.188006	0.231269	0.000135988	0.00181785	down	T0	Y0	NA	NA	2	-1.2315
LOC120356488	CYP4CE1 protein [Nilaparvata lugens]	5.87988	7.48037	6.39954	2.81466	3.62386	1.00841	0.00868343	0.0465578	down	T0	Y0	NA	GO:0004497;GO:0005506;GO:0016021;GO:0016705;GO:0020037;GO:0055114	12	-1.23378
LOC111060504	PREDICTED: exonuclease 3&apos;-5&apos; domain-containing protein 2 [Musca domestica]	5.53388	9.05447	10.6504	2.33973	4.51656	2.6143	0.000260577	0.00310303	down	T0	Y0	NA	NA	6	-1.23503
LOC120356406	PREDICTED: splicing factor 3B subunit 3 isoform X2 [Polistes dominula]	7.01986	9.08106	6.65455	2.33287	4.07285	2.06439	0.00025346	0.00303657	down	T0	Y0	NA	GO:0003676;GO:0005634	6	-1.23614
LOC120356283	brefeldin A-inhibited guanine nucleotide-exchange protein 1 [Nilaparvata lugens]	2.2979	2.55387	3.17046	0.966262	1.25799	0.752881	0.00144496	0.0123292	down	T0	Y0	NA	NA	2	-1.23888
LOC111055847	NA	5.45975	4.69087	6.74974	1.92437	2.48551	1.84685	5.49e-05	0.000863747	down	T0	Y0	NA	NA	3	-1.2404
LOC111058066	NA	5.54583	8.73874	5.17471	1.30412	2.54804	1.53729	0.000127667	0.00172395	down	T0	Y0	K04402	NA	3	-1.24377
LOC111054542	uncharacterized protein LOC111054542 [Nilaparvata lugens]	7.3286	4.2562	5.34603	2.63735	0.939982	2.63624	0.00510484	0.0315746	down	T0	Y0	NA	NA	6	-1.24434
LOC111053413	uncharacterized protein LOC111053413 [Nilaparvata lugens]	0.977976	1.05931	0.581794	0.336316	0.300475	0.309592	0.00687098	0.0391922	down	T0	Y0	NA	NA	6	-1.24562
LOC111044178	NA	14.4316	13.6219	19.3668	5.31914	6.88032	5.44144	2.21e-10	1.64e-08	down	T0	Y0	NA	NA	1	-1.24567
LOC120348776	zinc finger protein 771-like isoform X1 [Nilaparvata lugens]	2.99395	2.55692	2.42445	0.931095	0.727092	1.37018	5.21e-05	0.000833617	down	T0	Y0	K09191	NA	13	-1.24742
LOC111062084	protein FAM13A [Nilaparvata lugens]	8.90245	11.0576	11.7633	3.88812	4.25928	3.64736	3.21e-16	7.17e-14	down	T0	Y0	NA	NA	2	-1.24797
LOC120354337	uncharacterized protein LOC111054211 [Nilaparvata lugens]	2.10008	2.24426	3.31776	1.13473	0.908542	0.797505	0.00149543	0.012632	down	T0	Y0	NA	NA	6	-1.24964
LOC111050340	uncharacterized protein LOC111050340 [Nilaparvata lugens]	4.31166	3.97778	2.07086	1.0414	1.99146	0.817642	0.00654277	0.0378095	down	T0	Y0	NA	NA	12	-1.2505
LOC111064163	heat shock protein 70 [Spodoptera litura]	17.3531	8.35473	10.7515	5.24485	3.81732	4.37579	1.34e-05	0.000262176	down	T0	Y0	K03283	GO:0005524;GO:0009408	1	-1.25145
LOC111057065	NA	16.6304	10.4722	19.3228	7.99644	3.54016	5.53861	0.000288504	0.003358	down	T0	Y0	NA	NA	6	-1.25693
LOC111051680	lugensin A [Nilaparvata lugens]	51.1849	100.648	60.0517	29.2592	26.7913	21.1936	3.37e-07	1.14e-05	down	T0	Y0	NA	NA	5	-1.266
LOC120356009	chymotrypsinogen A-like [Nilaparvata lugens]	23.6217	27.1145	35.2483	9.62815	12.1827	9.63247	6.02e-08	2.55e-06	down	T0	Y0	NA	GO:0004252;GO:0006508	6	-1.26633
LOC111050581	putative inorganic phosphate cotransporter [Nilaparvata lugens]	5.65972	4.83394	4.99858	1.72003	1.4065	2.45421	8.2e-06	0.000172925	down	T0	Y0	NA	NA	3	-1.26924
LOC120351287	lugensin A [Nilaparvata lugens]	152.094	248.023	112.254	86.5382	50.3322	48.4261	1.61e-05	0.000307223	down	T0	Y0	NA	NA	10	-1.27206
LOC120356044	probable tRNA N6-adenosine threonylcarbamoyltransferase [Nilaparvata lugens]	6.39996	6.43327	6.72841	2.21843	2.14078	2.72592	2.25e-07	8.1e-06	down	T0	Y0	K01409	NA	3	-1.27342
LOC111057921	uncharacterized protein LOC115243221 isoform X1 [Formica exsecta] &gt;gi|1697957037|ref|XP_029675887.1| uncharacterized protein LOC115243221 isoform X1 [Formica exsecta]	5.30982	3.39283	2.50306	1.00499	1.02276	1.53017	0.00311059	0.0219466	down	T0	Y0	NA	NA	3	-1.27386
LOC111050452	NA	6.086	6.10838	6.01467	2.51131	1.96837	1.90719	2.28e-13	3.18e-11	down	T0	Y0	NA	NA	6	-1.27497
LOC111044275	uncharacterized protein LOC111060703 [Nilaparvata lugens]	41.1491	42.9161	36.6942	13.4781	15.6847	14.3556	2.62e-35	5.88e-32	down	T0	Y0	NA	NA	2	-1.28365
LOC111055225	uncharacterized protein LOC109203836 isoform X2 [Oreochromis niloticus]	0.827273	0.760317	0.818549	0.354127	0.271763	0.240632	4.37e-05	0.000717756	down	T0	Y0	NA	NA	6	-1.2851
LOC120354520	mucin-7-like [Nilaparvata lugens]	12.3484	7.85602	8.07734	2.3404	5.75466	2.09284	0.0012387	0.010943	down	T0	Y0	NA	NA	19	-1.29955
LOC111055537	NA	2.55215	2.98954	1.58828	0.867237	0.745658	0.891578	0.000220856	0.00271839	down	T0	Y0	NA	NA	13	-1.30243
LOC120351929	NA	15.5151	10.4331	10.3343	5.86937	2.60762	4.4395	1.62e-05	0.000308249	down	T0	Y0	NA	NA	10	-1.30633
LOC111052006	uncharacterized protein LOC111052006 [Nilaparvata lugens]	1.50931	2.0007	1.85431	0.416688	0.920209	0.614443	1.55e-05	0.00029764	down	T0	Y0	NA	NA	2	-1.30697
LOC111056909	NA	6.2227	7.0333	5.31747	1.92735	2.89553	1.75191	1.2e-08	6.07e-07	down	T0	Y0	NA	NA	2	-1.31212
LOC120353377	phosphatidylinositol-glycan biosynthesis class X protein [Nilaparvata lugens]	2.84244	2.48107	2.8014	0.873751	0.754138	1.22182	6.75e-05	0.00101707	down	T0	Y0	K07541	NA	6	-1.3125
LOC120352647	NA	1.987	1.96622	3.21693	0.733891	1.15835	0.515316	0.00422979	0.0276028	down	T0	Y0	NA	NA	5	-1.31317
LOC111053818	lipase 3-like [Zootermopsis nevadensis] &gt;gi|646709629|gb|KDR15388.1| Lipase 3 [Zootermopsis nevadensis]	0.960458	0.763981	0.87292	0.268961	0.210801	0.097995	0.00402714	0.0266827	down	T0	Y0	K01052	NA	6	-1.31336
LOC120349355	PREDICTED: inactive pancreatic lipase-related protein 1 [Chrysochloris asiatica]	7.88719	8.19975	9.68826	1.78596	5.94147	1.48392	0.00622298	0.0362687	down	T0	Y0	NA	GO:0006629;GO:0016298;GO:0046872;GO:0052689	13	-1.31793
LOC111056857	NA	6.99537	6.03165	5.22357	1.80991	2.27532	2.30971	6.04e-07	1.89e-05	down	T0	Y0	NA	NA	2	-1.31968
LOC111050398	uncharacterized protein LOC111050398 [Nilaparvata lugens]	2.26172	2.40049	2.08258	0.952553	0.809843	0.611729	1.18e-06	3.39e-05	down	T0	Y0	NA	NA	3	-1.31989
LOC111057849	uncharacterized protein LOC111057849 [Nilaparvata lugens]	3.03294	3.52219	4.39684	1.03778	2.25466	0.582703	0.00789802	0.0433812	down	T0	Y0	NA	NA	13	-1.32195
LOC111048612	NA	3.56548	2.53812	2.82564	1.71414	0.508988	0.893169	0.00204757	0.0160966	down	T0	Y0	NA	NA	3	-1.32269
LOC111058311	heat shock protein 70 [Danaus plexippus plexippus]	13.3225	9.88597	12.305	5.10431	2.89949	4.49014	3.53e-08	1.59e-06	down	T0	Y0	K03283	GO:0005524	3	-1.32657
LOC111057611	NA	13.1051	14.083	12.5744	7.09248	3.18854	3.62336	1.32e-05	0.000259033	down	T0	Y0	NA	NA	6	-1.32718
LOC111045247	ubiquitin-conjugating enzyme E2 L3 [Oreochromis niloticus] &gt;gi|499015735|ref|XP_004558679.1| ubiquitin-conjugating enzyme E2 L3 isoform X1 [Maylandia zebra] &gt;gi|548377781|ref|XP_005733688.1| PREDICTED: ubiquitin-conjugating enzyme E2 L3 [Pundamilia nyererei] &gt;gi|554864976|ref|XP_005942540.1| PREDICTED: ubiquitin-conjugating enzyme E2 L3 isoform X1 [Haplochromis burtoni] &gt;gi|584015660|…	14.5894	15.0946	12.8506	5.17871	2.9924	6.47379	6.68e-06	0.000147524	down	T0	Y0	K04552	GO:0000166	3	-1.33604
LOC111043301	uncharacterized protein LOC105202523 isoform X1 [Solenopsis invicta]	1.47054	2.1631	0.971886	0.44258	0.653558	0.487005	0.00244495	0.0184465	down	T0	Y0	NA	NA	2	-1.3366
LOC111062145	uncharacterized protein LOC111047785 isoform X1 [Nilaparvata lugens]	3.12863	2.30022	2.92589	0.912175	0.70372	0.474627	2.8e-08	1.29e-06	down	T0	Y0	NA	NA	3	-1.33763
LOC120350339	protein asteroid [Solenopsis invicta]	2.45298	3.70876	2.25261	1.20316	0.98817	0.727142	2.24e-05	0.000403215	down	T0	Y0	NA	NA	3	-1.33785
LOC111057006	uncharacterized protein LOC726185 [Apis mellifera]	99.0669	233.11	104.052	30.4503	61.1115	57.5203	0.00724903	0.0406609	down	T0	Y0	NA	NA	6	-1.34981
LOC111048857	PREDICTED: uncharacterized protein LOC100680511 [Nasonia vitripennis]	0.486279	0.928524	0.931332	0.288748	0.161393	0.339267	0.0069054	0.039322	down	T0	Y0	NA	NA	5	-1.35334
LOC111058358	uncharacterized protein LOC111049714 [Nilaparvata lugens]	2.01305	1.45714	1.61061	0.798193	0.248742	0.553373	0.00331144	0.0229287	down	T0	Y0	NA	NA	6	-1.3535
LOC111055838	hypothetical protein LSTR_LSTR006060 [Laodelphax striatellus]	1.81806	1.75705	2.04423	0.902394	0.448767	0.556028	0.000240414	0.00290609	down	T0	Y0	K01052	NA	6	-1.36538
LOC111056644	uncharacterized protein LOC111056644 [Nilaparvata lugens] &gt;gi|1233200874|ref|XP_022199724.1| uncharacterized protein LOC111056644 [Nilaparvata lugens]	2.64618	1.61274	1.59365	0.676239	0.943875	0.631614	1.38e-06	3.87e-05	down	T0	Y0	NA	NA	6	-1.36633
LOC120352498	stubble-5 [Nilaparvata lugens]	4.57188	5.67544	5.69795	1.99751	1.89003	1.5232	6.15e-11	5.09e-09	down	T0	Y0	NA	GO:0004252;GO:0006508	6	-1.37077
LOC120355832	hypothetical protein LSTR_LSTR003339 [Laodelphax striatellus]	1.82124	2.43069	3.39296	1.34906	0.8797	0.372359	0.00760248	0.0421007	down	T0	Y0	NA	NA	2	-1.37456
LOC111045650	uncharacterized protein LOC111045650 [Nilaparvata lugens]	0.764395	0.962996	0.68408	0.310437	0.276995	0.223225	0.000351727	0.00392456	down	T0	Y0	NA	NA	13	-1.37977
LOC120349000	Glypican-6 [Heterocephalus glaber]	7.2495	7.08475	10.8528	2.40969	4.3753	1.79192	0.000901943	0.00851651	down	T0	Y0	NA	GO:0001523;GO:0005634;GO:0005796;GO:0005887;GO:0005975;GO:0006024;GO:0006027;GO:0007603;GO:0008283;GO:0009653;GO:0009897;GO:0030204;GO:0043202;GO:0070062	2	-1.38135
LOC111052441	glycoprotein 3-alpha-L-fucosyltransferase A isoform X2 [Acyrthosiphon pisum]	2.77027	3.06005	2.153	1.45612	0.727404	0.485238	0.00213258	0.0165622	down	T0	Y0	K00753	GO:0016757	6	-1.38433
LOC111053052	uncharacterized protein LOC108733483 isoform X4 [Agrilus planipennis]	17.367	14.1226	11.1493	6.2332	3.36658	4.6537	1.29e-06	3.66e-05	down	T0	Y0	NA	NA	6	-1.38768
LOC111045327	NA	0.645777	0.907579	0.852674	0.22596	0.191705	0.368734	0.00293911	0.0210561	down	T0	Y0	NA	NA	5	-1.3881
LOC111058706	uncharacterized protein LOC108734142 [Agrilus planipennis]	5.16316	3.02715	4.35381	1.10885	1.91954	1.1744	3.04e-05	0.000534477	down	T0	Y0	NA	NA	6	-1.38944
LOC111045369	NA	39.6396	48.2835	56.7857	9.58288	23.6649	15.3017	7.22e-06	0.000157032	down	T0	Y0	NA	NA	6	-1.39404
LOC111059816	uncharacterized protein LOC111052006 [Nilaparvata lugens]	1.70649	1.90173	1.85766	0.587508	0.714316	0.523624	2.3e-12	2.75e-10	down	T0	Y0	NA	NA	2	-1.39472
LOC111059980	protein hairy [Bombus impatiens]	1.25991	1.22284	1.02001	0.298329	0.571105	0.301261	7.51e-06	0.00016122	down	T0	Y0	K09090	GO:0000981;GO:0001701;GO:0002085;GO:0002682;GO:0003151;GO:0003281;GO:0003677;GO:0005634;GO:0006357;GO:0006605;GO:0007155;GO:0007219;GO:0007389;GO:0008284;GO:0014014;GO:0016043;GO:0016482;GO:0019827;GO:0021545;GO:0021915;GO:0021983;GO:0031016;GO:0035909;GO:0042491;GO:0045165;GO:0045685;GO:0045892;GO:0045893;GO:0046427;GO:0046983;GO:0048534;GO:0048568;GO:0048598;GO:0048863;GO:0051094;GO:0051240;GO:…	2	-1.39675
LOC120350988	NA	0.744935	0.426105	0.907672	0.196945	0.273267	0.226698	0.003418	0.0234971	down	T0	Y0	NA	NA	6	-1.39793
LOC111057813	protein FAM151B isoform X1 [Photinus pyralis] &gt;gi|1755129464|gb|KAB0799900.1| hypothetical protein PPYR_07780 [Photinus pyralis]	53.1124	59.9612	69.474	16.8434	28.5911	15.4516	1.82e-09	1.14e-07	down	T0	Y0	NA	NA	6	-1.40708
LOC111048714	PREDICTED: leucine-rich repeat-containing protein 23 [Anolis carolinensis] &gt;gi|637351609|ref|XP_008118454.1| PREDICTED: leucine-rich repeat-containing protein 23 [Anolis carolinensis] &gt;gi|637351613|ref|XP_008118455.1| PREDICTED: leucine-rich repeat-containing protein 23 [Anolis carolinensis] &gt;gi|637351616|ref|XP_008118456.1| PREDICTED: leucine-rich repeat-containing protein 23 [Anolis ca…	8.41387	7.08728	5.01672	3.08035	1.43522	2.20245	4.76e-05	0.000772696	down	T0	Y0	NA	NA	3	-1.41162
LOC120356179	ER degradation-enhancing alpha-mannosidase-like protein 3 [Nilaparvata lugens]	3.75892	7.64293	4.84044	1.37727	2.76768	1.22679	0.00168695	0.0139016	down	T0	Y0	NA	GO:0004571;GO:0005509;GO:0008152;GO:0016021	6	-1.41202
LOC120355300	histone-lysine N-methyltransferase eggless-like [Nilaparvata lugens]	8.04162	8.11058	6.39572	1.91292	4.31027	1.27994	0.00558112	0.0335514	down	T0	Y0	NA	NA	6	-1.41556
LOC120354890	hypothetical protein AVEN_38804_1 [Araneus ventricosus]	2.48615	1.50859	1.92658	0.753805	0.584589	0.595675	0.000167348	0.00214797	down	T0	Y0	NA	NA	3	-1.42162
LOC120352948	integrator complex subunit 3-like [Nilaparvata lugens]	2.04469	2.03332	1.65222	0.521636	0.977135	0.383709	0.000101672	0.00142081	down	T0	Y0	K13140	NA	6	-1.42479
LOC120352905	transcription initiation factor TFIID subunit 10-like [Nilaparvata lugens]	45.1905	51.7294	48.8424	18.4982	17.8963	11.4561	1.16e-12	1.47e-10	down	T0	Y0	K03134	GO:0003743;GO:0005634;GO:0006352;GO:0006413	3	-1.42505
LOC111064069	uncharacterized protein LOC111049369 [Nilaparvata lugens]	9.47935	12.1638	11.3329	2.30981	5.70926	2.81799	2.56e-06	6.67e-05	down	T0	Y0	NA	NA	10	-1.42781
LOC111057722	uncharacterized protein LOC111063918 [Nilaparvata lugens]	26.4308	27.7577	25.6617	7.58559	10.4975	8.17437	1.03e-23	7.15e-21	down	T0	Y0	NA	NA	2	-1.43324
LOC111044564	NA	3.86973	4.90056	5.20747	1.14232	1.68778	1.68673	1.65e-08	8.15e-07	down	T0	Y0	NA	NA	5	-1.43549
LOC120351177	NA	4.41426	4.83741	7.03435	2.17695	0.889789	2.15516	0.00177078	0.0144076	down	T0	Y0	NA	NA	5	-1.44191
LOC111053581	uncharacterized protein LOC111053581 isoform X1 [Nilaparvata lugens]	2.37007	1.68402	1.7266	0.510813	0.800934	0.554268	2.9e-06	7.39e-05	down	T0	Y0	NA	NA	2	-1.44344
LOC111064445	uncharacterized family 31 glucosidase KIAA1161-like [Nilaparvata lugens]	30.4392	36.359	35.2738	10.7508	14.8475	7.53079	5.21e-11	4.38e-09	down	T0	Y0	K24727	GO:0004553;GO:0008152	3	-1.44497
LOC111045590	zinc finger protein Xfin-like [Nilaparvata lugens]	6.25076	6.33042	5.65351	1.72176	2.31207	2.11076	2.82e-12	3.28e-10	down	T0	Y0	K09191	NA	2	-1.44623
LOC111049842	BTB/POZ domain-containing protein 1 [Bombus impatiens] &gt;gi|1366101024|ref|XP_024223716.1| BTB/POZ domain-containing protein 1 [Bombus impatiens]	3.67317	3.21978	2.29252	1.57723	0.742198	0.636069	0.000631093	0.00635818	down	T0	Y0	NA	NA	6	-1.44752
LOC120348850	hypothetical protein GE061_17684 [Apolygus lucorum]	2.09106	2.44323	2.14496	0.684204	0.86076	0.600093	9.68e-11	7.86e-09	down	T0	Y0	K00939	GO:0005739;GO:0009150;GO:0009167;GO:0009205;GO:0016310;GO:0016776;GO:0019205;GO:0032550;GO:0032555;GO:0035639;GO:0046128	2	-1.45109
LOC120356434	NA	2.44853	3.66316	1.9782	1.14874	1.08583	0.376605	0.00399391	0.0265147	down	T0	Y0	NA	NA	5	-1.45168
LOC120355810	tyrosine-protein phosphatase non-receptor type 11-like [Nilaparvata lugens]	3.40441	1.90739	2.30363	0.860331	0.544455	0.998314	0.000797049	0.00767465	down	T0	Y0	NA	GO:0004721;GO:0006470	3	-1.45372
LOC120350459	uncharacterized protein LOC111055993 [Nilaparvata lugens]	1.08678	1.83653	1.45272	0.374327	0.19845	0.257776	0.000797734	0.00767577	down	T0	Y0	NA	NA	5	-1.45456
LOC111064240	endoplasmic reticulum metallopeptidase 1 isoform X3 [Agrilus planipennis]	13.2084	16.5417	13.9345	5.16613	5.23472	3.59079	1.87e-17	5.48e-15	down	T0	Y0	NA	GO:0016020;GO:0016787	6	-1.45861
LOC111048496	NA	2.03557	2.14544	3.09335	1.23099	0.597864	0.47245	0.00194246	0.0155144	down	T0	Y0	NA	NA	10	-1.46033
LOC120348752	PREDICTED: venom allergen 5-like [Dendroctonus ponderosae] &gt;gi|332374492|gb|AEE62387.1| unknown [Dendroctonus ponderosae]	52.3873	76.9685	79.2975	36.842	16.0546	13.8917	1.46e-05	0.000283058	down	T0	Y0	NA	NA	6	-1.46169
LOC120354144	probable serine hydrolase [Nilaparvata lugens]	3.83654	2.78712	5.51914	1.45504	1.07215	1.29381	0.000505039	0.00531019	down	T0	Y0	NA	NA	6	-1.48134
LOC120356714	enoyl-CoA delta isomerase 1, mitochondrial-like isoform X2 [Nilaparvata lugens]	45.03	48.2675	55.7805	17.2938	14.0167	15.2443	2.34e-17	6.58e-15	down	T0	Y0	K13238	GO:0003824	6	-1.49134
LOC120350826	uncharacterized protein LOC116169883 [Photinus pyralis] &gt;gi|1770352254|ref|XP_031345378.1| uncharacterized protein LOC116172326 [Photinus pyralis] &gt;gi|1755127708|gb|KAB0798145.1| hypothetical protein PPYR_09138 [Photinus pyralis] &gt;gi|1755128820|gb|KAB0799256.1| hypothetical protein PPYR_07136 [Photinus pyralis]	1.0972	1.22191	1.52479	0.355117	0.698906	0.149566	0.00950874	0.0498341	down	T0	Y0	NA	NA	6	-1.49485
LOC111047443	coiled-coil domain-containing protein 170-like [Sitophilus oryzae]	2.38021	2.54899	1.92556	1.08234	0.616736	0.420964	4.67e-05	0.000760808	down	T0	Y0	NA	NA	6	-1.50407
LOC120356191	hypothetical protein LSTR_LSTR008945 [Laodelphax striatellus]	4.33189	6.76132	6.50475	1.65073	2.46116	1.29943	3.47e-05	0.00059224	down	T0	Y0	NA	GO:0016491;GO:0046872;GO:0051536	6	-1.5045
LOC120353961	uncharacterized protein LOC111054755 [Nilaparvata lugens]	2.39812	3.13477	2.10447	0.915197	0.623183	0.786746	5.55e-06	0.000126158	down	T0	Y0	NA	NA	6	-1.51167
LOC120351182	unnamed protein product [Callosobruchus maculatus]	5.48269	4.23455	4.65345	1.44231	1.27333	1.66129	8.46e-15	1.48e-12	down	T0	Y0	NA	NA	6	-1.5208
LOC111055815	sensory neuron membrane protein 1-like [Nilaparvata lugens]	18.8218	28.5416	30.371	4.7934	14.1774	4.31318	8.36e-05	0.00122016	down	T0	Y0	NA	NA	13	-1.52112
LOC120355111	FERM, RhoGEF and pleckstrin domain-containing protein 2-like isoform X1 [Nilaparvata lugens]	4.56548	2.6261	6.44946	1.76005	1.76045	0.683163	0.00318116	0.0223045	down	T0	Y0	NA	GO:0044424;GO:0050789	13	-1.52204
LOC111053558	hypothetical protein LSTR_LSTR011969 [Laodelphax striatellus]	6.18292	8.26109	11.2257	1.74188	3.78621	2.34684	1.66e-05	0.000314036	down	T0	Y0	NA	NA	13	-1.52207
LOC120353622	organic solute transporter alpha-like protein [Nilaparvata lugens]	7.90814	11.3243	10.587	2.62882	4.51023	2.00644	8.15e-06	0.000172318	down	T0	Y0	K14360	GO:0016021	5	-1.524
LOC120352368	uncharacterized protein LOC106687159 [Halyomorpha halys]	0.602216	0.98058	0.959387	0.258981	0.175185	0.316273	0.0013909	0.0119711	down	T0	Y0	NA	NA	6	-1.52463
LOC120355749	uncharacterized protein LOC111047785 isoform X1 [Nilaparvata lugens]	2.63561	2.93449	1.95265	0.937223	1.02304	0.545528	0.00143768	0.0122749	down	T0	Y0	NA	NA	3	-1.52529
LOC111060243	solute carrier family 12 member 2-like [Nilaparvata lugens]	4.75676	7.10016	5.0362	2.16866	1.45003	1.52362	1.08e-05	0.000217393	down	T0	Y0	NA	GO:0005215;GO:0006821;GO:0016020;GO:0055085	6	-1.5257
LOC111053090	uncharacterized protein LOC111053090 [Nilaparvata lugens]	1.50031	1.26564	1.57173	0.483528	0.538793	0.298451	1.85e-05	0.000344215	down	T0	Y0	NA	NA	2	-1.52778
LOC120354397	Voltage-dependent calcium channel type D subunit alpha-1 [Papilio machaon]	1.08863	1.95429	2.50281	0.573318	0.903536	0.204636	0.00927111	0.0489428	down	T0	Y0	NA	NA	5	-1.54123
LOC111059647	ripped pocket, isoform A [Drosophila melanogaster] &gt;gi|2792194|emb|CAA76129.1| gonad-specific amiloride-sensitive sodium channel 1 [Drosophila melanogaster] &gt;gi|2811256|gb|AAC38824.1| amiloride-sensitive Na+ channel [Drosophila melanogaster] &gt;gi|10727173|gb|AAF52108.2| ripped pocket, isoform A [Drosophila melanogaster] &gt;gi|1067127996|gb|AOQ07824.1| rpk-RA, partial [synthetic construct…	1.08933	1.3708	2.08213	0.489055	0.423886	0.44538	0.000260848	0.00310303	down	T0	Y0	K03440	NA	5	-1.55085
LOC111049694	Alpha-L-iduronidase [Zootermopsis nevadensis]	2.65405	3.82776	2.93217	0.649228	1.43958	0.746255	0.000238674	0.00289022	down	T0	Y0	NA	NA	6	-1.55349
LOC120354848	hypothetical protein LSTR_LSTR013760 [Laodelphax striatellus]	2.166	2.38545	1.74949	0.469987	0.648725	0.737488	6.69e-07	2.06e-05	down	T0	Y0	NA	GO:0016021	3	-1.56201
LOC111054083	uncharacterized protein LOC111056843 [Nilaparvata lugens]	2.49572	2.6193	2.32469	0.650212	1.17638	0.401375	3.77e-06	9.15e-05	down	T0	Y0	NA	NA	2	-1.56429
LOC111050946	uncharacterized protein LOC111050946 [Nilaparvata lugens]	2.72434	3.47428	2.85365	1.14712	1.00784	0.530144	9.59e-07	2.83e-05	down	T0	Y0	NA	NA	2	-1.56936
LOC111051280	PREDICTED: translin-associated protein X [Nasonia vitripennis]	12.3787	10.9197	11.6739	3.76683	3.82408	2.65041	8.79e-17	2.33e-14	down	T0	Y0	NA	NA	6	-1.5711
LOC120353102	hypothetical protein LSTR_LSTR005112 [Laodelphax striatellus]	14.1541	10.8778	16.1123	2.92141	3.87493	5.21128	3.03e-06	7.65e-05	down	T0	Y0	K02727	GO:0004298;GO:0005634;GO:0005737;GO:0006511;GO:0019773	6	-1.57745
LOC111048844	uncharacterized protein LOC105198575 [Solenopsis invicta] &gt;gi|1465620047|ref|XP_025991741.1| uncharacterized protein LOC105198575 [Solenopsis invicta]	26.4755	32.3124	27.3438	7.95773	8.80687	8.37334	3.32e-40	1.12e-36	down	T0	Y0	NA	NA	6	-1.58777
LOC111057786	NA	3.13316	2.4871	2.18686	0.59643	1.176	0.487929	0.000241133	0.00291217	down	T0	Y0	NA	NA	2	-1.59228
LOC111060806	hypothetical protein GE061_20387 [Apolygus lucorum]	6.0823	5.72788	5.11618	1.87689	1.25539	1.76676	4.68e-13	6.18e-11	down	T0	Y0	NA	NA	2	-1.59324
LOC111047530	hypothetical protein FOCC_FOCC006040 [Frankliniella occidentalis]	65.1508	72.8275	100.347	15.8623	32.9609	20.7905	1.27e-08	6.35e-07	down	T0	Y0	NA	GO:0016021	6	-1.60463
LOC111054601	NA	3.99019	5.97426	4.6009	1.99955	1.00616	1.17172	2.08e-06	5.52e-05	down	T0	Y0	NA	NA	2	-1.60793
LOC111050868	NA	3.93812	3.49538	2.73432	1.07891	0.704885	1.28248	0.000632048	0.00635818	down	T0	Y0	NA	NA	1	-1.60831
LOC111061658	uncharacterized protein LOC108743454 [Agrilus planipennis]	7.88912	7.38492	8.20876	1.92058	3.20368	1.63944	2.53e-09	1.51e-07	down	T0	Y0	NA	NA	6	-1.61189
LOC120355621	hypothetical protein LSTR_LSTR000182 [Laodelphax striatellus]	1.44485	2.16153	2.34044	0.375241	0.764632	0.527895	0.000484337	0.00511089	down	T0	Y0	NA	NA	5	-1.62755
LOC111045775	CLIP domain-containing serine protease 2-like [Solenopsis invicta]	3.61054	4.01609	7.46225	1.86992	0.432952	1.88729	0.00235685	0.0179322	down	T0	Y0	NA	GO:0004252;GO:0006508	6	-1.62869
LOC120350915	target of rapamycin [Blattella germanica]	5.23368	4.2542	5.94629	1.6052	1.43669	1.33201	1.29e-12	1.61e-10	down	T0	Y0	K07203	GO:0000724;GO:0005524;GO:0008144;GO:0016301;GO:0016310;GO:0016773;GO:0046983	6	-1.63393
LOC120353989	putative protein kinase C delta type homolog [Nilaparvata lugens]	1.54317	1.33472	1.5912	0.262356	0.615393	0.365269	1.59e-06	4.41e-05	down	T0	Y0	NA	NA	6	-1.66068
LOC111046483	radial spoke head 1 homolog [Nilaparvata lugens]	2.98333	1.65335	1.87471	0.634933	0.458113	0.677362	0.000213645	0.0026441	down	T0	Y0	K19755	NA	3	-1.66553
LOC120351236	diamine acetyltransferase 2 isoform X2 [Zootermopsis nevadensis] &gt;gi|646712355|gb|KDR17137.1| Diamine acetyltransferase 2 [Zootermopsis nevadensis]	6.42981	8.83069	5.51399	1.95252	2.15854	1.63605	1.8e-09	1.13e-07	down	T0	Y0	K00657	NA	6	-1.67476
LOC111050109	kallikrein-9 [Vulpes vulpes]	21.9229	16.5098	19.292	5.83944	3.3159	6.6004	1.48e-09	9.53e-08	down	T0	Y0	NA	NA	6	-1.67623
LOC111051698	lugensin A [Nilaparvata lugens]	57.0108	141.669	52.6386	30.0021	22.8536	15.8245	2.72e-06	6.98e-05	down	T0	Y0	NA	NA	10	-1.67771
LOC111053908	girdin [Nilaparvata lugens]	2.48454	2.21673	1.69721	0.589367	0.554505	0.574759	8.99e-06	0.000186883	down	T0	Y0	NA	NA	2	-1.68478
LOC120356258	apoptosis inhibitor 5 isoform X1 [Nilaparvata lugens] &gt;gi|1233166127|ref|XP_022185008.1| apoptosis inhibitor 5 isoform X2 [Nilaparvata lugens]	12.7892	11.4473	14.2033	4.24905	4.47165	1.83943	4.14e-06	9.93e-05	down	T0	Y0	NA	NA	2	-1.68742
LOC120349974	ATP-binding cassette sub-family A member 3 isoform X2 [Acyrthosiphon pisum]	12.6072	24.3386	19.9697	3.69994	9.31718	2.93995	0.00306366	0.0216835	down	T0	Y0	K01992	GO:0006810;GO:0016020;GO:0042599	5	-1.68783
LOC111061119	serine/threonine-protein kinase polo [Trichinella spiralis]	4.8117	2.7232	2.39848	0.994206	0.575289	1.10497	6.21e-05	0.000949762	down	T0	Y0	NA	GO:0000086;GO:0000122;GO:0000279;GO:0000281;GO:0000922;GO:0000942;GO:0001578;GO:0004674;GO:0005730;GO:0005737;GO:0005813;GO:0005876;GO:0007092;GO:0007094;GO:0008017;GO:0010800;GO:0010997;GO:0018105;GO:0019901;GO:0022411;GO:0030496;GO:0031572;GO:0031648;GO:0043066;GO:0043393;GO:0045184;GO:0045736;GO:0051233;GO:0051297;GO:0071168;GO:0098763;GO:1901673	3	-1.68885
LOC120349471	ripped pocket, isoform A [Drosophila melanogaster] &gt;gi|2792194|emb|CAA76129.1| gonad-specific amiloride-sensitive sodium channel 1 [Drosophila melanogaster] &gt;gi|2811256|gb|AAC38824.1| amiloride-sensitive Na+ channel [Drosophila melanogaster] &gt;gi|10727173|gb|AAF52108.2| ripped pocket, isoform A [Drosophila melanogaster] &gt;gi|1067127996|gb|AOQ07824.1| rpk-RA, partial [synthetic construct…	4.31029	6.61887	7.54679	1.17339	3.29668	0.585243	0.00355041	0.0242016	down	T0	Y0	K03440	NA	6	-1.69262
LOC120354214	NA	3.81858	3.2579	3.93846	1.0541	0.815752	1.08202	2.7e-08	1.26e-06	down	T0	Y0	K09191	NA	3	-1.70159
LOC120354460	hypothetical protein LSTR_LSTR015116 [Laodelphax striatellus]	1.19287	1.11988	0.775921	0.215155	0.392478	0.211205	1.66e-05	0.000314036	down	T0	Y0	NA	NA	6	-1.71176
LOC120348717	NA	5.92349	4.00351	3.86088	1.60221	0.936811	1.13786	2.84e-07	9.9e-06	down	T0	Y0	NA	NA	3	-1.71213
LOC111059652	LOW QUALITY PROTEIN: ABC transporter G family member 23-like [Nilaparvata lugens]	3.26144	7.12603	5.45606	0.716173	1.47496	1.96031	0.0001707	0.00218685	down	T0	Y0	K01992	NA	6	-1.72746
LOC120353396	RE1-silencing transcription factor-like [Nilaparvata lugens]	2.61854	3.09858	2.65948	0.973118	0.753003	0.47919	2e-06	5.33e-05	down	T0	Y0	K09191	NA	2	-1.73116
LOC120351020	hypothetical protein AVEN_140598_1 [Araneus ventricosus]	6.39555	7.31795	7.18088	1.80696	2.28361	1.43824	4.75e-13	6.22e-11	down	T0	Y0	NA	NA	6	-1.73438
LOC111059971	uncharacterized protein LOC111059971 [Nilaparvata lugens]	3.21266	2.45335	2.96766	0.444069	1.03964	0.821318	3.84e-08	1.69e-06	down	T0	Y0	NA	NA	2	-1.74379
LOC111057271	PREDICTED: uncharacterized protein LOC103576923 [Microplitis demolitor]	18.3831	12.5053	10.91	4.28973	2.1779	4.36581	3.26e-07	1.1e-05	down	T0	Y0	NA	GO:0007155;GO:0016021;GO:0042246	3	-1.74552
LOC120354039	NA	3.74089	2.65517	5.6773	1.4718	0.490612	1.13271	0.000435736	0.00471	down	T0	Y0	NA	NA	5	-1.74577
LOC120356045	NA	24.2135	21.881	21.9938	5.70537	9.03973	3.0603	5.57e-07	1.75e-05	down	T0	Y0	NA	NA	6	-1.7551
LOC111054531	NA	19.3085	15.8174	16.7008	4.30024	4.37992	4.68762	1.66e-21	7.98e-19	down	T0	Y0	NA	NA	6	-1.76306
LOC120353433	uncharacterized protein LOC115890690 [Sitophilus oryzae]	2.64627	3.04627	2.86507	1.01554	0.651998	0.541363	4.29e-09	2.45e-07	down	T0	Y0	NA	NA	6	-1.76603
LOC120355954	adenylate kinase 8 isoform X1 [Nilaparvata lugens]	1.69575	1.33706	2.71034	0.262034	0.31823	0.856482	0.00146809	0.0124586	down	T0	Y0	NA	NA	6	-1.77496
LOC111047365	NA	1.29417	0.938025	1.1288	0.321506	0.224181	0.282185	1.88e-07	6.89e-06	down	T0	Y0	NA	NA	2	-1.80107
LOC120349456	NA	3.98001	2.68989	2.52321	0.340332	0.715107	1.2033	0.00106753	0.00970887	down	T0	Y0	NA	NA	6	-1.80112
LOC120355738	ATP-binding cassette sub-family D member 3 [Nilaparvata lugens]	10.6341	14.6997	8.79741	3.79393	3.95661	0.874807	0.000219795	0.00270779	down	T0	Y0	NA	GO:0005524;GO:0005777;GO:0008152;GO:0015910;GO:0016021;GO:0042626;GO:0042803;GO:0055085	6	-1.80492
LOC120348821	putative phosphoglycerate kinase [Danaus plexippus plexippus]	0.704037	0.559318	0.662679	0.126713	0.237345	0.115158	0.000100681	0.00141331	down	T0	Y0	K00927	GO:0004618;GO:0005515;GO:0005524;GO:0005634;GO:0005829;GO:0006094;GO:0016021;GO:0030317;GO:0030855;GO:0035686;GO:0045121;GO:0061621;GO:0070062;GO:0098779	6	-1.80573
LOC120349681	PREDICTED: protein-lysine N-methyltransferase N6AMT2 [Anolis carolinensis]	1.0006	4.27011	6.07742	0.493027	1.0927	1.19806	0.0084816	0.0458387	down	T0	Y0	K22855	NA	3	-1.8117
LOC120354073	NA	5.8133	7.48836	12.2555	2.78357	1.60011	1.99453	6.12e-05	0.000937516	down	T0	Y0	NA	NA	6	-1.81226
LOC111056389	uncharacterized protein LOC111055075 [Nilaparvata lugens]	60.8497	77.1364	57.3501	18.9748	12.1211	17.3063	8.27e-18	2.72e-15	down	T0	Y0	NA	NA	6	-1.81631
LOC111043717	uncharacterized protein LOC111043717 [Nilaparvata lugens]	5.94893	4.80247	5.20996	0.811241	2.31253	0.76912	0.000554114	0.00571921	down	T0	Y0	NA	NA	2	-1.82278
LOC120353930	calpain-A-like [Nilaparvata lugens]	3.03121	2.41649	4.82375	0.697803	1.17237	0.673361	2.21e-05	0.000398998	down	T0	Y0	NA	GO:0008234	6	-1.82906
LOC111054669	peptidyl-prolyl cis-trans isomerase 6-like [Nilaparvata lugens] &gt;gi|1096257106|gb|APA33860.1| seminal fluid protein [Nilaparvata lugens]	22.5984	24.8066	23.7507	7.85367	5.54451	4.04325	2.79e-10	2.03e-08	down	T0	Y0	NA	GO:0000413;GO:0003755;GO:0006457;GO:0016020	3	-1.84008
LOC111051695	lugensin A [Nilaparvata lugens]	37.0731	69.7829	34.6045	18.2189	7.60845	8.07257	1.56e-07	5.92e-06	down	T0	Y0	NA	NA	2	-1.86728
LOC120356046	glutathione S-transferase-like [Nilaparvata lugens] &gt;gi|387413277|gb|AFJ75803.1| glutathione s-transferase S1 [Nilaparvata lugens]	72.8402	83.8249	66.7006	19.3527	16.8333	17.2156	3.14e-39	8.47e-36	down	T0	Y0	NA	GO:0008152;GO:0016740	6	-1.87207
LOC111046242	probable basic-leucine zipper transcription factor R [Nilaparvata lugens]	7.43216	6.4059	8.23451	1.80507	1.10785	1.98064	4.91e-11	4.17e-09	down	T0	Y0	NA	NA	2	-1.88402
LOC111057452	spore wall protein 2-like [Nilaparvata lugens]	1.65004	2.88073	1.88988	0.486102	0.408737	0.592537	1.31e-06	3.7e-05	down	T0	Y0	NA	NA	3	-1.8947
LOC111064578	hypothetical protein LSTR_LSTR004780 [Laodelphax striatellus]	10.1367	12.73	9.70184	3.01453	2.57245	2.09438	1.84e-18	6.71e-16	down	T0	Y0	K17796	GO:0044425	3	-1.89558
LOC120353073	PREDICTED: RNA-directed DNA polymerase from mobile element jockey-like isoform X1 [Amyelois transitella] &gt;gi|913324483|ref|XP_013193562.1| PREDICTED: RNA-directed DNA polymerase from mobile element jockey-like isoform X2 [Amyelois transitella]	4.811	7.34497	4.57912	1.97784	1.17806	1.03394	9.73e-12	9.72e-10	down	T0	Y0	NA	NA	2	-1.89759
LOC120356030	proteasome subunit alpha type-3-like [Nilaparvata lugens]	75.4396	82.1861	83.8636	23.8417	20.4527	12.7485	6.62e-18	2.23e-15	down	T0	Y0	K02727	GO:0004298;GO:0005634;GO:0005737;GO:0006511;GO:0019773	6	-1.9014
LOC111044902	piggyBac transposable element-derived protein 4-like [Agrilus planipennis]	2.52836	1.93218	2.49275	0.649385	0.444212	0.507974	3.57e-08	1.6e-06	down	T0	Y0	NA	NA	6	-1.91039
LOC111052715	hypothetical protein DAPPUDRAFT_5739 [Daphnia pulex]	4.29466	5.16663	4.80452	1.51624	1.07073	0.730105	2.1e-09	1.29e-07	down	T0	Y0	NA	GO:0004402;GO:0005671;GO:0030274;GO:0043966	3	-1.92214
LOC111060980	PREDICTED: uncharacterized protein LOC100209733 [Hydra vulgaris]	2.07584	2.39004	2.23741	0.788816	0.183305	0.556495	9.62e-05	0.00136951	down	T0	Y0	NA	GO:0005488	6	-1.9261
LOC111046349	uncharacterized protein LOC111046349 [Nilaparvata lugens]	0.804137	1.46035	0.945501	0.179632	0.413819	0.133214	0.000337194	0.00380204	down	T0	Y0	NA	NA	2	-1.92746
LOC111046066	PREDICTED: nose resistant to fluoxetine protein 6-like [Nasonia vitripennis]	5.84645	8.64887	8.64693	2.06822	2.89927	0.431911	0.000124452	0.00168466	down	T0	Y0	NA	NA	3	-1.93229
LOC111050932	uncharacterized protein LOC111055472 [Nilaparvata lugens]	2.88865	3.38456	3.49961	0.563788	0.920077	0.754458	1.28e-14	2.22e-12	down	T0	Y0	NA	NA	3	-1.93508
LOC120354257	SWEET sugar transporter [Nilaparvata lugens]	3.88063	3.5484	4.32808	0.854857	0.936307	0.870105	8.49e-09	4.46e-07	down	T0	Y0	NA	GO:0008643;GO:0016021	6	-1.94845
LOC120348869	NA	8.28751	8.11694	10.1726	2.07701	3.00557	0.997728	1.3e-06	3.69e-05	down	T0	Y0	NA	NA	2	-1.95821
LOC120355519	ornithine carbamoyltransferase, mitochondrial-like [Nilaparvata lugens]	1.31075	1.08813	1.55747	0.181847	0.36396	0.403853	2.84e-05	0.000501396	down	T0	Y0	NA	NA	3	-1.96217
LOC111052954	NA	10.8114	8.37282	7.91951	1.2843	2.47206	2.27341	2.28e-09	1.38e-07	down	T0	Y0	NA	NA	2	-1.97128
LOC120349824	probable salivary secreted peptide [Solenopsis invicta]	198.211	148.111	177.524	40.9821	62.9892	14.8177	0.000370364	0.00409861	down	T0	Y0	NA	NA	6	-1.97405
LOC111043556	beta-N-acetylhexosaminidase [Nilaparvata lugens]	6.43451	6.27611	7.03148	1.60586	1.77764	0.99441	1.45e-19	6.53e-17	down	T0	Y0	K12373	GO:0004563;GO:0005975	6	-1.9941
LOC111053228	zinc finger protein 37-like [Nilaparvata lugens]	1.60193	2.78181	2.23585	0.273151	0.596676	0.51134	4e-10	2.81e-08	down	T0	Y0	K09191	NA	6	-1.99749
LOC120351456	Tubulin alpha chain [Fasciola gigantica]	8.92717	6.90816	8.14067	1.72201	1.97607	1.49881	1.91e-11	1.78e-09	down	T0	Y0	NA	GO:0003924;GO:0005200;GO:0005525;GO:0005737;GO:0005874;GO:0007017;GO:0008152	3	-2.00984
LOC120352752	non-histone protein 10 isoform X2 [Zootermopsis nevadensis] &gt;gi|646697273|gb|KDR09064.1| Non-histone protein 10 [Zootermopsis nevadensis]	5.10494	16.4581	24.1024	3.70914	2.4422	3.7024	2.83e-05	0.000499124	down	T0	Y0	K11670	NA	5	-2.02424
LOC120351564	hypothetical protein D910_11630 [Dendroctonus ponderosae]	3.11607	4.46222	4.16294	0.751735	0.957901	0.757365	2.59e-06	6.72e-05	down	T0	Y0	NA	NA	6	-2.04099
LOC111043810	tubulin alpha-8 chain-like [Nilaparvata lugens] &gt;gi|1233200224|ref|XP_022199369.1| tubulin alpha-8 chain-like [Nilaparvata lugens] &gt;gi|955472596|gb|ALP82104.1| alpha-tubulin 4 [Nilaparvata lugens]	50.3719	53.6772	65.7881	16.3088	10.7626	8.84217	4.47e-16	9.57e-14	down	T0	Y0	NA	GO:0003924;GO:0005200;GO:0005525;GO:0005737;GO:0005874;GO:0007017;GO:0008152	3	-2.05937
LOC111050857	uncharacterized protein LOC111050857 [Nilaparvata lugens]	7.08241	7.24402	5.61479	0.844967	2.14291	0.867506	3.42e-11	3.08e-09	down	T0	Y0	NA	NA	2	-2.06849
LOC111049157	U3 small nucleolar RNA-associated protein 6 homolog [Nilaparvata lugens]	0.925927	0.811862	1.10311	0.324677	0.119162	0.089011	0.000211297	0.00261985	down	T0	Y0	NA	NA	6	-2.07829
LOC120351442	NA	5.12528	3.67322	1.78038	1.20573	0.317083	0.617727	0.00110276	0.00996395	down	T0	Y0	NA	NA	6	-2.08079
LOC111049910	zinc finger protein Xfin-like [Nilaparvata lugens]	12.681	12.358	12.1918	2.05108	3.27003	2.56038	3.54e-32	6.83e-29	down	T0	Y0	K09191	NA	2	-2.08644
LOC111054734	NA	1.03649	1.08651	0.871948	0.158125	0.361075	0.088953	5.53e-05	0.000867572	down	T0	Y0	NA	NA	2	-2.08984
LOC120350780	uncharacterized protein LOC111046212 [Nilaparvata lugens]	3.89985	5.8136	8.6846	1.0375	0.468615	2.13398	0.000649976	0.00650458	down	T0	Y0	NA	NA	6	-2.10605
LOC120355327	NA	6.36733	5.7987	3.09518	1.1708	1.00475	0.908574	4.44e-06	0.000105314	down	T0	Y0	NA	GO:0004842;GO:0016567;GO:0016874;GO:0046872	3	-2.10705
LOC111054718	PREDICTED: methyltransferase-like protein 25-like [Saccoglossus kowalevskii]	1.98062	2.15536	1.7113	0.560612	0.540323	0.076811	0.000340418	0.0038205	down	T0	Y0	NA	NA	18	-2.12506
LOC120355609	hypothetical protein E6K54_08695 [Gammaproteobacteria bacterium]	4.95615	2.60113	1.49022	0.666435	0.913783	0.235818	0.000148035	0.00194639	down	T0	Y0	NA	NA	6	-2.13345
LOC120353327	UDP-glucuronosyltransferase 2B1-like [Nilaparvata lugens]	6.71061	9.02304	9.40382	1.37578	2.55386	1.09964	1.59e-10	1.22e-08	down	T0	Y0	K00699	GO:0016740	6	-2.1399
LOC120349955	NA	1.81646	2.50397	1.02288	0.514559	0.341445	0.214804	3.64e-05	0.000614193	down	T0	Y0	NA	NA	2	-2.14976
LOC120354476	uncharacterized protein LOC114328569 [Diabrotica virgifera virgifera]	6.63707	5.46299	3.68908	1.58676	1.21679	0.408886	5.55e-05	0.000868826	down	T0	Y0	NA	GO:0003964;GO:0004519;GO:0006278;GO:0090305	6	-2.15516
LOC111047179	gastrula zinc finger protein XlCGF17.1-like [Nilaparvata lugens]	3.9563	3.50504	3.01236	0.727311	0.779379	0.530443	5.58e-15	1.03e-12	down	T0	Y0	K09191	NA	6	-2.16867
LOC120353161	hypothetical protein [Anaplasma phagocytophilum]	7.21649	8.34899	6.69211	1.89223	1.32867	1.10738	1.06e-23	7.15e-21	down	T0	Y0	NA	NA	2	-2.17409
LOC111060287	biogenesis of lysosome-related organelles complex 1 subunit 1 [Nilaparvata lugens]	5.46849	4.52394	3.6722	0.431565	1.6003	0.610262	1.08e-05	0.000218431	down	T0	Y0	K20185	GO:0031083	6	-2.17634
LOC111046237	nuclear transcription factor Y subunit beta-like [Nilaparvata lugens]	4.70658	4.63494	4.21876	0.845595	0.956475	0.792223	5.92e-15	1.08e-12	down	T0	Y0	NA	GO:0003964;GO:0006278	2	-2.18574
LOC111063272	NADH dehydrogenase [ubiquinone] iron-sulfur protein 3, mitochondrial isoform X1 [Zootermopsis nevadensis] &gt;gi|646692225|gb|KDR07346.1| NADH dehydrogenase [ubiquinone] iron-sulfur protein 3, mitochondrial [Zootermopsis nevadensis]	55.317	85.0838	80.9933	14.4276	13.1069	14.9036	4.24e-29	5.73e-26	down	T0	Y0	K03936	GO:0008137;GO:0055114	6	-2.19331
LOC111059640	uncharacterized protein LOC111059640 [Nilaparvata lugens]	10.5962	10.4439	11.524	1.62873	3.14836	1.98452	2.89e-23	1.69e-20	down	T0	Y0	NA	NA	5	-2.19393
LOC111051700	lugensin A [Nilaparvata lugens]	77.9741	135.944	70.3804	23.153	20.6442	10.5492	4.13e-13	5.52e-11	down	T0	Y0	NA	NA	2	-2.2007
LOC111064557	uncharacterized protein LOC111064557 [Nilaparvata lugens]	2.7304	2.54261	2.635	0.448582	0.575059	0.476831	7.17e-30	1.07e-26	down	T0	Y0	NA	NA	2	-2.20495
LOC111043751	NA	2.578	2.59958	1.84742	0.17061	0.780652	0.417345	5.58e-05	0.00087282	down	T0	Y0	K08471	NA	3	-2.21381
LOC111063250	NA	1.57477	1.11026	0.644433	0.169095	0.288756	0.150589	5.62e-06	0.000127537	down	T0	Y0	NA	NA	2	-2.24669
LOC120351412	40S ribosomal protein S17, putative [Pediculus humanus corporis] &gt;gi|212505723|gb|EEB10115.1| 40S ribosomal protein S17, putative [Pediculus humanus corporis]	547.463	257.42	381.45	83.8723	66.5279	65.5367	7.01e-19	2.96e-16	down	T0	Y0	K02962	GO:0003735;GO:0005840;GO:0006412	3	-2.27332
LOC111054541	NA	1.12999	2.46992	2.28823	0.246222	0.37569	0.436914	1.12e-07	4.44e-06	down	T0	Y0	NA	NA	6	-2.27348
LOC111052582	adenylate cyclase, terminal-differentiation specific-like [Nilaparvata lugens]	16.1058	13.7271	11.824	2.45831	1.96445	2.90824	2.11e-22	1.14e-19	down	T0	Y0	NA	NA	2	-2.29859
LOC120356033	carnitine O-acetyltransferase-like [Nilaparvata lugens]	14.6827	13.0289	11.0385	2.37854	2.50147	1.95655	1.68e-17	5.05e-15	down	T0	Y0	NA	NA	6	-2.31186
LOC120356458	uncharacterized protein LOC111049178 [Nilaparvata lugens]	6.36424	8.95717	6.08062	1.03782	1.23343	1.46891	6.64e-16	1.4e-13	down	T0	Y0	NA	NA	6	-2.31685
LOC120352764	NA	1.43645	2.13601	2.16929	0.274329	0.426749	0.279713	4.26e-06	0.000101919	down	T0	Y0	NA	NA	2	-2.32165
LOC120349444	NA	3.70697	1.87733	1.37881	0.406894	0.271745	0.453223	5.08e-06	0.000117674	down	T0	Y0	K22984	NA	3	-2.4051
LOC120350030	NA	3.6264	2.95229	2.99604	0.687967	0.396475	0.267843	6.02e-13	7.8e-11	down	T0	Y0	NA	NA	6	-2.4095
LOC111054781	glutamate receptor delta-1 subunit precursor, putative [Pediculus humanus corporis] &gt;gi|212516376|gb|EEB18389.1| glutamate receptor delta-1 subunit precursor, putative [Pediculus humanus corporis]	1.75465	1.11049	1.10258	0.210782	0.198674	0.235811	5.84e-12	6.31e-10	down	T0	Y0	NA	NA	6	-2.42052
LOC120356300	zinc finger protein 771-like isoform X3 [Nilaparvata lugens]	7.23563	5.31023	5.03652	0.998715	0.928525	0.910064	3.99e-24	3.36e-21	down	T0	Y0	K09191	NA	6	-2.43898
LOC111046354	uncharacterized protein LOC111046354 [Nilaparvata lugens]	1.67665	1.51431	1.91392	0.14984	0.484811	0.178113	8.1e-08	3.35e-06	down	T0	Y0	NA	NA	2	-2.46034
LOC120353100	uncharacterized protein LOC111055300 [Nilaparvata lugens]	2.28583	1.62004	1.9573	0.397558	0.508282	0	0.00535988	0.0325844	down	T0	Y0	NA	NA	2	-2.49435
LOC120355131	uncharacterized protein LOC111054930 [Nilaparvata lugens]	1.25914	0.843538	0.989056	0.109561	0.257825	0.099039	1.32e-06	3.71e-05	down	T0	Y0	NA	NA	6	-2.53163
LOC111055500	uncharacterized protein LOC111055500 [Nilaparvata lugens]	1.4868	1.28256	1.57724	0.201069	0.339595	0.111969	4.22e-11	3.6e-09	down	T0	Y0	NA	NA	2	-2.54011
LOC111059807	PREDICTED: meckelin [Saccoglossus kowalevskii]	14.7598	10.8318	11.598	1.83075	1.8422	1.89206	6.18e-45	4.17e-41	down	T0	Y0	K19348	NA	6	-2.54941
LOC120351286	lugensin A [Nilaparvata lugens]	29.9806	49.8139	17.9188	8.9553	1.98982	3.48536	0.000365569	0.00405553	down	T0	Y0	NA	NA	3	-2.55361
LOC111058488	uncharacterized protein LOC111059770 [Nilaparvata lugens]	8.06463	7.11256	7.48324	0.785616	0.584799	1.8847	3.72e-07	1.24e-05	down	T0	Y0	NA	NA	2	-2.55918
LOC120354519	uncharacterized protein LOC114537920 [Dendronephthya gigantea] &gt;gi|1603823023|ref|XP_028416015.1| uncharacterized protein LOC114539572 [Dendronephthya gigantea]	8.16599	5.24404	4.84715	0.891233	0.920604	0.839624	6.24e-24	4.68e-21	down	T0	Y0	NA	NA	3	-2.58978
LOC111054741	serologically defined colon cancer antigen 8 homolog isoform X1 [Solenopsis invicta]	25.4327	11.942	17.013	4.14486	2.72393	1.20394	1.74e-10	1.31e-08	down	T0	Y0	K16488	NA	3	-2.59761
LOC120351823	unnamed protein product [Callosobruchus maculatus]	0.648859	0.362993	0.543096	0.177251	0.040796	0	0.00761345	0.0421269	down	T0	Y0	NA	NA	6	-2.67116
LOC120356367	protein farnesyltransferase/geranylgeranyltransferase type-1 subunit alpha-like [Nilaparvata lugens] &gt;gi|1233206904|ref|XP_022202646.1| protein farnesyltransferase/geranylgeranyltransferase type-1 subunit alpha-like [Nilaparvata lugens] &gt;gi|1233206906|ref|XP_022202647.1| protein farnesyltransferase/geranylgeranyltransferase type-1 subunit alpha-like [Nilaparvata lugens] &gt;gi|1233206908|re…	24.5635	18.8904	20.7896	2.95246	2.28073	3.46007	8.26e-28	1.01e-24	down	T0	Y0	K05955	GO:0016740	6	-2.6843
LOC111054874	activating signal cointegrator 1 complex subunit 2 homolog [Nilaparvata lugens]	0.983136	1.04392	0.639293	0.028054	0.313977	0.019635	0.00147036	0.0124593	down	T0	Y0	NA	NA	2	-2.7029
LOC120354194	uncharacterized protein LOC111053090 [Nilaparvata lugens]	2.27741	3.45823	1.85848	0	0.54172	0.428334	0.00148737	0.0125797	down	T0	Y0	NA	NA	10	-2.75629
LOC120353147	NA	1.30817	2.20799	1.6604	0.347872	0.159386	0.137642	1.19e-07	4.7e-06	down	T0	Y0	NA	NA	2	-2.78103
LOC111044031	zinc finger protein 26-like [Nilaparvata lugens] &gt;gi|1233167152|ref|XP_022185565.1| zinc finger protein 26-like [Nilaparvata lugens]	5.02705	4.59663	5.52475	1.12743	0.571589	0.249539	1.5e-10	1.16e-08	down	T0	Y0	NA	NA	6	-2.78108
LOC120353052	uncharacterized protein LOC111053061 [Nilaparvata lugens]	1.18331	1.1185	0.985694	0.094455	0.031803	0.271406	6.65e-06	0.00014728	down	T0	Y0	NA	NA	2	-2.79576
LOC111043287	easter-14 [Nilaparvata lugens] &gt;gi|1096257171|gb|APA33883.1| seminal fluid protein [Nilaparvata lugens]	4.00597	3.29056	5.35015	0.563297	0.40482	0.587571	3.16e-14	4.9e-12	down	T0	Y0	NA	GO:0004252;GO:0006508	5	-2.80601
LOC120349198	NA	4.53103	3.30844	5.74199	0.813861	0.704601	0.170624	1.95e-07	7.15e-06	down	T0	Y0	NA	NA	6	-2.80792
LOC120355185	PREDICTED: putative U5 small nuclear ribonucleoprotein 200 kDa helicase [Neodiprion lecontei]	4.54141	5.08877	5.54089	0.694274	1.17431	0.055278	6.53e-05	0.000987728	down	T0	Y0	NA	NA	6	-2.81628
LOC120352988	uncharacterized protein LOC111051414 [Nilaparvata lugens]	4.35387	5.11033	4.44793	0.397524	0.691124	0.621393	4.56e-17	1.26e-14	down	T0	Y0	NA	NA	2	-2.8205
LOC120349787	hypothetical protein LSTR_LSTR000783 [Laodelphax striatellus]	4.69973	2.51552	3.59811	0.396524	0.959241	0.01558	0.000530269	0.00551104	down	T0	Y0	NA	NA	6	-2.8216
LOC120353066	NA	1.38637	1.32375	1.29925	0.094759	0.331223	0.057519	6.69e-06	0.000147524	down	T0	Y0	NA	NA	2	-2.82394
LOC111059162	coenzyme Q-binding protein COQ10 homolog B, mitochondrial-like isoform X1 [Nilaparvata lugens]	3.7239	3.30587	3.33375	0.59779	0.416733	0.250609	1.83e-16	4.26e-14	down	T0	Y0	K18588	NA	3	-2.82882
LOC120350544	NA	1.49388	1.51812	1.75703	0.376404	0.209003	0	0.00119577	0.0106265	down	T0	Y0	NA	NA	6	-2.83125
LOC111051414	uncharacterized protein LOC111051414 [Nilaparvata lugens]	6.09331	9.84096	8.18034	0.612261	1.26737	0.974437	5.71e-22	2.85e-19	down	T0	Y0	NA	NA	2	-2.88601
LOC111059955	nardilysin isoform X1 [Zootermopsis nevadensis] &gt;gi|646724188|gb|KDR24523.1| Nardilysin [Zootermopsis nevadensis]	4.29347	2.62964	2.8344	0.701193	0.11423	0.311103	5.24e-07	1.65e-05	down	T0	Y0	NA	NA	3	-2.89536
LOC111058616	NA	2.96415	5.08344	4.25916	0.558664	0.571193	0.320358	1.25e-16	3.19e-14	down	T0	Y0	NA	NA	2	-2.91445
LOC120356377	adenomatous polyposis coli homolog [Nilaparvata lugens]	3.37206	4.55579	4.04629	0.523626	0.496714	0.362604	3.99e-09	2.3e-07	down	T0	Y0	NA	NA	3	-2.92738
LOC111045675	ribosomal protein L29 [Heliconius melpomene cythera]	434.882	52.9661	440.303	30.5518	41.5358	28.6721	0.000341132	0.00382216	down	T0	Y0	K02905	GO:0000184;GO:0003735;GO:0006413;GO:0006414;GO:0006415;GO:0006614;GO:0007566;GO:0008201;GO:0016020;GO:0019083;GO:0022625;GO:0044822	13	-2.956
LOC111056657	uncharacterized protein LOC111056657 [Nilaparvata lugens]	25.5658	35.8777	29.749	1.80679	6.69792	1.59065	7.69e-11	6.32e-09	down	T0	Y0	NA	NA	2	-2.99702
LOC120350670	NA	5.44585	4.29354	3.78192	0.169286	0.294679	0.933939	8.78e-07	2.63e-05	down	T0	Y0	NA	NA	6	-3.00905
LOC120356560	lipophorin precursor [Nilaparvata lugens]	184.792	229.74	232.62	9.8994	57.149	3.93547	0.0029211	0.0209604	down	T0	Y0	NA	NA	6	-3.03478
LOC120356047	tubby-related protein 4 [Nilaparvata lugens]	3.99491	2.23625	0.979242	0.343505	0.428436	0	0.00106216	0.009688	down	T0	Y0	NA	NA	2	-3.05129
LOC111055300	uncharacterized protein LOC111055300 [Nilaparvata lugens]	5.42236	9.13906	6.56056	0.786305	1.02408	0.219077	4.87e-12	5.42e-10	down	T0	Y0	NA	NA	2	-3.19395
LOC111051764	odorant binding protein 36 [Nezara viridula]	2.27283	2.65804	3.0189	0.099503	0.297407	0.335061	9.4e-12	9.54e-10	down	T0	Y0	NA	NA	6	-3.20448
LOC111046351	uncharacterized protein LOC111046349 [Nilaparvata lugens]	1.26926	1.43182	1.30215	0.073208	0.241502	0.041915	4.07e-07	1.33e-05	down	T0	Y0	NA	NA	2	-3.23659
LOC120353024	NA	2.46452	2.05026	1.10481	0.164839	0.224048	0.095703	9.2e-09	4.79e-07	down	T0	Y0	NA	NA	5	-3.24751
LOC120349914	NA	3.39602	2.07945	2.63491	0	0.140505	0.486955	0.000135993	0.00181785	down	T0	Y0	NA	NA	6	-3.40924
LOC111043634	NA	2.4613	2.43213	1.16835	0.099171	0	0.353454	7.49e-05	0.00111254	down	T0	Y0	NA	NA	3	-3.43614
LOC120356423	craniofacial development protein 2-like [Nilaparvata lugens]	2.70483	3.57362	4.2458	0.273129	0.270365	0.256222	1.27e-10	1.01e-08	down	T0	Y0	NA	NA	5	-3.46247
LOC111054352	exportin-5 [Bombus impatiens] &gt;gi|815896997|ref|XP_012249268.1| exportin-5 [Bombus impatiens] &gt;gi|1366066485|ref|XP_024228126.1| exportin-5 [Bombus impatiens]	0.926496	8.06759	0.254424	0.194866	0.307307	0.210981	0.00525438	0.032184	down	T0	Y0	K14289	GO:0005488;GO:0005622;GO:0033036;GO:0046907;GO:0071702	5	-3.46624
LOC111043204	NA	5.57627	11.9286	4.93719	0.729417	0.515927	0.380553	6.88e-14	9.99e-12	down	T0	Y0	NA	NA	6	-3.55745
LOC120354510	uncharacterized protein LOC111054491 [Nilaparvata lugens]	1.42235	1.41827	0.454684	0.247104	0	0	0.00533684	0.0325293	down	T0	Y0	NA	NA	6	-3.57255
LOC120353903	beta-N-acetylhexosaminidase [Nilaparvata lugens]	5.23535	5.43312	6.85724	0.262548	0.785499	0.138313	3.25e-12	3.74e-10	down	T0	Y0	NA	GO:0004563;GO:0005975	6	-3.70683
LOC120354672	PiggyBac transposable element-derived protein 4 [Araneus ventricosus] &gt;gi|1715121392|dbj|GBN59739.1| PiggyBac transposable element-derived protein 4 [Araneus ventricosus] &gt;gi|1715166832|dbj|GBN09054.1| PiggyBac transposable element-derived protein 4 [Araneus ventricosus] &gt;gi|1715237540|dbj|GBM20032.1| PiggyBac transposable element-derived protein 4 [Araneus ventricosus] &gt;gi|1715270300…	1.45345	1.17667	1.65931	0.150566	0.085426	0	1.82e-07	6.76e-06	down	T0	Y0	NA	NA	6	-3.92776
LOC111060960	zinc finger protein 2 homolog [Nilaparvata lugens]	3.7296	2.62285	1.99722	0.210305	0.224288	0	5.09e-08	2.19e-06	down	T0	Y0	K09191	NA	6	-3.93046
LOC120352971	NADH dehydrogenase subunit 5 (mitochondrion) [Nilaparvata lugens] &gt;gi|440655755|gb|AGC22531.1| NADH dehydrogenase subunit 5 (mitochondrion) [Nilaparvata lugens] &gt;gi|449327763|gb|AGE94076.1| NADH dehydrogenase subunit 5 (mitochondrion) [Nilaparvata lugens] &gt;gi|1682365909|gb|QDB64010.1| NADH dehydrogenase subunit 5 [Nilaparvata lugens]	4.54354	2.59793	0.038741	0.097205	0.165594	0.081996	0.00213224	0.0165622	down	T0	Y0	NA	GO:0004129;GO:0005743;GO:0008137;GO:0016021;GO:0019646;GO:0042773;GO:0070469;GO:1902600	19	-4.1361
LOC120353099	uncharacterized protein LOC111055300 [Nilaparvata lugens]	2.59544	3.46243	2.21099	0.070011	0.094884	0.152065	2.51e-23	1.61e-20	down	T0	Y0	NA	NA	2	-4.37593
LOC120353429	hypothetical protein LSTR_LSTR001359 [Laodelphax striatellus]	0.536148	1.42138	1.48285	0	0.050739	0.073216	7.32e-09	3.93e-07	down	T0	Y0	K22984	NA	3	-4.54683
LOC120353339	hypothetical protein LSTR_LSTR003622 [Laodelphax striatellus]	1.77	4.04179	1.66282	0	0.162208	0.086233	7.94e-10	5.41e-08	down	T0	Y0	K22984	NA	6	-4.65196
LOC111062740	uncharacterized protein LOC111062740 [Nilaparvata lugens]	4.40584	9.75173	4.69143	0	0.660517	0	7.53e-06	0.000161405	down	T0	Y0	NA	NA	2	-4.68071
LOC111061099	NA	5.56257	7.37745	8.38858	0.650716	0	0	4.42e-06	0.000105168	down	T0	Y0	NA	NA	2	-4.6829
LOC120355365	60S ribosomal protein L44 [Habropoda laboriosa]	119.769	301.404	228.742	6.25306	3.50381	6.014	5e-51	6.74e-47	down	T0	Y0	K02929	GO:0003735;GO:0005840;GO:0006412	6	-5.16183
LOC111059185	uncharacterized protein LOC111060483 [Nilaparvata lugens]	2.6249	3.57996	2.30909	0	0	0.112303	7.49e-12	7.89e-10	down	T0	Y0	NA	NA	2	-5.71656
LOC111052388	ras-like protein family member 10B [Nilaparvata lugens]	0.700835	0.902244	0.702872	0	0	0	9.56e-12	9.62e-10	down	T0	Y0	K07851	GO:0000166;GO:0007165	3	-8.7099
LOC111045530	anaphase-promoting complex subunit 15B [Nilaparvata lugens]	2.94788	8.56837	3.86889	0	0	0	1.84e-11	1.72e-09	down	T0	Y0	K25228	NA	3	-8.96533
LOC120353630	uncharacterized protein LOC111055212 isoform X1 [Nilaparvata lugens]	6.87467	8.61299	4.50149	0	0	0	1.85e-14	3.08e-12	down	T0	Y0	NA	NA	2	-9.61705
LOC120353629	uncharacterized protein LOC111055212 isoform X1 [Nilaparvata lugens]	3.33555	4.74776	4.50216	0	0	0	1.29e-15	2.55e-13	down	T0	Y0	NA	NA	6	-9.86675

## Sheet: Y6-T6
gene_id	Annotation	TPM						pvalue	padj	direction	sampleA	sampleB	KO_id	GO_id	cluster	log2FoldChange
		T6_1	T6_2	T6_3	Y6_1	Y6_2	Y6_3
LOC120350377	NA	0	0	0	6.8684	8.56029	3.70421	1e-14	2.42e-12	up	T6	Y6	NA	NA	11	9.8019
LOC120353522	uncharacterized protein LOC111049483 [Nilaparvata lugens]	0.257627	0.504053	0	5.50898	4.28965	2.80342	4.1e-07	2.31e-05	up	T6	Y6	NA	NA	9	3.74843
LOC111050226	uncharacterized protein LOC100578801 [Apis mellifera] &gt;gi|572263407|ref|XP_006609914.1| uncharacterized protein LOC102681058 [Apis dorsata] &gt;gi|1035605719|ref|XP_016910372.1| uncharacterized protein LOC107996712 [Apis cerana] &gt;gi|1619243709|ref|XP_028522061.1| uncharacterized protein LOC107996712 [Apis cerana] &gt;gi|1241838161|gb|PBC34400.1| hypothetical protein APICC_03197 [Apis cerana…	0.096154	0.243431	0.098223	2.2596	0.520142	2.92151	4.06e-06	0.000167312	up	T6	Y6	NA	NA	11	3.50142
LOC111060659	etoposide-induced protein 2.4 homolog isoform X1 [Nilaparvata lugens] &gt;gi|1233161848|ref|XP_022204032.1| etoposide-induced protein 2.4 homolog isoform X2 [Nilaparvata lugens]	0.470768	0.256854	0.327076	1.88665	2.91895	5.62979	1.17e-08	9.98e-07	up	T6	Y6	K10134	GO:0016020	9	3.11735
LOC111056336	39S ribosomal protein L41, mitochondrial-like [Agrilus planipennis]	1.82463	1.44333	1.89563	14.1878	12.2706	13.1454	9.75e-33	1.88e-29	up	T6	Y6	K17422	GO:0005840	11	2.85872
LOC111058437	DNA topoisomerase 2-like [Nilaparvata lugens]	0.842843	0.304039	0.47955	3.77758	2.93457	4.91359	1.58e-09	1.6e-07	up	T6	Y6	K03164	GO:0016853;GO:0097159;GO:1901363	11	2.72336
LOC111060308	tailless-like protein [Daphnia pulex]	0.9079	0.400675	0.158111	3.59528	2.34215	3.86672	4.34e-06	0.000177253	up	T6	Y6	K08545	GO:0000981;GO:0003707;GO:0005488;GO:0005654;GO:0006355;GO:0006367;GO:0007154;GO:0007610;GO:0008284;GO:0016043;GO:0016477;GO:0021543;GO:0022603;GO:0042063;GO:0044700;GO:0045664;GO:0048523;GO:0048646;GO:0050896	11	2.57756
LOC120349367	sucrase [Nilaparvata lugens]	17.1323	12.0738	24.8911	108.84	102.416	110.762	2.51e-26	3.09e-23	up	T6	Y6	NA	GO:0008152;GO:0016787	11	2.5273
LOC120348827	trypsin-1-like [Agrilus planipennis]	0.274796	0.453325	0.229263	1.39895	0.608897	3.95239	0.000405516	0.00753658	up	T6	Y6	NA	GO:0008233	17	2.49082
LOC111058072	NA	0.666422	0.643541	0.599967	3.75258	4.30739	3.2528	5.28e-27	7.14e-24	up	T6	Y6	NA	NA	11	2.47904
LOC120349196	predicted protein [Ixodes scapularis]	0.098929	0.363343	0.57283	2.65888	2.06394	1.20597	9.13e-06	0.000333856	up	T6	Y6	NA	NA	11	2.46835
LOC111047382	hypothetical protein C0J52_05713 [Blattella germanica]	0.110872	0.12712	0.730046	1.68356	1.86039	1.63798	0.000194448	0.00424337	up	T6	Y6	NA	NA	11	2.44078
LOC120354234	trifunctional purine biosynthetic protein adenosine-3 isoform X1 [Nilaparvata lugens] &gt;gi|1233186849|ref|XP_022194962.1| trifunctional purine biosynthetic protein adenosine-3 isoform X2 [Nilaparvata lugens] &gt;gi|1233186852|ref|XP_022194963.1| trifunctional purine biosynthetic protein adenosine-3 isoform X1 [Nilaparvata lugens] &gt;gi|1233186856|ref|XP_022194964.1| trifunctional purine biosyn…	0.912076	1.15814	0	3.69195	5.08638	5.20593	0.00439764	0.0449057	up	T6	Y6	NA	GO:0004637;GO:0004641;GO:0004644;GO:0005524;GO:0005737;GO:0006189;GO:0008168;GO:0009113;GO:0032259;GO:0046872	14	2.43229
LOC120356564	uncharacterized protein LOC111053455 [Nilaparvata lugens]	0.313133	0.653907	0.790194	3.30862	3.74081	2.52322	1.36e-06	6.8e-05	up	T6	Y6	NA	NA	9	2.35468
LOC111049362	PREDICTED: uncharacterized protein LOC100680511 [Nasonia vitripennis]	1.23519	2.87618	0.607118	7.29454	9.41011	9.28986	9.76e-07	5.02e-05	up	T6	Y6	NA	NA	9	2.33961
LOC120353493	DNA repair protein RAD50 [Nilaparvata lugens]	0.6153	0.539614	0.415443	2.74212	2.92791	2.82196	2.95e-09	2.85e-07	up	T6	Y6	K10866	NA	9	2.32274
LOC120354914	uncharacterized protein LOC111051588 isoform X1 [Nilaparvata lugens]	1.0365	0.650093	2.86825	8.12784	7.56273	8.14599	7.8e-08	5.47e-06	up	T6	Y6	NA	NA	9	2.30239
LOC111046781	RNA 3&apos;-terminal phosphate cyclase [Apteryx rowi]	5.15274	4.91721	4.35234	24.0556	25.7093	22.4008	1.44e-24	1.49e-21	up	T6	Y6	K01974	GO:0000166;GO:0003963;GO:0005654;GO:0044822	11	2.23199
LOC111047171	NA	3.67862	2.2701	5.15076	18.2855	14.3309	14.6861	1.28e-16	4.21e-14	up	T6	Y6	K09191	NA	11	2.22859
LOC111057119	uncharacterized protein LOC111057119 [Nilaparvata lugens]	1.86874	1.57057	1.4663	8.09559	7.65755	7.5291	6.8e-21	4.18e-18	up	T6	Y6	NA	NA	11	2.21755
LOC120353221	sorting nexin-29-like [Nilaparvata lugens]	1.87374	0.920266	1.71053	8.53371	7.2604	6.01098	2.69e-07	1.6e-05	up	T6	Y6	NA	NA	11	2.20377
LOC120350777	NA	0.387444	0.290356	0.157627	1.98967	1.55517	0.658472	0.00054103	0.00951903	up	T6	Y6	NA	NA	17	2.18518
LOC120352917	uncharacterized protein LOC111060647 [Nilaparvata lugens]	0.13023	0.202862	0.247838	0.912018	0.659019	1.16913	3.26e-09	3.1e-07	up	T6	Y6	NA	NA	9	2.16443
LOC111044797	hypothetical protein GE061_20428 [Apolygus lucorum]	1.24462	0.710594	0.89359	4.77872	3.89434	4.88466	1.23e-13	2.48e-11	up	T6	Y6	K03440	NA	11	2.1573
LOC120355776	Transposable element P transposase [Stegodyphus mimosarum]	4.15527	2.84139	2.01471	14.5347	14.5092	14.1561	2.76e-12	4.6e-10	up	T6	Y6	K23209	NA	11	2.15005
LOC111058773	hypothetical protein LSTR_LSTR012229 [Laodelphax striatellus]	0.45548	0.19893	0.846453	2.51782	1.82765	2.28642	3.42e-05	0.00102553	up	T6	Y6	NA	NA	11	2.11889
LOC120351445	Chimeric ERCC6-PGBD3 protein [Araneus ventricosus]	0.35523	0.572622	0.362491	2.38847	1.91825	1.69668	5.25e-07	2.88e-05	up	T6	Y6	NA	NA	9	2.08177
LOC120356308	trifunctional purine biosynthetic protein adenosine-3 isoform X1 [Nilaparvata lugens] &gt;gi|1233186849|ref|XP_022194962.1| trifunctional purine biosynthetic protein adenosine-3 isoform X2 [Nilaparvata lugens] &gt;gi|1233186852|ref|XP_022194963.1| trifunctional purine biosynthetic protein adenosine-3 isoform X1 [Nilaparvata lugens] &gt;gi|1233186856|ref|XP_022194964.1| trifunctional purine biosyn…	7.32922	4.63889	1.35625	15.7498	21.9818	23.3877	0.000104002	0.00257718	up	T6	Y6	NA	GO:0003824;GO:0009058	11	2.05411
LOC120353520	uncharacterized protein LOC111049483 [Nilaparvata lugens]	4.31335	6.17918	5.33216	27.4662	22.3149	18.5223	4.47e-18	1.83e-15	up	T6	Y6	NA	NA	9	2.031
LOC111061255	PREDICTED: uncharacterized protein LOC100680066 isoform X2 [Nasonia vitripennis]	1.77389	0.934994	1.28532	6.72511	4.23011	6.353	2.12e-08	1.72e-06	up	T6	Y6	NA	NA	9	2.01894
LOC120355474	enhancer of mRNA-decapping protein 3 [Nilaparvata lugens]	0.969167	1.54809	1.50641	5.44072	5.72482	5.70154	1e-11	1.46e-09	up	T6	Y6	K12615	NA	9	1.98225
LOC111055113	PREDICTED: cytidine deaminase-like [Microplitis demolitor]	7.41683	1.42978	2.04728	18.4815	14.1353	14.471	0.000711301	0.0116937	up	T6	Y6	K01489	GO:0016787	11	1.97962
LOC120352668	NA	0.267741	0.187923	0.359392	1.16105	0.853882	1.57335	4.86e-06	0.000195832	up	T6	Y6	NA	NA	11	1.95103
LOC111056775	glycosyltransferase family 92 protein F13G3.3-like [Nilaparvata lugens]	0.558754	0.959463	0.855818	3.40534	4.7091	4.19315	9.92e-11	1.23e-08	up	T6	Y6	NA	NA	16	1.94826
LOC111050665	hypothetical protein GE061_20546 [Apolygus lucorum]	4.98261	3.24807	3.2088	15.0851	15.4111	15.7851	2.2e-11	3.07e-09	up	T6	Y6	NA	GO:0005623;GO:0006662;GO:0015035;GO:0045454;GO:0055114	11	1.9155
LOC120350447	NA	0.810136	1.42164	0.657329	4.36454	4.81002	2.68972	1.63e-05	0.000547123	up	T6	Y6	NA	NA	9	1.91456
LOC111057380	arrestin domain-containing protein 2-like [Zootermopsis nevadensis] &gt;gi|646695752|gb|KDR08474.1| Arrestin domain-containing protein 3 [Zootermopsis nevadensis]	0.603407	0.777523	1.41913	4.34683	2.56677	3.82939	2.34e-07	1.43e-05	up	T6	Y6	NA	NA	9	1.90314
LOC120353610	hypothetical protein C0J52_01195 [Blattella germanica]	0.585921	0.700441	0.192582	2.52784	1.31578	2.62393	0.00144426	0.0197982	up	T6	Y6	NA	NA	4	1.88365
LOC111050595	uncharacterized protein LOC111050373 isoform X1 [Nilaparvata lugens]	0.390563	0.656553	0.683609	2.17312	2.20594	2.20216	1.86e-05	0.000612815	up	T6	Y6	NA	NA	16	1.85919
LOC120350357	NA	0.511445	0.270927	0.608925	1.27895	2.06874	1.97704	0.000297877	0.00587504	up	T6	Y6	NA	NA	16	1.84663
LOC111052103	filamin-A-like [Nilaparvata lugens]	2.48032	2.4165	1.25674	8.56885	7.28407	8.1269	2.02e-07	1.28e-05	up	T6	Y6	NA	NA	11	1.84599
LOC111056440	uncharacterized protein LOC111056440 isoform X1 [Nilaparvata lugens]	1.56939	1.53704	1.11743	7.45201	4.24376	5.2167	6.43e-07	3.38e-05	up	T6	Y6	NA	NA	11	1.84491
LOC120356510	coatomer subunit epsilon [Nilaparvata lugens]	2.87427	10.0507	11.1161	26.7866	29.2118	31.1818	5.58e-06	0.000220076	up	T6	Y6	NA	GO:0005198;GO:0005622;GO:0006890	11	1.81886
LOC111050476	protein pigeon [Bombus impatiens]	0.826573	1.04232	0.665212	3.62367	2.916	3.01848	5.33e-09	4.87e-07	up	T6	Y6	NA	NA	9	1.81223
LOC120353658	uncharacterized protein LOC111058143 [Nilaparvata lugens]	5.59107	8.65227	2.8057	23.3778	11.4171	30.0054	5.17e-05	0.00144436	up	T6	Y6	NA	NA	11	1.81054
LOC120350019	NA	10.9067	13.4466	2.92886	36.0175	36.2134	32.7207	0.00020324	0.00437872	up	T6	Y6	NA	NA	11	1.80384
LOC120353227	uncharacterized protein LOC111064523 [Nilaparvata lugens]	0.369219	0.715859	0.522745	1.92696	2.18572	1.89495	2.14e-08	1.72e-06	up	T6	Y6	NA	NA	11	1.80159
LOC111057098	uncharacterized protein LOC116167332 [Photinus pyralis]	1.57625	1.26814	1.56822	4.297	5.50186	6.25285	1.27e-09	1.3e-07	up	T6	Y6	NA	NA	11	1.79278
LOC111045537	hypothetical protein FOCC_FOCC004245 [Frankliniella occidentalis]	0.996039	2.45578	1.63716	6.72153	5.77937	5.90197	5.18e-08	3.71e-06	up	T6	Y6	NA	NA	9	1.77234
LOC111048708	unconventional myosin-Ie [Canis lupus familiaris] &gt;gi|1418258137|ref|XP_025328425.1| unconventional myosin-Ie [Canis lupus dingo]	24.7846	18.7206	37.6573	100.632	94.7853	91.22	1.35e-16	4.35e-14	up	T6	Y6	K10356	GO:0000166;GO:0001822;GO:0002376;GO:0003779;GO:0005768;GO:0016459;GO:0043168;GO:0044763;GO:0050794;GO:0050896;GO:0051179	11	1.77201
LOC120349962	NA	0.912818	0.294484	0.852511	2.44683	2.3056	2.60096	0.000668643	0.0111592	up	T6	Y6	NA	NA	9	1.74798
LOC111060167	hypothetical protein KGM_202016 [Danaus plexippus plexippus]	0.513492	0.444211	0.572179	1.79983	1.50388	2.902	4.58e-05	0.00131484	up	T6	Y6	NA	NA	9	1.74457
LOC120349508	PREDICTED: cleavage stimulation factor subunit 2 tau variant isoform X2 [Nasonia vitripennis]	1.61514	1.28147	0.980615	5.90352	5.64231	2.38799	0.000677379	0.0112453	up	T6	Y6	NA	GO:0000166;GO:0003676;GO:0031124	1	1.73371
LOC120356642	cationic amino acid transporter 4 [Cimex lectularius] &gt;gi|939245779|ref|XP_014242276.1| cationic amino acid transporter 4 [Cimex lectularius]	1.2096	1.28562	1.35835	4.59077	4.78482	4.22931	2.17e-07	1.35e-05	up	T6	Y6	NA	NA	9	1.7276
LOC120348702	transcription factor Adf-1-like [Contarinia nasturtii]	1.61041	0.683699	0.730989	4.23754	2.47497	4.12127	3.94e-05	0.00115589	up	T6	Y6	NA	NA	11	1.72472
LOC111057331	nose resistant to fluoxetine protein 6-like [Nilaparvata lugens]	0.416208	0.293565	0.313241	1.13307	0.957134	1.50188	1.33e-07	8.88e-06	up	T6	Y6	NA	NA	11	1.72455
LOC111044140	ribosome biogenesis protein [Nilaparvata lugens]	0.382314	0.507835	0.590054	1.58864	1.49458	2.04683	6.81e-09	6.1e-07	up	T6	Y6	K09191	NA	9	1.70619
LOC111046297	PREDICTED: cyclin-dependent kinase 2-interacting protein [Nasonia vitripennis] &gt;gi|1032740104|ref|XP_016841708.1| PREDICTED: cyclin-dependent kinase 2-interacting protein [Nasonia vitripennis]	1.1642	2.45838	0.668105	4.32074	4.36287	6.64195	0.000815398	0.0129336	up	T6	Y6	K26052	NA	9	1.69831
LOC111050909	gastrula zinc finger protein XlCGF57.1-like [Nilaparvata lugens]	0.522451	0.484783	1.4498	2.77444	2.64716	2.52549	4.5e-05	0.00129917	up	T6	Y6	K09191	NA	9	1.68083
LOC111059063	hypothetical protein DAPPUDRAFT_326277 [Daphnia pulex]	4.17264	2.61699	1.77986	10.7154	10.3877	9.41141	2.37e-06	0.000110006	up	T6	Y6	K01763	GO:0003824	11	1.67074
LOC120356259	histone-lysine N-methyltransferase eggless-like [Nilaparvata lugens]	2.63977	2.90371	1.73391	8.84161	7.53465	8.6524	2.67e-07	1.6e-05	up	T6	Y6	NA	NA	9	1.66813
LOC120351206	hypothetical protein PPYR_01545 [Photinus pyralis]	2.25926	1.36972	2.13448	6.44368	6.91643	5.82064	7.92e-12	1.19e-09	up	T6	Y6	NA	NA	11	1.66068
LOC111056853	uncharacterized protein LOC111056853 [Nilaparvata lugens]	5.77544	18.0813	7.93991	36.7117	33.9472	35.8748	9.38e-06	0.000340257	up	T6	Y6	NA	NA	9	1.65969
LOC120354973	hypothetical protein LSTR_LSTR001697 [Laodelphax striatellus]	0.717938	1.36576	1.12487	3.80486	2.79155	4.01505	4.19e-06	0.000171697	up	T6	Y6	NA	NA	9	1.63754
LOC120350439	hypothetical protein AVEN_86620_1 [Araneus ventricosus]	0.62969	0.593606	1.10801	3.01947	2.03611	1.8914	3.75e-07	2.13e-05	up	T6	Y6	NA	GO:0090304	11	1.6317
LOC120351175	NA	1.98299	1.97928	1.09181	5.88639	5.74712	5.18735	6.02e-07	3.22e-05	up	T6	Y6	NA	NA	9	1.62318
LOC111043890	Coiled-coil domain-containing protein 72 [Danaus plexippus plexippus]	31.2057	19.3005	9.92821	71.3621	59.7084	71.823	5.34e-05	0.00147481	up	T6	Y6	NA	NA	11	1.61896
LOC120351964	NA	5.26782	8.92306	13.8505	38.7734	19.3423	29.754	9.52e-06	0.00034453	up	T6	Y6	NA	NA	11	1.61157
LOC111062881	topoisomerase TOP1-interacting protein BTBD1, putative [Ixodes scapularis]	3.5332	3.57278	3.22367	11.1141	10.3035	11.9897	3.44e-17	1.29e-14	up	T6	Y6	NA	NA	11	1.6087
LOC111047764	uncharacterized protein LOC111046983 [Nilaparvata lugens]	0.671132	0.244436	0.271273	1.23526	1.59356	1.19964	0.00185788	0.0241008	up	T6	Y6	NA	NA	9	1.60228
LOC120350438	NA	5.61964	2.84151	3.68323	13.7408	12.3225	12.8231	3.07e-06	0.000137232	up	T6	Y6	NA	NA	11	1.58622
LOC111054203	hypothetical protein DAPPUDRAFT_277575 [Daphnia pulex]	2.74759	7.8995	3.99981	11.6884	17.2829	17.0508	3.03e-05	0.000933379	up	T6	Y6	NA	NA	16	1.56903
LOC111044494	PREDICTED: uncharacterized protein LOC100680511 [Nasonia vitripennis]	13.9742	32.4918	11.7758	56.6487	59.2435	65.8229	2.69e-05	0.000846256	up	T6	Y6	NA	NA	9	1.54352
LOC120350373	NA	0.26604	0.531719	0.561188	1.80821	1.49874	0.858988	0.000587475	0.0101514	up	T6	Y6	NA	NA	11	1.54335
LOC111054250	uncharacterized protein LOC105199804 [Solenopsis invicta]	0.800235	0.318327	0.380924	1.5533	1.87514	1.29308	0.000960095	0.0146181	up	T6	Y6	NA	NA	11	1.53983
LOC111056182	organic solute transporter alpha-like protein [Nilaparvata lugens]	2.75052	5.48212	3.54515	14.1311	13.6742	8.50803	4.14e-06	0.000170067	up	T6	Y6	K14360	GO:0016021	11	1.53925
LOC120356025	putative D-aspartate oxidase [Nilaparvata lugens]	6.89793	14.8947	5.32644	31.6619	24.7823	28.3959	0.000145429	0.00340424	up	T6	Y6	NA	NA	15	1.53411
LOC120355758	ATPase alpha-subunit [Nilaparvata lugens]	232.369	132.143	115.054	494.101	491.189	510.454	4.88e-07	2.7e-05	up	T6	Y6	K02111	GO:0005524;GO:0015986;GO:0015991;GO:0045261;GO:0046933;GO:0046961	11	1.53142
LOC120355249	NA	0.775227	0.969485	1.21814	3.3844	2.53824	3.07105	6.92e-05	0.00182156	up	T6	Y6	NA	NA	11	1.5216
LOC111061708	hypothetical protein LSTR_LSTR007331 [Laodelphax striatellus]	0.327441	0.308015	0.446114	1.12712	0.989025	1.14005	2.3e-07	1.42e-05	up	T6	Y6	K22984	NA	9	1.52025
LOC111044896	gastrula zinc finger protein XlCGF57.1-like [Nilaparvata lugens]	2.27534	1.13328	1.77086	5.87197	5.66938	4.18394	3.26e-05	0.000986177	up	T6	Y6	NA	NA	11	1.51981
LOC111058086	hypothetical protein KGM_210000 [Danaus plexippus plexippus]	6.60534	5.03833	5.6787	16.4406	16.8818	18.6969	3.36e-15	8.57e-13	up	T6	Y6	K06774	NA	11	1.50431
LOC111064420	BTB/POZ domain-containing protein 1 [Bombus impatiens] &gt;gi|1366101024|ref|XP_024223716.1| BTB/POZ domain-containing protein 1 [Bombus impatiens]	1.71658	4.62822	2.82815	7.61927	8.21903	11.6574	0.000160946	0.00369352	up	T6	Y6	NA	NA	15	1.4968
LOC111058137	sodium channel protein Nach-like [Nilaparvata lugens]	0.406223	0.472918	0.4771	1.52483	1.39895	1.17402	2.12e-05	0.000682524	up	T6	Y6	K03440	GO:0006811	11	1.49461
LOC120350432	zinc finger matrin-type protein 5-like [Nilaparvata lugens]	4.13771	3.50827	4.07625	12.1612	12.4478	10.2137	1.18e-10	1.44e-08	up	T6	Y6	NA	NA	11	1.4852
LOC111064602	hypothetical protein GE061_00852 [Apolygus lucorum]	9.63856	7.3899	6.57017	26.066	22.552	21.8037	3.19e-09	3.06e-07	up	T6	Y6	K23680	GO:0016020	9	1.46643
LOC120351158	alpha-glucosidase family 31 [Periplaneta americana]	40.1531	82.06	22.0685	130.377	141.95	156.393	0.00041148	0.00763693	up	T6	Y6	K24727	GO:0016798	15	1.46
LOC111060858	hypothetical protein LSTR_LSTR006002 [Laodelphax striatellus]	2.56867	4.17892	1.64606	7.14805	8.8067	8.87419	0.000115637	0.00280389	up	T6	Y6	K01867	GO:0000166;GO:0004812;GO:0006418	9	1.44783
LOC120351016	NA	5.33089	3.09254	5.59409	13.1774	12.894	13.6525	3.39e-08	2.55e-06	up	T6	Y6	NA	NA	11	1.43752
LOC120350888	uncharacterized protein LOC115884494 [Sitophilus oryzae] &gt;gi|1746734206|ref|XP_030758952.1| uncharacterized protein LOC115884494 [Sitophilus oryzae]	0.694401	0.467822	0.995176	1.96038	2.03331	2.06092	1.67e-06	8.16e-05	up	T6	Y6	NA	NA	11	1.43528
LOC111050473	uncharacterized protein LOC111050473 [Nilaparvata lugens]	11.9495	26.5356	12.1984	52.3874	45.5117	47.1401	1.13e-05	0.00039925	up	T6	Y6	NA	NA	18	1.42671
LOC120353215	uncharacterized protein LOC111050473 [Nilaparvata lugens]	4.79428	9.23269	5.4143	20.093	17.2496	17.9067	2.59e-07	1.57e-05	up	T6	Y6	NA	NA	18	1.42245
LOC120354017	uncharacterized protein LOC111043514 [Nilaparvata lugens]	0.134017	0.364304	0.364451	1.05313	0.739905	0.637504	0.00172776	0.0227842	up	T6	Y6	NA	NA	11	1.41999
LOC120348766	uncharacterized protein LOC111047133 [Nilaparvata lugens]	3.38582	3.55671	2.20588	7.99003	9.38517	8.18541	2.24e-08	1.75e-06	up	T6	Y6	NA	NA	11	1.40654
LOC111058472	sugar baby, isoform C [Drosophila melanogaster] &gt;gi|220902557|gb|AAF50028.2| sugar baby, isoform C [Drosophila melanogaster]	3.74715	3.67986	2.23779	7.23314	9.91013	10.1522	2e-06	9.51e-05	up	T6	Y6	NA	NA	11	1.40597
LOC120350487	Proteasome subunit beta type-6 [Danaus plexippus plexippus]	19.914	19.7174	14.4268	52.4763	56.1569	43.3887	4.3e-08	3.16e-06	up	T6	Y6	NA	GO:0004298;GO:0005654;GO:0005794;GO:0005839;GO:0010499;GO:0043161;GO:0070062	11	1.39667
LOC111064243	unknown [Dendroctonus ponderosae]	14.2645	15.9702	12.802	41.7131	36.5935	41.2786	2.13e-14	4.81e-12	up	T6	Y6	K00699	NA	9	1.39504
LOC111061905	uncharacterized protein LOC112904402 [Agrilus planipennis]	0.543254	0.711853	0.664837	2.08366	1.70982	1.6104	2.89e-09	2.83e-07	up	T6	Y6	NA	NA	9	1.38933
LOC120354221	UPF0489 protein C5orf22 homolog [Nilaparvata lugens]	0.983787	0.927464	1.29619	2.80587	3.27911	2.62029	1.49e-08	1.26e-06	up	T6	Y6	NA	NA	9	1.37825
LOC111063277	putative glutamine-dependent nad+ synthetase-like protein [Lasius niger]	1.76945	5.61827	2.35869	8.47078	10.2707	8.54327	0.00490262	0.0485241	up	T6	Y6	NA	GO:0003952;GO:0005524;GO:0009435;GO:0016810	9	1.37628
LOC111058518	protein ALP1-like [Acyrthosiphon pisum]	1.43588	1.38395	2.54533	4.34997	5.39612	4.5404	2.01e-07	1.28e-05	up	T6	Y6	K23222	NA	9	1.37354
LOC111056263	very-long-chain 3-oxoacyl-CoA reductase [Mus musculus] &gt;gi|3913473|sp|O70503.1|DHB12_MOUSE RecName: Full=Very-long-chain 3-oxoacyl-CoA reductase; AltName: Full=17-beta-hydroxysteroid dehydrogenase 12; Short=17-beta-HSD 12; AltName: Full=3-ketoacyl-CoA reductase; Short=KAR; AltName: Full=Estradiol 17-beta-dehydrogenase 12; AltName: Full=KIK-I &gt;gi|3142702|gb|AAC16885.1| putative steroid dehyd…	2.45056	5.07003	3.16859	8.1221	10.3634	9.29059	1.44e-05	0.000492188	up	T6	Y6	K10251	NA	11	1.36913
LOC120354504	hypothetical protein AVEN_166998_1 [Araneus ventricosus]	0.571977	0.324654	0.671282	1.46173	1.16081	1.59173	2.71e-05	0.000850831	up	T6	Y6	NA	NA	9	1.36728
LOC111049783	uncharacterized protein LOC111049783 [Nilaparvata lugens]	46.6482	34.1766	23.0605	99.7813	80.66	108.37	8.24e-06	0.000306224	up	T6	Y6	NA	NA	18	1.36414
LOC120353706	uncharacterized protein LOC111129700 [Crassostrea virginica]	0.196211	0.157641	0.309237	0.777262	0.405687	0.580039	0.00159836	0.0215373	up	T6	Y6	NA	NA	9	1.36
LOC111053265	NA	0.848902	1.42023	1.23095	3.10891	3.52514	2.84609	5.2e-07	2.86e-05	up	T6	Y6	NA	NA	9	1.35883
LOC111050587	NA	10.5562	12.1769	4.02258	25.404	22.5074	26.868	0.00138281	0.0191457	up	T6	Y6	NA	NA	11	1.35336
LOC120352490	NA	0.570604	0.336428	0.632667	1.53522	1.36624	1.20124	0.000195388	0.004257	up	T6	Y6	NA	NA	11	1.34685
LOC111061198	RNA 3&apos;-terminal phosphate cyclase-like [Nilaparvata lugens]	9.78979	10.4064	7.28841	22.2397	27.6325	24.7253	3.15e-08	2.38e-06	up	T6	Y6	K01974	NA	11	1.34477
LOC111047133	uncharacterized protein LOC111047133 [Nilaparvata lugens]	10.1136	8.41266	10.5001	27.0749	29.3716	20.9052	1.72e-10	2.08e-08	up	T6	Y6	NA	NA	11	1.34162
LOC120351197	NA	1.13554	0.896451	1.51496	2.57898	3.76447	3.01338	5.54e-05	0.00152087	up	T6	Y6	NA	NA	11	1.34087
LOC120349214	His6NvEcR11DE [synthetic construct]	3.74738	2.39353	2.97163	7.28189	6.2791	10.9571	0.000139421	0.00328063	up	T6	Y6	NA	GO:0004884;GO:0005496;GO:0005634;GO:0006355;GO:0008270;GO:0035076;GO:0043401;GO:0043565	16	1.34056
LOC111058876	BTB/POZ domain-containing protein 1 [Bombus impatiens] &gt;gi|1366101024|ref|XP_024223716.1| BTB/POZ domain-containing protein 1 [Bombus impatiens]	4.40546	8.44569	7.00558	20.1437	16.247	16.3048	1.3e-07	8.69e-06	up	T6	Y6	NA	NA	9	1.34006
LOC111046655	proton-coupled folate transporter [Acyrthosiphon pisum]	4.15201	5.72614	2.98966	10.5502	12.0103	11.7873	1.32e-05	0.000460317	up	T6	Y6	NA	NA	9	1.33947
LOC120355534	transcription factor TFIIIB component B&apos;&apos;-like [Nilaparvata lugens]	5.37051	5.55398	7.95918	16.2927	17.6662	15.6245	2.66e-15	7.07e-13	up	T6	Y6	K15198	NA	9	1.33788
LOC120355500	NA	1.76033	2.00937	5.61924	6.42446	9.81744	7.59698	0.00127632	0.0180446	up	T6	Y6	NA	NA	11	1.33587
LOC111063188	SWEET sugar transporter [Nilaparvata lugens]	1.14594	1.25067	1.54003	3.65409	3.18042	3.505	3.61e-06	0.000154127	up	T6	Y6	K15382	GO:0008643;GO:0016021	9	1.32909
LOC120355841	CWF19-like protein 2 [Nilaparvata lugens]	1.49047	1.21463	1.74569	5.8589	2.32346	3.60337	0.00280164	0.0325934	up	T6	Y6	NA	NA	9	1.32361
LOC120356410	NA	0.274523	0.201939	0.439505	0.744958	0.598199	1.02736	0.00375046	0.040209	up	T6	Y6	NA	NA	9	1.32024
LOC120351873	hypothetical protein [Rickettsia buchneri] &gt;gi|641466468|gb|KDO02651.1| Ran GTPase-activating protein (RanGAP) involved in mRNA processing and transport [Rickettsia buchneri]	0.936633	0.918618	1.2038	2.29298	2.80615	2.11161	2.57e-11	3.51e-09	up	T6	Y6	NA	NA	11	1.31465
LOC111062109	uncharacterized protein LOC113003754 [Solenopsis invicta]	1.17024	0.748058	1.03956	1.99517	3.37535	2.35028	0.000213693	0.00454601	up	T6	Y6	NA	NA	11	1.30922
LOC120350507	PREDICTED: inactive peptidyl-prolyl cis-trans isomerase FKBP6-like [Hydra vulgaris]	8.57892	11.2798	6.22607	17.8718	15.7823	35.7247	0.00107802	0.0159405	up	T6	Y6	NA	GO:0043412;GO:0044238;GO:0044260;GO:0044699	9	1.3064
LOC111050755	hypothetical protein GFP_L5_0150 [Glyptapanteles flavicoxis]	1.50878	1.21236	1.58874	4.53561	3.97577	2.69744	2.12e-05	0.000682524	up	T6	Y6	NA	NA	11	1.30562
LOC111046479	hypothetical protein BRAFLDRAFT_90953 [Branchiostoma floridae] &gt;gi|229296118|gb|EEN66760.1| hypothetical protein BRAFLDRAFT_90953 [Branchiostoma floridae]	6.63481	4.79705	4.63908	16.3767	11.0766	14.4347	1.26e-06	6.34e-05	up	T6	Y6	K00849	GO:0008152;GO:0016772	18	1.29129
LOC120353385	NA	1.52208	1.33874	2.76501	5.45984	4.85799	3.83153	3.8e-05	0.00112791	up	T6	Y6	NA	NA	11	1.2898
LOC111056242	GILT-like protein 2 [Nilaparvata lugens]	12.7427	11.7373	8.7597	29.7661	30.0805	26.8144	6.5e-08	4.58e-06	up	T6	Y6	K08059	NA	9	1.28474
LOC111049482	uncharacterized protein LOC111059505 [Nilaparvata lugens]	2.57111	5.22593	6.57529	10.7102	17.925	10.9048	1.81e-05	0.000602966	up	T6	Y6	NA	NA	9	1.28305
LOC111061499	hypothetical protein GE061_00007 [Apolygus lucorum]	1.36738	1.72682	2.63652	4.27102	5.30756	4.76148	6.34e-08	4.49e-06	up	T6	Y6	NA	NA	11	1.27798
LOC120350506	FKBP-type peptidyl-prolyl cis-trans isomerase, putative [Ixodes scapularis]	14.5837	15.6419	10.5202	32.3615	33.6779	39.242	4.62e-07	2.57e-05	up	T6	Y6	NA	GO:0043412;GO:0044238;GO:0044260;GO:0044424;GO:0044702	9	1.27189
LOC120351367	NA	0.279651	0.301653	0.260025	0.88112	0.561911	0.717842	0.000231696	0.00482487	up	T6	Y6	NA	NA	11	1.26701
LOC111052325	neurensin-1 [Taeniopygia guttata]	3.27712	1.39791	3.68982	6.78593	7.05173	7.03209	0.000529438	0.00936378	up	T6	Y6	NA	GO:0044464	9	1.26629
LOC111052815	PREDICTED: neutral ceramidase isoform X1 [Nasonia vitripennis] &gt;gi|645013153|ref|XP_008216624.1| PREDICTED: neutral ceramidase isoform X1 [Nasonia vitripennis] &gt;gi|645013155|ref|XP_008216625.1| PREDICTED: neutral ceramidase isoform X1 [Nasonia vitripennis]	19.9858	24.7885	19.5495	53.5222	52.8452	57.6374	1.47e-12	2.61e-10	up	T6	Y6	K12349	GO:0006665;GO:0008610;GO:0034641;GO:0044249;GO:0044283	11	1.2645
LOC111048337	lambda-crystallin homolog [Solenopsis invicta]	2.9562	9.96313	6.48892	16.3768	18.4215	13.9558	0.000851597	0.0133877	up	T6	Y6	K13247	GO:0005730;GO:0005794;GO:0005829;GO:0005886;GO:0019640;GO:0042803;GO:0050104;GO:0070062;GO:0070403	9	1.26201
LOC120354294	NA	2.21193	3.24278	4.08526	7.39896	6.83031	9.45771	1.3e-05	0.000455079	up	T6	Y6	NA	NA	15	1.25836
LOC111055772	hypothetical protein GE061_08369 [Apolygus lucorum]	2.25095	1.61302	2.08367	6.13012	5.47435	3.4685	0.000310401	0.00605147	up	T6	Y6	K13121	NA	9	1.25537
LOC120356018	hypothetical protein LSTR_LSTR003339 [Laodelphax striatellus]	1.40838	1.95111	1.6729	4.07108	3.48308	5.19679	0.000118902	0.00285744	up	T6	Y6	NA	NA	9	1.25014
LOC111061458	uncharacterized protein LOC111051855 [Nilaparvata lugens]	4.54948	4.76012	4.82237	13.0462	10.9498	11.5996	2.53e-09	2.5e-07	up	T6	Y6	NA	NA	9	1.24901
LOC111046353	PREDICTED: uncharacterized protein LOC100680511 [Nasonia vitripennis]	6.9493	18.1353	4.79054	21.5119	30.2837	24.4879	0.00476104	0.0475753	up	T6	Y6	NA	NA	16	1.24814
LOC120355692	uncharacterized protein K02A2.6-like isoform X1 [Onthophagus taurus] &gt;gi|1279721520|ref|XP_022905323.1| uncharacterized protein K02A2.6-like isoform X1 [Onthophagus taurus] &gt;gi|1279721522|ref|XP_022905324.1| uncharacterized protein K02A2.6-like isoform X1 [Onthophagus taurus] &gt;gi|1279721524|ref|XP_022905325.1| uncharacterized protein K02A2.6-like isoform X1 [Onthophagus taurus]	1.64036	1.6012	0.723011	3.29831	2.97855	4.00673	0.00249351	0.0298661	up	T6	Y6	NA	NA	9	1.24734
LOC111054131	zinc finger protein 558-like [Nilaparvata lugens] &gt;gi|1233192353|ref|XP_022196789.1| zinc finger protein 558-like [Nilaparvata lugens] &gt;gi|1233192357|ref|XP_022196790.1| zinc finger protein 558-like [Nilaparvata lugens] &gt;gi|1233192360|ref|XP_022196791.1| zinc finger protein 558-like [Nilaparvata lugens] &gt;gi|1233192363|ref|XP_022196792.1| zinc finger protein 558-like [Nilaparvata lugen…	1.0144	0.893673	0.905646	2.41917	2.63008	2.01248	7.87e-06	0.000295729	up	T6	Y6	NA	NA	9	1.23619
LOC111057332	hypothetical protein LSTR_LSTR005352 [Laodelphax striatellus]	71.1566	69.0728	62.5651	174.077	151.182	180.886	4.7e-12	7.54e-10	up	T6	Y6	NA	NA	11	1.23383
LOC120356438	1-phosphatidylinositol 4,5-bisphosphate phosphodiesterase-like [Nilaparvata lugens]	7.85042	3.64543	7.26548	17.3817	14.3814	14.4892	0.000114197	0.00277394	up	T6	Y6	NA	GO:0004435;GO:0004871;GO:0005509;GO:0005622;GO:0016042;GO:0035556	11	1.23249
LOC120354091	uncharacterized protein LOC111059590 [Nilaparvata lugens]	0.796719	0.824812	0.507638	1.86347	2.02043	1.49319	0.00071461	0.0117265	up	T6	Y6	NA	NA	11	1.21495
LOC120356136	AMP-binding protein [Oryctes borbonicus]	5.26319	7.82681	5.56998	14.2926	16.615	15.043	1.85e-06	8.85e-05	up	T6	Y6	NA	NA	9	1.21207
LOC111049768	uncharacterized protein LOC111049768 [Nilaparvata lugens]	4.63514	3.06629	2.43022	9.57254	6.78119	8.97933	0.00147648	0.020199	up	T6	Y6	NA	NA	9	1.21133
LOC120356733	isocitrate dehydrogenase [NADP], mitochondrial-like [Nilaparvata lugens]	10.0959	33.7223	19.8583	51.6974	43.0668	59.3704	0.00200279	0.025444	up	T6	Y6	K00031	GO:0000287;GO:0004450;GO:0006099;GO:0006102;GO:0051287	16	1.20228
LOC111053906	PREDICTED: mitochondrial import inner membrane translocase subunit Tim8 [Dendroctonus ponderosae] &gt;gi|332374588|gb|AEE62435.1| unknown [Dendroctonus ponderosae] &gt;gi|546684934|gb|ERL94516.1| hypothetical protein D910_11793 [Dendroctonus ponderosae]	43.7033	37.4412	37.18	94.3336	91.8545	102.555	2.65e-11	3.59e-09	up	T6	Y6	K17780	GO:0005615;GO:0006626;GO:0007605;GO:0008270;GO:0042719;GO:0044267;GO:0072321	11	1.2019
LOC111059744	annexin B10-like [Nilaparvata lugens]	6.14135	8.24911	2.41098	15.3701	12.0569	14.552	0.00459857	0.0463404	up	T6	Y6	NA	NA	9	1.19726
LOC111060483	uncharacterized protein LOC111060483 [Nilaparvata lugens]	3.44726	4.45202	5.37564	9.88557	10.7324	10.5697	8.87e-10	9.3e-08	up	T6	Y6	NA	NA	11	1.19397
LOC111046463	NA	2.24474	2.04953	2.47079	5.58118	6.47061	4.19446	0.000110858	0.00270254	up	T6	Y6	NA	NA	9	1.19146
LOC120356040	hypothetical protein LSTR_LSTR007991 [Laodelphax striatellus]	2.57176	1.53225	2.4209	6.11208	4.16269	5.35066	0.00169773	0.0224758	up	T6	Y6	NA	GO:0003333;GO:0015171;GO:0016021	9	1.18721
LOC111046818	NA	1.00314	0.73886	0.841307	1.87385	1.99798	2.34854	0.000153736	0.00354683	up	T6	Y6	NA	NA	11	1.1857
LOC111049808	NA	2.00449	1.5433	2.26723	4.49813	4.33667	4.9731	4.89e-08	3.52e-06	up	T6	Y6	NA	NA	11	1.18264
LOC111046914	nucleoside diphosphate kinase homolog 5-like isoform X2 [Bombus impatiens]	2.17494	1.66814	2.48984	5.23762	6.25113	3.43904	9.28e-05	0.00233764	up	T6	Y6	K20790	GO:0004550;GO:0005515;GO:0009201;GO:0009260;GO:0042455;GO:0044464;GO:0048515;GO:0048856	11	1.17523
LOC120349944	heparan-alpha-glucosaminide N-acetyltransferase isoform X1 [Acyrthosiphon pisum]	4.51821	3.77336	2.49594	11.2837	6.60026	8.32608	0.00188739	0.0242973	up	T6	Y6	K10532	NA	9	1.17276
LOC120353297	NA	3.49854	4.23214	2.3725	8.47701	9.54324	6.72506	0.000497947	0.00888816	up	T6	Y6	NA	NA	9	1.16902
LOC111045368	THAP domain-containing protein 1-like [Sitophilus oryzae]	0.67609	0.637969	0.644666	1.70382	1.88017	1.06946	0.000799368	0.0127994	up	T6	Y6	K09191	GO:0005488	7	1.16596
LOC120349750	neuroglian isoform X2 [Bombus impatiens]	4.8784	4.73094	5.8966	13.1156	12.4815	10.7603	3.54e-07	2.01e-05	up	T6	Y6	NA	GO:0016021	9	1.1628
LOC120353965	putative nuclease HARBI1 [Nilaparvata lugens]	1.38976	1.29888	1.37917	3.78581	3.2135	2.60309	4.93e-05	0.00139187	up	T6	Y6	K23222	NA	11	1.16132
LOC111064322	pelle [Penaeus vannamei]	4.56432	4.05701	3.63549	9.83434	9.63573	9.63034	2.23e-08	1.75e-06	up	T6	Y6	K04733	GO:0007165;GO:0016301;GO:0044464	9	1.15542
LOC111059078	putative nuclease HARBI1 [Nilaparvata lugens]	1.39116	0.822142	0.67102	2.1704	2.40605	2.39298	0.00263995	0.0311953	up	T6	Y6	K23222	NA	9	1.15353
LOC111060302	uncharacterized protein LOC111060302 [Nilaparvata lugens]	0.459416	0.325497	0.811771	1.02396	1.46408	1.12129	0.000561045	0.00981907	up	T6	Y6	NA	NA	11	1.14482
LOC120353519	uncharacterized protein LOC111049483 [Nilaparvata lugens]	1.82392	3.01033	1.49087	4.85424	5.88946	4.26494	0.00130517	0.0183755	up	T6	Y6	NA	NA	16	1.13997
LOC111046489	NA	2.42792	1.61274	2.65202	5.62326	4.48641	5.31572	3.94e-06	0.000163333	up	T6	Y6	NA	NA	11	1.13874
LOC120349516	NA	1.52056	1.06513	1.60618	2.85997	3.58855	3.12391	1.57e-05	0.000531227	up	T6	Y6	K09191	NA	11	1.12457
LOC120353038	NA	1.27559	2.0395	3.59168	5.49548	5.18653	4.609	0.00228648	0.0281314	up	T6	Y6	NA	NA	9	1.11563
LOC120355850	vang-like protein 2 [Nilaparvata lugens]	1.18263	1.12926	1.70413	3.44372	2.59052	3.03537	0.00111337	0.0162994	up	T6	Y6	NA	GO:0007275;GO:0016021	16	1.11473
LOC111054932	ras-like GTP-binding protein RhoL [Nilaparvata lugens]	0.920413	1.79395	2.60688	3.74088	4.24456	3.79186	0.00187482	0.0242045	up	T6	Y6	NA	GO:0005525;GO:0005622;GO:0007264;GO:0016020	16	1.11361
LOC111052660	hypothetical protein GE061_08905 [Apolygus lucorum]	0.751361	0.740833	0.437949	1.30574	1.58427	1.60636	0.00176382	0.0231245	up	T6	Y6	K09649	GO:0003824	11	1.11092
LOC111051997	methyltransferase-like protein 13 isoform X1 [Zootermopsis nevadensis] &gt;gi|646720546|gb|KDR22226.1| Methyltransferase-like protein 13 [Zootermopsis nevadensis]	18.9471	17.635	26.1651	52.0386	44.5555	43.8157	2e-12	3.38e-10	up	T6	Y6	K25166	NA	18	1.10418
LOC120348743	PREDICTED: peptide chain release factor 1-like, mitochondrial isoform X2 [Nasonia vitripennis]	1.63026	1.7563	2.01617	3.86219	3.88674	4.41788	3.29e-06	0.000143397	up	T6	Y6	K02835	NA	9	1.10226
LOC111043306	PREDICTED: cancer-related nucleoside-triphosphatase homolog [Saccoglossus kowalevskii]	7.471	4.89138	6.77806	14.595	15.9587	12.5275	1.96e-05	0.000644595	up	T6	Y6	K06928	NA	11	1.09132
LOC120354449	NA	2.8442	1.80983	2.24317	6.00351	4.88551	4.6949	6.2e-05	0.00165714	up	T6	Y6	NA	NA	11	1.09086
LOC120353620	ribosomal oxygenase 1 [Nilaparvata lugens]	2.40342	2.19416	1.82009	5.16489	5.87088	3.52	0.00126278	0.0179281	up	T6	Y6	K16914	NA	9	1.08823
LOC120351307	hypothetical protein GE061_01525 [Apolygus lucorum]	64.3199	52.5183	49.3708	127.072	126.53	121.986	2.69e-08	2.06e-06	up	T6	Y6	NA	NA	11	1.08616
LOC111063692	hypothetical protein KGM_201406 [Danaus plexippus plexippus]	5.30488	2.70905	5.80702	11.7219	8.92401	10.3756	0.00090506	0.0139688	up	T6	Y6	K20822	NA	11	1.07956
LOC111064439	NA	16.0671	30.6401	16.3295	65.2209	27.2465	49.0123	0.00287792	0.0331955	up	T6	Y6	NA	NA	16	1.07797
LOC111049317	NA	1.47547	0.881237	1.05251	2.57812	2.35773	2.71349	0.00036148	0.00688849	up	T6	Y6	NA	NA	11	1.07777
LOC111046286	uncharacterized protein LOC100569189 [Acyrthosiphon pisum]	0.97827	1.24156	1.86147	3.86093	2.34314	2.78021	0.00220967	0.027481	up	T6	Y6	NA	GO:0003676	11	1.07537
LOC120349055	p73H [Homo sapiens]	3.48291	3.03053	3.76485	8.28338	5.77649	8.61192	0.000280618	0.0055917	up	T6	Y6	NA	GO:0001655;GO:0002009;GO:0003677;GO:0005737;GO:0006357;GO:0006974;GO:0007219;GO:0007569;GO:0008544;GO:0009887;GO:0009967;GO:0019904;GO:0030855;GO:0031981;GO:0032991;GO:0043065;GO:0043588;GO:0044702;GO:0045595;GO:0045892;GO:0045893;GO:0051093;GO:0051239;GO:0051262;GO:0097285;GO:1902806	15	1.07472
LOC111059990	hypothetical protein AVEN_49933_1 [Araneus ventricosus]	0.61523	0.520225	0.877616	1.02205	1.55006	1.85389	0.0028077	0.0326359	up	T6	Y6	NA	NA	9	1.07435
LOC111060375	DNA-directed RNA polymerase II 16 kDa polypeptide-like isoform X1 [Nilaparvata lugens]	3.41894	3.69784	3.7307	7.98052	8.55333	7.60677	3.51e-07	2.01e-05	up	T6	Y6	K03012	GO:0000166;GO:0003676;GO:0003899;GO:0005622;GO:0006351	9	1.07401
LOC111060933	Klingon [Danaus plexippus plexippus]	11.2407	9.51903	8.32573	22.6707	21.0236	21.2992	1.36e-06	6.8e-05	up	T6	Y6	NA	NA	11	1.06754
LOC120354005	dentin sialophosphoprotein-like isoform X5 [Nilaparvata lugens]	1.4177	2.07406	1.72952	4.12909	3.9402	3.50706	1.69e-05	0.000564782	up	T6	Y6	NA	NA	9	1.0626
LOC120355215	upstream stimulatory factor 1-like isoform X2 [Nilaparvata lugens]	0.366093	0.415181	0.396694	1.1136	0.642878	0.861793	0.00312206	0.0352013	up	T6	Y6	K09106	NA	9	1.06014
LOC120352060	Amino acid transporter, transmembrane domain [Cinara cedri]	9.98694	20.5738	22.3577	45.4561	33.0133	33.4536	4.89e-05	0.00138436	up	T6	Y6	K14209	NA	16	1.05884
LOC120350403	PREDICTED: WW domain-containing oxidoreductase [Nasonia vitripennis]	1.80346	1.36416	1.74825	3.7537	3.65237	3.35389	1.87e-05	0.000615128	up	T6	Y6	K19329	NA	11	1.05774
LOC111055836	uncharacterized protein LOC111055836 [Nilaparvata lugens]	2.14488	4.502	2.81077	7.59691	6.77175	6.39018	0.000255229	0.00524014	up	T6	Y6	NA	NA	16	1.05334
LOC111060650	glutathione S-transferase [Solenopsis invicta] &gt;gi|1465609693|ref|XP_025988455.1| glutathione S-transferase [Solenopsis invicta] &gt;gi|1465609695|ref|XP_025988456.1| glutathione S-transferase [Solenopsis invicta] &gt;gi|1465609697|ref|XP_025988457.1| glutathione S-transferase [Solenopsis invicta] &gt;gi|1465609699|ref|XP_025988459.1| glutathione S-transferase [Solenopsis invicta]	3.81874	3.6811	6.13242	10.5498	8.82166	10.1512	1.77e-07	1.14e-05	up	T6	Y6	K00799	NA	9	1.05176
LOC111064227	eIF-2-alpha kinase GCN2 isoform X2 [Acyrthosiphon pisum]	3.97291	3.42579	2.31454	7.10536	7.2152	6.76273	7.3e-05	0.00190341	up	T6	Y6	K16196	GO:0005488;GO:0044237	9	1.05056
LOC111061258	ribosome biogenesis protein [Nilaparvata lugens]	18.5386	13.7224	12.505	34.8596	33.2279	31.0165	2.43e-06	0.000112403	up	T6	Y6	K09191	NA	11	1.04994
LOC111060500	hypothetical protein GE061_20394 [Apolygus lucorum]	33.773	24.0415	23.9028	48.2524	68.3403	63.1698	2.94e-05	0.000911248	up	T6	Y6	K01692	GO:0003824;GO:0008152	11	1.04498
LOC120352092	hypothetical protein C0J52_05469 [Blattella germanica]	0.799402	0.820292	0.857215	2.03472	1.72786	1.64547	0.000258448	0.00526627	up	T6	Y6	NA	NA	14	1.04421
LOC111048264	carboxylesterase [Nilaparvata lugens]	0.560923	0.785921	0.416845	1.4187	1.13404	1.33895	0.0030607	0.0347702	up	T6	Y6	NA	NA	9	1.04318
LOC120350677	hypothetical protein L798_01473 [Zootermopsis nevadensis]	1.75174	2.03407	1.49877	3.85234	4.34175	3.45302	0.0022771	0.0280594	up	T6	Y6	K17584	NA	15	1.03765
LOC111062199	sugar transporter [Nilaparvata lugens]	4.8479	12.6409	8.22756	17.988	17.1086	20.4059	0.00101241	0.0151644	up	T6	Y6	NA	GO:0008643;GO:0016021;GO:0022857;GO:0055085	16	1.03279
LOC111057329	probable cytochrome P450 6a14 [Solenopsis invicta]	381.49	340.229	278.23	654.893	734.262	811.974	4.92e-06	0.000197359	up	T6	Y6	NA	GO:0004497;GO:0005506;GO:0016021;GO:0016705;GO:0020037;GO:0055114	11	1.03055
LOC111057046	facilitated trehalose transporter Tret1-like [Acyrthosiphon pisum] &gt;gi|1028723400|ref|XP_016663834.1| facilitated trehalose transporter Tret1-like [Acyrthosiphon pisum]	17.8575	27.7361	25.879	53.0843	46.9077	52.2439	1.55e-08	1.3e-06	up	T6	Y6	NA	GO:0006810	7	1.02715
LOC111053256	gamma-glutamyl hydrolase isoform X1 [Aedes albopictus]	28.0939	23.171	30.3656	62.8844	54.4103	57.0083	2.92e-11	3.88e-09	up	T6	Y6	K01307	GO:0003824	9	1.02449
LOC120356491	NA	1.82743	2.31924	3.06097	4.62655	4.74631	5.8265	0.000327777	0.00631741	up	T6	Y6	NA	NA	9	1.02325
LOC111046574	uncharacterized protein C15orf61 homolog isoform X2 [Acyrthosiphon pisum]	3.42296	2.85697	2.01396	6.7201	4.8985	6.44484	0.0041123	0.0427338	up	T6	Y6	NA	GO:0016021	11	1.01166
LOC120354015	coatomer subunit zeta-1 [Nilaparvata lugens]	5.09675	4.61376	7.14228	11.2086	10.8031	13.289	5.24e-08	3.73e-06	up	T6	Y6	K20472	GO:0015031;GO:0016020	9	1.01145
LOC111048975	takeout 1 [Schistocerca gregaria]	6.12704	4.55326	4.38748	10.7648	11.9095	9.63054	9.45e-05	0.00236534	up	T6	Y6	NA	NA	9	1.00966
LOC120354951	protein SREK1IP1-like isoform X3 [Nilaparvata lugens]	4.44398	3.68734	6.41956	10.0604	9.90026	10.3708	1.52e-07	9.97e-06	up	T6	Y6	NA	NA	11	1.00896
LOC111060207	protein kish-A [Nilaparvata lugens]	16.1591	15.4823	13.6211	31.0118	36.4147	29.2118	5.67e-07	3.07e-05	up	T6	Y6	NA	GO:0000139;GO:0016021	11	1.00716
LOC111064544	uncharacterized protein LOC111064544 [Nilaparvata lugens]	9.21107	10.4202	16.7751	30.8558	21.2063	23.3532	5.77e-06	0.000225718	up	T6	Y6	NA	NA	11	1.00715
LOC111054891	synaptic vesicle glycoprotein 2B-like [Zootermopsis nevadensis] &gt;gi|646719647|gb|KDR21687.1| Synaptic vesicle glycoprotein 2B [Zootermopsis nevadensis]	12.9026	9.951	17.3724	26.4913	30.2399	27.1536	3.03e-07	1.76e-05	up	T6	Y6	K06258	NA	11	1.00499
LOC111049774	putative nuclease HARBI1 [Athalia rosae]	0.759032	1.26818	1.33647	1.99597	2.43259	2.63139	0.000781217	0.0125682	up	T6	Y6	K23222	NA	9	1.00396
LOC111052308	ankyrin repeat domain-containing protein 40-like [Nilaparvata lugens] &gt;gi|1233186202|ref|XP_022194637.1| ankyrin repeat domain-containing protein 40-like [Nilaparvata lugens]	0.949535	2.16695	1.38666	3.11455	3.11875	3.4131	0.00494188	0.0488412	up	T6	Y6	NA	NA	9	1.00109
LOC111045548	uncharacterized protein LOC111045548 isoform X1 [Nilaparvata lugens] &gt;gi|1233169191|ref|XP_022186673.1| uncharacterized protein LOC111045548 isoform X2 [Nilaparvata lugens]	7.15934	5.58979	8.34655	3.47065	2.56531	4.91329	0.00165031	0.0219987	down	T6	Y6	NA	NA	19	-1.00352
LOC111062171	NA	7.78483	6.09619	5.15246	3.47491	2.96895	3.70358	0.000294671	0.00583733	down	T6	Y6	NA	NA	6	-1.00371
LOC120349000	Glypican-6 [Heterocephalus glaber]	9.44035	8.71101	6.39089	4.28003	4.95689	3.82958	0.0022296	0.0275494	down	T6	Y6	NA	GO:0001523;GO:0005634;GO:0005796;GO:0005887;GO:0005975;GO:0006024;GO:0006027;GO:0007603;GO:0008283;GO:0009653;GO:0009897;GO:0030204;GO:0043202;GO:0070062	2	-1.00602
LOC111055214	uncharacterized protein LOC111055214 [Nilaparvata lugens]	14.1328	14.3002	24.0347	9.74711	8.6514	8.54917	1.85e-07	1.19e-05	down	T6	Y6	NA	NA	2	-1.00723
LOC120351287	lugensin A [Nilaparvata lugens]	227.011	273.693	159.796	125.013	147.115	79.0301	0.00103673	0.0154482	down	T6	Y6	NA	NA	10	-1.0083
LOC120353160	dual specificity mitogen-activated protein kinase kinase dSOR1 [Nilaparvata lugens]	4.86994	4.91938	5.22018	2.52559	2.50406	2.79944	1.87e-07	1.2e-05	down	T6	Y6	NA	GO:0004672;GO:0005524;GO:0006468	3	-1.00987
LOC120352291	hypothetical protein FOCC_FOCC002935 [Frankliniella occidentalis]	10.9809	11.6924	14.1975	4.76737	7.88232	6.4349	1.6e-05	0.000540928	down	T6	Y6	NA	GO:0016772	3	-1.0129
LOC111046250	hypothetical protein AVEN_36703_1 [Araneus ventricosus]	0.912622	1.12929	1.77598	0.939257	0.511692	0.7772	0.00138823	0.0191661	down	T6	Y6	NA	NA	2	-1.01453
LOC111051695	lugensin A [Nilaparvata lugens]	29.7279	36.7302	36.6894	17.7563	20.0096	15.6957	3.44e-10	3.91e-08	down	T6	Y6	NA	NA	2	-1.01758
LOC111056256	transcription factor kayak isoform X2 [Nylanderia fulva] &gt;gi|1663736345|ref|XP_029168272.1| transcription factor kayak isoform X2 [Nylanderia fulva]	152.444	137.861	214.104	90.7877	98.3498	69.7645	1.14e-07	7.76e-06	down	T6	Y6	NA	NA	19	-1.01809
LOC111047282	hypothetical protein LSTR_LSTR004199 [Laodelphax striatellus]	2.52351	1.7438	2.84061	1.07844	1.62546	1.00188	0.00165029	0.0219987	down	T6	Y6	K06258	NA	3	-1.02609
LOC111057666	hypothetical protein GE061_03209 [Apolygus lucorum]	2.52584	3.8076	3.96425	1.85293	1.93457	1.46762	0.000143508	0.0033651	down	T6	Y6	NA	NA	19	-1.02993
LOC120353777	troponin T isoform X4 [Halyomorpha halys] &gt;gi|939664727|ref|XP_014279823.1| troponin T isoform X4 [Halyomorpha halys]	162.269	156.994	172.163	77.8109	94.2124	80.8169	1.02e-12	1.86e-10	down	T6	Y6	NA	GO:0005861;GO:0006937	3	-1.03212
LOC111049630	NA	3.58457	3.09036	5.07219	1.9453	1.74508	2.25119	6.56e-06	0.000252962	down	T6	Y6	NA	NA	2	-1.03456
LOC120352781	NA	2.67485	2.927	5.27675	1.97102	1.70828	1.76336	8.25e-05	0.00212507	down	T6	Y6	NA	GO:0000785;GO:0003677;GO:0003678;GO:0003682;GO:0005515;GO:0005524;GO:0005634;GO:0006268;GO:0007049;GO:0016887;GO:0030174;GO:0042555	3	-1.03673
LOC111061576	hypothetical protein LSTR_LSTR007586 [Laodelphax striatellus]	21.0547	20.6047	21.5989	11.6992	10.4266	10.3117	2.43e-11	3.36e-09	down	T6	Y6	NA	NA	3	-1.04005
LOC111047194	uncharacterized protein LOC111047194 [Nilaparvata lugens]	3.89589	3.98392	8.53861	2.89051	1.85767	3.3904	0.0014977	0.0204479	down	T6	Y6	K20694	NA	6	-1.04316
LOC111061301	global transcription regulator sge1-like [Bombus impatiens]	113.948	274.226	224.399	161.245	78.1796	69.4184	0.00483089	0.0480956	down	T6	Y6	NA	GO:0042302	19	-1.04742
LOC111046354	uncharacterized protein LOC111046354 [Nilaparvata lugens]	1.28555	1.63142	2.14417	0.7646	0.827328	0.935252	3.54e-05	0.00105874	down	T6	Y6	NA	NA	2	-1.05016
LOC111064198	ATP-binding cassette sub-family C member Sur [Nilaparvata lugens]	0.526983	0.744546	0.6898	0.383178	0.32691	0.282887	0.000325222	0.00628607	down	T6	Y6	NA	GO:0016301	3	-1.05229
LOC111048905	NA	2.37405	4.37192	6.22856	1.61048	2.30092	2.47546	0.00197886	0.0251635	down	T6	Y6	NA	NA	6	-1.05381
LOC120352498	stubble-5 [Nilaparvata lugens]	4.62562	3.68518	4.45929	2.96846	1.3956	2.11923	0.000814041	0.0129272	down	T6	Y6	NA	GO:0004252;GO:0006508	6	-1.05427
LOC120353500	supporter of activation of yellow protein-like [Nilaparvata lugens]	1.09707	1.27791	1.5659	0.653135	0.769887	0.532319	0.00272755	0.0319513	down	T6	Y6	NA	GO:0046872	6	-1.05485
LOC111063773	protein-L-isoaspartate O-methyltransferase, putative [Pediculus humanus corporis] &gt;gi|212512322|gb|EEB15115.1| protein-L-isoaspartate O-methyltransferase, putative [Pediculus humanus corporis]	29.9496	31.6113	32.3499	15.0516	14.3765	17.6713	9.44e-12	1.39e-09	down	T6	Y6	K00573	GO:0004719;GO:0006479	6	-1.05624
LOC111052910	zinc finger Y-chromosomal protein-like [Nilaparvata lugens]	4.07489	3.29901	5.9988	1.66244	2.51021	2.47228	9.44e-05	0.00236534	down	T6	Y6	K09191	NA	6	-1.05665
LOC120356288	uncharacterized protein LOC111047755 [Nilaparvata lugens]	14.6104	23.1879	36.7968	7.6241	12.1616	16.8473	0.00221739	0.027481	down	T6	Y6	NA	NA	3	-1.05867
LOC111044592	mismatch repair endonuclease PMS2 isoform X1 [Zootermopsis nevadensis] &gt;gi|646710245|gb|KDR15822.1| Mismatch repair endonuclease PMS2 [Zootermopsis nevadensis]	1.58481	1.59994	2.64744	0.956205	0.925974	1.00495	5.18e-05	0.00144436	down	T6	Y6	K10858	NA	3	-1.05902
LOC111048889	uncharacterized protein LOC100576961 [Apis mellifera] &gt;gi|1032001599|ref|XP_016773393.1| uncharacterized protein LOC100576961 [Apis mellifera] &gt;gi|1477715062|ref|XP_026296301.1| uncharacterized protein LOC100576961 [Apis mellifera]	15.0945	30.4529	45.7796	13.7458	15.7265	15.2143	0.000864775	0.0134953	down	T6	Y6	NA	NA	6	-1.05991
LOC111057762	protein sprint-like isoform X2 [Nilaparvata lugens]	5.78766	3.82017	4.83276	2.72578	1.72343	2.84776	0.00221603	0.027481	down	T6	Y6	NA	NA	6	-1.06065
LOC111058992	extensin-like isoform X1 [Nilaparvata lugens] &gt;gi|1233206231|ref|XP_022202275.1| extensin-like isoform X2 [Nilaparvata lugens]	53.2572	96.2173	68.2878	40.1974	36.2845	33.4589	8e-06	0.000299037	down	T6	Y6	NA	NA	19	-1.06102
LOC120350545	zinc finger CCCH domain-containing protein 10-like [Athalia rosae]	11.7548	10.2341	17.8166	6.54997	5.54305	7.59501	2.28e-06	0.000106973	down	T6	Y6	NA	NA	2	-1.06384
LOC111055841	NA	140.407	110.595	132.561	70.8007	75.7002	46.7773	3.13e-06	0.000138605	down	T6	Y6	NA	NA	2	-1.06628
LOC120356044	probable tRNA N6-adenosine threonylcarbamoyltransferase [Nilaparvata lugens]	6.20179	5.0937	8.64308	3.37077	3.77328	2.71045	8.74e-05	0.00222821	down	T6	Y6	K01409	NA	3	-1.06835
LOC111050946	uncharacterized protein LOC111050946 [Nilaparvata lugens]	3.07572	2.31816	3.4122	1.36851	1.80079	1.21192	7.3e-05	0.00190341	down	T6	Y6	NA	NA	2	-1.06923
LOC111047575	hypothetical protein DAPPUDRAFT_223256 [Daphnia pulex]	8.62658	17.1978	11.2837	5.02807	7.21	6.36794	0.000256303	0.00524033	down	T6	Y6	NA	NA	17	-1.07269
LOC120352795	uncharacterized protein LOC111111553 isoform X1 [Crassostrea virginica]	1.4907	1.19905	1.6736	0.690396	0.70913	0.748282	0.000382274	0.00722316	down	T6	Y6	NA	NA	6	-1.07742
LOC111053405	PREDICTED: carnosine N-methyltransferase isoform X2 [Nasonia vitripennis]	19.5785	18.4551	22.5608	10.2437	9.37894	10.2952	4.8e-17	1.71e-14	down	T6	Y6	K19787	NA	3	-1.08267
LOC120351182	unnamed protein product [Callosobruchus maculatus]	3.30909	3.49731	4.39789	1.83428	1.79571	1.87613	1.68e-13	3.34e-11	down	T6	Y6	NA	NA	6	-1.08647
LOC111060726	protein TSSC1-like [Nilaparvata lugens]	3.86654	8.22313	7.17531	3.30699	3.44936	2.70956	0.00265534	0.0312951	down	T6	Y6	K23289	NA	6	-1.08787
LOC111046150	Regucalcin [Zootermopsis nevadensis]	5.22607	7.09363	11.2831	2.48718	3.60737	5.22531	0.00413761	0.0429276	down	T6	Y6	NA	NA	19	-1.08901
LOC111053752	hypothetical protein GE061_01550 [Apolygus lucorum]	7.87231	16.0927	24.6595	5.69794	9.42894	8.14429	0.00126848	0.0179524	down	T6	Y6	NA	GO:0008233	2	-1.08947
LOC120349515	putative nuclear import 7 protein [Danaus plexippus plexippus]	20.73	17.8201	15.8685	7.75622	11.4607	7.73472	9.05e-05	0.00229413	down	T6	Y6	K07565	GO:0005634;GO:0042255;GO:0044822	6	-1.10007
LOC111060097	laccase-1-like isoform X2 [Bombus impatiens]	18.011	9.70841	15.0544	11.5579	10.0106	4.08629	0.00192764	0.0247289	down	T6	Y6	NA	NA	2	-1.10311
LOC120354337	uncharacterized protein LOC111054211 [Nilaparvata lugens]	2.39368	2.43744	3.1682	1.44946	1.42323	1.00163	0.000665806	0.0111416	down	T6	Y6	NA	NA	6	-1.10422
LOC120354890	hypothetical protein AVEN_38804_1 [Araneus ventricosus]	1.38611	2.5698	1.81265	1.10346	0.934155	0.780825	0.00381009	0.040655	down	T6	Y6	NA	NA	3	-1.10557
LOC120349239	supervillin isoform X2 [Bombus impatiens]	10.5721	16.1367	16.6519	6.66806	7.89254	6.44678	3.13e-06	0.000138605	down	T6	Y6	NA	GO:0005634;GO:0005886;GO:0005925;GO:0007519;GO:0009987;GO:0015629;GO:0043034;GO:0043234;GO:0044430;GO:0051015	3	-1.1056
LOC111048411	NA	8.28383	8.56636	9.9987	4.62214	3.37535	4.28859	3.07e-08	2.33e-06	down	T6	Y6	NA	NA	3	-1.10601
LOC111057786	NA	1.37513	2.22941	2.91252	1.1914	0.915699	1.01835	0.00311099	0.0351057	down	T6	Y6	NA	NA	2	-1.10667
LOC111059301	NA	4.14568	2.94593	6.02765	2.85247	1.74402	1.63926	0.00325419	0.0361487	down	T6	Y6	NA	NA	2	-1.10853
LOC111049102	uncharacterized protein LOC111049102 [Nilaparvata lugens]	4.50371	5.24709	6.50909	2.47562	2.62988	2.54577	2.54e-07	1.54e-05	down	T6	Y6	NA	NA	3	-1.10941
LOC111043594	uncharacterized protein LOC105198791 [Solenopsis invicta]	652.821	1249.82	1894.73	400.062	615.215	780.717	0.000918276	0.0141185	down	T6	Y6	NA	NA	2	-1.10988
LOC111053168	hypothetical protein DAPPUDRAFT_306482 [Daphnia pulex]	4.09611	4.65069	3.96503	1.6626	1.68951	2.81654	0.000194044	0.00424138	down	T6	Y6	NA	GO:0000166;GO:0003824;GO:0043167	3	-1.12211
LOC120356714	enoyl-CoA delta isomerase 1, mitochondrial-like isoform X2 [Nilaparvata lugens]	29.6883	38.7225	40.8649	15.4056	16.1402	20.9653	2.15e-08	1.72e-06	down	T6	Y6	K13238	GO:0003824	6	-1.12215
LOC120354155	NA	2.29765	2.52487	2.94709	1.49188	1.01721	1.21893	5.71e-07	3.08e-05	down	T6	Y6	NA	NA	6	-1.12312
LOC120356120	thrombospondin type-1 domain-containing protein 7B-like [Nilaparvata lugens]	6.08492	6.6933	9.3003	3.33393	4.22818	2.92673	5.22e-05	0.00145262	down	T6	Y6	NA	NA	2	-1.12711
LOC111064201	hypothetical protein GE061_18514 [Apolygus lucorum]	1.54771	1.69779	1.88177	1.01015	0.729607	0.698034	0.00025981	0.00527813	down	T6	Y6	NA	NA	3	-1.13658
LOC111047739	hypothetical protein GE061_02157 [Apolygus lucorum]	13.6157	17.376	22.9809	7.55523	8.2926	9.4863	2.87e-06	0.000129948	down	T6	Y6	K10687	GO:0005524;GO:0005737;GO:0016567;GO:0016874;GO:0031625;GO:0045116;GO:0061630	3	-1.14081
LOC120348868	NA	6.33217	6.06607	4.49535	2.16655	2.57137	3.43054	0.000156661	0.00360479	down	T6	Y6	NA	NA	3	-1.14335
LOC120353622	organic solute transporter alpha-like protein [Nilaparvata lugens]	3.5824	4.87456	5.05	2.06467	2.30045	2.01428	6.04e-05	0.00163305	down	T6	Y6	K14360	GO:0016021	5	-1.14521
LOC111056389	uncharacterized protein LOC111055075 [Nilaparvata lugens]	40.8864	40.4553	87.9551	18.2044	30.7167	29.181	0.000190477	0.00418368	down	T6	Y6	NA	NA	6	-1.14569
LOC111052063	uncharacterized protein LOC111055236 isoform X1 [Nilaparvata lugens] &gt;gi|1233196601|ref|XP_022198094.1| uncharacterized protein LOC111055236 isoform X2 [Nilaparvata lugens] &gt;gi|1233196604|ref|XP_022198095.1| uncharacterized protein LOC111055236 isoform X3 [Nilaparvata lugens]	3.47261	2.91191	6.53652	1.91954	2.2147	1.84173	1.85e-05	0.000612815	down	T6	Y6	NA	NA	3	-1.14686
LOC120349757	uncharacterized protein LOC105199804 [Solenopsis invicta]	18.2676	20.3628	16.1056	10.7298	7.1001	8.57837	5.42e-07	2.96e-05	down	T6	Y6	NA	NA	3	-1.158
LOC111051280	PREDICTED: translin-associated protein X [Nasonia vitripennis]	9.90726	10.2385	11.5962	5.31998	4.93308	4.76196	2.97e-20	1.67e-17	down	T6	Y6	NA	NA	6	-1.15973
LOC111048612	NA	2.43835	3.57847	3.54313	1.54934	1.78194	1.24355	8.56e-06	0.000316275	down	T6	Y6	NA	NA	3	-1.15987
LOC111058816	cyclin-dependent-like kinase 5 [Nilaparvata lugens]	2.03162	3.20203	5.42655	1.61167	1.6317	1.5784	0.00110004	0.0162307	down	T6	Y6	K02090	GO:0004672;GO:0005524;GO:0006468	6	-1.16162
LOC111057025	U11/U12 small nuclear ribonucleoprotein 25 kDa protein [Apis mellifera]	8.3398	5.63811	14.5036	5.20181	3.7111	4.09013	0.00100085	0.0150294	down	T6	Y6	K13153	NA	3	-1.16232
LOC111048714	PREDICTED: leucine-rich repeat-containing protein 23 [Anolis carolinensis] &gt;gi|637351609|ref|XP_008118454.1| PREDICTED: leucine-rich repeat-containing protein 23 [Anolis carolinensis] &gt;gi|637351613|ref|XP_008118455.1| PREDICTED: leucine-rich repeat-containing protein 23 [Anolis carolinensis] &gt;gi|637351616|ref|XP_008118456.1| PREDICTED: leucine-rich repeat-containing protein 23 [Anolis ca…	4.37061	7.47803	9.89036	2.71728	4.58279	2.66368	0.000682741	0.0112905	down	T6	Y6	NA	NA	3	-1.16249
LOC120355772	hypothetical protein LSTR_LSTR005729 [Laodelphax striatellus]	7.92158	12.3086	6.89928	4.59416	4.25054	3.99686	0.00160898	0.0215753	down	T6	Y6	NA	NA	6	-1.16975
LOC120354229	NA	1.4382	2.36209	1.85145	0.992492	0.757678	0.889549	0.00014902	0.00346467	down	T6	Y6	NA	NA	6	-1.17
LOC111063497	uncharacterized protein LOC100164097 isoform X2 [Acyrthosiphon pisum]	76.2281	165.256	126.001	38.1757	71.51	62.4931	0.000120666	0.00288958	down	T6	Y6	NA	NA	2	-1.17237
LOC120352840	seminal fluid protein [Nilaparvata lugens]	55.5887	34.612	93.6013	34.2297	18.7151	30.7735	0.000368039	0.00699377	down	T6	Y6	K01283	GO:0004180;GO:0006508;GO:0008237;GO:0008241;GO:0016020;GO:0046872	3	-1.17375
LOC120356199	NA	71.0701	59.1589	60.0577	28.3857	31.6646	29.2208	9.52e-11	1.19e-08	down	T6	Y6	NA	NA	3	-1.17634
LOC111058943	peroxisome biogenesis factor 2 [Bombus impatiens]	12.4182	13.2274	16.7242	6.79335	5.97639	6.83935	5.65e-13	1.06e-10	down	T6	Y6	K06664	GO:0016020	6	-1.17653
LOC111058917	mortality factor 4-like protein 1 isoform X3 [Osmia bicornis bicornis]	6.63331	10.2564	7.26054	4.15104	3.37413	3.68196	3.93e-06	0.000163333	down	T6	Y6	NA	GO:0005634;GO:0006355;GO:0016568	6	-1.17982
LOC111045356	NA	14.6613	15.498	31.5709	7.33033	10.1752	10.1979	7.7e-05	0.00199623	down	T6	Y6	NA	NA	3	-1.18713
LOC120354460	hypothetical protein LSTR_LSTR015116 [Laodelphax striatellus]	0.61961	0.686881	1.53378	0.531272	0.414113	0.317681	0.00504821	0.0493557	down	T6	Y6	NA	NA	6	-1.19047
LOC111052491	replication initiator 1-like [Nilaparvata lugens]	0.833311	1.28938	2.46199	0.599764	0.635596	0.80505	0.00297796	0.0340529	down	T6	Y6	K09191	NA	3	-1.19148
LOC111062682	hypothetical protein [Nilaparvata lugens]	12.4356	9.22671	8.9522	5.07255	5.24812	3.89275	0.000303144	0.00594027	down	T6	Y6	NA	NA	2	-1.1962
LOC120351155	NA	2.39152	2.66899	2.94831	1.37928	1.51387	0.734971	0.00160455	0.0215373	down	T6	Y6	NA	NA	3	-1.19745
LOC111055228	N-acetylneuraminate lyase [Agrilus planipennis]	15.2354	21.9098	22.9471	10.4487	10.2412	9.4303	2.19e-14	4.85e-12	down	T6	Y6	K01639	NA	3	-1.20183
LOC111053504	PREDICTED: cuticular protein RR-2 family member 47 isoform X1 [Nasonia vitripennis]	2.87856	4.29572	4.94388	1.2005	2.66286	1.60105	0.000614655	0.0105136	down	T6	Y6	NA	NA	6	-1.20341
LOC120355263	hypothetical protein LSTR_LSTR006919 [Laodelphax striatellus]	38.159	26.7121	27.7812	14.4702	9.2138	19.104	0.000261539	0.00529115	down	T6	Y6	NA	GO:0003677;GO:0003899;GO:0006351;GO:0032549	3	-1.20443
LOC111053971	UDP-glucuronosyltransferase 1-3-like [Nilaparvata lugens]	10.1019	10.3299	6.52799	5.19935	3.91363	3.43306	6.41e-05	0.00170061	down	T6	Y6	K00699	NA	6	-1.20922
LOC111047715	uncharacterized protein LOC100748747 [Bombus impatiens]	289.637	843.156	895.877	181.342	426.665	289.076	0.002212	0.027481	down	T6	Y6	NA	NA	3	-1.21103
LOC120349809	uncharacterized protein LOC105196259 [Solenopsis invicta]	2.80734	3.5152	6.81164	1.86986	1.38593	2.49816	0.00113931	0.0165573	down	T6	Y6	NA	NA	3	-1.21662
LOC120351236	diamine acetyltransferase 2 isoform X2 [Zootermopsis nevadensis] &gt;gi|646712355|gb|KDR17137.1| Diamine acetyltransferase 2 [Zootermopsis nevadensis]	2.82858	4.3441	2.67166	1.32541	1.44036	1.79567	0.000962849	0.0146181	down	T6	Y6	K00657	NA	6	-1.21782
LOC111053290	uncharacterized protein LOC111053290 [Nilaparvata lugens]	1.00926	0.613183	0.822214	0.277404	0.434709	0.317709	0.00105719	0.0157012	down	T6	Y6	NA	GO:0005506;GO:0016705;GO:0020037;GO:0055114	2	-1.221
LOC111045152	PREDICTED: venom allergen 5-like [Dendroctonus ponderosae] &gt;gi|332374492|gb|AEE62387.1| unknown [Dendroctonus ponderosae]	1.44468	1.17504	1.90281	0.62398	0.651095	0.701813	0.0011335	0.0165084	down	T6	Y6	NA	NA	6	-1.22616
LOC120350395	hypothetical protein PHYSODRAFT_248304 [Phytophthora sojae] &gt;gi|348690971|gb|EGZ30785.1| hypothetical protein PHYSODRAFT_248304 [Phytophthora sojae]	2.64935	3.72847	3.2886	1.41607	1.46514	1.45064	3.75e-06	0.000157713	down	T6	Y6	K07488	NA	6	-1.22632
LOC120356052	uncharacterized protein LOC111056597 isoform X2 [Nilaparvata lugens]	2.91643	4.09582	5.65532	2.55794	1.76598	1.19426	0.00334587	0.0369055	down	T6	Y6	NA	NA	19	-1.22864
LOC111048343	succinate dehydrogenase assembly factor 3, mitochondrial [Bombus impatiens] &gt;gi|1366166571|ref|XP_024227633.1| succinate dehydrogenase assembly factor 3, mitochondrial [Bombus impatiens]	56.2279	58.0491	54.5881	24.4103	25.8234	25.8283	1.93e-14	4.42e-12	down	T6	Y6	NA	NA	3	-1.23017
LOC111058954	ankyrin repeat and SAM domain-containing protein 6-like [Agrilus planipennis]	2.04125	2.12811	3.80227	1.11431	1.09864	1.26775	1.64e-05	0.000547804	down	T6	Y6	NA	NA	3	-1.23326
LOC120349830	PREDICTED: cathepsin B [Elephantulus edwardii]	5.37661	3.29595	5.42854	2.29717	2.04488	1.86735	0.00221088	0.027481	down	T6	Y6	NA	GO:0004197;GO:0005615;GO:0005764;GO:0042470;GO:0050790;GO:0051603	19	-1.23345
LOC120349372	NA	7.08207	5.13468	8.18394	1.83049	3.31114	3.80249	0.00339693	0.0373358	down	T6	Y6	NA	NA	1	-1.23623
LOC120353006	uncharacterized protein LOC111052583 [Nilaparvata lugens]	7.7764	7.16604	6.20944	3.40088	2.51406	3.57975	4.84e-06	0.000195414	down	T6	Y6	NA	NA	6	-1.24376
LOC111051679	NA	2.7072	3.27528	2.52895	1.70582	1.28658	0.816606	0.000389592	0.00730985	down	T6	Y6	NA	NA	6	-1.24397
LOC111048844	uncharacterized protein LOC105198575 [Solenopsis invicta] &gt;gi|1465620047|ref|XP_025991741.1| uncharacterized protein LOC105198575 [Solenopsis invicta]	19.8959	29.4336	23.8394	9.48675	11.1193	11.831	4.09e-10	4.62e-08	down	T6	Y6	NA	NA	6	-1.24869
LOC111058311	heat shock protein 70 [Danaus plexippus plexippus]	11.5933	14.5218	10.8239	4.27146	8.06168	4.10631	3.89e-05	0.00114902	down	T6	Y6	K03283	GO:0005524	3	-1.25628
LOC111055739	cuticular protein [Nilaparvata lugens]	173.606	473.389	306.524	80.2615	222.797	111.818	0.00222229	0.0275093	down	T6	Y6	NA	NA	2	-1.26675
LOC111053581	uncharacterized protein LOC111053581 isoform X1 [Nilaparvata lugens]	2.18216	1.97752	2.13589	0.965692	1.13082	0.64629	1.68e-05	0.000562173	down	T6	Y6	NA	NA	2	-1.27499
LOC111043556	beta-N-acetylhexosaminidase [Nilaparvata lugens]	4.63707	5.04969	4.44252	2.29734	2.14163	1.73978	6.26e-10	6.78e-08	down	T6	Y6	K12373	GO:0004563;GO:0005975	6	-1.27506
LOC111052367	Intraflagellar transport protein 172-like protein [Zootermopsis nevadensis]	8.90336	9.99893	6.13074	3.60441	3.74302	3.69802	6.07e-07	3.23e-05	down	T6	Y6	K19676	GO:0005930;GO:0006810;GO:0007224;GO:0007389;GO:0021915;GO:0030992;GO:0031514;GO:0036064;GO:0042384;GO:0048513;GO:0048598;GO:0060562;GO:0097223	19	-1.2777
LOC120356223	WD repeat-containing protein 75 [Nilaparvata lugens]	5.65212	5.68951	5.13427	2.99259	1.36946	2.83918	0.000570973	0.00994243	down	T6	Y6	NA	NA	6	-1.27835
LOC111049910	zinc finger protein Xfin-like [Nilaparvata lugens]	8.45033	10.0123	17.1099	4.31409	6.47487	4.31534	4.24e-07	2.37e-05	down	T6	Y6	K09191	NA	2	-1.28017
LOC120350713	hypothetical protein GE061_00734 [Apolygus lucorum]	864.694	1002.3	1259.4	639.376	304.653	395.932	1.4e-06	6.96e-05	down	T6	Y6	NA	NA	19	-1.28195
LOC111046169	uncharacterized protein LOC111046169 [Nilaparvata lugens]	0.524161	0.5097	0.783374	0.208088	0.287545	0.273138	0.00012983	0.00308175	down	T6	Y6	NA	NA	19	-1.28541
LOC120356093	uncharacterized protein LOC111053698 [Nilaparvata lugens]	7.87811	16.3189	40.0375	8.49712	7.63938	10.1541	0.00249657	0.0298661	down	T6	Y6	NA	NA	6	-1.2867
LOC120353396	RE1-silencing transcription factor-like [Nilaparvata lugens]	1.7483	1.60458	3.08718	0.886411	0.651956	1.15161	0.00111137	0.0162912	down	T6	Y6	K09191	NA	2	-1.29047
LOC111058179	sugar transporter [Nilaparvata lugens]	3.1217	6.28565	7.9706	2.62956	2.26716	2.38592	4.86e-05	0.00138229	down	T6	Y6	NA	GO:0008643;GO:0016021;GO:0022857;GO:0055085	3	-1.29103
LOC111054263	PREDICTED: chondroitin proteoglycan-2-like [Acromyrmex echinatior] &gt;gi|1070150003|ref|XP_018339368.1| PREDICTED: chondroitin proteoglycan-2-like [Trachymyrmex septentrionalis]	54.85	102.26	115.939	25.2739	47.1163	42.6029	1.48e-05	0.000506423	down	T6	Y6	NA	NA	2	-1.29493
LOC120353102	hypothetical protein LSTR_LSTR005112 [Laodelphax striatellus]	10.3321	10.0028	13.1866	4.35133	4.0534	5.72455	1.23e-06	6.22e-05	down	T6	Y6	K02727	GO:0004298;GO:0005634;GO:0005737;GO:0006511;GO:0019773	6	-1.29849
LOC111055668	uncharacterized protein LOC111055668 isoform X1 [Nilaparvata lugens]	3.47864	7.97569	7.63658	2.78769	3.26926	2.24754	0.000221927	0.00469169	down	T6	Y6	NA	NA	3	-1.29876
LOC120355686	nuclear pore complex protein Nup107 [Nilaparvata lugens]	11.0941	11.9427	10.0557	3.03813	5.26633	5.90818	8.62e-06	0.000317954	down	T6	Y6	K14301	NA	3	-1.30204
LOC111060243	solute carrier family 12 member 2-like [Nilaparvata lugens]	3.26024	6.12292	4.27076	2.08553	1.68929	2.03671	0.000434825	0.00798262	down	T6	Y6	NA	GO:0005215;GO:0006821;GO:0016020;GO:0055085	6	-1.30466
LOC111051450	unknown [Dendroctonus ponderosae] &gt;gi|546676462|gb|ERL87467.1| hypothetical protein D910_04859 [Dendroctonus ponderosae]	2.42236	7.09303	4.87431	1.48176	2.34024	2.23217	0.00111113	0.0162912	down	T6	Y6	NA	GO:0042302	2	-1.31133
LOC111064445	uncharacterized family 31 glucosidase KIAA1161-like [Nilaparvata lugens]	28.082	46.7164	40.1328	17.3784	13.2507	17.7754	2.94e-09	2.85e-07	down	T6	Y6	K24727	GO:0004553;GO:0008152	3	-1.31571
LOC111060584	hypothetical protein KGM_208047 [Danaus plexippus plexippus]	1.93757	2.66139	1.70137	0.562198	0.895305	1.18769	0.00184889	0.0240302	down	T6	Y6	NA	NA	3	-1.32724
LOC120350920	NA	1.13306	1.27401	2.23651	0.426512	0.532309	0.927977	0.000985655	0.0149171	down	T6	Y6	NA	NA	3	-1.32997
LOC111045504	tissue factor pathway inhibitor 2 [Xiphophorus maculatus]	111.301	158.148	92.8955	54.4821	47.4511	48.9914	1.53e-07	9.97e-06	down	T6	Y6	NA	NA	19	-1.33384
LOC111054541	NA	1.12968	1.34902	1.37308	0.767954	0.29752	0.511074	0.000825579	0.0130797	down	T6	Y6	NA	NA	6	-1.34266
LOC120356283	brefeldin A-inhibited guanine nucleotide-exchange protein 1 [Nilaparvata lugens]	2.6461	4.3296	4.26329	1.19323	1.84047	1.57011	0.000104681	0.00258929	down	T6	Y6	NA	NA	2	-1.3507
LOC111052186	hypothetical protein LSTR_LSTR000883 [Laodelphax striatellus]	2.29234	2.85696	3.30985	1.20164	1.32399	0.907902	3.83e-05	0.00113251	down	T6	Y6	NA	GO:0004970;GO:0005234;GO:0016021;GO:0030054;GO:0034220;GO:0035235;GO:0045211	2	-1.3553
LOC120348869	NA	7.34665	5.33209	5.82833	3.02103	2.44211	2.12667	4.1e-05	0.00119906	down	T6	Y6	NA	NA	2	-1.35993
LOC120355617	GILT-like protein 1 [Nilaparvata lugens]	25.2367	20.8446	21.8551	10.5918	8.96353	8.42673	4.82e-10	5.38e-08	down	T6	Y6	K08059	NA	6	-1.36314
LOC120356282	inverted formin-2-like [Nilaparvata lugens]	10.7689	12.4845	16.4037	6.54763	5.30193	4.1436	1.93e-08	1.6e-06	down	T6	Y6	NA	NA	3	-1.36524
LOC111047978	RNA pseudouridylate synthase domain-containing protein 1-like [Zootermopsis nevadensis] &gt;gi|1227990762|ref|XP_021927135.1| RNA pseudouridylate synthase domain-containing protein 1-like [Zootermopsis nevadensis] &gt;gi|1227990764|ref|XP_021927136.1| RNA pseudouridylate synthase domain-containing protein 1-like [Zootermopsis nevadensis] &gt;gi|646710062|gb|KDR15682.1| RNA pseudouridylate synthas…	11.4435	11.972	13.9575	5.06734	4.49021	5.66458	1.8e-14	4.19e-12	down	T6	Y6	NA	GO:0009451	6	-1.37844
LOC111064512	uncharacterized protein LOC116169739 [Photinus pyralis] &gt;gi|1755128582|gb|KAB0799018.1| hypothetical protein PPYR_06898 [Photinus pyralis]	5.98271	26.5071	22.8832	4.25036	9.43504	8.02792	0.00339542	0.0373358	down	T6	Y6	NA	NA	2	-1.37848
LOC120348717	NA	4.04486	7.1352	12.4981	2.34783	4.45978	2.37201	0.000625539	0.0106326	down	T6	Y6	NA	NA	3	-1.38818
LOC111056490	homeobox protein Nkx-6.1 [Acyrthosiphon pisum]	1.33573	0.625323	1.26142	0.553796	0.355751	0.379175	0.000639501	0.0108291	down	T6	Y6	NA	GO:0000122;GO:0005634;GO:0043565;GO:0044342;GO:0045944;GO:0051091;GO:0051594;GO:0072560;GO:2000078	19	-1.39198
LOC120353989	putative protein kinase C delta type homolog [Nilaparvata lugens]	0.934222	1.23825	1.74216	0.516465	0.472618	0.540676	2.95e-07	1.73e-05	down	T6	Y6	NA	NA	6	-1.39514
LOC111043281	kunitz-type serine protease inhibitor B6-like [Nilaparvata lugens]	137.128	102.85	110.649	43.601	43.9783	52.9983	5.6e-11	7.29e-09	down	T6	Y6	NA	NA	19	-1.40405
LOC111059320	Protein farnesyltransferase subunit beta [Zootermopsis nevadensis]	12.7048	15.2179	19.9078	6.43127	6.82049	5.50795	1.3e-15	3.63e-13	down	T6	Y6	K05954	GO:0009987;GO:0016740	3	-1.40407
LOC120350339	protein asteroid [Solenopsis invicta]	2.08688	3.35693	4.12012	1.50893	1.19501	1.02651	2.55e-06	0.000116139	down	T6	Y6	NA	NA	3	-1.40466
LOC111063173	hypothetical protein DAPPUDRAFT_310330 [Daphnia pulex]	53.3993	37.3226	33.0564	19.628	15.9814	13.9071	3.41e-07	1.95e-05	down	T6	Y6	K15101	NA	19	-1.42066
LOC111062459	armadillo repeat-containing protein 2-like [Nilaparvata lugens]	8.7613	9.17753	12.6654	4.99202	3.32714	3.53258	4.36e-08	3.17e-06	down	T6	Y6	NA	NA	3	-1.42204
LOC111050857	uncharacterized protein LOC111050857 [Nilaparvata lugens]	4.62663	6.41052	7.92685	2.12246	2.64988	2.74126	1.08e-11	1.54e-09	down	T6	Y6	NA	NA	2	-1.42704
LOC120353377	phosphatidylinositol-glycan biosynthesis class X protein [Nilaparvata lugens]	3.74338	2.11627	2.48338	1.26792	0.907472	1.11968	0.00011691	0.00282967	down	T6	Y6	K07541	NA	6	-1.4296
LOC120348768	anionic trypsin-2-like isoform X1 [Nilaparvata lugens]	3.44004	7.64856	10.5001	1.75381	2.77128	3.63246	0.000738478	0.0120526	down	T6	Y6	NA	GO:0004252;GO:0006508;GO:0016021	3	-1.43067
LOC111053228	zinc finger protein 37-like [Nilaparvata lugens]	1.94501	0.918364	3.03326	0.678503	0.92226	0.635031	0.000200066	0.00433102	down	T6	Y6	K09191	NA	6	-1.4339
LOC111059646	probable cytochrome P450 6a13 [Solenopsis invicta]	2.95446	3.93167	3.59945	1.72724	0.963466	1.37249	3.19e-05	0.000969717	down	T6	Y6	NA	NA	3	-1.43517
LOC111051700	lugensin A [Nilaparvata lugens]	96.251	148.868	41.1203	42.797	45.0365	26.7784	0.000843346	0.0132989	down	T6	Y6	NA	NA	2	-1.43697
LOC120350915	target of rapamycin [Blattella germanica]	3.39937	4.70851	5.3254	1.80209	1.99657	1.32708	9.32e-09	8.14e-07	down	T6	Y6	K07203	GO:0000724;GO:0005524;GO:0008144;GO:0016301;GO:0016310;GO:0016773;GO:0046983	6	-1.44668
LOC120352861	alkylglycerol monooxygenase-like [Nilaparvata lugens] &gt;gi|1233206920|ref|XP_022202654.1| alkylglycerol monooxygenase-like [Nilaparvata lugens] &gt;gi|1233206922|ref|XP_022202656.1| alkylglycerol monooxygenase-like [Nilaparvata lugens]	2.99323	4.41085	2.11093	1.6512	0.84438	1.26378	0.00297994	0.0340529	down	T6	Y6	K15537	GO:0005506;GO:0006633;GO:0016021;GO:0016491;GO:0055114	6	-1.44907
LOC120353334	reverse transcriptase [Lasius niger]	1.56697	0.808174	1.71467	0.563451	0.345393	0.625201	0.00314314	0.0352919	down	T6	Y6	NA	NA	8	-1.44935
LOC120353536	pollen-specific leucine-rich repeat extensin-like protein 2 [Nilaparvata lugens]	1.55673	4.56081	6.53978	1.75946	1.38595	1.48175	0.00111433	0.0162994	down	T6	Y6	NA	NA	3	-1.46669
LOC111053679	NA	0.776746	1.37321	0.998363	0.365258	0.614562	0.216833	0.00268467	0.0315857	down	T6	Y6	NA	NA	19	-1.47001
LOC111057271	PREDICTED: uncharacterized protein LOC103576923 [Microplitis demolitor]	11.1096	11.2613	23.6217	5.01639	7.14667	4.72338	3.17e-06	0.00013906	down	T6	Y6	NA	GO:0007155;GO:0016021;GO:0042246	3	-1.47041
LOC111056857	NA	5.68188	7.04176	5.85155	1.75296	2.6206	2.64917	4.22e-07	2.37e-05	down	T6	Y6	NA	NA	2	-1.47938
LOC111063322	multicopper oxidase 6 [Nilaparvata lugens]	2.79493	10.3636	8.27037	1.951	3.89907	2.05172	0.000855808	0.0134172	down	T6	Y6	NA	GO:0005507;GO:0016491;GO:0055114	6	-1.48796
LOC111057095	modular serine protease-like isoform X1 [Bombus impatiens]	3.59635	3.55547	5.10071	1.70826	1.65512	1.20384	1.63e-09	1.64e-07	down	T6	Y6	NA	NA	3	-1.49047
LOC120353064	hypothetical protein LSTR_LSTR007875 [Laodelphax striatellus]	0.407557	0.630351	0.880311	0.295088	0.151486	0.251341	0.000471429	0.00850458	down	T6	Y6	NA	NA	3	-1.4946
LOC111059613	NA	261.746	278.28	281.825	131.326	90.4405	84.858	2.04e-13	4.01e-11	down	T6	Y6	NA	NA	6	-1.49752
LOC120353433	uncharacterized protein LOC115890690 [Sitophilus oryzae]	2.43511	2.53841	2.90569	1.369	0.918744	0.626898	5.42e-06	0.000215089	down	T6	Y6	NA	NA	6	-1.5017
LOC111052006	uncharacterized protein LOC111052006 [Nilaparvata lugens]	1.88752	1.97604	2.90818	0.752707	0.93177	0.815827	1.38e-12	2.48e-10	down	T6	Y6	NA	NA	2	-1.5026
LOC111064240	endoplasmic reticulum metallopeptidase 1 isoform X3 [Agrilus planipennis]	12.4767	14.7287	13.0096	4.6161	5.71999	4.60826	9.96e-17	3.37e-14	down	T6	Y6	NA	GO:0016020;GO:0016787	6	-1.50603
LOC111057065	NA	13.1481	9.06042	15.8577	5.0294	4.09938	4.81994	5.5e-10	6.05e-08	down	T6	Y6	NA	NA	6	-1.50726
LOC111051056	uncharacterized protein LOC111051076 isoform X2 [Nilaparvata lugens]	6.58007	5.67614	2.49705	2.37531	1.61809	1.51119	0.00244756	0.0294884	down	T6	Y6	NA	NA	3	-1.52501
LOC111057313	NA	11.5475	26.6469	49.0037	5.89474	10.5014	14.0091	0.00036556	0.00695643	down	T6	Y6	NA	NA	3	-1.53195
LOC120353327	UDP-glucuronosyltransferase 2B1-like [Nilaparvata lugens]	4.48907	5.67065	4.13778	1.61209	2.06938	1.54367	1.27e-07	8.53e-06	down	T6	Y6	K00699	GO:0016740	6	-1.53588
LOC111054718	PREDICTED: methyltransferase-like protein 25-like [Saccoglossus kowalevskii]	1.35728	2.00616	0.699145	0.644601	0.412652	0.434236	0.00249017	0.0298661	down	T6	Y6	NA	NA	18	-1.54256
LOC111064557	uncharacterized protein LOC111064557 [Nilaparvata lugens]	1.54347	1.6254	3.98268	0.908303	0.883015	0.687072	9.65e-06	0.00034831	down	T6	Y6	NA	NA	2	-1.5444
LOC111064578	hypothetical protein LSTR_LSTR004780 [Laodelphax striatellus]	16.3492	10.1382	14.83	5.4403	3.93486	5.51804	6.68e-09	6.03e-07	down	T6	Y6	K17796	GO:0044425	3	-1.54668
LOC120354848	hypothetical protein LSTR_LSTR013760 [Laodelphax striatellus]	1.88031	1.40448	3.21924	0.588317	0.792322	0.890513	1.98e-05	0.000649966	down	T6	Y6	NA	GO:0016021	3	-1.55027
LOC120354144	probable serine hydrolase [Nilaparvata lugens]	3.54961	4.23043	2.74701	0.997726	1.12677	1.67094	0.000192089	0.0042116	down	T6	Y6	NA	NA	6	-1.55174
LOC111044173	NA	12.8797	30.2725	52.9303	5.88407	12.3352	14.8151	0.000316538	0.00614456	down	T6	Y6	NA	NA	3	-1.5546
LOC111062172	CWF19-like protein 2 [Nilaparvata lugens]	3.6438	4.30234	3.7876	0.709237	2.25445	1.21182	0.000548225	0.0096331	down	T6	Y6	K24940	NA	2	-1.56058
LOC120353903	beta-N-acetylhexosaminidase [Nilaparvata lugens]	2.06421	4.22953	2.16034	0.509083	1.42461	1.09142	0.00284207	0.0328941	down	T6	Y6	NA	GO:0004563;GO:0005975	6	-1.56332
LOC111054017	NA	1.2205	1.58188	2.06957	0.461176	0.824976	0.396322	0.000266991	0.00537557	down	T6	Y6	K22984	NA	19	-1.5654
LOC111054542	uncharacterized protein LOC111054542 [Nilaparvata lugens]	3.75229	4.78658	7.7924	1.34693	2.17428	2.1175	3.09e-06	0.000137737	down	T6	Y6	NA	NA	6	-1.57096
LOC120356583	integrin alpha-PS1 [Nilaparvata lugens]	2.42328	3.85034	3.37402	1.00127	1.23591	1.1604	8.91e-06	0.000326541	down	T6	Y6	NA	GO:0016021	2	-1.57722
LOC111046670	modular serine protease-like isoform X1 [Bombus impatiens]	1.75344	1.59507	1.9949	0.608037	0.647061	0.587241	1.18e-07	8e-06	down	T6	Y6	NA	NA	3	-1.58539
LOC111057722	uncharacterized protein LOC111063918 [Nilaparvata lugens]	32.2154	24.6495	32.6844	11.8298	10.4066	9.49332	3.03e-18	1.28e-15	down	T6	Y6	NA	NA	2	-1.58855
LOC120356059	uncharacterized protein LOC111056597 isoform X2 [Nilaparvata lugens]	6.37871	8.62064	8.93935	2.05623	2.57008	2.5691	1.75e-06	8.47e-05	down	T6	Y6	NA	NA	19	-1.58961
LOC120354137	uncharacterized protein LOC111046169 [Nilaparvata lugens]	8.84318	8.92421	13.5279	3.08106	4.27629	3.38711	4.55e-14	9.76e-12	down	T6	Y6	NA	NA	3	-1.59307
LOC111057650	NA	1.7568	1.08585	1.5995	0.543266	0.537612	0.44983	7.91e-06	0.000296603	down	T6	Y6	NA	NA	6	-1.59445
LOC120352059	hypothetical protein FOCC_FOCC011209 [Frankliniella occidentalis]	3.40729	3.08503	4.40761	1.35065	1.09654	1.25753	1.82e-08	1.51e-06	down	T6	Y6	NA	GO:0004714;GO:0005524;GO:0007169;GO:0016021;GO:0018108	6	-1.59887
LOC111059754	uncharacterized protein LOC111059754 [Nilaparvata lugens]	1.24068	1.8403	3.05752	0.605115	0.675187	0.700026	4.17e-05	0.00121543	down	T6	Y6	NA	NA	6	-1.60122
LOC120351811	zinc finger MYM-type protein 1-like isoform X1 [Sipha flava] &gt;gi|1418917842|ref|XP_025416439.1| zinc finger MYM-type protein 1-like isoform X1 [Sipha flava]	0.388365	1.0142	0.832781	0.255743	0.312687	0.182626	0.0022871	0.0281314	down	T6	Y6	NA	NA	3	-1.61542
LOC120355147	hypothetical protein evm_007079 [Chilo suppressalis]	0.276389	0.751863	0.782137	0.149633	0.278709	0.17159	0.00410333	0.0426734	down	T6	Y6	NA	NA	19	-1.62527
LOC111050398	uncharacterized protein LOC111050398 [Nilaparvata lugens]	2.06429	2.30552	2.67481	0.815755	0.872274	0.68549	6.74e-11	8.68e-09	down	T6	Y6	NA	NA	3	-1.62651
LOC111050581	putative inorganic phosphate cotransporter [Nilaparvata lugens]	6.95937	6.42826	4.66105	1.68541	3.27369	1.25797	5.26e-05	0.00146151	down	T6	Y6	NA	NA	3	-1.62947
LOC111049157	U3 small nucleolar RNA-associated protein 6 homolog [Nilaparvata lugens]	0.76686	0.330629	0.981496	0.184921	0.160345	0.313709	0.00365034	0.0393853	down	T6	Y6	NA	NA	6	-1.63112
LOC120350408	hypothetical protein DAPPUDRAFT_310330 [Daphnia pulex]	26.334	17.6833	14.0614	6.84318	6.02132	7.26158	3.24e-07	1.87e-05	down	T6	Y6	K15101	NA	3	-1.63405
LOC120351543	DNA topoisomerase 2-like [Manduca sexta]	27.3756	24.3996	27.9181	7.82351	9.96161	9.17177	1.17e-20	6.86e-18	down	T6	Y6	NA	NA	3	-1.63747
LOC111058616	NA	2.26977	2.64975	4.23495	0.793146	0.996567	1.26654	1.53e-07	9.97e-06	down	T6	Y6	NA	NA	2	-1.63865
LOC111062790	hypothetical protein DAPPUDRAFT_300859 [Daphnia pulex]	9.99958	8.0061	28.9326	5.14099	5.87356	3.99537	0.000110658	0.00270254	down	T6	Y6	K02734	GO:0004298;GO:0005634;GO:0005737;GO:0005839;GO:0010499;GO:0043161	3	-1.64859
LOC111054708	uncharacterized protein LOC111054708 [Nilaparvata lugens]	11.791	8.81286	17.7176	3.87096	4.28515	3.68022	1.96e-10	2.32e-08	down	T6	Y6	NA	NA	3	-1.65658
LOC111055500	uncharacterized protein LOC111055500 [Nilaparvata lugens]	1.13525	1.15349	2.14942	0.36024	0.436952	0.645992	8.24e-07	4.31e-05	down	T6	Y6	NA	NA	2	-1.6568
LOC120356547	hypothetical protein DOY81_012415 [Sarcophaga bullata]	2.30543	2.97733	10.9167	2.06629	1.68835	1.25465	0.00366237	0.0394836	down	T6	Y6	NA	NA	19	-1.66468
LOC111059679	uncharacterized protein LOC111049905 [Nilaparvata lugens]	0.790033	1.26591	1.35224	0.463702	0.42506	0.207487	0.000460723	0.00836722	down	T6	Y6	NA	NA	3	-1.67046
LOC111055510	NA	4.05688	6.81605	6.27781	3.3594	0.806778	1.3672	0.00193784	0.0247909	down	T6	Y6	NA	NA	19	-1.67986
LOC111054601	NA	2.63238	3.43943	9.41378	1.61562	1.32042	1.81004	8.41e-05	0.00216007	down	T6	Y6	NA	NA	2	-1.70591
LOC111047179	gastrula zinc finger protein XlCGF17.1-like [Nilaparvata lugens]	2.44955	2.72947	4.7466	1.05469	1.2924	0.748211	3.22e-07	1.87e-05	down	T6	Y6	K09191	NA	6	-1.71065
LOC111058066	NA	7.8567	9.18234	17.5687	3.19338	2.83648	2.55662	3.92e-06	0.000163333	down	T6	Y6	K04402	NA	3	-1.71331
LOC120351048	uncharacterized protein LOC115254287 [Aedes albopictus]	3.29289	2.73069	4.58789	1.86009	0.749368	0.70533	0.000282765	0.00560968	down	T6	Y6	NA	GO:0005488	6	-1.7135
LOC111049414	uncharacterized protein LOC112904192 [Agrilus planipennis]	11.2335	10.6541	18.2955	4.51647	4.46162	3.5816	6.41e-12	9.98e-10	down	T6	Y6	NA	NA	3	-1.72016
LOC120354214	NA	2.36306	3.03362	6.79029	1.07877	1.06153	1.59493	3.67e-05	0.00109638	down	T6	Y6	K09191	NA	3	-1.72033
LOC111046212	NA	1.3427	2.08482	1.78764	0.340768	0.609844	0.696887	6.15e-05	0.00165265	down	T6	Y6	NA	NA	2	-1.72055
LOC111062984	uncharacterized protein LOC105693258 [Athalia rosae]	0.890627	3.2652	7.02754	0.683424	1.63203	1.05096	0.00350464	0.0380866	down	T6	Y6	NA	NA	3	-1.72118
LOC120349594	NA	10.1622	8.64944	13.6867	3.26314	3.50689	3.3234	3.7e-19	1.85e-16	down	T6	Y6	NA	NA	2	-1.74205
LOC111061341	arf-GAP with coiled-coil, ANK repeat and PH domain-containing protein 3-like [Nilaparvata lugens]	3.10048	3.06156	3.55628	0.799902	1.00388	1.23252	4.06e-08	3.02e-06	down	T6	Y6	K12489	GO:0005096;GO:0043547	3	-1.74335
LOC120353147	NA	1.21397	1.09015	1.22879	0.244416	0.363417	0.465779	7.22e-05	0.00188858	down	T6	Y6	NA	NA	2	-1.76189
LOC111061658	uncharacterized protein LOC108743454 [Agrilus planipennis]	6.63756	8.07291	6.49093	1.91917	1.98743	2.58883	2.19e-13	4.24e-11	down	T6	Y6	NA	NA	6	-1.77709
LOC111043783	NA	2.28462	3.33663	4.00435	1.43028	0.376604	1.07831	7.22e-05	0.00188858	down	T6	Y6	NA	NA	3	-1.78254
LOC120356367	protein farnesyltransferase/geranylgeranyltransferase type-1 subunit alpha-like [Nilaparvata lugens] &gt;gi|1233206904|ref|XP_022202646.1| protein farnesyltransferase/geranylgeranyltransferase type-1 subunit alpha-like [Nilaparvata lugens] &gt;gi|1233206906|ref|XP_022202647.1| protein farnesyltransferase/geranylgeranyltransferase type-1 subunit alpha-like [Nilaparvata lugens] &gt;gi|1233206908|re…	12.4865	16.1392	21.3648	1.99175	3.97012	8.88261	0.00010878	0.00267336	down	T6	Y6	K05955	GO:0016740	6	-1.79884
LOC111062145	uncharacterized protein LOC111047785 isoform X1 [Nilaparvata lugens]	1.40666	4.83234	4.71933	0.883179	0.956777	0.445307	3.37e-09	3.19e-07	down	T6	Y6	NA	NA	3	-1.79962
LOC120352302	NA	3.49952	2.41453	3.32386	0.442618	1.6966	0.612759	0.000961985	0.0146181	down	T6	Y6	NA	NA	3	-1.80999
LOC111050932	uncharacterized protein LOC111055472 [Nilaparvata lugens]	2.89525	2.84349	5.20149	1.0452	1.1448	0.96955	1.48e-12	2.61e-10	down	T6	Y6	NA	NA	3	-1.83021
LOC120353998	NA	11.9405	11.7497	11.4924	2.94933	3.38442	4.07748	2.13e-18	9.5e-16	down	T6	Y6	NA	NA	6	-1.83368
LOC111054511	synaptic vesicle membrane protein VAT-1 homolog isoform X2 [Acyrthosiphon pisum]	29.6187	24.1808	27.4558	7.88099	7.36882	8.62833	7.89e-23	6.67e-20	down	T6	Y6	NA	NA	6	-1.84513
LOC111060980	PREDICTED: uncharacterized protein LOC100209733 [Hydra vulgaris]	1.6277	2.11819	1.48693	0.44252	0.428512	0.667132	7.49e-07	3.93e-05	down	T6	Y6	NA	GO:0005488	6	-1.84631
LOC111050766	IQ domain-containing protein G [Nilaparvata lugens]	2.2138	2.05974	3.80373	0.657076	0.772303	0.873879	2.12e-10	2.49e-08	down	T6	Y6	K24841	NA	3	-1.85967
LOC111058248	fatty acyl-CoA reductase 1-like [Nilaparvata lugens]	2.85493	11.1456	11.1876	1.95953	2.87151	2.23226	1.37e-05	0.000477391	down	T6	Y6	K13356	GO:0016020	3	-1.86659
LOC120351456	Tubulin alpha chain [Fasciola gigantica]	4.83016	12.4114	6.8744	1.38164	3.0084	2.49046	5.6e-05	0.00152807	down	T6	Y6	NA	GO:0003924;GO:0005200;GO:0005525;GO:0005737;GO:0005874;GO:0007017;GO:0008152	3	-1.87019
LOC111061119	serine/threonine-protein kinase polo [Trichinella spiralis]	3.31068	3.53036	3.85337	0.970679	0.877376	1.21744	4.52e-12	7.36e-10	down	T6	Y6	NA	GO:0000086;GO:0000122;GO:0000279;GO:0000281;GO:0000922;GO:0000942;GO:0001578;GO:0004674;GO:0005730;GO:0005737;GO:0005813;GO:0005876;GO:0007092;GO:0007094;GO:0008017;GO:0010800;GO:0010997;GO:0018105;GO:0019901;GO:0022411;GO:0030496;GO:0031572;GO:0031648;GO:0043066;GO:0043393;GO:0045184;GO:0045736;GO:0051233;GO:0051297;GO:0071168;GO:0098763;GO:1901673	3	-1.87196
LOC111058488	uncharacterized protein LOC111059770 [Nilaparvata lugens]	6.25915	8.07541	9.51428	2.16309	1.77157	2.74098	2.21e-08	1.75e-06	down	T6	Y6	NA	NA	2	-1.87293
LOC120353082	NA	4.24768	3.88085	7.91151	0.787241	2.26688	1.3303	9.02e-05	0.00229016	down	T6	Y6	NA	NA	3	-1.87784
LOC120355832	hypothetical protein LSTR_LSTR003339 [Laodelphax striatellus]	2.08205	2.8371	2.57285	0.827658	0.618586	0.651266	4.36e-08	3.17e-06	down	T6	Y6	NA	NA	2	-1.89789
LOC111055031	uncharacterized protein LOC105686955 [Athalia rosae]	2.80181	6.74688	4.46986	0.905075	0.983476	2.00638	3.42e-05	0.00102553	down	T6	Y6	NA	NA	3	-1.90845
LOC120350437	NA	6.98799	5.09796	7.53043	1.76215	1.35301	2.27996	4.14e-09	3.86e-07	down	T6	Y6	NA	NA	3	-1.92033
LOC120356458	uncharacterized protein LOC111049178 [Nilaparvata lugens]	5.75956	8.11735	5.15193	2.49403	1.86449	0.970149	1.7e-06	8.29e-05	down	T6	Y6	NA	NA	6	-1.92134
LOC111055102	protein ALP1-like [Acyrthosiphon pisum]	2.66617	1.502	2.2421	0.723538	0.750289	0.296598	4.69e-05	0.00134183	down	T6	Y6	K23222	NA	2	-1.92495
LOC111052372	heat shock protein 22.6 [Bombyx mori]	12.801	22.0785	16.7512	7.21453	4.42822	2.55707	6.23e-07	3.29e-05	down	T6	Y6	K09542	NA	3	-1.9324
LOC111054781	glutamate receptor delta-1 subunit precursor, putative [Pediculus humanus corporis] &gt;gi|212516376|gb|EEB18389.1| glutamate receptor delta-1 subunit precursor, putative [Pediculus humanus corporis]	0.809323	1.46169	1.52801	0.353026	0.438108	0.234172	2.1e-07	1.32e-05	down	T6	Y6	NA	NA	6	-1.93733
LOC111055847	NA	10.3095	7.9795	13.045	3.77455	2.06306	2.5848	2.42e-10	2.82e-08	down	T6	Y6	NA	NA	3	-1.94645
LOC111062164	NA	4.71032	4.63626	4.15619	1.13744	1.32777	1.20296	6.04e-12	9.5e-10	down	T6	Y6	NA	NA	3	-1.95493
LOC111056593	hypothetical protein LSTR_LSTR008364 [Laodelphax striatellus]	1.25725	2.5566	2.91726	0.352334	0.848907	0.59462	2.05e-05	0.000667297	down	T6	Y6	K08471	NA	3	-1.95695
LOC111046237	nuclear transcription factor Y subunit beta-like [Nilaparvata lugens]	4.56343	5.02321	6.3739	0.846004	1.26812	2.12151	1.01e-07	6.96e-06	down	T6	Y6	NA	GO:0003964;GO:0006278	2	-1.96233
LOC111051764	odorant binding protein 36 [Nezara viridula]	2.37128	1.97874	1.73221	1.1188	0.19911	0.241532	0.00269409	0.0316416	down	T6	Y6	NA	NA	6	-1.96579
LOC111063250	NA	0.398782	1.05626	1.33958	0.12243	0.405578	0.186636	0.000961386	0.0146181	down	T6	Y6	NA	NA	2	-1.97139
LOC111054531	NA	14.0408	15.2921	15.1282	4.21102	4.3224	3.29369	2.96e-21	2.11e-18	down	T6	Y6	NA	NA	6	-1.98258
LOC120353066	NA	1.34697	1.28125	2.0285	0.407618	0.467197	0.321509	8.28e-08	5.74e-06	down	T6	Y6	NA	NA	2	-1.98508
LOC111057887	acyl-CoA-binding domain-containing protein 6 isoform X1 [Cricetulus griseus] &gt;gi|1538003048|ref|XP_027273142.1| acyl-CoA-binding domain-containing protein 6 isoform X1 [Cricetulus griseus] &gt;gi|344254044|gb|EGW10148.1| Acyl-CoA-binding domain-containing protein 6 [Cricetulus griseus] &gt;gi|537166963|gb|ERE73660.1| acyl-CoA-binding domain-containing protein 6 [Cricetulus griseus]	12.5771	12.7233	16.6238	4.09885	2.86249	3.99559	1.52e-18	7.34e-16	down	T6	Y6	NA	NA	17	-1.99329
LOC111060287	biogenesis of lysosome-related organelles complex 1 subunit 1 [Nilaparvata lugens]	4.408	4.11673	3.63098	1.1173	1.17087	0.93585	4.93e-10	5.46e-08	down	T6	Y6	K20185	GO:0031083	6	-2.00202
LOC120352554	lysosomal aspartic protease [Culex quinquefasciatus] &gt;gi|167881401|gb|EDS44784.1| lysosomal aspartic protease [Culex quinquefasciatus]	38.1349	17.9508	23.5726	3.41228	7.86386	9.81096	3.95e-06	0.000163333	down	T6	Y6	NA	GO:0004190;GO:0006508	3	-2.01171
LOC111058358	uncharacterized protein LOC111049714 [Nilaparvata lugens]	1.18306	2.05973	0.864496	0.374729	0.230869	0.286527	9.19e-06	0.000335302	down	T6	Y6	NA	NA	6	-2.01273
LOC120356046	glutathione S-transferase-like [Nilaparvata lugens] &gt;gi|387413277|gb|AFJ75803.1| glutathione s-transferase S1 [Nilaparvata lugens]	55.2877	73.6999	52.2965	18.8389	12.9492	15.4745	2.11e-16	6.34e-14	down	T6	Y6	NA	GO:0008152;GO:0016740	6	-2.02338
LOC120355178	V-type proton ATPase subunit G-like [Nilaparvata lugens]	8.70326	5.70288	7.92206	1.88674	3.02833	0.703764	0.000202476	0.0043762	down	T6	Y6	K02152	GO:0044765	3	-2.02737
LOC111049691	uncharacterized protein LOC111049691 [Nilaparvata lugens]	2.82504	2.21404	5.77221	1.11783	0.737976	0.789006	3.34e-06	0.000145313	down	T6	Y6	NA	NA	3	-2.03715
LOC111053052	uncharacterized protein LOC108733483 isoform X4 [Agrilus planipennis]	10.9159	12.6016	18.9812	2.47755	4.83721	3.30251	1.08e-11	1.54e-09	down	T6	Y6	NA	NA	6	-2.04226
LOC111057921	uncharacterized protein LOC115243221 isoform X1 [Formica exsecta] &gt;gi|1697957037|ref|XP_029675887.1| uncharacterized protein LOC115243221 isoform X1 [Formica exsecta]	4.5873	5.55419	4.84136	1.85614	1.36628	1.14038	2.89e-11	3.87e-09	down	T6	Y6	NA	NA	3	-2.04916
LOC111063272	NADH dehydrogenase [ubiquinone] iron-sulfur protein 3, mitochondrial isoform X1 [Zootermopsis nevadensis] &gt;gi|646692225|gb|KDR07346.1| NADH dehydrogenase [ubiquinone] iron-sulfur protein 3, mitochondrial [Zootermopsis nevadensis]	60.158	79.2992	58.9569	15.7683	16.7439	17.8825	3.97e-24	3.84e-21	down	T6	Y6	K03936	GO:0008137;GO:0055114	6	-2.0603
LOC120351442	NA	3.70705	2.05821	3.56593	1.0584	0.167801	1.06841	0.00182171	0.0237455	down	T6	Y6	NA	NA	6	-2.07032
LOC120353680	uncharacterized protein LOC111053401 [Nilaparvata lugens]	0.91852	0.677006	0.805532	0.256094	0.252248	0.06897	0.000212575	0.00452936	down	T6	Y6	NA	NA	2	-2.08416
LOC111059807	PREDICTED: meckelin [Saccoglossus kowalevskii]	8.45861	9.14085	13.0328	2.16154	3.17133	2.09958	9.21e-20	4.99e-17	down	T6	Y6	K19348	NA	6	-2.09465
LOC120352905	transcription initiation factor TFIID subunit 10-like [Nilaparvata lugens]	59.0708	62.6983	80.4714	21.2712	11.0974	17.0159	3.96e-17	1.45e-14	down	T6	Y6	K03134	GO:0003743;GO:0005634;GO:0006352;GO:0006413	3	-2.09507
LOC120355835	ATP-dependent RNA helicase SUV3 homolog, mitochondrial [Nilaparvata lugens]	1.68185	2.01404	2.19289	0.685597	0.295426	0.426167	2.8e-06	0.000127303	down	T6	Y6	K17675	GO:0004386;GO:0008152	5	-2.0974
LOC120351146	NA	2.43253	3.92982	4.67316	1.15434	0.991579	0.481838	3.57e-06	0.000153028	down	T6	Y6	NA	NA	3	-2.10021
LOC111052582	adenylate cyclase, terminal-differentiation specific-like [Nilaparvata lugens]	11.3957	10.0389	16.8837	2.90181	2.87595	3.24539	1.06e-21	8.42e-19	down	T6	Y6	NA	NA	2	-2.12856
LOC111047365	NA	1.21333	1.12398	1.90211	0.313358	0.408084	0.256734	1.85e-10	2.21e-08	down	T6	Y6	NA	NA	2	-2.13901
LOC111054734	NA	1.15935	0.828143	1.10999	0.329792	0.137692	0.255796	4.94e-07	2.73e-05	down	T6	Y6	NA	NA	2	-2.1523
LOC111056639	BTB/POZ domain-containing protein 1-like [Osmia bicornis bicornis] &gt;gi|1655537519|ref|XP_029038052.1| BTB/POZ domain-containing protein 1-like [Osmia bicornis bicornis]	4.35495	5.36813	4.60258	0.839696	1.59292	0.961915	9.36e-12	1.39e-09	down	T6	Y6	NA	NA	3	-2.15282
LOC120352523	proteasome assembly chaperone 1-like [Nilaparvata lugens]	6.26409	8.73425	3.29655	1.62887	2.22248	0.371107	0.00131236	0.0184194	down	T6	Y6	NA	NA	3	-2.17134
LOC111052578	NA	1.34188	0.742439	1.86304	0.264183	0.304443	0.302731	7.16e-06	0.000273666	down	T6	Y6	NA	NA	3	-2.1935
LOC111052489	NA	7.0794	7.09081	7.18515	1.95029	1.35748	1.56884	4.34e-15	1.09e-12	down	T6	Y6	NA	NA	3	-2.1944
LOC111057452	spore wall protein 2-like [Nilaparvata lugens]	1.68809	1.92246	3.63183	0.613807	0.704837	0.283245	8.37e-07	4.35e-05	down	T6	Y6	NA	NA	3	-2.20912
LOC120351925	NA	2.15478	2.96889	1.96698	0.793353	0.462548	0.341197	8.84e-06	0.000325145	down	T6	Y6	NA	NA	3	-2.2143
LOC120350780	uncharacterized protein LOC111046212 [Nilaparvata lugens]	6.15425	3.73942	6.11497	1.76732	0.817868	0.949854	3.05e-06	0.000136655	down	T6	Y6	NA	NA	6	-2.24663
LOC111054089	NA	34.5317	24.2866	15.1743	5.66962	6.66274	4.43536	5.81e-09	5.28e-07	down	T6	Y6	NA	NA	3	-2.25045
LOC120353052	uncharacterized protein LOC111053061 [Nilaparvata lugens]	1.13374	0.866702	2.25446	0.341502	0.319461	0.223042	8.99e-09	7.89e-07	down	T6	Y6	NA	NA	2	-2.28231
LOC120356030	proteasome subunit alpha type-3-like [Nilaparvata lugens]	99.2151	68.5415	76.243	14.434	14.7593	23.4778	1.44e-16	4.54e-14	down	T6	Y6	K02727	GO:0004298;GO:0005634;GO:0005737;GO:0006511;GO:0019773	6	-2.29962
LOC120349681	PREDICTED: protein-lysine N-methyltransferase N6AMT2 [Anolis carolinensis]	4.08906	5.09731	4.93615	0.477027	0.742828	1.75845	3.66e-06	0.000155382	down	T6	Y6	K22855	NA	3	-2.30578
LOC120354672	PiggyBac transposable element-derived protein 4 [Araneus ventricosus] &gt;gi|1715121392|dbj|GBN59739.1| PiggyBac transposable element-derived protein 4 [Araneus ventricosus] &gt;gi|1715166832|dbj|GBN09054.1| PiggyBac transposable element-derived protein 4 [Araneus ventricosus] &gt;gi|1715237540|dbj|GBM20032.1| PiggyBac transposable element-derived protein 4 [Araneus ventricosus] &gt;gi|1715270300…	1.59834	1.08262	1.31228	0.23097	0.293906	0.283513	2.21e-07	1.37e-05	down	T6	Y6	NA	NA	6	-2.31438
LOC120356300	zinc finger protein 771-like isoform X3 [Nilaparvata lugens]	3.71489	5.48246	4.826	1.29164	0.771231	0.882332	2.27e-15	6.15e-13	down	T6	Y6	K09191	NA	6	-2.31692
LOC111043751	NA	3.20356	2.02007	3.45671	0.521782	0.764744	0.419793	2.58e-08	2e-06	down	T6	Y6	K08471	NA	3	-2.32729
LOC111046242	probable basic-leucine zipper transcription factor R [Nilaparvata lugens]	8.21025	6.46355	10.3458	1.7439	1.8658	1.31025	2.18e-18	9.5e-16	down	T6	Y6	NA	NA	2	-2.32765
LOC120353161	hypothetical protein [Anaplasma phagocytophilum]	7.2222	6.08022	12.4634	1.53468	1.61396	1.94598	4.54e-21	2.93e-18	down	T6	Y6	NA	NA	2	-2.37768
LOC111048657	protein takeout-like [Nilaparvata lugens]	4.24519	12.0182	9.08762	1.08119	2.36283	1.57375	3.37e-07	1.94e-05	down	T6	Y6	NA	NA	3	-2.39238
LOC120349787	hypothetical protein LSTR_LSTR000783 [Laodelphax striatellus]	3.82952	3.4464	2.90157	0.239324	1.21786	0.506007	7.51e-06	0.000285437	down	T6	Y6	NA	NA	6	-2.43343
LOC120353073	PREDICTED: RNA-directed DNA polymerase from mobile element jockey-like isoform X1 [Amyelois transitella] &gt;gi|913324483|ref|XP_013193562.1| PREDICTED: RNA-directed DNA polymerase from mobile element jockey-like isoform X2 [Amyelois transitella]	5.88581	4.37482	9.27135	0.96677	1.44251	1.21987	1.07e-17	4.26e-15	down	T6	Y6	NA	NA	2	-2.44398
LOC120355749	uncharacterized protein LOC111047785 isoform X1 [Nilaparvata lugens]	1.71015	2.34529	5.60282	0.199393	0.966416	0.48323	5.56e-05	0.00152167	down	T6	Y6	NA	NA	3	-2.47614
LOC120352203	NA	18.8376	16.1902	14.2535	2.30301	3.08878	3.98317	2.83e-19	1.47e-16	down	T6	Y6	NA	NA	3	-2.48215
LOC111052715	hypothetical protein DAPPUDRAFT_5739 [Daphnia pulex]	4.36043	3.64655	5.79174	0.753874	0.723965	1.01694	5.4e-17	1.87e-14	down	T6	Y6	NA	GO:0004402;GO:0005671;GO:0030274;GO:0043966	3	-2.52066
LOC111049842	BTB/POZ domain-containing protein 1 [Bombus impatiens] &gt;gi|1366101024|ref|XP_024223716.1| BTB/POZ domain-containing protein 1 [Bombus impatiens]	2.89898	2.77183	3.63255	1.07689	0.035622	0.53433	0.000787674	0.012642	down	T6	Y6	NA	NA	6	-2.54562
LOC120350493	uncharacterized protein LOC102079115 isoform X1 [Oreochromis niloticus]	1.16446	1.13526	1.33973	0.203945	0.278228	0.144993	1.19e-13	2.45e-11	down	T6	Y6	NA	NA	3	-2.59594
LOC120351286	lugensin A [Nilaparvata lugens]	68.3025	107.488	17.314	14.2905	13.3681	7.0252	0.000999844	0.0150294	down	T6	Y6	NA	NA	3	-2.60424
LOC120350826	uncharacterized protein LOC116169883 [Photinus pyralis] &gt;gi|1770352254|ref|XP_031345378.1| uncharacterized protein LOC116172326 [Photinus pyralis] &gt;gi|1755127708|gb|KAB0798145.1| hypothetical protein PPYR_09138 [Photinus pyralis] &gt;gi|1755128820|gb|KAB0799256.1| hypothetical protein PPYR_07136 [Photinus pyralis]	1.31862	0.90791	1.29547	0.172161	0.245496	0.181612	2.6e-08	2e-06	down	T6	Y6	NA	NA	6	-2.61092
LOC120349824	probable salivary secreted peptide [Solenopsis invicta]	151.266	136.803	210.025	29.1739	26.266	29.0128	1.84e-58	1.25e-54	down	T6	Y6	NA	NA	6	-2.61622
LOC120355519	ornithine carbamoyltransferase, mitochondrial-like [Nilaparvata lugens]	0.605292	1.96804	4.58885	0.277625	0.386618	0.16602	4.64e-06	0.000187851	down	T6	Y6	NA	NA	3	-2.66248
LOC120356047	tubby-related protein 4 [Nilaparvata lugens]	1.94192	2.29941	4.39893	0.778734	0.444508	0.139302	3.88e-06	0.00016264	down	T6	Y6	NA	NA	2	-2.6848
LOC120350030	NA	1.92249	2.68334	3.0074	0.264455	0.364433	0.594142	1.83e-16	5.62e-14	down	T6	Y6	NA	NA	6	-2.69356
LOC111059955	nardilysin isoform X1 [Zootermopsis nevadensis] &gt;gi|646724188|gb|KDR24523.1| Nardilysin [Zootermopsis nevadensis]	2.41087	3.0344	4.08406	0.648701	0.529231	0.314675	6.82e-12	1.05e-09	down	T6	Y6	NA	NA	3	-2.69782
LOC111052954	NA	9.34095	10.2416	16.5994	1.78937	1.92271	1.91393	2.1e-23	1.9e-20	down	T6	Y6	NA	NA	2	-2.71695
LOC120351412	40S ribosomal protein S17, putative [Pediculus humanus corporis] &gt;gi|212505723|gb|EEB10115.1| 40S ribosomal protein S17, putative [Pediculus humanus corporis]	347.639	560.202	651.376	85.7517	69.9298	87.2316	4.7e-38	1.27e-34	down	T6	Y6	K02962	GO:0003735;GO:0005840;GO:0006412	3	-2.73337
LOC111055099	mucin-7-like [Nilaparvata lugens]	8.07133	42.1766	50.0117	7.95898	3.07497	4.00951	0.000309105	0.0060415	down	T6	Y6	NA	NA	3	-2.7575
LOC120355152	piggyBac transposable element-derived protein 3-like [Nilaparvata lugens]	1.01355	1.08474	1.94098	0.345448	0.201595	0.056303	8.07e-06	0.000300916	down	T6	Y6	NA	NA	3	-2.75908
LOC120350393	uncharacterized protein LOC111049609 [Nilaparvata lugens]	6.21651	9.15752	13.4471	0.509397	0.985822	1.0749	1.13e-17	4.35e-15	down	T6	Y6	NA	NA	3	-2.7746
LOC111055508	hypothetical protein LSTR_LSTR012179 [Laodelphax striatellus]	4.74656	3.98556	5.33468	0.786302	0.353639	0.954737	4.06e-11	5.33e-09	down	T6	Y6	NA	NA	19	-2.77641
LOC120350103	NA	1.58703	0.556951	1.32838	0.211285	0.107623	0.190491	9.84e-07	5.04e-05	down	T6	Y6	NA	NA	3	-2.79742
LOC120352055	hypothetical protein GE061_01114 [Apolygus lucorum]	2.2681	1.31599	1.97831	0.178066	0.346404	0.286947	8.25e-08	5.74e-06	down	T6	Y6	NA	GO:0046872	3	-2.81356
LOC120349198	NA	2.46715	2.8019	3.8657	0.338324	0.423936	0.472421	7.18e-13	1.33e-10	down	T6	Y6	NA	NA	6	-2.89264
LOC111046066	PREDICTED: nose resistant to fluoxetine protein 6-like [Nasonia vitripennis]	6.9363	12.8764	16.6192	2.23702	1.62884	1.13694	2.01e-18	9.37e-16	down	T6	Y6	NA	NA	3	-2.90368
LOC111054741	serologically defined colon cancer antigen 8 homolog isoform X1 [Solenopsis invicta]	11.3501	18.3678	25.9857	2.20925	2.31069	2.35299	1.12e-31	1.68e-28	down	T6	Y6	K16488	NA	3	-2.97784
LOC120356033	carnitine O-acetyltransferase-like [Nilaparvata lugens]	9.11626	13.9612	9.00976	1.08073	1.5159	1.62726	1.31e-15	3.63e-13	down	T6	Y6	NA	NA	6	-2.98583
LOC120354519	uncharacterized protein LOC114537920 [Dendronephthya gigantea] &gt;gi|1603823023|ref|XP_028416015.1| uncharacterized protein LOC114539572 [Dendronephthya gigantea]	3.96846	10.9636	22.5586	2.78598	0.928563	1.01463	0.000123762	0.00295733	down	T6	Y6	NA	NA	3	-2.98687
LOC111055300	uncharacterized protein LOC111055300 [Nilaparvata lugens]	8.20855	8.25664	8.3231	1.48608	0.758836	0.873414	4.42e-25	4.98e-22	down	T6	Y6	NA	NA	2	-3.0558
LOC111043810	tubulin alpha-8 chain-like [Nilaparvata lugens] &gt;gi|1233200224|ref|XP_022199369.1| tubulin alpha-8 chain-like [Nilaparvata lugens] &gt;gi|955472596|gb|ALP82104.1| alpha-tubulin 4 [Nilaparvata lugens]	53.297	59.8543	84.3278	7.34839	9.82232	7.23201	3.37e-47	1.52e-43	down	T6	Y6	NA	GO:0003924;GO:0005200;GO:0005525;GO:0005737;GO:0005874;GO:0007017;GO:0008152	3	-3.06654
LOC111050821	DNA-directed RNA polymerase III subunit RPC8 [Loxodonta africana] &gt;gi|731508093|ref|XP_010597607.1| DNA-directed RNA polymerase III subunit RPC8 [Loxodonta africana]	1.27895	3.75746	5.95122	0.564364	0.733892	0	0.000838429	0.0132523	down	T6	Y6	K03022	GO:0001056;GO:0005666;GO:0005813;GO:0005829;GO:0006384;GO:0006385;GO:0006386;GO:0032481;GO:0045087	19	-3.08843
LOC111054220	uncharacterized protein LOC111054220 [Nilaparvata lugens]	3.26098	2.97071	4.33649	0.681212	0.355462	0.148603	7.93e-09	7.01e-07	down	T6	Y6	NA	NA	6	-3.0956
LOC120355810	tyrosine-protein phosphatase non-receptor type 11-like [Nilaparvata lugens]	2.22035	3.62982	3.99986	0.599023	0.22308	0.344366	3.51e-12	5.8e-10	down	T6	Y6	NA	GO:0004721;GO:0006470	3	-3.09563
LOC111045247	ubiquitin-conjugating enzyme E2 L3 [Oreochromis niloticus] &gt;gi|499015735|ref|XP_004558679.1| ubiquitin-conjugating enzyme E2 L3 isoform X1 [Maylandia zebra] &gt;gi|548377781|ref|XP_005733688.1| PREDICTED: ubiquitin-conjugating enzyme E2 L3 [Pundamilia nyererei] &gt;gi|554864976|ref|XP_005942540.1| PREDICTED: ubiquitin-conjugating enzyme E2 L3 isoform X1 [Haplochromis burtoni] &gt;gi|584015660|…	8.27914	17.5168	29.4515	1.80211	1.92963	2.78441	1.01e-15	2.92e-13	down	T6	Y6	K04552	GO:0000166	3	-3.10159
LOC120354520	mucin-7-like [Nilaparvata lugens]	8.42982	31.3637	63.619	6.72193	2.04401	3.17012	0.000164193	0.00373996	down	T6	Y6	NA	NA	19	-3.1088
LOC120352988	uncharacterized protein LOC111051414 [Nilaparvata lugens]	5.53559	4.87324	9.86971	0.611265	0.402424	1.23476	2.67e-13	5.09e-11	down	T6	Y6	NA	NA	2	-3.19147
LOC111043204	NA	4.78801	5.67113	4.0341	1.075	0.234345	0.241208	2.24e-08	1.75e-06	down	T6	Y6	NA	NA	6	-3.23298
LOC111056397	NA	0.883327	1.83249	1.33754	0.205869	0	0.197349	5.13e-05	0.00144139	down	T6	Y6	NA	NA	3	-3.30129
LOC111059162	coenzyme Q-binding protein COQ10 homolog B, mitochondrial-like isoform X1 [Nilaparvata lugens]	4.29361	4.21394	3.29408	0.276272	0.460766	0.502264	4.21e-21	2.85e-18	down	T6	Y6	K18588	NA	3	-3.3132
LOC111043634	NA	2.2298	1.97849	4.26152	0.080357	0.232098	0.218691	1.79e-12	3.11e-10	down	T6	Y6	NA	NA	3	-3.38261
LOC111051414	uncharacterized protein LOC111051414 [Nilaparvata lugens]	10.3971	9.36436	12.5712	1.00578	1.06415	1.09262	2.28e-79	3.08e-75	down	T6	Y6	NA	NA	2	-3.41214
LOC111060960	zinc finger protein 2 homolog [Nilaparvata lugens]	1.52959	3.13985	1.99787	0.166757	0.133652	0.293008	2.12e-11	2.98e-09	down	T6	Y6	K09191	NA	6	-3.41349
LOC111054669	peptidyl-prolyl cis-trans isomerase 6-like [Nilaparvata lugens] &gt;gi|1096257106|gb|APA33860.1| seminal fluid protein [Nilaparvata lugens]	33.8952	23.8184	42.2902	4.41923	0.636003	4.51309	3.37e-10	3.87e-08	down	T6	Y6	NA	GO:0000413;GO:0003755;GO:0006457;GO:0016020	3	-3.43848
LOC120355131	uncharacterized protein LOC111054930 [Nilaparvata lugens]	0.643485	0.818302	1.44326	0.121208	0.073584	0.064161	7.85e-11	9.92e-09	down	T6	Y6	NA	NA	6	-3.44051
LOC111050146	troponin C isoform X2 [Bombus impatiens]	3.49432	2.43528	1.54956	0.074289	0.449965	0.169981	1.05e-07	7.22e-06	down	T6	Y6	NA	GO:0046872	6	-3.44623
LOC111059185	uncharacterized protein LOC111060483 [Nilaparvata lugens]	2.5821	2.50984	3.31822	0.689236	0.094456	0	0.000274156	0.00551163	down	T6	Y6	NA	NA	2	-3.45126
LOC120353100	uncharacterized protein LOC111055300 [Nilaparvata lugens]	2.18189	1.87234	3.69255	0.160001	0.290677	0.256055	1.51e-14	3.59e-12	down	T6	Y6	NA	NA	2	-3.47507
LOC120355738	ATP-binding cassette sub-family D member 3 [Nilaparvata lugens]	8.43697	17.4494	4.10843	0.67041	1.27463	0.897676	7.27e-10	7.77e-08	down	T6	Y6	NA	GO:0005524;GO:0005777;GO:0008152;GO:0015910;GO:0016021;GO:0042626;GO:0042803;GO:0055085	6	-3.48207
LOC120349829	NA	1.49782	0.85476	1.87174	0.205769	0	0.14646	9.99e-06	0.000357557	down	T6	Y6	NA	NA	3	-3.54629
LOC111044979	ribosome biogenesis protein [Nilaparvata lugens]	1.8556	1.44375	2.37614	0.253157	0	0.227615	2.16e-06	0.00010202	down	T6	Y6	K09191	NA	3	-3.5677
LOC111044031	zinc finger protein 26-like [Nilaparvata lugens] &gt;gi|1233167152|ref|XP_022185565.1| zinc finger protein 26-like [Nilaparvata lugens]	4.20243	3.72049	3.3982	0.359836	0.336868	0.249558	1.35e-35	3.04e-32	down	T6	Y6	NA	NA	6	-3.65565
LOC111062740	uncharacterized protein LOC111062740 [Nilaparvata lugens]	5.19333	5.50225	11.1867	1.1478	0.443831	0	3.57e-06	0.000153028	down	T6	Y6	NA	NA	2	-3.79229
LOC111063886	Histone-lysine N-methyltransferase SETMAR [Cricetulus griseus]	9.34055	5.41347	5.52074	0.685906	0.42915	0.24602	7.65e-16	2.25e-13	down	T6	Y6	K11433	NA	17	-3.9387
LOC120355327	NA	11.7238	9.8129	13.2486	1.01603	0	1.1885	2.13e-08	1.72e-06	down	T6	Y6	NA	GO:0004842;GO:0016567;GO:0016874;GO:0046872	3	-4.03792
LOC120353099	uncharacterized protein LOC111055300 [Nilaparvata lugens]	4.10024	2.97865	5.09506	0.118494	0.120219	0.249835	9.64e-32	1.63e-28	down	T6	Y6	NA	NA	2	-4.66924
LOC120349444	NA	2.41215	5.00032	3.76613	0.181491	0.11868	0.118717	1.14e-21	8.59e-19	down	T6	Y6	K22984	NA	3	-4.7761
LOC120355365	60S ribosomal protein L44 [Habropoda laboriosa]	295.169	187.413	172.143	7.61843	3.35485	8.13567	3.67e-45	1.24e-41	down	T6	Y6	K02929	GO:0003735;GO:0005840;GO:0006412	6	-5.19363
LOC120356726	uncharacterized protein LOC111055503 isoform X1 [Nilaparvata lugens]	3.45065	3.72772	2.27485	0	0.242685	0	5.08e-09	4.67e-07	down	T6	Y6	NA	NA	6	-5.38988
LOC120353339	hypothetical protein LSTR_LSTR003622 [Laodelphax striatellus]	1.5289	2.74644	2.1426	0	0	0.143616	1.15e-10	1.42e-08	down	T6	Y6	K22984	NA	6	-5.53687
LOC111049798	pickpocket 16 [Anopheles darlingi]	0.390963	1.33093	1.18612	0	0.037841	0	4.23e-09	3.92e-07	down	T6	Y6	NA	NA	3	-5.94612
LOC111052388	ras-like protein family member 10B [Nilaparvata lugens]	1.41919	0.637335	0.602307	0.045895	0	0	5.88e-10	6.42e-08	down	T6	Y6	K07851	GO:0000166;GO:0007165	3	-5.95982
LOC120353429	hypothetical protein LSTR_LSTR001359 [Laodelphax striatellus]	1.1446	1.17743	3.41007	0	0	0.036068	7.34e-15	1.81e-12	down	T6	Y6	K22984	NA	3	-7.11293
LOC120352971	NADH dehydrogenase subunit 5 (mitochondrion) [Nilaparvata lugens] &gt;gi|440655755|gb|AGC22531.1| NADH dehydrogenase subunit 5 (mitochondrion) [Nilaparvata lugens] &gt;gi|449327763|gb|AGE94076.1| NADH dehydrogenase subunit 5 (mitochondrion) [Nilaparvata lugens] &gt;gi|1682365909|gb|QDB64010.1| NADH dehydrogenase subunit 5 [Nilaparvata lugens]	2.10344	0.052005	56.9276	0.029308	0.084991	0.074368	1.41e-05	0.000488661	down	T6	Y6	NA	GO:0004129;GO:0005743;GO:0008137;GO:0016021;GO:0019646;GO:0042773;GO:0070469;GO:1902600	19	-8.03315
LOC120353630	uncharacterized protein LOC111055212 isoform X1 [Nilaparvata lugens]	4.47533	4.10079	5.57338	0	0	0	6.75e-14	1.41e-11	down	T6	Y6	NA	NA	2	-9.31622
LOC111045530	anaphase-promoting complex subunit 15B [Nilaparvata lugens]	5.64168	5.81161	6.40887	0	0	0	3.59e-14	7.84e-12	down	T6	Y6	K25228	NA	3	-9.3853
LOC120353629	uncharacterized protein LOC111055212 isoform X1 [Nilaparvata lugens]	3.8014	2.74105	3.64149	0	0	0	3.02e-15	7.85e-13	down	T6	Y6	NA	NA	6	-9.76594

## Sheet: Y48-T48
gene_id	Annotation	TPM						pvalue	padj	direction	sampleA	sampleB	KO_id	GO_id	cluster	log2FoldChange
		T48_1	T48_2	T48_3	Y48_1	Y48_2	Y48_3
LOC120350377	NA	0	0	0	6.36199	9.21672	5.92218	8.2e-16	1.75e-13	up	T48	Y48	NA	NA	11	9.92917
LOC120352367	uncharacterized protein LOC103307910 [Acyrthosiphon pisum]	0.017309	0.037082	0.045239	0.478614	0.600426	0.647961	2.7e-12	3.03e-10	up	T48	Y48	NA	GO:0090304	11	3.78897
LOC111056028	tigger transposable element-derived protein 1-like [Solenopsis invicta]	0.035414	0.056739	0.073382	0.840192	0.844936	0.74103	8.49e-11	7.42e-09	up	T48	Y48	NA	NA	11	3.63443
LOC111050226	uncharacterized protein LOC100578801 [Apis mellifera] &gt;gi|572263407|ref|XP_006609914.1| uncharacterized protein LOC102681058 [Apis dorsata] &gt;gi|1035605719|ref|XP_016910372.1| uncharacterized protein LOC107996712 [Apis cerana] &gt;gi|1619243709|ref|XP_028522061.1| uncharacterized protein LOC107996712 [Apis cerana] &gt;gi|1241838161|gb|PBC34400.1| hypothetical protein APICC_03197 [Apis cerana…	0.073526	0.10623	0.150237	2.22192	1.4259	1.15156	1.3e-08	6.44e-07	up	T48	Y48	NA	NA	11	3.54098
LOC120349367	sucrase [Nilaparvata lugens]	13.7089	5.55011	4.34351	85.806	84.8689	83.2283	3.82e-20	1.61e-17	up	T48	Y48	NA	GO:0008152;GO:0016787	11	3.24269
LOC111047382	hypothetical protein C0J52_05713 [Blattella germanica]	0.189177	0.302772	0.155912	2.66998	1.52645	2.57013	2.79e-11	2.61e-09	up	T48	Y48	NA	NA	11	3.18803
LOC111058349	zinc finger protein 2 homolog isoform X2 [Nilaparvata lugens]	0.239133	0.591623	0.513807	1.68722	1.46567	1.76204	1.03e-12	1.23e-10	up	T48	Y48	K09191	NA	20	3.15152
LOC120356642	cationic amino acid transporter 4 [Cimex lectularius] &gt;gi|939245779|ref|XP_014242276.1| cationic amino acid transporter 4 [Cimex lectularius]	0.37931	0.735489	0	2.8431	4.71017	2.91662	0.00017383	0.00207702	up	T48	Y48	NA	NA	9	2.97438
LOC111056733	LOW QUALITY PROTEIN: uncharacterized protein LOC111056733 [Nilaparvata lugens]	0.357144	0.161103	0.36166	2.6581	2.62692	2.56575	1.22e-11	1.21e-09	up	T48	Y48	NA	NA	14	2.92043
LOC120354914	uncharacterized protein LOC111051588 isoform X1 [Nilaparvata lugens]	0.753169	0.90967	1.71043	8.0018	9.82609	9.95108	1.09e-22	7.33e-20	up	T48	Y48	NA	NA	9	2.78619
LOC120349196	predicted protein [Ixodes scapularis]	0.225777	0.264255	0.410116	2.06815	2.70657	2.04798	4.2e-13	5.6e-11	up	T48	Y48	NA	NA	11	2.73648
LOC120352668	NA	0.151713	0.163382	0.081609	0.86648	1.56446	0.856035	1.42e-08	6.98e-07	up	T48	Y48	NA	NA	11	2.722
LOC111064597	protein lin-28 homolog [Agrilus planipennis]	0.066364	0.103176	0.091477	0.349411	0.82812	0.566047	3.38e-07	1.07e-05	up	T48	Y48	K03704	GO:0003677;GO:0006355;GO:0008270	9	2.53708
LOC120351206	hypothetical protein PPYR_01545 [Photinus pyralis]	1.33265	0.817773	0.622772	6.2714	6.24006	5.35832	2.64e-20	1.18e-17	up	T48	Y48	NA	NA	11	2.50712
LOC111060659	etoposide-induced protein 2.4 homolog isoform X1 [Nilaparvata lugens] &gt;gi|1233161848|ref|XP_022204032.1| etoposide-induced protein 2.4 homolog isoform X2 [Nilaparvata lugens]	0.483609	0	0.715133	3.71689	1.99508	2.09777	0.00274022	0.0176723	up	T48	Y48	K10134	GO:0016020	9	2.49906
LOC120355776	Transposable element P transposase [Stegodyphus mimosarum]	3.99561	2.67199	1.53947	17.4916	17.8772	15.4249	8.63e-19	3.32e-16	up	T48	Y48	K23209	NA	11	2.45403
LOC111056336	39S ribosomal protein L41, mitochondrial-like [Agrilus planipennis]	2.53242	3.07015	2.13368	14.033	19.7783	14.3789	4.92e-23	3.68e-20	up	T48	Y48	K17422	GO:0005840	11	2.4539
LOC111050680	WD repeat-containing protein 49 [Trichoplax sp. H2]	0.219901	0.22782	0.163568	1.316	0.779817	1.59126	3.12e-08	1.39e-06	up	T48	Y48	NA	NA	11	2.41484
LOC111060308	tailless-like protein [Daphnia pulex]	0.543882	0.628762	0.624395	3.11344	3.79049	3.90054	3.53e-20	1.53e-17	up	T48	Y48	K08545	GO:0000981;GO:0003707;GO:0005488;GO:0005654;GO:0006355;GO:0006367;GO:0007154;GO:0007610;GO:0008284;GO:0016043;GO:0016477;GO:0021543;GO:0022603;GO:0042063;GO:0044700;GO:0045664;GO:0048523;GO:0048646;GO:0050896	11	2.40936
LOC120353505	NA	0.239319	0.050584	0.554944	1.71318	1.87934	1.37694	0.000838357	0.00716327	up	T48	Y48	NA	NA	11	2.38687
LOC111055113	PREDICTED: cytidine deaminase-like [Microplitis demolitor]	5.71994	3.87943	4.03712	21.6795	28.7078	30.1196	1.49e-19	6.07e-17	up	T48	Y48	K01489	GO:0016787	11	2.38102
LOC120354091	uncharacterized protein LOC111059590 [Nilaparvata lugens]	0.450505	0.341167	0.258112	1.54805	1.93024	2.63226	2.78e-09	1.74e-07	up	T48	Y48	NA	NA	11	2.33555
LOC120352846	NA	0.539602	0.256072	0.778398	2.87464	2.46805	3.65086	3.45e-07	1.09e-05	up	T48	Y48	NA	NA	11	2.31858
LOC120351340	NA	0.147454	0	0.21377	0.463913	0.908489	0.891177	0.00755355	0.0380105	up	T48	Y48	NA	NA	11	2.31195
LOC111050476	protein pigeon [Bombus impatiens]	0.447519	0.453177	0.838401	2.73639	2.77497	3.89179	3.25e-10	2.46e-08	up	T48	Y48	NA	NA	9	2.27152
LOC111050909	gastrula zinc finger protein XlCGF57.1-like [Nilaparvata lugens]	0.344619	0.382208	0.667583	2.57985	2.63138	2.42041	1.85e-10	1.49e-08	up	T48	Y48	K09191	NA	9	2.26775
LOC111046781	RNA 3&apos;-terminal phosphate cyclase [Apteryx rowi]	5.02491	6.72741	5.25642	26.398	32.2533	32.1396	1.87e-28	2.1e-25	up	T48	Y48	K01974	GO:0000166;GO:0003963;GO:0005654;GO:0044822	11	2.24148
LOC111044797	hypothetical protein GE061_20428 [Apolygus lucorum]	1.13647	0.943357	1.22366	5.20912	6.13799	6.20831	6.62e-30	1.11e-26	up	T48	Y48	K03440	NA	11	2.23732
LOC111059926	cytochrome P450 CYP439A1 [Nilaparvata lugens]	0.442206	0.370353	0.563241	1.71425	2.95721	2.79992	5.19e-05	0.000769404	up	T48	Y48	NA	GO:0005506;GO:0016705;GO:0020037;GO:0055114	9	2.22064
LOC111057016	odorant binding protein 2 [Sogatella furcifera]	0.54616	0.952836	1.04375	5.13855	4.36383	3.46835	3.74e-07	1.17e-05	up	T48	Y48	NA	GO:0005549	8	2.21524
LOC111062996	protein Fer3 [Solenopsis invicta]	0.042863	0.259256	0.08769	0.761565	0.45956	0.897664	0.00119622	0.00939261	up	T48	Y48	K09083	GO:0000978;GO:0001077;GO:0001764;GO:0005634;GO:0007219;GO:0007411;GO:0021987;GO:0031490;GO:0042472;GO:0042667;GO:0042668;GO:0043066;GO:0045609;GO:0045944;GO:0046983	20	2.21324
LOC111047171	NA	3.39248	2.77353	3.80477	12.5409	19.0261	12.7947	1.78e-24	1.5e-21	up	T48	Y48	K09191	NA	11	2.17347
LOC111048708	unconventional myosin-Ie [Canis lupus familiaris] &gt;gi|1418258137|ref|XP_025328425.1| unconventional myosin-Ie [Canis lupus dingo]	23.295	20.4023	21.7646	110.417	106.72	111.333	9.94e-98	6.69e-94	up	T48	Y48	K10356	GO:0000166;GO:0001822;GO:0002376;GO:0003779;GO:0005768;GO:0016459;GO:0043168;GO:0044763;GO:0050794;GO:0050896;GO:0051179	11	2.15948
LOC111052103	filamin-A-like [Nilaparvata lugens]	1.59566	1.55173	0.518064	8.0553	5.69544	4.50209	2.01e-06	4.95e-05	up	T48	Y48	NA	NA	11	2.12636
LOC111047388	zinc finger BED domain-containing protein 4-like [Aphis gossypii]	0.62982	0.7047	0.38086	1.15291	3.48729	4.04232	0.000550123	0.00510894	up	T48	Y48	NA	NA	11	2.12625
LOC120350373	NA	0.357843	0.342682	0.393309	1.21857	2.2903	1.92845	4.23e-08	1.79e-06	up	T48	Y48	NA	NA	11	2.12484
LOC111058072	NA	0.349846	0.778453	0.958373	3.35132	3.94392	2.87772	8.28e-11	7.28e-09	up	T48	Y48	NA	NA	11	2.1164
LOC120356438	1-phosphatidylinositol 4,5-bisphosphate phosphodiesterase-like [Nilaparvata lugens]	3.34993	2.85292	3.73558	13.2203	18.9698	15.6901	9.72e-19	3.64e-16	up	T48	Y48	NA	GO:0004435;GO:0004871;GO:0005509;GO:0005622;GO:0016042;GO:0035556	11	2.09048
LOC111061708	hypothetical protein LSTR_LSTR007331 [Laodelphax striatellus]	0.220228	0.263432	0.130493	0.917576	1.17436	0.878688	1.96e-07	6.75e-06	up	T48	Y48	K22984	NA	9	2.06769
LOC120351445	Chimeric ERCC6-PGBD3 protein [Araneus ventricosus]	0.411901	0.590657	0.353132	1.3651	2.45125	2.64613	7.82e-06	0.00015868	up	T48	Y48	NA	NA	9	2.03691
LOC111045191	uncharacterized protein LOC111045191 isoform X1 [Nilaparvata lugens]	0.3403	0.29231	0.38592	1.1393	2.12035	1.78918	1.33e-07	4.88e-06	up	T48	Y48	K22984	NA	11	2.0246
LOC111060302	uncharacterized protein LOC111060302 [Nilaparvata lugens]	0.295849	0.343644	0.207027	0.956492	1.95279	0.928695	1.8e-08	8.68e-07	up	T48	Y48	NA	NA	11	1.99301
LOC120349891	uncharacterized protein LOC111059754 [Nilaparvata lugens]	0.093871	0.082947	0.127372	0.403046	0.480667	0.478733	7.94e-05	0.00110077	up	T48	Y48	NA	NA	11	1.97267
LOC111048337	lambda-crystallin homolog [Solenopsis invicta]	5.71626	3.14858	3.47206	23.4353	16.7877	13.7248	3.43e-12	3.75e-10	up	T48	Y48	K13247	GO:0005730;GO:0005794;GO:0005829;GO:0005886;GO:0019640;GO:0042803;GO:0050104;GO:0070062;GO:0070403	9	1.95544
LOC111044749	olfactory co-receptor [Laodelphax striatellus]	0.550813	0.615026	0.32	1.83002	2.48555	2.20648	2.07e-11	1.95e-09	up	T48	Y48	K08471	GO:0004984;GO:0005549;GO:0005886;GO:0007165;GO:0016021;GO:0050911	20	1.95329
LOC111056182	organic solute transporter alpha-like protein [Nilaparvata lugens]	3.31266	2.70013	1.72864	8.32136	16.121	9.66901	1.28e-09	8.85e-08	up	T48	Y48	K14360	GO:0016021	11	1.9513
LOC120355633	zinc finger protein on ecdysone puffs-like isoform X4 [Nilaparvata lugens]	1.89485	1.67926	0.87964	14.8146	3.11809	1.14851	0.0066438	0.0343833	up	T48	Y48	NA	NA	5	1.92764
LOC120356040	hypothetical protein LSTR_LSTR007991 [Laodelphax striatellus]	1.02368	1.37757	1.10145	5.13783	4.66194	5.26436	9.46e-07	2.57e-05	up	T48	Y48	NA	GO:0003333;GO:0015171;GO:0016021	9	1.9276
LOC111054548	chromobox protein homolog 3-like [Manduca sexta]	0.35349	0.361006	0.529335	2.34081	2.41515	1.74873	1.04e-06	2.79e-05	up	T48	Y48	NA	NA	14	1.92411
LOC120350723	endonuclease-reverse transcriptase [Blattella germanica]	0.611056	0.079251	0.366727	1.44524	1.57674	1.64576	0.00304623	0.0190971	up	T48	Y48	NA	NA	11	1.91831
LOC111046719	ras-related protein Rap-2b-like [Nilaparvata lugens]	0.35193	0.158212	0.045666	0.676665	0.880007	0.841654	0.00242427	0.0161052	up	T48	Y48	NA	GO:0000166;GO:0007165	20	1.90605
LOC111057380	arrestin domain-containing protein 2-like [Zootermopsis nevadensis] &gt;gi|646695752|gb|KDR08474.1| Arrestin domain-containing protein 3 [Zootermopsis nevadensis]	0.896827	0.44672	0.471884	2.25984	2.37091	3.11617	2.36e-06	5.67e-05	up	T48	Y48	NA	NA	9	1.90176
LOC111058437	DNA topoisomerase 2-like [Nilaparvata lugens]	0.944106	0.798315	1.43574	3.74689	4.32963	5.26257	3.69e-09	2.23e-07	up	T48	Y48	K03164	GO:0016853;GO:0097159;GO:1901363	11	1.89882
LOC111057098	uncharacterized protein LOC116167332 [Photinus pyralis]	3.44884	1.01497	1.40514	8.30804	8.10279	8.11074	4.37e-06	9.68e-05	up	T48	Y48	NA	NA	11	1.88549
LOC111057119	uncharacterized protein LOC111057119 [Nilaparvata lugens]	1.49478	1.58448	1.62328	4.99859	8.82378	5.40801	1.07e-11	1.07e-09	up	T48	Y48	NA	NA	11	1.84846
LOC111061255	PREDICTED: uncharacterized protein LOC100680066 isoform X2 [Nasonia vitripennis]	1.20113	1.54725	1.15395	5.0906	6.90291	3.90217	6.19e-09	3.48e-07	up	T48	Y48	NA	NA	9	1.84793
LOC120353297	NA	3.1049	2.70027	0.888889	11.0272	9.58746	6.72729	2.43e-05	0.00040786	up	T48	Y48	NA	NA	9	1.84321
LOC120351710	NA	5.04683	2.25196	7.75613	21.5475	20.0709	17.524	2.31e-06	5.57e-05	up	T48	Y48	NA	NA	11	1.80662
LOC111063561	Pantothenate kinase 4 [Cryptotermes secundus]	0.708781	0.71018	0.622583	4.23618	1.21362	2.61267	0.00188632	0.013341	up	T48	Y48	NA	NA	9	1.80128
LOC111054653	chemosensory protein 5 [Sogatella furcifera]	7.42774	7.27393	5.16043	28.7837	25.4851	23.6196	6.85e-17	1.65e-14	up	T48	Y48	NA	NA	9	1.79483
LOC120356018	hypothetical protein LSTR_LSTR003339 [Laodelphax striatellus]	1.80283	1.16504	0.9599	5.40179	4.67196	5.31792	3.92e-07	1.21e-05	up	T48	Y48	NA	NA	9	1.79073
LOC120352490	NA	0.401736	0.42748	0.532751	1.99728	2.02354	1.21567	8.25e-07	2.3e-05	up	T48	Y48	NA	NA	11	1.76795
LOC120356308	trifunctional purine biosynthetic protein adenosine-3 isoform X1 [Nilaparvata lugens] &gt;gi|1233186849|ref|XP_022194962.1| trifunctional purine biosynthetic protein adenosine-3 isoform X2 [Nilaparvata lugens] &gt;gi|1233186852|ref|XP_022194963.1| trifunctional purine biosynthetic protein adenosine-3 isoform X1 [Nilaparvata lugens] &gt;gi|1233186856|ref|XP_022194964.1| trifunctional purine biosyn…	4.86609	4.87349	4.71066	20.9963	14.5437	19.2648	1.11e-12	1.32e-10	up	T48	Y48	NA	GO:0003824;GO:0009058	11	1.75387
LOC111050755	hypothetical protein GFP_L5_0150 [Glyptapanteles flavicoxis]	0.91951	0.734386	0.763046	2.64362	3.15058	3.36003	1.22e-08	6.16e-07	up	T48	Y48	NA	NA	11	1.73934
LOC120356259	histone-lysine N-methyltransferase eggless-like [Nilaparvata lugens]	2.67532	2.52339	1.43602	9.01986	9.1311	6.82208	1.52e-07	5.46e-06	up	T48	Y48	NA	NA	9	1.72829
LOC111055081	protein takeout [Acyrthosiphon pisum]	2.29509	5.85377	2.68842	13.7006	13.3562	13.1901	1.76e-07	6.12e-06	up	T48	Y48	NA	NA	11	1.71947
LOC120353549	uncharacterized protein LOC111054976 [Nilaparvata lugens]	0.207224	0.700988	0.393332	2.04128	0.9985	1.84267	0.00234595	0.0157245	up	T48	Y48	NA	NA	11	1.71166
LOC120353834	uncharacterized protein LOC111046076 [Nilaparvata lugens]	1.45177	0.660683	0.497286	3.7721	2.93555	3.04717	0.00146226	0.0109637	up	T48	Y48	NA	NA	11	1.70775
LOC111058137	sodium channel protein Nach-like [Nilaparvata lugens]	0.431354	0.348756	0.443282	1.26655	2.13618	1.1447	5.91e-05	0.000859633	up	T48	Y48	K03440	GO:0006811	11	1.69272
LOC111047764	uncharacterized protein LOC111046983 [Nilaparvata lugens]	0.299456	0.359983	0.1113	1.22438	0.993701	0.691315	0.00221272	0.0150411	up	T48	Y48	NA	NA	9	1.68143
LOC111044896	gastrula zinc finger protein XlCGF57.1-like [Nilaparvata lugens]	1.61927	1.89042	0.813902	4.11376	5.00871	6.31101	2.06e-05	0.000357243	up	T48	Y48	NA	NA	11	1.65936
LOC120356342	Kinesin heavy chain [Blattella germanica]	2.12001	1.10135	0.550782	4.8027	5.26347	3.62653	0.000537683	0.0050246	up	T48	Y48	NA	NA	11	1.65567
LOC120351367	NA	0.289645	0.145588	0.296098	0.927346	1.31356	0.39876	0.000763634	0.00660867	up	T48	Y48	NA	NA	11	1.6556
LOC120356510	coatomer subunit epsilon [Nilaparvata lugens]	8.52066	7.83268	7.32621	33.8781	24.9788	24.9369	6.84e-14	1.06e-11	up	T48	Y48	NA	GO:0005198;GO:0005622;GO:0006890	11	1.65423
LOC120351333	hypothetical protein [Pseudomonas aeruginosa] &gt;gi|1746847055|gb|KAA5586630.1| hypothetical protein F3H14_35975 [Pseudomonas aeruginosa]	0.209505	1.4476	0.345269	2.43119	3.72381	1.33555	0.00736859	0.0372468	up	T48	Y48	NA	NA	9	1.64599
LOC120353685	larval cuticle protein LCP-17-like [Nilaparvata lugens]	4.8923	11.3427	2.66043	8.63227	36.7917	21.4095	0.00328903	0.0201319	up	T48	Y48	NA	NA	11	1.63072
LOC120355474	enhancer of mRNA-decapping protein 3 [Nilaparvata lugens]	1.57493	1.38036	1.15684	5.67276	4.78031	4.02101	7.99e-07	2.26e-05	up	T48	Y48	K12615	NA	9	1.62834
LOC120355500	NA	3.28211	2.29649	1.64297	9.28956	7.62989	7.84818	1.59e-07	5.63e-06	up	T48	Y48	NA	NA	11	1.59904
LOC120352980	NA	0.440459	0.697552	0.507777	2.29394	1.02944	2.36694	0.00153135	0.0113761	up	T48	Y48	NA	NA	9	1.59841
LOC120352752	non-histone protein 10 isoform X2 [Zootermopsis nevadensis] &gt;gi|646697273|gb|KDR09064.1| Non-histone protein 10 [Zootermopsis nevadensis]	2.42002	2.28842	4.40212	5.314	4.80125	20.3268	0.00213164	0.0146229	up	T48	Y48	K11670	NA	5	1.59168
LOC120355758	ATPase alpha-subunit [Nilaparvata lugens]	190.077	122.853	123.853	516.762	445.301	502.324	7.6e-18	2.38e-15	up	T48	Y48	K02111	GO:0005524;GO:0015986;GO:0015991;GO:0045261;GO:0046933;GO:0046961	11	1.5773
LOC111048911	tetratricopeptide repeat protein 36 [Vulpes vulpes]	2.72889	1.89361	1.89058	9.95052	7.35087	4.64496	1.56e-06	3.91e-05	up	T48	Y48	K24941	NA	20	1.57557
LOC120352851	NA	0.22695	0.113824	0.145302	0.594852	0.380276	0.696267	0.00348591	0.0210877	up	T48	Y48	NA	NA	11	1.57408
LOC120352643	NA	0.434321	0.591979	0.60541	1.44339	1.80732	2.00922	1.57e-07	5.58e-06	up	T48	Y48	NA	NA	11	1.5225
LOC111056116	PREDICTED: piggyBac transposable element-derived protein 3-like [Microplitis demolitor]	2.02375	3.45962	1.55993	7.61108	8.1818	7.05612	4.76e-08	1.97e-06	up	T48	Y48	NA	NA	11	1.52164
LOC111056478	hypothetical protein KGM_210006 [Danaus plexippus plexippus]	0.329279	0.613035	0.498181	1.62762	1.3697	1.64806	2.37e-05	0.000400236	up	T48	Y48	NA	NA	9	1.52139
LOC111046731	PREDICTED: lipid phosphate phosphohydrolase 1-like [Saccoglossus kowalevskii]	1.87154	1.09624	1.66503	4.90224	4.96615	5.0657	1.03e-11	1.05e-09	up	T48	Y48	NA	NA	11	1.51911
LOC120348702	transcription factor Adf-1-like [Contarinia nasturtii]	1.23904	1.00194	1.04986	3.29621	3.47876	3.82938	3.01e-13	4.26e-11	up	T48	Y48	NA	NA	11	1.51528
LOC111058518	protein ALP1-like [Acyrthosiphon pisum]	1.31855	1.19065	1.94863	5.41467	5.37195	3.54271	1.1e-07	4.1e-06	up	T48	Y48	K23222	NA	9	1.51416
LOC111045537	hypothetical protein FOCC_FOCC004245 [Frankliniella occidentalis]	2.19206	1.80474	1.43606	7.30947	4.90449	5.28887	6.89e-09	3.83e-07	up	T48	Y48	NA	NA	9	1.51401
LOC120355777	serine/threonine-protein kinase ATR-like [Nilaparvata lugens]	1.17934	1.26863	0.541621	2.75295	3.6647	3.31441	0.00206442	0.0143001	up	T48	Y48	NA	NA	9	1.50974
LOC111062109	uncharacterized protein LOC113003754 [Solenopsis invicta]	0.544962	0.447823	1.63817	3.50261	3.55774	1.41595	0.0044523	0.0254801	up	T48	Y48	NA	NA	11	1.50886
LOC120353493	DNA repair protein RAD50 [Nilaparvata lugens]	0.494727	1.10481	0.714103	3.84267	1.55739	2.09776	0.00406336	0.0237694	up	T48	Y48	K10866	NA	9	1.5037
LOC120351992	uncharacterized protein LOC115874287 [Sitophilus oryzae]	0.217504	0.196087	0.154818	0.705006	0.434297	0.686061	0.00263795	0.0171939	up	T48	Y48	K03440	NA	14	1.49217
LOC111057331	nose resistant to fluoxetine protein 6-like [Nilaparvata lugens]	0.32072	0.209456	0.54709	1.04877	1.31633	1.03139	4.87e-05	0.000727935	up	T48	Y48	NA	NA	11	1.48609
LOC111060215	uncharacterized protein LOC112904402 [Agrilus planipennis]	0.122453	0.186984	0.354742	0.676738	0.718831	0.637841	0.00296699	0.0187048	up	T48	Y48	NA	NA	11	1.45444
LOC120354449	NA	1.76053	1.83335	2.56971	6.23008	6.64369	6.10437	7.94e-12	8.28e-10	up	T48	Y48	NA	NA	11	1.45403
LOC120354746	zinc finger protein 283-like [Nilaparvata lugens]	0.61961	0.448771	0.699203	1.60204	2.19602	1.64813	4.81e-05	0.000721946	up	T48	Y48	K09191	NA	11	1.45316
LOC120351964	NA	9.46695	5.71354	9.20961	22.9225	29.1875	23.0161	3.2e-08	1.41e-06	up	T48	Y48	NA	NA	11	1.4489
LOC120350888	uncharacterized protein LOC115884494 [Sitophilus oryzae] &gt;gi|1746734206|ref|XP_030758952.1| uncharacterized protein LOC115884494 [Sitophilus oryzae]	0.63751	0.59572	0.882267	1.44893	2.44357	2.61221	1.05e-05	0.000201261	up	T48	Y48	NA	NA	11	1.44506
LOC120355382	chitinase [Nilaparvata lugens]	3.41089	3.57437	1.84928	11.1223	11.4592	4.51798	0.00194845	0.0136478	up	T48	Y48	NA	GO:0004568;GO:0005576;GO:0005975;GO:0006032;GO:0008061	17	1.43664
LOC120349750	neuroglian isoform X2 [Bombus impatiens]	9.32405	4.01716	1.91921	16.2694	20.2033	10.4911	0.00277747	0.0178783	up	T48	Y48	NA	GO:0016021	9	1.43514
LOC111058261	NA	1.50955	0.908754	1.02896	4.30748	2.97041	3.31712	0.000453897	0.00438149	up	T48	Y48	NA	NA	11	1.43202
LOC111057332	hypothetical protein LSTR_LSTR005352 [Laodelphax striatellus]	36.1485	70.5703	47.9908	156.113	140.261	169.424	1.95e-10	1.56e-08	up	T48	Y48	NA	NA	11	1.42475
LOC120356068	NA	0.758287	0.796534	0.257146	2.10424	2.32105	1.37488	0.00962555	0.0457259	up	T48	Y48	NA	NA	11	1.42287
LOC120355115	uncharacterized protein LOC111047133 [Nilaparvata lugens]	0.766936	0.827849	1.33348	2.72296	3.46904	2.68161	0.000309774	0.00330017	up	T48	Y48	NA	NA	11	1.42242
LOC111063558	NA	1.06617	1.38468	0.994148	5.49639	2.9186	2.00673	0.000943594	0.00787752	up	T48	Y48	NA	NA	17	1.41893
LOC120353520	uncharacterized protein LOC111049483 [Nilaparvata lugens]	6.51414	4.11366	3.97114	20.7334	9.17348	13.835	1.48e-05	0.000270635	up	T48	Y48	NA	NA	9	1.41676
LOC111056263	very-long-chain 3-oxoacyl-CoA reductase [Mus musculus] &gt;gi|3913473|sp|O70503.1|DHB12_MOUSE RecName: Full=Very-long-chain 3-oxoacyl-CoA reductase; AltName: Full=17-beta-hydroxysteroid dehydrogenase 12; Short=17-beta-HSD 12; AltName: Full=3-ketoacyl-CoA reductase; Short=KAR; AltName: Full=Estradiol 17-beta-dehydrogenase 12; AltName: Full=KIK-I &gt;gi|3142702|gb|AAC16885.1| putative steroid dehyd…	3.30133	6.5313	6.10169	11.4849	17.4777	10.0284	1.95e-08	9.27e-07	up	T48	Y48	K10251	NA	11	1.41352
LOC120349431	NA	1.48708	2.14565	1.82811	5.2501	5.78803	5.16222	4.37e-10	3.23e-08	up	T48	Y48	NA	NA	11	1.39602
LOC111045153	probable serine/threonine-protein kinase nek3 [Acyrthosiphon pisum]	0.09823	0.168513	0.075748	0.408111	0.307821	0.307278	0.00289049	0.0183774	up	T48	Y48	K07847	GO:0005525;GO:0005622;GO:0007264;GO:0016020	20	1.39318
LOC120348766	uncharacterized protein LOC111047133 [Nilaparvata lugens]	2.14069	3.28411	3.37092	9.83358	9.35629	9.79095	4.48e-11	4.07e-09	up	T48	Y48	NA	NA	11	1.39094
LOC120349873	zinc finger SWIM domain-containing protein 4 [Trichinella spiralis] &gt;gi|954363657|gb|KRY30450.1| Zinc finger SWIM domain-containing protein 4 [Trichinella spiralis]	0.605635	0.403428	0.260356	0.870785	1.70784	1.25032	0.00431834	0.0248826	up	T48	Y48	NA	GO:0008270	4	1.38745
LOC120353385	NA	1.26307	2.40669	1.38575	3.8839	5.39347	5.72341	2.16e-05	0.000370529	up	T48	Y48	NA	NA	11	1.38632
LOC120350432	zinc finger matrin-type protein 5-like [Nilaparvata lugens]	4.34042	4.00178	5.13696	13.278	14.6437	11.7852	1.12e-10	9.49e-09	up	T48	Y48	NA	NA	11	1.3837
LOC111053319	keratin-associated protein 19-2-like [Nilaparvata lugens]	666.847	900.981	424.788	2149.45	1713.01	1959.23	2.21e-09	1.42e-07	up	T48	Y48	NA	NA	11	1.37842
LOC120354017	uncharacterized protein LOC111043514 [Nilaparvata lugens]	0.232881	0.280795	0.32664	0.808126	0.670978	0.977971	0.00031941	0.00337145	up	T48	Y48	NA	NA	11	1.37297
LOC111049391	NA	0.981322	1.2471	0.919499	2.91545	3.23662	3.32662	7.54e-08	2.95e-06	up	T48	Y48	NA	NA	11	1.36546
LOC111060167	hypothetical protein KGM_202016 [Danaus plexippus plexippus]	0.711582	0.422632	0.709378	1.62957	1.5812	2.12872	0.00181315	0.0129527	up	T48	Y48	NA	NA	9	1.35758
LOC111054048	uncharacterized protein LOC111058825 [Nilaparvata lugens] &gt;gi|1233205888|ref|XP_022202090.1| uncharacterized protein LOC111058825 [Nilaparvata lugens]	1.9654	2.00687	1.15924	3.48014	7.0989	4.35254	0.00132607	0.0102189	up	T48	Y48	NA	NA	11	1.3572
LOC111051332	PREDICTED: alpha-tocopherol transfer protein-like [Nasonia vitripennis]	1.65846	0.830691	0.925262	4.44747	2.09975	3.3136	0.00157168	0.0116095	up	T48	Y48	NA	NA	8	1.35454
LOC111049571	tetraspanin-11-like [Nilaparvata lugens]	0.492485	0.537915	0.543168	1.8558	1.87785	0.845487	0.00062043	0.0056185	up	T48	Y48	NA	NA	9	1.35115
LOC111054473	myotubularin-related protein 13 [Nilaparvata lugens]	1.05043	1.88318	0.778913	3.23374	3.88274	3.57468	0.000397287	0.00394824	up	T48	Y48	K18061	NA	14	1.3506
LOC111043614	odorant binding protein 4 [Laodelphax striatellus]	16.2572	25.4897	18.6642	60.1797	49.3544	61.139	7.01e-11	6.25e-09	up	T48	Y48	NA	GO:0005549	11	1.33314
LOC120351467	uncharacterized protein LOC115891112 [Sitophilus oryzae]	0.863841	0.768681	0.729007	2.2427	2.32894	2.12304	8.2e-05	0.00112666	up	T48	Y48	NA	NA	8	1.32078
LOC120355972	uncharacterized protein LOC111056713 [Nilaparvata lugens]	0.201902	0.337597	0.181757	0.640509	0.728095	0.676441	0.00288306	0.0183561	up	T48	Y48	NA	NA	9	1.32023
LOC120356368	zinc finger protein 271-like [Nilaparvata lugens]	1.00619	1.48398	1.36585	3.21802	3.0766	4.48944	1.56e-07	5.56e-06	up	T48	Y48	K09191	NA	9	1.31617
LOC111044506	uncharacterized protein LOC100569440 [Acyrthosiphon pisum]	0.557302	0.393767	0.687113	1.40677	1.72216	1.71534	0.0027265	0.0176176	up	T48	Y48	NA	NA	11	1.31466
LOC111049317	NA	0.769765	0.973442	1.6859	3.26599	3.73899	2.54004	5.39e-05	0.000792832	up	T48	Y48	NA	NA	11	1.30874
LOC120353611	uncharacterized protein LOC111062021 [Nilaparvata lugens] &gt;gi|1233212094|ref|XP_022205413.1| uncharacterized protein LOC111062021 [Nilaparvata lugens]	1.46298	1.04554	2.39556	4.60909	4.31976	4.66817	0.0016156	0.0118366	up	T48	Y48	NA	NA	11	1.30757
LOC111048271	myb-like protein I [Nilaparvata lugens]	0.435204	0.407422	0.306658	1.10124	1.08052	1.00433	2.7e-06	6.37e-05	up	T48	Y48	NA	NA	20	1.30441
LOC120350438	NA	7.24119	5.41241	3.9543	11.9913	14.7762	19.4093	4.56e-05	0.000689744	up	T48	Y48	NA	NA	11	1.29863
LOC111050798	prostaglandin E synthase [Oreochromis niloticus] &gt;gi|1779282862|ref|XP_031610577.1| prostaglandin E synthase [Oreochromis aureus]	1.34938	1.35506	0.667804	2.97726	3.42573	2.93336	7.14e-05	0.0010056	up	T48	Y48	NA	NA	4	1.29194
LOC111051055	gamma-glutamyltranspeptidase 1 [Nilaparvata lugens]	0.718464	0.659335	1.2229	2.58594	2.24517	2.29391	0.000353165	0.00362974	up	T48	Y48	NA	NA	9	1.28991
LOC120354951	protein SREK1IP1-like isoform X3 [Nilaparvata lugens]	4.44468	4.1106	4.7309	12.25	13.3462	10.7806	3.94e-21	1.96e-18	up	T48	Y48	NA	NA	11	1.28287
LOC111056440	uncharacterized protein LOC111056440 isoform X1 [Nilaparvata lugens]	1.90569	2.18086	2.56262	5.06663	6.06919	6.63532	1.12e-05	0.000212987	up	T48	Y48	NA	NA	11	1.27275
LOC120348860	uncharacterized protein LOC111059770 [Nilaparvata lugens]	1.31504	1.48461	2.19938	5.14401	5.14427	3.28676	0.000435846	0.00426844	up	T48	Y48	NA	NA	20	1.27031
LOC111060650	glutathione S-transferase [Solenopsis invicta] &gt;gi|1465609693|ref|XP_025988455.1| glutathione S-transferase [Solenopsis invicta] &gt;gi|1465609695|ref|XP_025988456.1| glutathione S-transferase [Solenopsis invicta] &gt;gi|1465609697|ref|XP_025988457.1| glutathione S-transferase [Solenopsis invicta] &gt;gi|1465609699|ref|XP_025988459.1| glutathione S-transferase [Solenopsis invicta]	4.42983	3.03829	3.59533	10.7729	10.5134	9.22316	8.59e-11	7.46e-09	up	T48	Y48	K00799	NA	9	1.26614
LOC111061905	uncharacterized protein LOC112904402 [Agrilus planipennis]	0.412422	0.629961	1.00468	1.52342	2.05413	2.01356	9.74e-05	0.00129815	up	T48	Y48	NA	NA	9	1.26571
LOC111062881	topoisomerase TOP1-interacting protein BTBD1, putative [Ixodes scapularis]	4.03361	5.52253	5.83484	15.2971	13.8818	12.3616	1.28e-11	1.25e-09	up	T48	Y48	NA	NA	11	1.2653
LOC111058086	hypothetical protein KGM_210000 [Danaus plexippus plexippus]	5.53985	6.20291	6.31775	17.7806	14.1218	16.7162	6.87e-17	1.65e-14	up	T48	Y48	K06774	NA	11	1.26366
LOC111060858	hypothetical protein LSTR_LSTR006002 [Laodelphax striatellus]	2.9171	2.83606	3.11333	9.67684	7.06043	7.1818	6.2e-08	2.51e-06	up	T48	Y48	K01867	GO:0000166;GO:0004812;GO:0006418	9	1.26266
LOC111054210	peroxisomal membrane protein PEX14 [Nilaparvata lugens]	2.52858	1.83788	1.77065	4.87518	4.22437	7.37633	0.000178764	0.00212653	up	T48	Y48	K13343	NA	11	1.25371
LOC111052440	piggyBac transposable element-derived protein 3-like [Nilaparvata lugens]	0.648687	1.00769	0.92661	2.0417	3.00144	1.88197	0.000336652	0.00350607	up	T48	Y48	NA	NA	11	1.24855
LOC111056384	cuticle protein 19-like [Bombus impatiens]	2.08782	3.39408	2.5044	4.92953	11.7848	4.72289	0.00104425	0.00850689	up	T48	Y48	NA	GO:0042302	11	1.23895
LOC111064380	uncharacterized protein LOC111064380 isoform X3 [Nilaparvata lugens]	0.782604	0.497562	1.10925	2.77923	2.76645	2.3236	0.00107455	0.00868018	up	T48	Y48	NA	NA	11	1.23725
LOC111060483	uncharacterized protein LOC111060483 [Nilaparvata lugens]	3.64542	4.80692	2.73776	12.5459	8.66793	8.59503	2.83e-05	0.000461319	up	T48	Y48	NA	NA	11	1.23656
LOC111043372	modular serine protease-like isoform X1 [Bombus impatiens]	0.804532	1.44169	1.17451	2.39948	3.22173	3.45871	1.58e-05	0.000287716	up	T48	Y48	NA	NA	11	1.23422
LOC120354055	PREDICTED: probable multidrug resistance-associated protein lethal(2)03659 [Diuraphis noxia]	0.776667	0.896156	1.51458	2.36674	3.08012	2.97343	1.37e-05	0.000253099	up	T48	Y48	NA	NA	11	1.23307
LOC120356136	AMP-binding protein [Oryctes borbonicus]	4.11399	3.34236	3.32253	11.2052	7.36079	9.81939	2.02e-05	0.000352085	up	T48	Y48	NA	NA	9	1.22706
LOC120355993	calcineurin-binding protein cabin-1-like [Nilaparvata lugens]	1.75572	1.64114	2.37572	6.01433	4.16879	4.81624	7.96e-05	0.00110128	up	T48	Y48	NA	NA	15	1.21657
LOC120356532	DNA repair protein complementing XP-C cells homolog [Nilaparvata lugens]	0.56549	0.923	0.841639	1.85016	2.26558	1.99814	0.00386218	0.0228106	up	T48	Y48	K10838	NA	20	1.21335
LOC120352435	SWEET sugar transporter [Nilaparvata lugens]	1.89088	2.11968	1.38843	4.39295	6.82185	3.09021	0.00627946	0.0329982	up	T48	Y48	NA	GO:0008643;GO:0016021	9	1.21328
LOC111061499	hypothetical protein GE061_00007 [Apolygus lucorum]	1.16931	1.95206	2.29654	4.41413	5.00112	4.65655	2.06e-06	5.06e-05	up	T48	Y48	NA	NA	11	1.21194
LOC120351873	hypothetical protein [Rickettsia buchneri] &gt;gi|641466468|gb|KDO02651.1| Ran GTPase-activating protein (RanGAP) involved in mRNA processing and transport [Rickettsia buchneri]	1.01699	1.11491	1.08504	2.71805	2.13279	2.60743	7.95e-09	4.28e-07	up	T48	Y48	NA	NA	11	1.20741
LOC111050665	hypothetical protein GE061_20546 [Apolygus lucorum]	7.58297	6.37589	7.56916	19.9569	16.1594	19.5323	5.5e-09	3.14e-07	up	T48	Y48	NA	GO:0005623;GO:0006662;GO:0015035;GO:0045454;GO:0055114	11	1.20107
LOC111061198	RNA 3&apos;-terminal phosphate cyclase-like [Nilaparvata lugens]	10.4802	11.256	10.8052	29.0788	26.0096	28.7218	8.36e-17	1.98e-14	up	T48	Y48	K01974	NA	11	1.19868
LOC120350794	hypothetical protein D910_06400 [Dendroctonus ponderosae]	1.2659	1.40671	1.42416	3.3357	3.95564	3.31864	0.000172057	0.00205949	up	T48	Y48	NA	NA	11	1.1951
LOC120355249	NA	1.27572	0.907795	1.85498	3.74529	4.52952	2.20407	0.0093231	0.0446779	up	T48	Y48	NA	NA	11	1.19159
LOC120354221	UPF0489 protein C5orf22 homolog [Nilaparvata lugens]	1.07065	1.46304	1.21358	2.69181	3.81853	3.14531	3.93e-06	8.84e-05	up	T48	Y48	NA	NA	9	1.1905
LOC120351016	NA	3.85305	4.13134	5.89777	10.1814	14.4773	10.9993	7.98e-07	2.26e-05	up	T48	Y48	NA	NA	11	1.18985
LOC111048975	takeout 1 [Schistocerca gregaria]	4.37107	4.99773	5.5071	13.2103	12.1758	12.6856	7.28e-11	6.45e-09	up	T48	Y48	NA	NA	9	1.18852
LOC111045846	NA	1.40405	0.997733	1.15173	3.09026	3.63907	2.41329	0.000342913	0.00355205	up	T48	Y48	K09191	NA	9	1.18099
LOC111058849	PREDICTED: cAMP-responsive element-binding protein-like 2 isoform X1 [Dendroctonus ponderosae] &gt;gi|1130265115|ref|XP_019770915.1| PREDICTED: cAMP-responsive element-binding protein-like 2 isoform X1 [Dendroctonus ponderosae] &gt;gi|332376278|gb|AEE63279.1| unknown [Dendroctonus ponderosae]	4.94868	6.43016	1.82606	15.268	9.83638	8.77562	0.00898101	0.043285	up	T48	Y48	NA	GO:0003700;GO:0005634;GO:0007165;GO:0033138;GO:0043565;GO:0045600;GO:0045893;GO:0046326;GO:0046889;GO:0050821	4	1.18058
LOC111047133	uncharacterized protein LOC111047133 [Nilaparvata lugens]	6.78222	11.3934	15.6481	24.51	28.2033	32.5963	2.05e-05	0.000355438	up	T48	Y48	NA	NA	11	1.17969
LOC120351709	hypothetical protein GE061_20487 [Apolygus lucorum]	725.316	607.711	293.564	1421.08	1230.55	1472.09	7e-06	0.000144067	up	T48	Y48	NA	NA	8	1.1722
LOC111058525	uncharacterized protein LOC111058525 isoform X1 [Nilaparvata lugens]	1.96673	1.28314	1.20336	4.2466	3.85825	3.37284	0.00129974	0.010053	up	T48	Y48	NA	NA	9	1.17154
LOC120352850	NA	0.72534	0.310052	0.383702	1.19627	1.33448	1.08768	0.00121175	0.00950348	up	T48	Y48	NA	NA	11	1.17026
LOC120349976	hypothetical protein LSTR_LSTR006973 [Laodelphax striatellus]	0.815381	1.26919	0.742427	2.52616	1.83984	2.77067	0.00225267	0.0152511	up	T48	Y48	NA	NA	11	1.16563
LOC120353221	sorting nexin-29-like [Nilaparvata lugens]	3.42712	2.09522	4.02909	9.80332	5.57915	8.6333	0.00526952	0.0290817	up	T48	Y48	NA	NA	11	1.16176
LOC120352909	zinc finger protein 513-like [Nilaparvata lugens]	1.02667	1.30224	0.808351	2.19748	2.92791	2.79543	0.00241368	0.0160507	up	T48	Y48	NA	NA	11	1.1552
LOC111063666	hypothetical protein LSTR_LSTR011233 [Laodelphax striatellus]	1.14542	0.763849	0.431826	2.16371	1.91893	1.79144	0.00090421	0.00761482	up	T48	Y48	K23552	GO:0016021	15	1.15042
LOC120352923	histone-lysine N-methyltransferase pr-set7 [Nilaparvata lugens]	3.00189	2.29669	1.10752	4.68028	6.19489	5.21272	0.00309818	0.0193254	up	T48	Y48	K11428	GO:0018024;GO:0034968	15	1.14544
LOC120352552	hypothetical protein GE061_16874 [Apolygus lucorum]	0.879604	0.495805	0.921865	1.94511	2.08107	1.68276	0.0026459	0.0172374	up	T48	Y48	NA	NA	14	1.13793
LOC111052220	Synaptotagmin-16 [Zootermopsis nevadensis]	0.49244	0.317154	0.525382	1.11266	1.00882	1.18853	5.81e-05	0.000845187	up	T48	Y48	K19328	GO:0016020	14	1.13615
LOC111054167	glycine-rich cell wall structural protein-like [Nilaparvata lugens] &gt;gi|1233192501|ref|XP_022196835.1| glycine-rich cell wall structural protein-like [Nilaparvata lugens] &gt;gi|1233192504|ref|XP_022196836.1| glycine-rich cell wall structural protein-like [Nilaparvata lugens] &gt;gi|1233206293|ref|XP_022202311.1| glycine-rich cell wall structural protein-like [Nilaparvata lugens]	1.87966	1.66159	2.28073	7.40636	4.14919	2.86251	0.00725222	0.0368122	up	T48	Y48	NA	NA	14	1.13551
LOC111049298	odorant binding protein 2 [Nilaparvata lugens]	20.1792	20.5301	14.0794	48.4967	39.7236	46.5627	1.32e-08	6.52e-07	up	T48	Y48	NA	GO:0005549	11	1.13002
LOC120356430	uncharacterized protein LOC112679641 [Sipha flava]	1.52137	1.34189	1.56021	2.5851	5.31249	3.03147	0.00502889	0.0280526	up	T48	Y48	NA	NA	11	1.12794
LOC111044827	uncharacterized protein LOC111050946 [Nilaparvata lugens]	0.375204	0.355395	0.268702	1.02623	0.705555	0.717091	0.00215884	0.0147718	up	T48	Y48	NA	NA	15	1.12438
LOC111059465	ETS-like protein pointed [Nilaparvata lugens]	0.61241	0.739548	0.335343	1.03788	1.89646	1.24794	0.00644813	0.0336032	up	T48	Y48	K23697	NA	8	1.12426
LOC111056242	GILT-like protein 2 [Nilaparvata lugens]	11.7316	8.00017	13.3802	28.1445	26.6713	26.0193	1.22e-08	6.17e-07	up	T48	Y48	K08059	NA	9	1.12075
LOC111058090	sialic acid synthase [Oreochromis niloticus]	2.66835	3.46121	3.38113	7.25368	7.79591	7.57736	1.42e-10	1.17e-08	up	T48	Y48	K05304	GO:0005829;GO:0006488;GO:0008781;GO:0009103;GO:0016765;GO:0018279;GO:0043687;GO:0070062	11	1.11752
LOC111053995	KH domain-containing, RNA-binding, signal transduction-associated protein 3-like isoform X1 [Nilaparvata lugens]	3.35264	2.77601	1.26552	5.14343	5.66971	5.17423	0.00368365	0.0219546	up	T48	Y48	NA	GO:0003676	15	1.11514
LOC111044140	ribosome biogenesis protein [Nilaparvata lugens]	0.617027	0.577114	0.969035	1.31286	2.00112	1.96859	0.00113814	0.00903988	up	T48	Y48	K09191	NA	9	1.10893
LOC111046297	PREDICTED: cyclin-dependent kinase 2-interacting protein [Nasonia vitripennis] &gt;gi|1032740104|ref|XP_016841708.1| PREDICTED: cyclin-dependent kinase 2-interacting protein [Nasonia vitripennis]	1.93365	1.83204	2.36121	4.96682	4.75488	5.09275	9.99e-05	0.00132888	up	T48	Y48	K26052	NA	9	1.10543
LOC111052325	neurensin-1 [Taeniopygia guttata]	1.99239	1.98104	1.79773	4.28324	5.30682	4.45936	8.14e-05	0.00112062	up	T48	Y48	NA	GO:0044464	9	1.10454
LOC120351247	uncharacterized protein Dpse_GA19827 [Drosophila pseudoobscura pseudoobscura]	2.55212	2.30698	3.25445	5.88382	7.4084	6.29924	9.82e-06	0.000190931	up	T48	Y48	NA	NA	11	1.10291
LOC111061258	ribosome biogenesis protein [Nilaparvata lugens]	10.0942	13.4197	15.2475	30.8217	35.4104	27.3119	1.26e-11	1.24e-09	up	T48	Y48	K09191	NA	11	1.10163
LOC111050677	RecName: Full=Cytochrome P450 4C1; AltName: Full=CYPIVC1 &gt;gi|155947|gb|AAA27819.1| cytochrome P450 [Blaberus discoidalis]	3.30051	4.18681	4.22699	8.65638	7.87253	11.585	4.73e-07	1.45e-05	up	T48	Y48	K15001	GO:0004497;GO:0005783;GO:0016705;GO:0031090;GO:0044425;GO:0046872	9	1.09913
LOC111045770	hypothetical protein PHYSODRAFT_541479 [Phytophthora sojae] &gt;gi|348684061|gb|EGZ23876.1| hypothetical protein PHYSODRAFT_541479 [Phytophthora sojae]	1.98822	1.93814	1.93641	4.92216	4.30741	4.89454	1.37e-06	3.49e-05	up	T48	Y48	NA	GO:1901605	9	1.09837
LOC111053269	U3 small nucleolar RNA-associated protein 6 homolog isoform X1 [Apis mellifera] &gt;gi|1477716932|ref|XP_026299183.1| U3 small nucleolar RNA-associated protein 6 homolog isoform X1 [Apis mellifera] &gt;gi|1477716935|ref|XP_026299189.1| U3 small nucleolar RNA-associated protein 6 homolog isoform X1 [Apis mellifera]	5.53575	6.0596	4.96776	13.1757	14.3014	12.3768	2.83e-13	4.05e-11	up	T48	Y48	K14557	GO:0005622	9	1.09516
LOC120348867	NA	1.22767	1.1104	1.51901	4.22944	2.51166	2.49941	0.0106222	0.0490867	up	T48	Y48	NA	NA	11	1.09334
LOC111060900	nose resistant to fluoxetine protein 6 [Acyrthosiphon pisum]	2.2524	2.71925	2.22857	6.35311	6.70099	4.24889	1.95e-06	4.82e-05	up	T48	Y48	NA	NA	9	1.09133
LOC111055791	uncharacterized protein LOC111055791 [Nilaparvata lugens]	0.259272	0.259027	0.127502	0.500593	0.355751	0.690097	0.0108442	0.0498559	up	T48	Y48	NA	NA	20	1.08758
LOC111047271	cytochrome P450 CYP417A2v2 [Laodelphax striatellus]	4.10851	4.86501	3.05156	10.6044	9.61106	8.72141	6.72e-07	1.96e-05	up	T48	Y48	NA	GO:0004497;GO:0005506;GO:0016021;GO:0016705;GO:0020037;GO:0055114	16	1.08586
LOC120351693	NA	1.50461	1.91864	2.41902	4.05332	5.18127	4.72439	0.000226273	0.00256481	up	T48	Y48	K22984	NA	11	1.08489
LOC111064105	NA	2.25501	1.03248	1.59586	3.57035	3.92651	4.18384	0.00791961	0.0394983	up	T48	Y48	NA	NA	9	1.08349
LOC111046463	NA	2.26582	3.48954	2.92077	6.65863	6.82666	7.25859	0.000116943	0.00150694	up	T48	Y48	NA	NA	9	1.08231
LOC111047351	NA	0.715421	0.443554	0.637326	1.6588	1.6098	1.06977	0.000323552	0.00340179	up	T48	Y48	NA	NA	9	1.08106
LOC111051237	NA	4.09192	4.36834	1.70027	9.7075	7.05786	7.32057	0.000961031	0.00798349	up	T48	Y48	NA	NA	20	1.08019
LOC111044012	NA	2.30755	2.35025	2.26495	6.36112	6.86092	3.38596	0.00415699	0.0242098	up	T48	Y48	NA	NA	14	1.0775
LOC111054469	uncharacterized protein LOC112844671 [Oreochromis niloticus]	4.63596	4.65759	4.03375	10.5231	10.5512	10.5627	1.05e-17	3.21e-15	up	T48	Y48	NA	NA	20	1.07737
LOC120355534	transcription factor TFIIIB component B&apos;&apos;-like [Nilaparvata lugens]	4.73853	4.88783	8.66358	13.9935	14.0982	15.0189	8.34e-06	0.000167039	up	T48	Y48	K15198	NA	9	1.0739
LOC120352226	hypothetical protein PPYR_11438 [Photinus pyralis]	2.04517	3.32826	2.31553	5.93652	6.54125	5.88166	0.00475422	0.0268204	up	T48	Y48	NA	NA	11	1.07193
LOC111057209	uncharacterized protein LOC111053124 [Nilaparvata lugens]	6.86883	7.56218	5.51999	16.1208	14.3752	16.5577	1.62e-08	7.91e-07	up	T48	Y48	K10991	NA	9	1.07067
LOC111063692	hypothetical protein KGM_201406 [Danaus plexippus plexippus]	4.72264	4.15839	4.44393	10.2087	11.1232	9.89536	1.07e-07	4.04e-06	up	T48	Y48	K20822	NA	11	1.06897
LOC111061971	ribosome biogenesis protein [Nilaparvata lugens]	1.71991	1.63384	1.36025	4.03438	4.64024	5.08844	0.000711625	0.00624606	up	T48	Y48	K09191	NA	4	1.06555
LOC111061458	uncharacterized protein LOC111051855 [Nilaparvata lugens]	4.69931	6.19001	2.0265	9.18808	10.8934	10.4325	0.00445831	0.0255036	up	T48	Y48	NA	NA	9	1.06205
LOC120356307	hypothetical protein [Nilaparvata lugens]	5.57441	8.95431	4.12676	11.8859	18.1979	14.0873	0.00270819	0.0175498	up	T48	Y48	NA	NA	11	1.05812
LOC111057329	probable cytochrome P450 6a14 [Solenopsis invicta]	289.215	394.021	359.487	968.352	657.512	874.304	2.93e-08	1.34e-06	up	T48	Y48	NA	GO:0004497;GO:0005506;GO:0016021;GO:0016705;GO:0020037;GO:0055114	11	1.05303
LOC120353829	succinate dehydrogenase assembly factor 2, mitochondrial-like [Nilaparvata lugens]	14.9573	14.1074	20.955	39.6096	39.2281	37.5837	2.28e-10	1.8e-08	up	T48	Y48	K09159	GO:0005739;GO:0018293	11	1.05261
LOC120349441	NA	1.17966	1.08472	0.600688	2.18537	2.59726	1.95486	0.00687592	0.0352862	up	T48	Y48	K09191	NA	15	1.04983
LOC111050812	DNA excision repair protein ERCC-1 [Bombus impatiens]	3.65877	4.65971	5.09934	10.1129	10.8877	10.1243	1.37e-09	9.45e-08	up	T48	Y48	K10849	GO:0000109;GO:0002520;GO:0003677;GO:0004519;GO:0005515;GO:0005654;GO:0006310;GO:0007281;GO:0007568;GO:0009314;GO:0033683;GO:0048513;GO:0051276	11	1.04555
LOC120353227	uncharacterized protein LOC111064523 [Nilaparvata lugens]	1.12968	0.724904	0.747126	1.94957	2.29982	1.82199	0.00036909	0.00373697	up	T48	Y48	NA	NA	11	1.0451
LOC111052593	hypothetical protein GE061_00141 [Apolygus lucorum]	0.962486	0.881062	0.641591	2.7233	1.70477	1.41137	0.00671324	0.0346362	up	T48	Y48	K09375	GO:0003677;GO:0005634;GO:0008270	9	1.04462
LOC111058994	vegetative cell wall protein gp1-like [Nilaparvata lugens]	13.6636	19.475	5.40867	24.2109	31.8524	33.5697	0.00340722	0.0207234	up	T48	Y48	NA	NA	11	1.04144
LOC120353061	uncharacterized protein LOC111059924 [Nilaparvata lugens]	2.26656	1.55302	1.44044	4.62821	3.61428	3.93438	0.00118033	0.00931124	up	T48	Y48	NA	NA	9	1.03663
LOC120351563	WASH complex subunit 5 isoform X1 [Zootermopsis nevadensis] &gt;gi|1228013829|ref|XP_021938878.1| WASH complex subunit 5 isoform X1 [Zootermopsis nevadensis] &gt;gi|1228013831|ref|XP_021938879.1| WASH complex subunit 5 isoform X1 [Zootermopsis nevadensis] &gt;gi|1228013833|ref|XP_021938880.1| WASH complex subunit 5 isoform X1 [Zootermopsis nevadensis] &gt;gi|1228013835|ref|XP_021938881.1| WASH co…	2.0887	1.28523	1.46215	4.30886	2.93859	3.87093	0.000114809	0.00148371	up	T48	Y48	K18464	NA	11	1.03367
LOC111058087	uncharacterized protein LOC111058087 isoform X1 [Nilaparvata lugens]	2.9836	5.72542	5.42624	10.7039	17.4748	9.05065	0.00058172	0.00533613	up	T48	Y48	NA	NA	5	1.02654
LOC111059500	uncharacterized protein LOC103522516 [Diaphorina citri]	5.42127	4.48844	5.22972	12.6535	14.9972	11.3623	9.55e-05	0.00128042	up	T48	Y48	NA	GO:0016021	11	1.02471
LOC120351197	NA	0.857417	1.48928	1.68332	3.27421	2.51201	3.36612	0.00572558	0.0309144	up	T48	Y48	NA	NA	11	1.02181
LOC120355527	uncharacterized protein LOC111049770 [Nilaparvata lugens]	2.68897	2.93672	1.86562	6.21779	5.27993	5.48208	1.64e-06	4.09e-05	up	T48	Y48	NA	NA	9	1.00984
LOC120349095	band 7 protein AGAP004871-like [Nilaparvata lugens]	0.816014	0.788625	1.26696	2.07603	2.46702	1.94717	2.65e-05	0.000438126	up	T48	Y48	NA	GO:0016021	9	1.00864
LOC120349772	hypothetical protein LSTR_LSTR007575 [Laodelphax striatellus]	2.46721	2.27034	4.4797	7.70163	5.10342	7.83258	0.000334847	0.00349268	up	T48	Y48	NA	NA	9	1.00473
LOC111058435	hypothetical protein FOCC_FOCC006114 [Frankliniella occidentalis]	3.10493	3.66504	3.1176	8.04039	6.62537	7.57362	9.57e-11	8.26e-09	up	T48	Y48	K17387	GO:0044765	14	1.00346
LOC111048410	hypothetical protein AURANDRAFT_18676 [Aureococcus anophagefferens] &gt;gi|323457275|gb|EGB13141.1| hypothetical protein AURANDRAFT_18676 [Aureococcus anophagefferens]	9.93863	11.9994	12.9159	6.36961	7.00397	6.15181	9.09e-10	6.51e-08	down	T48	Y48	NA	NA	3	-1.0031
LOC120356211	probable ATP-dependent RNA helicase DDX27 isoform X1 [Nilaparvata lugens]	5.04711	5.37719	7.25636	3.85816	2.8215	3.15891	0.000211891	0.0024325	down	T48	Y48	K13181	GO:0003676;GO:0004386;GO:0005524;GO:0008152	3	-1.00341
LOC111048195	PREDICTED: uncharacterized protein LOC100866149 isoform X1 [Apis florea] &gt;gi|572264390|ref|XP_006610378.1| uncharacterized protein LOC102671785 isoform X1 [Apis dorsata] &gt;gi|1477758667|ref|XP_026298266.1| uncharacterized protein LOC100577889 isoform X1 [Apis mellifera] &gt;gi|1619237863|ref|XP_028521839.1| uncharacterized protein LOC107996507 isoform X1 [Apis cerana] &gt;gi|1241830574|gb|PB…	41.1231	41.3191	43.3253	18.3711	25.9497	26.1522	4.15e-10	3.09e-08	down	T48	Y48	NA	NA	3	-1.00519
LOC120356059	uncharacterized protein LOC111056597 isoform X2 [Nilaparvata lugens]	2.54382	4.07753	5.19612	2.19989	2.13969	3.67996	0.00107737	0.00868738	down	T48	Y48	NA	NA	19	-1.0058
LOC120351145	aldose reductase-like [Agrilus planipennis]	19.8227	7.92696	8.66245	7.56466	5.776	6.96134	0.00360047	0.0216446	down	T48	Y48	NA	GO:0016491;GO:0055114	17	-1.01059
LOC111055228	N-acetylneuraminate lyase [Agrilus planipennis]	17.4376	16.9677	17.4842	8.47752	11.3443	9.86969	1.89e-15	3.91e-13	down	T48	Y48	K01639	NA	3	-1.01099
LOC111048044	flotillin-2 [Bombus impatiens]	9.43983	7.95514	10.0499	4.65184	6.09673	4.47332	0.000303005	0.00323831	down	T48	Y48	K07192	GO:0002020;GO:0031988;GO:0043231;GO:0044444;GO:0044763;GO:0065007	10	-1.01739
LOC111057549	calcium-independent phospholipase A2-gamma isoform X2 [Solenopsis invicta]	18.1027	23.6715	16.3574	12.8339	8.58357	10.8128	2.37e-06	5.68e-05	down	T48	Y48	K16815	NA	6	-1.0177
LOC111048411	NA	7.71131	8.75922	10.4473	4.34961	4.00755	5.90888	6.66e-06	0.000138413	down	T48	Y48	NA	NA	3	-1.01854
LOC111047989	uncharacterized protein LOC108743388 [Agrilus planipennis]	78.8554	75.9006	74.4802	34.0579	48.5815	44.7542	3.59e-12	3.9e-10	down	T48	Y48	NA	NA	3	-1.01856
LOC111058706	uncharacterized protein LOC108734142 [Agrilus planipennis]	2.70636	3.20933	2.9658	1.55346	1.4599	1.89344	9.13e-05	0.00123533	down	T48	Y48	NA	NA	6	-1.0204
LOC120356044	probable tRNA N6-adenosine threonylcarbamoyltransferase [Nilaparvata lugens]	5.21206	5.48602	6.39295	2.90004	2.59136	3.93467	0.000240355	0.00269269	down	T48	Y48	K01409	NA	3	-1.02095
LOC111059646	probable cytochrome P450 6a13 [Solenopsis invicta]	2.19254	2.3526	2.45678	1.39051	1.48704	0.990697	0.00387201	0.0228586	down	T48	Y48	NA	NA	3	-1.02156
LOC120350408	hypothetical protein DAPPUDRAFT_310330 [Daphnia pulex]	12.765	13.0959	9.85545	6.14617	6.93815	6.70166	1.73e-06	4.3e-05	down	T48	Y48	K15101	NA	3	-1.02164
LOC111062201	leucine-rich repeat-containing protein 51 [Apis mellifera]	28.1098	34.8943	33.4457	13.4266	22.0015	17.8732	1.18e-07	4.34e-06	down	T48	Y48	NA	NA	10	-1.02509
LOC111044696	apolipoprotein D isoform X2 [Ooceraea biroi] &gt;gi|607367820|gb|EZA61950.1| Apolipoprotein D [Ooceraea biroi]	9.78544	11.5041	13.5902	6.53253	5.37732	7.26448	6.98e-08	2.77e-06	down	T48	Y48	K03098	NA	6	-1.02516
LOC111053443	PREDICTED: glyoxylate reductase/hydroxypyruvate reductase-like isoform X1 [Dendroctonus ponderosae] &gt;gi|332375036|gb|AEE62659.1| unknown [Dendroctonus ponderosae]	29.6041	28.2155	29.4444	10.4312	20.456	17.684	2.98e-06	6.94e-05	down	T48	Y48	K00049	GO:0007588;GO:0008465;GO:0016618;GO:0019752;GO:0030267;GO:0042803;GO:0044444;GO:0051259;GO:0055114;GO:0070062;GO:0070402	3	-1.02571
LOC111058880	retinol dehydrogenase 12 [Acyrthosiphon pisum]	2.20458	2.99606	2.85155	1.13246	1.95064	1.37161	0.00106904	0.00864603	down	T48	Y48	NA	NA	6	-1.02656
LOC120353699	uncharacterized protein LOC111049781 isoform X2 [Nilaparvata lugens]	12.5861	14.7909	11.0881	5.66882	9.97404	5.66389	2.59e-05	0.000429256	down	T48	Y48	NA	NA	3	-1.03002
LOC111055800	uncharacterized protein LOC111055800 isoform X1 [Nilaparvata lugens]	3.1066	2.73196	3.38422	1.82544	1.7109	1.21098	0.00172176	0.0124384	down	T48	Y48	NA	NA	3	-1.03042
LOC120355265	NA	2.34857	2.70976	2.41897	1.07498	1.35752	1.68439	0.000317938	0.00336849	down	T48	Y48	NA	NA	1	-1.03106
LOC120353282	NA	83.1335	82.7681	107.611	54.8608	41.9921	52.8971	1.06e-08	5.51e-07	down	T48	Y48	NA	NA	6	-1.03174
LOC120349515	putative nuclear import 7 protein [Danaus plexippus plexippus]	17.104	23.0087	25.8869	11.2545	14.2096	10.7838	2.21e-06	5.39e-05	down	T48	Y48	K07565	GO:0005634;GO:0042255;GO:0044822	6	-1.03178
LOC120352498	stubble-5 [Nilaparvata lugens]	4.96333	4.25709	4.64235	1.99165	2.1911	3.40764	7.21e-05	0.00101397	down	T48	Y48	NA	GO:0004252;GO:0006508	6	-1.03366
LOC111049430	odorant-binding protein 3 [Sogatella furcifera]	923.502	1003.63	867.729	546.103	577.396	413.222	5.97e-14	9.45e-12	down	T48	Y48	NA	GO:0005549	1	-1.0352
LOC111044173	NA	16.6766	27.1985	32.271	9.95401	17.7465	14.0538	2.58e-05	0.000429164	down	T48	Y48	NA	NA	3	-1.03715
LOC111058954	ankyrin repeat and SAM domain-containing protein 6-like [Agrilus planipennis]	1.95572	2.5399	1.64883	1.23156	1.29558	0.84502	0.000906753	0.00763146	down	T48	Y48	NA	NA	3	-1.03904
LOC111044620	PREDICTED: protein OSCP1-like isoform X1 [Neolamprologus brichardi]	10.0183	8.70177	8.29376	4.39614	6.86472	3.58357	2.63e-05	0.000435068	down	T48	Y48	NA	NA	3	-1.04081
LOC120354229	NA	2.38015	1.888	1.66776	0.992555	1.44094	0.818884	0.000807851	0.00693933	down	T48	Y48	NA	NA	6	-1.04109
LOC111043598	uncharacterized protein LOC105193902 [Solenopsis invicta]	10.38	12.9348	16.1005	7.23088	8.46591	5.82822	8.1e-07	2.28e-05	down	T48	Y48	NA	GO:0008233	6	-1.04175
LOC111060687	ribosome-binding protein 1-like isoform X2 [Nilaparvata lugens]	75.2643	66.6472	74.483	32.8309	48.4082	37.1218	2.82e-11	2.62e-09	down	T48	Y48	NA	NA	3	-1.04357
LOC111045174	NA	299.905	395.012	345.818	203.869	211.024	151.934	1.06e-11	1.07e-09	down	T48	Y48	NA	NA	10	-1.04774
LOC111047978	RNA pseudouridylate synthase domain-containing protein 1-like [Zootermopsis nevadensis] &gt;gi|1227990762|ref|XP_021927135.1| RNA pseudouridylate synthase domain-containing protein 1-like [Zootermopsis nevadensis] &gt;gi|1227990764|ref|XP_021927136.1| RNA pseudouridylate synthase domain-containing protein 1-like [Zootermopsis nevadensis] &gt;gi|646710062|gb|KDR15682.1| RNA pseudouridylate synthas…	14.2855	11.5014	11.3077	5.48111	6.88489	7.56011	1.14e-06	3.02e-05	down	T48	Y48	NA	GO:0009451	6	-1.04939
LOC111055965	NA	9.4066	9.70269	12.8481	4.53796	6.73581	6.05631	7.51e-08	2.95e-06	down	T48	Y48	NA	NA	6	-1.05245
LOC111050591	NA	29.6178	31.3219	26.42	15.565	17.1318	14.6983	7.76e-13	9.59e-11	down	T48	Y48	NA	NA	3	-1.05263
LOC111053286	uncharacterized protein LOC111053286 [Nilaparvata lugens]	83.6327	68.7599	87.2588	32.5244	54.6898	42.9227	1.25e-08	6.27e-07	down	T48	Y48	NA	NA	3	-1.05366
LOC111064198	ATP-binding cassette sub-family C member Sur [Nilaparvata lugens]	0.436697	0.553084	0.688654	0.238922	0.385091	0.28253	0.002175	0.0148522	down	T48	Y48	NA	GO:0016301	3	-1.05486
LOC111062808	hypothetical protein LSTR_LSTR009273 [Laodelphax striatellus]	1.9563	3.40356	2.15445	2.12233	1.20194	0.676623	0.00620928	0.0327385	down	T48	Y48	NA	NA	6	-1.05812
LOC111047194	uncharacterized protein LOC111047194 [Nilaparvata lugens]	4.2339	5.60225	5.59526	2.88051	3.09672	2.3404	3.29e-08	1.44e-06	down	T48	Y48	K20694	NA	6	-1.06027
LOC111060002	PREDICTED: uncharacterized protein LOC100680511 [Nasonia vitripennis]	151.979	136.051	204.758	103.044	63.4461	96.6996	3.88e-07	1.21e-05	down	T48	Y48	NA	NA	1	-1.06408
LOC111053610	osiris 19 precursor [Danaus plexippus plexippus]	268.219	367.254	424.707	204.064	202.028	162.878	3.16e-10	2.42e-08	down	T48	Y48	NA	NA	6	-1.06563
LOC111051219	testis-specific serine/threonine-protein kinase 1 [Apis mellifera]	12.2443	9.12913	11.268	4.17441	8.08866	5.35688	1.87e-05	0.000331192	down	T48	Y48	K08811	GO:0004672;GO:0005524;GO:0006468	3	-1.06603
LOC111053047	hypothetical protein LOTGIDRAFT_103089 [Lottia gigantea] &gt;gi|556116662|gb|ESP05314.1| hypothetical protein LOTGIDRAFT_103089 [Lottia gigantea]	71.9076	62.6698	61.8723	27.8725	42.0196	35.1755	1.07e-10	9.12e-09	down	T48	Y48	NA	NA	3	-1.07157
LOC120348787	valine--tRNA ligase isoform X1 [Nilaparvata lugens] &gt;gi|1233197221|ref|XP_022198302.1| valine--tRNA ligase isoform X3 [Nilaparvata lugens] &gt;gi|1233197225|ref|XP_022198303.1| valine--tRNA ligase isoform X4 [Nilaparvata lugens]	33.8392	29.6678	32.634	15.8999	18.0831	17.4274	4.63e-18	1.52e-15	down	T48	Y48	K01873	GO:0002161;GO:0004832;GO:0005524;GO:0006438;GO:0006450	6	-1.07208
LOC111060806	hypothetical protein GE061_20387 [Apolygus lucorum]	3.49806	3.40512	4.90204	2.04862	2.34031	1.90784	7.79e-07	2.22e-05	down	T48	Y48	NA	NA	2	-1.07259
LOC111060243	solute carrier family 12 member 2-like [Nilaparvata lugens]	6.05329	3.31322	3.65465	1.99399	2.09654	2.86658	0.0058874	0.0315604	down	T48	Y48	NA	GO:0005215;GO:0006821;GO:0016020;GO:0055085	6	-1.07273
LOC111060350	protein disulfide isomerase-like 1-2 [Nilaparvata lugens]	13.0231	9.59291	9.14185	5.11046	6.60514	5.61594	2.23e-06	5.41e-05	down	T48	Y48	NA	NA	3	-1.0734
LOC111063322	multicopper oxidase 6 [Nilaparvata lugens]	4.5923	5.85631	6.94973	3.11714	3.25924	2.86793	3.12e-08	1.39e-06	down	T48	Y48	NA	GO:0005507;GO:0016491;GO:0055114	6	-1.07811
LOC111051679	NA	2.69999	2.31139	4.09241	1.44391	1.81573	1.55962	0.000220538	0.00251083	down	T48	Y48	NA	NA	6	-1.07989
LOC111045369	NA	42.1508	53.2935	57.8027	36.8042	23.974	20.3421	4.87e-06	0.000106624	down	T48	Y48	NA	NA	6	-1.08112
LOC111064620	NA	13.8534	14.0006	15.2233	6.8179	9.59453	6.51357	6.48e-08	2.61e-06	down	T48	Y48	NA	NA	10	-1.08123
LOC111049102	uncharacterized protein LOC111049102 [Nilaparvata lugens]	3.56897	3.25626	5.03469	1.82573	2.47326	1.47684	0.000545168	0.00506774	down	T48	Y48	NA	NA	3	-1.08261
LOC120353396	RE1-silencing transcription factor-like [Nilaparvata lugens]	1.38591	2.17708	1.20286	0.737781	0.854181	0.93576	0.00975013	0.0460685	down	T48	Y48	K09191	NA	2	-1.08265
LOC111050109	kallikrein-9 [Vulpes vulpes]	10.8648	12.8645	18.8861	5.20998	10.0973	7.30642	4.78e-05	0.000718627	down	T48	Y48	NA	NA	6	-1.08566
LOC111045527	protein THEM6-like isoform X1 [Agrilus planipennis]	1.86137	2.45199	1.47427	0.947227	1.18313	0.919465	0.00356327	0.0214785	down	T48	Y48	NA	NA	10	-1.08881
LOC111051279	hypothetical protein DAPPUDRAFT_46633 [Daphnia pulex]	54.6987	51.7092	51.0044	22.5729	36.9399	24.0536	5.17e-09	2.99e-07	down	T48	Y48	NA	NA	3	-1.08904
LOC111053168	hypothetical protein DAPPUDRAFT_306482 [Daphnia pulex]	2.4834	4.71498	2.992	1.49379	2.00636	1.88804	0.000577357	0.00530482	down	T48	Y48	NA	GO:0000166;GO:0003824;GO:0043167	3	-1.08981
LOC120354897	hypothetical protein LSTR_LSTR007627 [Laodelphax striatellus]	1.68748	1.51988	1.68842	0.708963	0.92176	0.653438	4.04e-05	0.000625222	down	T48	Y48	K04384	NA	1	-1.09408
LOC111059302	unnamed protein product [Callosobruchus maculatus]	1.90654	1.82534	2.48515	0.824045	1.44096	0.975189	0.00165087	0.0120426	down	T48	Y48	K16755	NA	10	-1.09603
LOC120354339	LOW QUALITY PROTEIN: uncharacterized protein LOC111060160 [Nilaparvata lugens]	1.08274	1.82496	0.782724	0.665561	0.788144	0.48852	0.00883595	0.042862	down	T48	Y48	NA	NA	1	-1.09799
LOC111053427	scoloptoxin SSD14 isoform X2 [Acyrthosiphon pisum] &gt;gi|328719428|ref|XP_003246761.1| scoloptoxin SSD14 isoform X2 [Acyrthosiphon pisum] &gt;gi|641673562|ref|XP_008186380.1| scoloptoxin SSD14 isoform X2 [Acyrthosiphon pisum] &gt;gi|1685541310|ref|XP_029343914.1| scoloptoxin SSD14 isoform X2 [Acyrthosiphon pisum]	1.80012	1.85576	2.48811	1.01316	0.990152	1.20955	0.00027107	0.00296045	down	T48	Y48	NA	NA	1	-1.09983
LOC111051596	NA	10.3096	10.051	9.53525	3.66754	7.00716	5.08033	3.04e-05	0.000488983	down	T48	Y48	NA	NA	3	-1.09985
LOC120355300	histone-lysine N-methyltransferase eggless-like [Nilaparvata lugens]	6.87008	6.10171	5.90954	3.60877	3.31744	2.93837	0.0029567	0.0186574	down	T48	Y48	NA	NA	6	-1.10035
LOC120350424	NA	3.76349	4.31653	3.5112	1.34238	2.48358	2.26464	7.69e-06	0.000156338	down	T48	Y48	NA	NA	3	-1.10147
LOC111057944	Alsin [Zootermopsis nevadensis]	2.73052	5.34104	2.51068	1.50353	1.9149	2.12302	0.00133527	0.0102593	down	T48	Y48	K15716	NA	10	-1.10315
LOC111060531	tripartite motif-containing protein 45 [Loxodonta africana]	2.82081	3.62775	3.42691	1.27525	1.47968	2.37523	0.000447627	0.00434276	down	T48	Y48	K12021	NA	3	-1.10826
LOC120349377	uncharacterized protein LOC105192922 isoform X1 [Solenopsis invicta] &gt;gi|1465630613|ref|XP_025995143.1| uncharacterized protein LOC105192922 isoform X1 [Solenopsis invicta] &gt;gi|1465630615|ref|XP_025995144.1| uncharacterized protein LOC105192922 isoform X1 [Solenopsis invicta]	8.6703	6.61418	4.27704	2.88854	3.45846	3.80197	0.00395936	0.0232418	down	T48	Y48	NA	NA	3	-1.1087
LOC111057349	succinate dehydrogenase assembly factor 2, mitochondrial [Bombus impatiens]	18.6501	22.2132	29.7473	13.7124	12.1473	10.7273	8.52e-09	4.55e-07	down	T48	Y48	K09159	NA	6	-1.11338
LOC120353176	uncharacterized protein LOC111054472 [Nilaparvata lugens]	8.58658	10.6768	9.58248	4.46238	4.37464	6.07982	5.33e-05	0.000787535	down	T48	Y48	NA	NA	6	-1.11364
LOC111060980	PREDICTED: uncharacterized protein LOC100209733 [Hydra vulgaris]	1.8686	1.74186	1.55677	0.778318	1.01668	0.88074	0.000201537	0.00233363	down	T48	Y48	NA	GO:0005488	6	-1.12057
LOC111045208	low complexity cuticular protein proline-rich [Nilaparvata lugens]	228.435	313.444	432.385	191.213	206.73	102.868	1.25e-05	0.000235003	down	T48	Y48	NA	NA	3	-1.124
LOC111058311	heat shock protein 70 [Danaus plexippus plexippus]	9.8028	8.74039	8.64805	4.17287	6.34456	3.98815	5.43e-09	3.11e-07	down	T48	Y48	K03283	GO:0005524	3	-1.12437
LOC120353102	hypothetical protein LSTR_LSTR005112 [Laodelphax striatellus]	12.0738	12.4236	12.0056	5.46776	6.20567	7.10714	5.51e-06	0.000118598	down	T48	Y48	K02727	GO:0004298;GO:0005634;GO:0005737;GO:0006511;GO:0019773	6	-1.12615
LOC111053412	uncharacterized protein LOC726990 [Apis mellifera] &gt;gi|571532161|ref|XP_006570316.1| uncharacterized protein LOC726990 [Apis mellifera] &gt;gi|1477747591|ref|XP_026296440.1| uncharacterized protein LOC726990 [Apis mellifera]	12.824	18.341	20.5336	6.92572	11.4925	8.24824	1.25e-06	3.23e-05	down	T48	Y48	NA	NA	6	-1.12619
LOC111045550	NA	168.756	135.165	248.577	78.5395	111.582	94.0043	7.24e-08	2.87e-06	down	T48	Y48	NA	NA	6	-1.12786
LOC111059951	cuticular protein RR-2 motif 127 precursor [Bombyx mori] &gt;gi|223671356|tpd|FAA00630.1| TPA: putative cuticle protein [Bombyx mori]	2.25189	2.88221	2.90402	1.34459	1.98252	0.806878	0.00277896	0.0178794	down	T48	Y48	NA	NA	6	-1.12841
LOC111059778	uncharacterized protein LOC111047194 [Nilaparvata lugens]	6.28404	10.285	10.0506	4.97889	4.20467	4.43186	1.61e-07	5.63e-06	down	T48	Y48	K20694	NA	6	-1.13108
LOC111059320	Protein farnesyltransferase subunit beta [Zootermopsis nevadensis]	13.6098	13.4218	12.4776	6.16536	7.07129	6.99361	4.46e-17	1.11e-14	down	T48	Y48	K05954	GO:0009987;GO:0016740	3	-1.13561
LOC111059569	PREDICTED: RNA-directed DNA polymerase from mobile element jockey-like [Neodiprion lecontei]	2.08966	1.73834	1.79202	0.764234	1.25131	0.867607	0.000517842	0.00488665	down	T48	Y48	NA	NA	3	-1.13621
LOC120355686	nuclear pore complex protein Nup107 [Nilaparvata lugens]	16.219	11.039	8.73417	7.13293	5.64914	5.52731	8.64e-06	0.000172185	down	T48	Y48	K14301	NA	3	-1.14536
LOC111048310	NA	14.6324	16.2509	21.5991	7.1131	10.9679	8.62294	4.41e-08	1.86e-06	down	T48	Y48	NA	NA	3	-1.14541
LOC120354890	hypothetical protein AVEN_38804_1 [Araneus ventricosus]	1.74119	1.49787	1.31897	1.1158	0.613009	0.547315	0.00764368	0.0383499	down	T48	Y48	NA	NA	3	-1.14961
LOC120352840	seminal fluid protein [Nilaparvata lugens]	60.9644	43.7934	54.8276	20.9969	34.286	25.8356	1.04e-09	7.35e-08	down	T48	Y48	K01283	GO:0004180;GO:0006508;GO:0008237;GO:0008241;GO:0016020;GO:0046872	3	-1.15004
LOC120348831	PREDICTED: 39S ribosomal protein L28, mitochondrial [Microplitis demolitor]	16.7422	17.0988	11.3276	7.70199	6.05006	8.98677	5.77e-06	0.000123092	down	T48	Y48	K02902	NA	1	-1.15512
LOC120355981	zinc phosphodiesterase ELAC protein 2-like [Nilaparvata lugens]	6.0626	7.63312	7.70907	3.75267	2.95364	4.04174	5.19e-06	0.000112403	down	T48	Y48	NA	GO:0008033	3	-1.15539
LOC111046670	modular serine protease-like isoform X1 [Bombus impatiens]	1.31072	1.99175	1.62455	0.7328	0.803359	0.933372	0.00073819	0.00643813	down	T48	Y48	NA	NA	3	-1.15579
LOC120353930	calpain-A-like [Nilaparvata lugens]	1.92698	3.13831	2.95075	1.41125	1.36073	1.23332	0.000828048	0.0070977	down	T48	Y48	NA	GO:0008234	6	-1.15967
LOC120354147	NA	4.96461	4.83526	8.15902	3.12955	3.17606	2.66895	0.000343224	0.00355254	down	T48	Y48	NA	NA	3	-1.16068
LOC111047443	coiled-coil domain-containing protein 170-like [Sitophilus oryzae]	1.2161	2.27474	1.90011	0.87002	0.877614	0.953526	0.000199671	0.00231991	down	T48	Y48	NA	NA	6	-1.16222
LOC111062984	uncharacterized protein LOC105693258 [Athalia rosae]	1.82679	2.45321	2.27769	0.712849	1.23837	1.34825	0.000419515	0.00412349	down	T48	Y48	NA	NA	3	-1.16494
LOC120355263	hypothetical protein LSTR_LSTR006919 [Laodelphax striatellus]	23.211	19.6299	28.3005	9.9602	11.2422	14.3422	1.47e-06	3.72e-05	down	T48	Y48	NA	GO:0003677;GO:0003899;GO:0006351;GO:0032549	3	-1.16541
LOC111064058	NA	3.10305	3.10027	3.37859	1.46104	1.79422	1.58649	3.05e-08	1.37e-06	down	T48	Y48	K09191	NA	3	-1.16869
LOC111053478	PREDICTED: radial spoke head 14 homolog isoform X1 [Nasonia vitripennis]	18.0976	17.866	16.7158	6.91186	12.2634	7.28988	2.98e-07	9.63e-06	down	T48	Y48	K25459	NA	3	-1.17082
LOC111056753	hypothetical protein GE061_02286 [Apolygus lucorum]	40.557	41.4429	44.3669	18.1563	25.2637	19.757	2.83e-15	5.6e-13	down	T48	Y48	K10411	NA	3	-1.17167
LOC120351660	E3 ubiquitin-protein ligase HECTD1 [Zootermopsis nevadensis]	13.1474	9.28097	6.74239	5.28267	3.86149	5.33795	0.000103742	0.00137363	down	T48	Y48	NA	GO:0004842;GO:0016567;GO:0016874;GO:0046872	3	-1.17543
LOC111057313	NA	14.7292	27.5702	36.5171	8.95026	16.9098	13.3017	5.71e-05	0.000832544	down	T48	Y48	NA	NA	3	-1.17815
LOC111044459	lachesin-like [Apis dorsata] &gt;gi|1772575789|ref|XP_031371042.1| lachesin-like [Apis dorsata]	1.85269	1.82967	2.52478	0.989582	1.40691	0.687738	0.00036371	0.00369918	down	T48	Y48	NA	NA	10	-1.1798
LOC111049107	hypothetical protein LSTR_LSTR006010 [Laodelphax striatellus]	7.51247	5.38832	9.74446	3.52755	3.81119	3.88089	7.27e-07	2.1e-05	down	T48	Y48	K23440	GO:0008233	6	-1.18008
LOC120354159	hypothetical protein LSTR_LSTR003725 [Laodelphax striatellus]	4.16696	3.99087	4.02276	1.35804	2.55573	2.12179	0.000187091	0.00219457	down	T48	Y48	NA	NA	3	-1.18042
LOC111050932	uncharacterized protein LOC111055472 [Nilaparvata lugens]	1.78867	2.26011	3.2768	1.15022	1.45494	1.01672	3.07e-05	0.000492466	down	T48	Y48	NA	NA	3	-1.1818
LOC111054601	NA	2.51638	2.71068	4.1105	1.99939	1.03746	1.52103	0.000989628	0.00815565	down	T48	Y48	NA	NA	2	-1.18472
LOC120353009	NA	56.3435	55.7394	68.672	33.4802	24.3394	31.0658	1.07e-09	7.52e-08	down	T48	Y48	NA	NA	6	-1.18492
LOC111055735	hypothetical protein DAPPUDRAFT_306869 [Daphnia pulex]	5.0236	5.91062	4.80815	3.27884	2.27971	2.18223	0.00011443	0.00148165	down	T48	Y48	NA	GO:0005488;GO:0005739;GO:0006259;GO:0009155;GO:0009217;GO:0033554;GO:0047429	3	-1.18644
LOC120349502	TPA: putative cuticle protein [Bombyx mori]	25.9268	48.0013	43.8166	14.3183	29.7057	14.3001	3.8e-05	0.000594558	down	T48	Y48	NA	NA	3	-1.19188
LOC111049694	Alpha-L-iduronidase [Zootermopsis nevadensis]	2.6824	2.77751	2.52504	1.02832	1.08295	1.77833	0.00157905	0.0116386	down	T48	Y48	NA	NA	6	-1.19937
LOC111045984	hypothetical protein LSTR_LSTR008978 [Laodelphax striatellus]	13.0704	14.3317	11.8184	6.76834	5.34171	5.93452	7.03e-14	1.06e-11	down	T48	Y48	K24739	NA	6	-1.20433
LOC111058486	A disintegrin and metalloproteinase with thrombospondin motifs 3 [Solenopsis invicta]	3.65235	3.51014	3.35608	1.53288	1.84849	1.71675	9.51e-08	3.64e-06	down	T48	Y48	NA	GO:0016787	6	-1.20733
LOC120352628	NA	5.56191	14.7379	6.08007	4.75982	4.9762	3.05909	0.00216933	0.014821	down	T48	Y48	NA	NA	6	-1.21375
LOC111045582	uncharacterized protein LOC111045582 isoform X1 [Nilaparvata lugens]	10.6529	8.36646	11.1599	4.32593	5.2657	4.96812	3.37e-08	1.47e-06	down	T48	Y48	NA	NA	3	-1.21484
LOC111054471	uncharacterized protein LOC111054471 [Nilaparvata lugens]	1.34056	1.9129	1.29951	0.968215	0.764544	0.643913	0.000146733	0.00180448	down	T48	Y48	NA	NA	6	-1.22311
LOC111063264	WD repeat-containing protein on Y chromosome [Solenopsis invicta]	16.8197	17.832	16.7686	7.77927	9.21399	7.75998	4.53e-22	2.9e-19	down	T48	Y48	NA	NA	3	-1.22499
LOC111062145	uncharacterized protein LOC111047785 isoform X1 [Nilaparvata lugens]	1.80675	4.0107	1.32791	0.954738	0.927568	1.15231	0.000112064	0.00146368	down	T48	Y48	NA	NA	3	-1.22759
LOC111043593	uncharacterized protein LOC105198791 [Solenopsis invicta]	72.7875	126.193	123.687	29.9746	68.3549	56.7848	8.03e-06	0.000161972	down	T48	Y48	NA	NA	3	-1.22838
LOC120352795	uncharacterized protein LOC111111553 isoform X1 [Crassostrea virginica]	1.38907	2.16442	2.04453	0.835516	1.14388	0.697335	0.000272176	0.00296531	down	T48	Y48	NA	NA	6	-1.2301
LOC120355948	hypothetical protein LSTR_LSTR010415 [Laodelphax striatellus]	13.9494	16.1514	18.0429	6.29314	8.06612	8.6803	1.77e-09	1.17e-07	down	T48	Y48	K01992	GO:0000166;GO:0016020	6	-1.23038
LOC111053210	uncharacterized protein LOC111053210 [Nilaparvata lugens]	10.5479	10.4732	15.9714	4.24886	6.97536	6.48672	3.32e-07	1.06e-05	down	T48	Y48	NA	NA	3	-1.23041
LOC120353533	protein sprint-like isoform X1 [Nilaparvata lugens]	2.08378	1.87786	1.94286	1.11599	1.13184	0.52067	0.00308746	0.0192837	down	T48	Y48	NA	NA	6	-1.23114
LOC120356045	NA	14.732	16.8439	16.767	7.90364	8.8232	6.38785	3.09e-08	1.38e-06	down	T48	Y48	NA	NA	6	-1.23137
LOC120353783	NA	78.0575	70.1365	68.0095	23.0683	50.9631	29.9077	1.34e-07	4.89e-06	down	T48	Y48	NA	NA	3	-1.23573
LOC111055833	NA	9.47726	14.3039	10.4224	4.75908	6.32182	5.18191	1.53e-06	3.86e-05	down	T48	Y48	NA	NA	3	-1.23955
LOC120352861	alkylglycerol monooxygenase-like [Nilaparvata lugens] &gt;gi|1233206920|ref|XP_022202654.1| alkylglycerol monooxygenase-like [Nilaparvata lugens] &gt;gi|1233206922|ref|XP_022202656.1| alkylglycerol monooxygenase-like [Nilaparvata lugens]	2.5604	3.31652	1.68947	1.4454	0.981317	1.11063	0.00735786	0.0372065	down	T48	Y48	K15537	GO:0005506;GO:0006633;GO:0016021;GO:0016491;GO:0055114	6	-1.25024
LOC111054835	APOPT family protein CG14806, mitochondrial [Manduca sexta]	15.9219	21.9441	18.0413	7.65843	7.46009	11.1859	1.16e-07	4.31e-06	down	T48	Y48	K23506	NA	6	-1.2537
LOC111053135	uncharacterized protein LOC111053135 [Nilaparvata lugens]	7.42409	10.2916	9.2669	3.77515	5.35099	3.62097	4.8e-09	2.83e-07	down	T48	Y48	NA	NA	6	-1.25517
LOC111056105	uncharacterized protein LOC108737099 isoform X4 [Agrilus planipennis]	12.2419	12.5471	12.8089	5.19807	6.70325	5.66187	1.2e-17	3.6e-15	down	T48	Y48	NA	NA	3	-1.26811
LOC120352781	NA	2.97917	3.48174	4.32114	1.74808	1.63511	1.6274	7.49e-09	4.1e-07	down	T48	Y48	NA	GO:0000785;GO:0003677;GO:0003678;GO:0003682;GO:0005515;GO:0005524;GO:0005634;GO:0006268;GO:0007049;GO:0016887;GO:0030174;GO:0042555	3	-1.26908
LOC111048343	succinate dehydrogenase assembly factor 3, mitochondrial [Bombus impatiens] &gt;gi|1366166571|ref|XP_024227633.1| succinate dehydrogenase assembly factor 3, mitochondrial [Bombus impatiens]	47.2341	60.261	62.7062	23.7081	29.9513	25.4918	2.55e-15	5.2e-13	down	T48	Y48	NA	NA	3	-1.27383
LOC111055838	hypothetical protein LSTR_LSTR006060 [Laodelphax striatellus]	1.47632	1.06332	1.58199	0.492343	0.765736	0.655011	0.000530571	0.00497539	down	T48	Y48	K01052	NA	6	-1.27454
LOC111050398	uncharacterized protein LOC111050398 [Nilaparvata lugens]	1.8115	1.53801	1.46401	1.16769	0.50168	0.543977	0.00166138	0.0120865	down	T48	Y48	NA	NA	3	-1.27538
LOC120354137	uncharacterized protein LOC111046169 [Nilaparvata lugens]	10.6144	8.7188	9.91634	4.65692	4.54988	4.3522	3.4e-17	8.82e-15	down	T48	Y48	NA	NA	3	-1.27616
LOC120351182	unnamed protein product [Callosobruchus maculatus]	3.42314	3.94395	4.67376	1.74118	1.9947	1.83757	9.33e-14	1.4e-11	down	T48	Y48	NA	NA	6	-1.27775
LOC111058917	mortality factor 4-like protein 1 isoform X3 [Osmia bicornis bicornis]	8.11894	8.42247	9.4875	4.28582	3.14369	4.51136	2.96e-09	1.83e-07	down	T48	Y48	NA	GO:0005634;GO:0006355;GO:0016568	6	-1.28089
LOC111052941	cilia- and flagella-associated protein 251-like [Nilaparvata lugens]	6.47165	7.59284	7.98885	2.79962	4.2494	3.15458	3.11e-12	3.44e-10	down	T48	Y48	K24228	NA	3	-1.28384
LOC111051056	uncharacterized protein LOC111051076 isoform X2 [Nilaparvata lugens]	2.87294	5.20873	6.00976	2.55593	2.84332	1.08649	0.00666706	0.0344508	down	T48	Y48	NA	NA	3	-1.28444
LOC120349289	NA	6.40014	7.6601	8.26451	3.32423	3.49152	3.43318	3.07e-05	0.000492436	down	T48	Y48	NA	NA	3	-1.28844
LOC111057611	NA	8.1494	9.16171	14.1459	4.07706	4.53058	5.76994	6.65e-07	1.95e-05	down	T48	Y48	NA	NA	6	-1.28946
LOC111053971	UDP-glucuronosyltransferase 1-3-like [Nilaparvata lugens]	9.53907	8.25296	9.27388	4.24257	4.48057	3.67939	2.19e-14	3.83e-12	down	T48	Y48	K00699	NA	6	-1.29037
LOC111053157	NA	23.3954	27.2349	35.9627	11.4439	18.0549	10.4032	3.25e-09	1.99e-07	down	T48	Y48	NA	NA	6	-1.29133
LOC111054708	uncharacterized protein LOC111054708 [Nilaparvata lugens]	6.57455	8.50408	7.47411	2.73211	3.94187	3.38932	2.4e-08	1.11e-06	down	T48	Y48	NA	NA	3	-1.29134
LOC111050872	hypothetical protein LSTR_LSTR007307 [Laodelphax striatellus]	20.9878	21.2879	21.9387	9.42091	9.97199	8.53824	7.4e-23	5.24e-20	down	T48	Y48	NA	NA	3	-1.29449
LOC111052441	glycoprotein 3-alpha-L-fucosyltransferase A isoform X2 [Acyrthosiphon pisum]	1.52235	2.15452	2.21092	0.783378	1.10594	0.801235	0.000412705	0.00406546	down	T48	Y48	K00753	GO:0016757	6	-1.29514
LOC111048657	protein takeout-like [Nilaparvata lugens]	2.59673	3.5911	4.06447	0.839264	1.79126	2.04754	0.00638097	0.0333875	down	T48	Y48	NA	NA	3	-1.29518
LOC111048889	uncharacterized protein LOC100576961 [Apis mellifera] &gt;gi|1032001599|ref|XP_016773393.1| uncharacterized protein LOC100576961 [Apis mellifera] &gt;gi|1477715062|ref|XP_026296301.1| uncharacterized protein LOC100576961 [Apis mellifera]	26.3667	35.8357	39.2965	10.4511	19.3168	16.7556	8.88e-08	3.44e-06	down	T48	Y48	NA	NA	6	-1.29539
LOC120356714	enoyl-CoA delta isomerase 1, mitochondrial-like isoform X2 [Nilaparvata lugens]	37.9723	38.8624	47.5415	19.3043	19.637	17.8243	9.42e-17	2.19e-14	down	T48	Y48	K13238	GO:0003824	6	-1.29752
LOC111046169	uncharacterized protein LOC111046169 [Nilaparvata lugens]	0.280656	0.448042	0.742566	0.163462	0.247138	0.256273	0.00654027	0.0339388	down	T48	Y48	NA	NA	19	-1.29995
LOC120349724	organic cation transporter protein isoform X1 [Solenopsis invicta]	5.57769	11.4592	7.41049	4.1288	3.5376	3.43935	1.89e-05	0.000332878	down	T48	Y48	NA	NA	1	-1.30135
LOC111050452	NA	5.44662	4.70894	5.96578	2.46548	2.65508	2.18267	5.31e-14	8.62e-12	down	T48	Y48	NA	NA	6	-1.30294
LOC111058943	peroxisome biogenesis factor 2 [Bombus impatiens]	13.9009	13.8861	20.7032	7.24723	6.87128	7.60392	5.99e-11	5.41e-09	down	T48	Y48	K06664	GO:0016020	6	-1.30455
LOC111054162	heat shock protein 70 [Spodoptera litura]	29.0477	29.5996	30.4556	19.3686	14.6609	6.57167	0.00227578	0.0153459	down	T48	Y48	K03283	GO:0005524;GO:0009408	16	-1.30667
LOC111054462	PREDICTED: thymidylate kinase [Vitis vinifera] &gt;gi|296090257|emb|CBI40076.3| unnamed protein product [Vitis vinifera]	1.19944	0.919641	1.33598	0.471807	0.509645	0.565329	0.000478476	0.00458915	down	T48	Y48	K00943	GO:0005737;GO:0006796;GO:0016740	6	-1.30711
LOC111054864	serine protease Hayan isoform X1 [Acyrthosiphon pisum]	22.23	20.4476	27.8576	11.8429	11.1043	8.85596	4.74e-15	8.87e-13	down	T48	Y48	NA	NA	3	-1.31026
LOC111057095	modular serine protease-like isoform X1 [Bombus impatiens]	3.45919	3.82559	4.43466	1.47682	1.41206	2.36484	4.39e-06	9.68e-05	down	T48	Y48	NA	NA	3	-1.31535
LOC111055668	uncharacterized protein LOC111055668 isoform X1 [Nilaparvata lugens]	6.17898	5.08567	6.07069	2.04903	4.02637	1.96977	3.3e-05	0.000524498	down	T48	Y48	NA	NA	3	-1.32025
LOC120353006	uncharacterized protein LOC111052583 [Nilaparvata lugens]	6.85304	5.56612	8.048	3.68092	2.61966	2.85393	3.34e-07	1.06e-05	down	T48	Y48	NA	NA	6	-1.32031
LOC111045025	nudel-like protein [Nilaparvata lugens]	1.78803	2.51966	2.66076	0.917902	1.58217	0.644033	0.000188094	0.00220442	down	T48	Y48	NA	NA	6	-1.32206
LOC111043251	hypothetical protein DAPPUDRAFT_308242 [Daphnia pulex]	5.31482	10.0952	24.6276	3.75817	7.47288	6.61798	0.00352554	0.0212797	down	T48	Y48	K22936	NA	5	-1.32553
LOC120353073	PREDICTED: RNA-directed DNA polymerase from mobile element jockey-like isoform X1 [Amyelois transitella] &gt;gi|913324483|ref|XP_013193562.1| PREDICTED: RNA-directed DNA polymerase from mobile element jockey-like isoform X2 [Amyelois transitella]	2.49524	2.89134	3.12771	1.50358	1.08723	1.14573	1.18e-07	4.34e-06	down	T48	Y48	NA	NA	2	-1.32565
LOC111053228	zinc finger protein 37-like [Nilaparvata lugens]	0.701008	2.21152	1.33354	1.04356	0.356517	0.543059	0.00438139	0.0251706	down	T48	Y48	K09191	NA	6	-1.3287
LOC111049910	zinc finger protein Xfin-like [Nilaparvata lugens]	7.78355	8.21931	8.16975	4.33466	3.31633	2.95514	9.02e-12	9.27e-10	down	T48	Y48	K09191	NA	2	-1.33639
LOC111062000	hypothetical protein LSTR_LSTR005100 [Laodelphax striatellus]	322.046	300.363	273.544	115.553	153.472	130.21	6.36e-24	5.04e-21	down	T48	Y48	NA	NA	3	-1.33832
LOC111043556	beta-N-acetylhexosaminidase [Nilaparvata lugens]	4.47421	5.20205	6.21119	2.22925	2.26412	2.52944	3.37e-14	5.68e-12	down	T48	Y48	K12373	GO:0004563;GO:0005975	6	-1.34206
LOC120352988	uncharacterized protein LOC111051414 [Nilaparvata lugens]	1.44951	1.88902	1.64103	0.926789	0.6822	0.552565	0.00165263	0.0120431	down	T48	Y48	NA	NA	2	-1.35515
LOC111045698	cAMP-dependent protein kinase catalytic subunit beta isoform X1 [Oreochromis niloticus] &gt;gi|1779285593|ref|XP_031612034.1| cAMP-dependent protein kinase catalytic subunit beta isoform X1 [Oreochromis aureus]	1.44456	1.48681	1.6101	0.546648	0.980381	0.466439	0.000385413	0.00386428	down	T48	Y48	NA	GO:0004672;GO:0005488;GO:0008152;GO:0009987;GO:0043226	3	-1.35639
LOC111048844	uncharacterized protein LOC105198575 [Solenopsis invicta] &gt;gi|1465620047|ref|XP_025991741.1| uncharacterized protein LOC105198575 [Solenopsis invicta]	24.4811	29.4909	30.2866	13.1844	12.6883	10.9326	5.15e-25	4.62e-22	down	T48	Y48	NA	NA	6	-1.36245
LOC120351048	uncharacterized protein LOC115254287 [Aedes albopictus]	2.35251	3.22236	4.23981	1.09255	2.0718	1.11728	0.00105149	0.0085297	down	T48	Y48	NA	GO:0005488	6	-1.36578
LOC111060529	NA	60.5304	109.497	115.171	30.3887	51.2661	43.661	1.99e-08	9.42e-07	down	T48	Y48	NA	NA	3	-1.36632
LOC120355471	uncharacterized protein LOC111052246 [Nilaparvata lugens]	1.37028	1.12024	2.18	0.646748	0.761222	0.611912	0.000314242	0.00333511	down	T48	Y48	NA	NA	6	-1.36843
LOC120353488	uncharacterized protein LOC111049781 isoform X2 [Nilaparvata lugens]	6.31329	4.40369	6.55706	1.65789	3.20961	2.62454	9.53e-05	0.00128013	down	T48	Y48	NA	NA	3	-1.37484
LOC111043964	NA	39.8114	48.1664	47.5236	13.7663	25.9593	18.9813	1.72e-10	1.39e-08	down	T48	Y48	NA	NA	3	-1.38035
LOC111052335	hypothetical protein DOY81_003872 [Sarcophaga bullata]	18.3455	37.6614	36.3783	15.6976	14.5843	9.37088	2.4e-07	8.03e-06	down	T48	Y48	NA	GO:0042302	6	-1.38883
LOC111044775	uncharacterized protein LOC111044775 [Nilaparvata lugens]	1.71427	3.25011	1.73948	0.64679	1.3604	1.07797	0.00205054	0.0142259	down	T48	Y48	NA	NA	3	-1.3902
LOC111057921	uncharacterized protein LOC115243221 isoform X1 [Formica exsecta] &gt;gi|1697957037|ref|XP_029675887.1| uncharacterized protein LOC115243221 isoform X1 [Formica exsecta]	2.61749	3.65901	2.67685	1.36644	1.06824	1.04824	7.91e-05	0.00109818	down	T48	Y48	NA	NA	3	-1.39047
LOC111048536	uncharacterized protein LOC111048536 [Nilaparvata lugens]	20.0105	17.6843	16.9606	5.83696	8.5426	8.91103	5.69e-13	7.29e-11	down	T48	Y48	NA	NA	3	-1.40125
LOC120353433	uncharacterized protein LOC115890690 [Sitophilus oryzae]	1.95612	2.31168	3.11829	0.951334	1.34878	0.831359	3.39e-06	7.71e-05	down	T48	Y48	NA	NA	6	-1.40455
LOC111060391	NA	2.48761	3.11291	3.16941	1.54978	1.25721	0.87387	0.00140156	0.0106329	down	T48	Y48	NA	NA	3	-1.41347
LOC111054305	NA	53.3766	52.7097	69.5566	23.691	32.4102	18.0622	3.17e-10	2.42e-08	down	T48	Y48	NA	NA	6	-1.41676
LOC111045833	putative ATPase family AAA domain-containing protein 3 [Danaus plexippus plexippus]	1.72755	2.54684	1.27944	0.802897	1.11534	0.413818	0.00608065	0.0322598	down	T48	Y48	K17681	GO:0000166	3	-1.41765
LOC111047805	PREDICTED: LOW QUALITY PROTEIN: isovaleryl-CoA dehydrogenase, mitochondrial [Tribolium castaneum]	24.5288	24.2481	23.8929	11.8231	8.78439	9.84299	2.08e-18	6.99e-16	down	T48	Y48	K00253	GO:0008470;GO:0050660;GO:0055114	6	-1.41869
LOC111054511	synaptic vesicle membrane protein VAT-1 homolog isoform X2 [Acyrthosiphon pisum]	18.7652	26.3857	19.2779	6.41479	10.5168	10.1358	1e-09	7.13e-08	down	T48	Y48	NA	NA	6	-1.42342
LOC111057065	NA	18.7323	14.2271	15.6563	5.94951	4.18811	10.0632	3.04e-06	7.02e-05	down	T48	Y48	NA	NA	6	-1.42528
LOC120354460	hypothetical protein LSTR_LSTR015116 [Laodelphax striatellus]	0.794663	0.739121	0.840518	0.34374	0.267292	0.36822	5.43e-05	0.000797518	down	T48	Y48	NA	NA	6	-1.43473
LOC111048473	uncharacterized protein LOC111048473 [Nilaparvata lugens]	0.721449	0.778738	1.4581	0.290733	0.344411	0.568948	0.00242728	0.0161172	down	T48	Y48	NA	NA	6	-1.44834
LOC111051696	NA	56.4202	24.4494	19.5038	17.6052	13.8867	9.84395	0.00592142	0.0316797	down	T48	Y48	NA	NA	10	-1.45451
LOC111051414	uncharacterized protein LOC111051414 [Nilaparvata lugens]	3.23371	3.43945	3.06066	1.67179	1.36981	0.936518	4.05e-08	1.74e-06	down	T48	Y48	NA	NA	2	-1.45626
LOC120350862	NA	15.0174	25.9775	31.6565	6.29107	12.5938	10.6606	9.1e-07	2.5e-05	down	T48	Y48	NA	NA	6	-1.46738
LOC111056389	uncharacterized protein LOC111055075 [Nilaparvata lugens]	58.1846	57.0459	61.653	24.1459	17.1994	29.9692	1.88e-12	2.15e-10	down	T48	Y48	NA	NA	6	-1.4706
LOC111060584	hypothetical protein KGM_208047 [Danaus plexippus plexippus]	1.91619	1.87139	1.74029	0.473613	0.529206	1.22243	0.00189677	0.0134059	down	T48	Y48	NA	NA	3	-1.47428
LOC120353622	organic solute transporter alpha-like protein [Nilaparvata lugens]	3.12349	4.49224	2.91226	1.5536	1.72799	0.933848	0.000228258	0.00258296	down	T48	Y48	K14360	GO:0016021	5	-1.47873
LOC111053614	osiris 20 [Danaus plexippus plexippus]	72.3255	109.936	138.338	45.0503	47.411	36.3619	1.39e-12	1.62e-10	down	T48	Y48	NA	NA	6	-1.4829
LOC120356296	tubulin alpha chain-like [Nilaparvata lugens]	2.02751	2.74471	2.18198	0.75385	1.06525	0.969692	3.57e-05	0.000561288	down	T48	Y48	NA	GO:0003924;GO:0005200;GO:0005525;GO:0005737;GO:0005874;GO:0007017;GO:0008152	1	-1.49381
LOC111062459	armadillo repeat-containing protein 2-like [Nilaparvata lugens]	6.46999	6.64244	7.04247	2.61116	3.83647	1.56455	1.4e-05	0.000258514	down	T48	Y48	NA	NA	3	-1.49823
LOC120354476	uncharacterized protein LOC114328569 [Diabrotica virgifera virgifera]	4.2069	4.16548	3.75005	0.835789	2.30656	2.15367	0.000143257	0.00176982	down	T48	Y48	NA	GO:0003964;GO:0004519;GO:0006278;GO:0090305	6	-1.50638
LOC111064445	uncharacterized family 31 glucosidase KIAA1161-like [Nilaparvata lugens]	32.699	28.8094	35.1888	16.3949	9.40612	12.1801	1.68e-13	2.45e-11	down	T48	Y48	K24727	GO:0004553;GO:0008152	3	-1.50979
LOC120353719	hypothetical protein B7P43_G05214 [Cryptotermes secundus]	0.221971	0.26459	0.318838	0.133082	0.101156	0.078742	0.000674276	0.00600913	down	T48	Y48	NA	NA	3	-1.51079
LOC111056644	uncharacterized protein LOC111056644 [Nilaparvata lugens] &gt;gi|1233200874|ref|XP_022199724.1| uncharacterized protein LOC111056644 [Nilaparvata lugens]	1.81548	1.57362	2.11331	0.677585	0.626235	0.85531	4.76e-08	1.97e-06	down	T48	Y48	NA	NA	6	-1.51334
LOC111050581	putative inorganic phosphate cotransporter [Nilaparvata lugens]	4.80637	5.54781	5.04803	1.3482	2.08574	2.55476	3.05e-08	1.37e-06	down	T48	Y48	NA	NA	3	-1.53152
LOC120351543	DNA topoisomerase 2-like [Manduca sexta]	28.7127	28.3469	19.9566	8.85537	10.2908	10.7967	1.14e-15	2.4e-13	down	T48	Y48	NA	NA	3	-1.53384
LOC111057650	NA	0.907891	1.05597	1.71389	0.560248	0.439083	0.399558	0.000169101	0.00203132	down	T48	Y48	NA	NA	6	-1.54329
LOC111055508	hypothetical protein LSTR_LSTR012179 [Laodelphax striatellus]	3.85736	2.86774	1.58189	0.930233	0.996046	1.24466	0.00110314	0.00883164	down	T48	Y48	NA	NA	19	-1.55514
LOC111064240	endoplasmic reticulum metallopeptidase 1 isoform X3 [Agrilus planipennis]	12.7382	12.3476	12.6372	3.79181	5.77155	4.8876	6.49e-22	3.8e-19	down	T48	Y48	NA	GO:0016020;GO:0016787	6	-1.55633
LOC111053504	PREDICTED: cuticular protein RR-2 family member 47 isoform X1 [Nasonia vitripennis]	5.0466	5.95256	4.23458	1.34823	2.36123	2.11705	1.26e-08	6.29e-07	down	T48	Y48	NA	NA	6	-1.55668
LOC111048496	NA	1.8679	2.07425	2.40327	1.24335	0.775648	0.345251	0.00103108	0.00842504	down	T48	Y48	NA	NA	10	-1.57384
LOC111064438	hypothetical protein GE061_19000 [Apolygus lucorum]	34.5347	53.711	30.874	15.8475	21.0182	8.22884	5.56e-08	2.26e-06	down	T48	Y48	NA	NA	3	-1.58123
LOC111049414	uncharacterized protein LOC112904192 [Agrilus planipennis]	10.6238	12.7712	9.13043	3.89029	5.74866	2.51076	2.57e-07	8.5e-06	down	T48	Y48	NA	NA	3	-1.58211
LOC120353158	tubulin alpha-1 chain-like [Nilaparvata lugens] &gt;gi|955472594|gb|ALP82103.1| alpha-tubulin 3 [Nilaparvata lugens] &gt;gi|1096257340|gb|APA33944.1| seminal fluid protein [Nilaparvata lugens] &gt;gi|1574108984|gb|RZF44543.1| hypothetical protein LSTR_LSTR002316 [Laodelphax striatellus]	6.21766	2.95426	5.39404	1.5219	2.80566	1.13036	0.00138442	0.0105504	down	T48	Y48	NA	GO:0003924;GO:0005200;GO:0005525;GO:0005737;GO:0005874;GO:0007017;GO:0008152	3	-1.58366
LOC111056639	BTB/POZ domain-containing protein 1-like [Osmia bicornis bicornis] &gt;gi|1655537519|ref|XP_029038052.1| BTB/POZ domain-containing protein 1-like [Osmia bicornis bicornis]	3.15559	3.55733	3.13266	0.936922	1.69967	1.03958	6.5e-08	2.61e-06	down	T48	Y48	NA	NA	3	-1.59811
LOC120355954	adenylate kinase 8 isoform X1 [Nilaparvata lugens]	1.90468	1.36162	0.596538	0.668994	0.349083	0.415983	0.00249467	0.0164673	down	T48	Y48	NA	NA	6	-1.60035
LOC120350115	NA	1.78806	4.4173	3.07012	1.10834	0.792706	1.45769	0.00295473	0.0186574	down	T48	Y48	NA	NA	3	-1.60118
LOC111054541	NA	1.54297	1.16704	1.61719	0.540072	0.52829	0.524605	2.66e-07	8.74e-06	down	T48	Y48	NA	NA	6	-1.60296
LOC120352254	Dihydroorotate dehydrogenase, mitochondrial [Zootermopsis nevadensis]	2.10009	1.63409	5.908	1.51586	0.997449	0.99037	0.00143248	0.0107985	down	T48	Y48	K00254	NA	1	-1.60578
LOC111057006	uncharacterized protein LOC726185 [Apis mellifera]	74.0847	108.339	93.998	43.7068	35.8464	22.5574	4.58e-13	6.05e-11	down	T48	Y48	NA	NA	6	-1.60696
LOC111048612	NA	3.20612	2.1494	2.72668	0.560824	1.41991	0.996459	9.09e-06	0.000179469	down	T48	Y48	NA	NA	3	-1.61041
LOC111052352	CLIP domain-containing serine protease 2-like [Solenopsis invicta]	1.35883	2.42532	4.33195	0.318158	1.56558	1.08511	0.00218512	0.0148987	down	T48	Y48	NA	NA	5	-1.62002
LOC120354257	SWEET sugar transporter [Nilaparvata lugens]	2.66462	5.601	3.96324	1.57983	1.17061	1.67663	4.27e-05	0.000654773	down	T48	Y48	NA	GO:0008643;GO:0016021	6	-1.62269
LOC120348851	Alba-like protein C9orf23-like protein [Zootermopsis nevadensis]	0.976997	1.98713	1.29462	0.384096	0.348182	0.655224	0.00167112	0.0121431	down	T48	Y48	K14525	GO:0003676	16	-1.62479
LOC120355926	exonuclease 3&apos;-5&apos; domain-containing protein 2-like [Nilaparvata lugens]	2.29509	1.80871	3.15086	0.46827	0.759735	1.381	0.00211712	0.0145902	down	T48	Y48	NA	NA	6	-1.62965
LOC120354214	NA	3.40497	2.79112	3.4989	1.21137	1.10268	1.17253	4.39e-08	1.85e-06	down	T48	Y48	K09191	NA	3	-1.63377
LOC120351146	NA	3.30931	1.82421	2.75081	1.03754	0.676979	1.09422	0.000465211	0.00448107	down	T48	Y48	NA	NA	3	-1.63601
LOC120352203	NA	16.126	11.3533	11.4354	4.41063	5.18046	4.4781	2.66e-16	6.07e-14	down	T48	Y48	NA	NA	3	-1.63955
[truncated: 130 more rows]
