# Supplementary material for: Comparative Transcriptome Analysis Highlights the Role of NlABCG14 in the Honeydew Production of Virulent Brown Planthoppers (Nilaparvata lugens Stål) to Resistant Rice Variety
Source: Insects. 2024 Dec 15;15(12):992. doi: 10.3390/insects15120992 (PMC11676699; doi:10.3390/insects15120992)
Supplement: Supplementary file 1 [file insects-15-00992-s001.zip › Table S6 DEGs overlapped in multiple comparisons.xls]

## Sheet: T48 T0-T6 T0
Table S6: DEGs overlapped in multiple comparisons
Table S6-1: DEGs overlapped in T48/T0 and T6/T0
gene_id	Annotation	TPM						pvalue	padj	direction	sampleA	sampleB	KO_id	GO_id	cluster	log2FoldChange
		T0_1	T0_2	T0_3	T6_1	T6_2	T6_3
LOC111051944	hypothetical protein GE061_21326 [Apolygus lucorum]	7.64895	3.4245	4.28694	16.0979	76.01	21.5576	0.000119141	0.0111729	up	T0	T6	K03283	GO:0005524	10	2.96386
LOC111059961	heat shock protein 70 [Danaus plexippus plexippus]	17.3213	7.85524	9.5215	65.5204	95.8863	86.266	4.12e-33	1.04e-29	up	T0	T48	K03283	GO:0005524;GO:0009408	3	3.02342
LOC111048673	heat shock protein 70 [Spodoptera litura]	22.0569	9.75802	11.8633	65.353	95.2358	90.6495	7.59e-26	1.6e-22	up	T0	T48	K03283	GO:0005524;GO:0009408	10	2.71152
LOC111043281	kunitz-type serine protease inhibitor B6-like [Nilaparvata lugens]	28.5853	22.0083	14.3977	137.128	102.85	110.649	2.26e-20	1.02e-16	up	T0	T6	NA	NA	19	2.5045
LOC111056485	NA	8.57709	4.38702	7.09699	26.915	33.3616	37.6466	1.25e-18	3.38e-15	up	T0	T6	NA	NA	19	2.33111
LOC111064163	heat shock protein 70 [Spodoptera litura]	17.3531	8.35473	10.7515	35.1971	94.8894	43.0191	1.32e-09	7.1e-07	up	T0	T6	K03283	GO:0005524;GO:0009408	1	2.31556
LOC111055049	NA	88.3408	89.8259	51.1265	419.136	350.759	284.518	1.16e-17	2.61e-14	up	T0	T6	NA	NA	19	2.28905
LOC111045504	tissue factor pathway inhibitor 2 [Xiphophorus maculatus]	38.2421	25.4748	18.4347	111.301	158.148	92.8955	1.05e-12	8.3e-10	up	T0	T6	NA	NA	19	2.20764
LOC111059941	small heat shock protein 19.7 [Danaus plexippus plexippus]	32.6645	15.1966	14.45	41.5001	89.0794	58.6354	3.98e-06	0.000706447	up	T0	T6	K09542	NA	10	1.66416
LOC111052016	cytochrome P450 18a1 [Bombus impatiens]	7.36858	6.30995	6.14996	16.9194	23.2333	18.1779	3.1e-17	5.97e-14	up	T0	T6	K14985	GO:0005737;GO:0006082;GO:0006805;GO:0008395;GO:0016020;GO:0016712;GO:0019825;GO:0020037;GO:0042738;GO:0043231;GO:0046872;GO:0055114	19	1.62095
LOC111054162	heat shock protein 70 [Spodoptera litura]	12.3165	9.8012	9.83533	16.0992	41.7948	19.8547	4.33e-05	0.00504244	up	T0	T6	K03283	GO:0005524;GO:0009408	16	1.35175
LOC120350610	putative small heat shock protein [Maconellicoccus hirsutus]	95.6678	52.8257	65.1134	123.974	243.557	152.651	6.4e-06	0.00101595	up	T0	T6	K09542	NA	10	1.34638
LOC120351237	hypothetical protein LSTR_LSTR010910 [Laodelphax striatellus]	2.51661	2.30971	1.89693	3.57539	5.81999	5.14295	1.15e-06	0.000271276	up	T0	T6	NA	NA	1	1.16308
LOC111053805	Krueppel-like factor 10 [Bombus impatiens]	36.8073	33.9902	36.4987	70.7813	79.6334	70.7353	2.19e-12	1.64e-09	up	T0	T6	K13943	NA	1	1.10698
LOC120353622	organic solute transporter alpha-like protein [Nilaparvata lugens]	7.90814	11.3243	10.587	3.5824	4.87456	5.05	2.78e-05	0.00343599	down	T0	T6	K14360	GO:0016021	5	-1.08391
LOC111058755	fatty acid elongase [Nilaparvata lugens]	50.1892	53.0285	53.2357	21.928	31.4735	11.5518	0.000448241	0.0302816	down	T0	T6	K10249	GO:0006633;GO:0016021;GO:0016740	5	-1.17365
LOC111061861	NA	6.87137	3.84791	6.81573	0.138496	2.08033	1.30784	0.00054224	0.0353053	down	T0	T6	NA	NA	5	-2.26863

## Sheet: T48 T0-T6 T0-Y0 T0
Table S6-2: DEGs overlapped in T48/T0, T6/T0 and Y0/T0
gene_id	Annotation	TPM						pvalue	padj	direction	sampleA	sampleB	KO_id	GO_id	cluster	log2FoldChange
		T0_1	T0_2	T0_3	Y0_1	Y0_2	Y0_3
LOC111056485	NA	8.57709	4.38702	7.09699	20.0634	19.9866	26.7169	1.54e-11	1.49e-09	up	T0	Y0	NA	NA	19	1.92378
LOC111064163	heat shock protein 70 [Spodoptera litura]	17.3531	8.35473	10.7515	5.24485	3.81732	4.37579	1.34e-05	0.000262176	down	T0	Y0	K03283	GO:0005524;GO:0009408	1	-1.25145
LOC120353622	organic solute transporter alpha-like protein [Nilaparvata lugens]	7.90814	11.3243	10.587	2.62882	4.51023	2.00644	8.15e-06	0.000172318	down	T0	Y0	K14360	GO:0016021	5	-1.524

## Sheet: T48 T0-Y0 T0
Table S6-3: DEGs overlapped in T48/T0 and Y0/T0
gene_id	Annotation	TPM						pvalue	padj	direction	sampleA	sampleB	KO_id	GO_id	cluster	log2FoldChange
		T0_1	T0_2	T0_3	T48_1	T48_2	T48_3
LOC120351971	NA	0	0	0	0	4.46903	3.59033	0.00366852	0.0347712	up	T0	T48	NA	NA	16	11.351
LOC111048650	hypothetical protein LSTR_LSTR012323 [Laodelphax striatellus]	8.7285	5.33947	4.84793	84.0844	99.806	9.3946	8.46e-05	0.00228995	up	T0	T48	NA	NA	11	3.55402
LOC111064163	heat shock protein 70 [Spodoptera litura]	17.3531	8.35473	10.7515	65.5694	98.1859	80.0279	3.2e-34	1.35e-30	up	T0	T48	K03283	GO:0005524;GO:0009408	1	2.92908
LOC111062864	PREDICTED: organic cation transporter protein-like [Nasonia vitripennis]	2.64017	2.18723	2.37697	20.7374	15.7503	4.59934	9.42e-06	0.000452649	up	T0	T48	NA	NA	17	2.70637
LOC111053148	hypothetical protein LSTR_LSTR008000 [Laodelphax striatellus]	3.97894	1.51741	1.12296	7.39058	15.9295	3.831	0.0035938	0.0343498	up	T0	T48	NA	NA	17	2.23538
LOC111044774	NA	65.2294	15.3537	48.013	119.89	251.918	92.9932	0.00249791	0.0269026	up	T0	T48	NA	NA	17	2.03981
LOC111047258	NA	26.6999	9.86203	16.6534	49.3114	86.6543	31.3522	0.00152177	0.0187255	up	T0	T48	NA	NA	11	1.84496
LOC120352737	26S proteasome complex subunit SEM1 [Nilaparvata lugens]	8.42589	8.50454	9.10409	32.5696	24.1901	22.3632	3.72e-11	9.04e-09	up	T0	T48	NA	GO:0000502;GO:0000724;GO:0005634;GO:0006508	17	1.7836
LOC111056485	NA	8.57709	4.38702	7.09699	16.442	27.7282	9.42137	1.22e-05	0.000538558	up	T0	T48	NA	NA	19	1.6087
LOC111060464	unnamed protein product [Callosobruchus maculatus]	5.37535	3.69239	4.13959	6.87718	14.1344	8.60163	3.33e-06	0.00020645	up	T0	T48	K10251	NA	17	1.35459
LOC111050857	uncharacterized protein LOC111050857 [Nilaparvata lugens]	7.08241	7.24402	5.61479	3.17978	2.47513	3.1775	4.03e-12	1.34e-09	down	T0	T48	NA	NA	2	-1.01012
LOC111044275	uncharacterized protein LOC111060703 [Nilaparvata lugens]	41.1491	42.9161	36.6942	16.1964	14.5718	21.4573	4.27e-12	1.38e-09	down	T0	T48	NA	NA	2	-1.02287
LOC111048655	uncharacterized protein LOC111048655 [Nilaparvata lugens]	19.0934	37.7347	21.5235	8.18887	12.7478	12.561	6.37e-05	0.00185593	down	T0	T48	NA	NA	5	-1.03419
LOC111058616	NA	2.96415	5.08344	4.25916	1.18849	1.65502	2.38384	0.00106182	0.0145457	down	T0	T48	NA	NA	2	-1.05329
LOC111046354	uncharacterized protein LOC111046354 [Nilaparvata lugens]	1.67665	1.51431	1.91392	0.899566	0.591045	0.59702	0.000217611	0.0046321	down	T0	T48	NA	NA	2	-1.10059
LOC111052582	adenylate cyclase, terminal-differentiation specific-like [Nilaparvata lugens]	16.1058	13.7271	11.824	4.20533	5.47066	7.4467	2.31e-06	0.000151382	down	T0	T48	NA	NA	2	-1.10656
LOC111055537	NA	2.55215	2.98954	1.58828	1.30593	0.874248	0.686817	0.00430635	0.039116	down	T0	T48	NA	NA	13	-1.10737
LOC111051414	uncharacterized protein LOC111051414 [Nilaparvata lugens]	6.09331	9.84096	8.18034	3.23371	3.43945	3.06066	1.04e-07	1.11e-05	down	T0	T48	NA	NA	2	-1.11848
LOC111048313	NA	1.20357	1.73192	1.02146	0.413784	0.544009	0.633205	0.00157779	0.0191823	down	T0	T48	K09191	NA	5	-1.11947
LOC111064557	uncharacterized protein LOC111064557 [Nilaparvata lugens]	2.7304	2.54261	2.635	1.09133	0.843615	1.20828	1.01e-08	1.43e-06	down	T0	T48	NA	NA	2	-1.14191
LOC111056182	organic solute transporter alpha-like protein [Nilaparvata lugens]	6.37612	6.98257	6.77732	3.31266	2.70013	1.72864	3.48e-05	0.00121502	down	T0	T48	K14360	GO:0016021	11	-1.18035
LOC111057722	uncharacterized protein LOC111063918 [Nilaparvata lugens]	26.4308	27.7577	25.6617	12.2563	8.2888	9.81211	2.73e-14	1.5e-11	down	T0	T48	NA	NA	2	-1.21313
LOC120353099	uncharacterized protein LOC111055300 [Nilaparvata lugens]	2.59544	3.46243	2.21099	0.887185	1.36987	0.849035	0.0001796	0.00406656	down	T0	T48	NA	NA	2	-1.21399
LOC111055300	uncharacterized protein LOC111055300 [Nilaparvata lugens]	5.42236	9.13906	6.56056	2.86349	2.61789	2.22628	1.37e-06	9.83e-05	down	T0	T48	NA	NA	2	-1.26071
LOC120352988	uncharacterized protein LOC111051414 [Nilaparvata lugens]	4.35387	5.11033	4.44793	1.44951	1.88902	1.64103	2.88e-06	0.000182152	down	T0	T48	NA	NA	2	-1.28672
LOC111052954	NA	10.8114	8.37282	7.91951	3.19514	2.16478	4.36058	2.91e-05	0.00105194	down	T0	T48	NA	NA	2	-1.2941
LOC120353622	organic solute transporter alpha-like protein [Nilaparvata lugens]	7.90814	11.3243	10.587	3.12349	4.49224	2.91226	3.85e-06	0.000232909	down	T0	T48	K14360	GO:0016021	5	-1.3104
LOC111056657	uncharacterized protein LOC111056657 [Nilaparvata lugens]	25.5658	35.8777	29.749	12.1092	9.47806	10.3144	5.48e-12	1.73e-09	down	T0	T48	NA	NA	2	-1.32316
LOC120349594	NA	11.4236	10.9109	9.66679	3.50919	3.33583	3.96793	4.06e-17	3.67e-14	down	T0	T48	NA	NA	2	-1.37745
LOC120353630	uncharacterized protein LOC111055212 isoform X1 [Nilaparvata lugens]	6.87467	8.61299	4.50149	1.63027	3.27137	1.60095	0.000579004	0.009267	down	T0	T48	NA	NA	2	-1.41732
LOC120348869	NA	8.28751	8.11694	10.1726	3.17218	2.10915	3.10192	8.31e-07	6.57e-05	down	T0	T48	NA	NA	2	-1.46904
LOC111046242	probable basic-leucine zipper transcription factor R [Nilaparvata lugens]	7.43216	6.4059	8.23451	2.25248	2.08549	2.50746	1.07e-10	2.25e-08	down	T0	T48	NA	NA	2	-1.50265
LOC111055500	uncharacterized protein LOC111055500 [Nilaparvata lugens]	1.4868	1.28256	1.57724	0.332776	0.517151	0.439791	1.14e-08	1.58e-06	down	T0	T48	NA	NA	2	-1.55671
LOC111046237	nuclear transcription factor Y subunit beta-like [Nilaparvata lugens]	4.70658	4.63494	4.21876	1.27651	1.51677	1.13584	3.06e-08	3.72e-06	down	T0	T48	NA	GO:0003964;GO:0006278	2	-1.58953
LOC111050946	uncharacterized protein LOC111050946 [Nilaparvata lugens]	2.72434	3.47428	2.85365	0.909944	0.796706	0.896176	4.28e-11	1.02e-08	down	T0	T48	NA	NA	2	-1.59805
LOC120353052	uncharacterized protein LOC111053061 [Nilaparvata lugens]	1.18331	1.1185	0.985694	0.223985	0.230572	0.472115	8.95e-06	0.000435003	down	T0	T48	NA	NA	2	-1.64266
LOC111046786	mucin-19-like [Nilaparvata lugens]	31.4144	34.2756	28.4089	8.04622	8.60782	7.31132	4.22e-50	5.33e-46	down	T0	T48	NA	NA	5	-1.80785
LOC120354039	NA	3.74089	2.65517	5.6773	0.661436	0.654578	1.44393	1.18e-05	0.000523261	down	T0	T48	NA	NA	5	-1.94663
LOC120352752	non-histone protein 10 isoform X2 [Zootermopsis nevadensis] &gt;gi|646697273|gb|KDR09064.1| Non-histone protein 10 [Zootermopsis nevadensis]	5.10494	16.4581	24.1024	2.42002	2.28842	4.40212	2.27e-06	0.000149747	down	T0	T48	K11670	NA	5	-2.14979

## Sheet: T6 T0-Y0 T0
Table S6-4: DEGs overlapped in T6/T0 and Y0/T0
gene_id	Annotation	TPM						pvalue	padj	direction	sampleA	sampleB	KO_id	GO_id	cluster	log2FoldChange
		T48_1	T48_2	T48_3	Y48_1	Y48_2	Y48_3
LOC111045500	Kunitz/Bovine pancreatic trypsin inhibitor domain protein [Ancylostoma caninum]	9.76072	8.08575	6.37309	19.0996	16.7307	10.1165	0.000283273	0.00331426	up	T0	Y0	NA	NA	19	1.10349
LOC111063886	Histone-lysine N-methyltransferase SETMAR [Cricetulus griseus]	2.91273	0.280425	0.42793	8.3371	2.75785	13.2935	0.000276789	0.00325535	up	T0	Y0	K11433	NA	17	2.95509
LOC111048735	uncharacterized protein LOC105193733 isoform X1 [Solenopsis invicta]	1.44036	1.81184	1.72888	12.2665	3.97566	1.74296	0.000944163	0.00880827	up	T0	Y0	NA	NA	8	1.64509
LOC111056485	NA	8.57709	4.38702	7.09699	26.915	33.3616	37.6466	1.25e-18	3.38e-15	up	T0	T6	NA	NA	19	2.33111
LOC111064163	heat shock protein 70 [Spodoptera litura]	17.3531	8.35473	10.7515	35.1971	94.8894	43.0191	1.32e-09	7.1e-07	up	T0	T6	K03283	GO:0005524;GO:0009408	1	2.31556
LOC111050040	cuticle protein 18.7-like [Nilaparvata lugens]	86.4435	29.1986	41.6679	227.049	277.795	232.635	1.79e-11	1.21e-08	up	T0	T6	NA	NA	19	2.29278
LOC111053316	NA	818.333	443.376	584.857	2293.61	3174.33	2698.72	2.05e-19	6.91e-16	up	T0	T6	NA	NA	19	2.20231
LOC111043519	PREDICTED: uncharacterized protein LOC100120369 isoform X2 [Nasonia vitripennis]	21.8006	13.8542	13.9866	30.9681	126.595	50.6916	0.000591584	0.037146	up	T0	T6	NA	NA	11	2.16446
LOC111052858	procyclic form-specific polypeptide B1-alpha [Bombus impatiens]	75.245	43.7802	49.3994	154.202	271.354	259.173	1.19e-15	1.46e-12	up	T0	T6	NA	GO:0042302	8	2.06831
LOC111047063	NA	1.91503	1.44459	2.66023	6.12158	5.58394	11.0862	1.98e-09	1.03e-06	up	T0	T6	NA	NA	8	1.93519
LOC111048911	tetratricopeptide repeat protein 36 [Vulpes vulpes]	3.07105	2.34219	1.2994	5.233	6.07316	12.1927	9.42e-07	0.000235557	up	T0	T6	K24941	NA	20	1.82075
LOC120353334	reverse transcriptase [Lasius niger]	0.461841	0.425404	0.3055	1.56697	0.808174	1.71467	0.000301822	0.0235526	up	T0	T6	NA	NA	8	1.80503
LOC111050036	cuticular protein [Nilaparvata lugens]	299.806	181.258	171.127	581.533	811.815	733.087	1.72e-13	1.55e-10	up	T0	T6	NA	NA	8	1.76312
LOC111055082	protein takeout [Acyrthosiphon pisum]	50.7056	38.2065	43.1101	88.2655	170.792	169.333	6.03e-13	5.09e-10	up	T0	T6	NA	NA	20	1.73683
LOC120350713	hypothetical protein GE061_00734 [Apolygus lucorum]	455.379	287.379	308.168	864.694	1002.3	1259.4	3.3e-15	3.71e-12	up	T0	T6	NA	NA	19	1.61734
LOC111060652	NA	0.891443	0.424084	0.841092	1.7219	1.76091	3.0178	4.87e-05	0.00552729	up	T0	T6	NA	NA	8	1.60019
LOC111050000	protein takeout-like [Agrilus planipennis]	47.9082	41.0603	35.9507	91.0089	142.658	114.913	1.19e-13	1.17e-10	up	T0	T6	NA	NA	8	1.5401
LOC111057016	odorant binding protein 2 [Sogatella furcifera]	1.36979	1.11193	1.223	2.00048	4.68796	3.7056	0.000714042	0.0428425	up	T0	T6	NA	GO:0005549	8	1.50208
LOC111052515	NA	3.81696	3.30634	3.52511	7.50687	7.7097	12.7674	1.13e-11	8.04e-09	up	T0	T6	NA	NA	8	1.43328
LOC111050691	uncharacterized protein LOC110831104 [Zootermopsis nevadensis] &gt;gi|646714081|gb|KDR18174.1| hypothetical protein L798_06924 [Zootermopsis nevadensis]	4.21775	3.53357	3.43048	6.60627	6.16376	15.3506	2.54e-05	0.00320363	up	T0	T6	NA	NA	8	1.33928
LOC111055720	muscle-specific protein 20 [Bombus impatiens]	253.236	144.083	142.033	440.088	518.897	304.836	7.91e-06	0.00121321	up	T0	T6	K20526	GO:0005515	17	1.30328
LOC111048218	hypothetical protein GE061_15526 [Apolygus lucorum]	0.718113	0.530138	0.404295	1.49217	0.908396	1.50496	0.000697235	0.0420209	up	T0	T6	NA	NA	8	1.28197
LOC120355327	NA	6.36733	5.7987	3.09518	11.7238	9.8129	13.2486	0.000116867	0.0111105	up	T0	T6	NA	GO:0004842;GO:0016567;GO:0016874;GO:0046872	3	1.23441
LOC111063341	cuticular protein [Nilaparvata lugens]	1507.43	879.449	782.561	2221.29	2564.87	2329.27	7.81e-07	0.000208533	up	T0	T6	NA	NA	8	1.23236
LOC111064458	protein takeout-like [Nilaparvata lugens]	31.7004	21.9942	23.9193	60.4026	66.275	45.4694	6.58e-07	0.000181222	up	T0	T6	NA	NA	19	1.22718
LOC120353638	vegetative cell wall protein gp1-like [Nilaparvata lugens]	48.5188	31.4508	40.8134	77.7083	97.6692	90.0555	9.12e-09	3.85e-06	up	T0	T6	NA	NA	8	1.19239
LOC111045790	NA	3.37553	3.8385	2.46806	7.71141	5.67207	7.31062	6.59e-05	0.00700878	up	T0	T6	NA	NA	16	1.14984
LOC120351709	hypothetical protein GE061_20487 [Apolygus lucorum]	906.365	506.132	438.896	1322.91	1396.26	1162.1	3.04e-05	0.0036692	up	T0	T6	NA	NA	8	1.14196
LOC111048859	phospholipase B1, membrane-associated-like [Solenopsis invicta] &gt;gi|1465622248|ref|XP_025992479.1| phospholipase B1, membrane-associated-like [Solenopsis invicta]	24.4507	18.1392	20.749	32.4988	53.6089	47.241	6.15e-07	0.000176664	up	T0	T6	K14621	NA	9	1.08659
LOC111049385	seminal fluid protein CSSFP052 [Danaus plexippus plexippus]	13.2361	10.6412	10.0018	20.4693	24.9314	19.914	1.99e-06	0.000401383	up	T0	T6	K07852	GO:0003924;GO:0005634;GO:0005829;GO:0007264;GO:0008285;GO:0009725;GO:0016020;GO:0019003;GO:0030308	8	1.01399
LOC111057187	cuticular protein RR-2 motif 59 precursor [Bombyx mori] &gt;gi|223671220|tpd|FAA00562.1| TPA: putative cuticle protein [Bombyx mori]	1153.45	630.05	702.898	1627.99	1650.52	1465.79	5.51e-05	0.00611288	up	T0	T6	NA	NA	8	1.00125
LOC120353622	organic solute transporter alpha-like protein [Nilaparvata lugens]	7.90814	11.3243	10.587	3.5824	4.87456	5.05	2.78e-05	0.00343599	down	T0	T6	K14360	GO:0016021	5	-1.08391
LOC111044564	NA	3.86973	4.90056	5.20747	1.15557	2.48052	1.42561	2.28e-05	0.00296248	down	T0	T6	NA	NA	5	-1.38954

## Sheet: Y48 Y0-Y0 T0
Table S6-5: DEGs overlapped in Y48/Y0 and Y0/T0
gene_id	Annotation	TPM						pvalue	padj	direction	sampleA	sampleB	KO_id	GO_id	cluster	log2FoldChange
		T48_1	T48_2	T48_3	Y48_1	Y48_2	Y48_3
LOC111045675	ribosomal protein L29 [Heliconius melpomene cythera]	434.882	52.9661	440.303	30.5518	41.5358	28.6721	0.000341132	0.00382216	down	T0	Y0	K02905	GO:0000184;GO:0003735;GO:0006413;GO:0006414;GO:0006415;GO:0006614;GO:0007566;GO:0008201;GO:0016020;GO:0019083;GO:0022625;GO:0044822	13	-2.956	632
LOC111055537	NA	2.55215	2.98954	1.58828	0.867237	0.745658	0.891578	0.000220856	0.00271839	down	T0	Y0	NA	NA	13	-1.30243	425
LOC111045966	alpha-tocopherol transfer protein [Danaus plexippus plexippus]	72.4107	40.1491	73.4941	200.013	196.582	163.566	2.58e-14	4.05e-12	up	T0	Y0	NA	NA	17	1.76871	78

## Sheet: Y6 Y0-Y48 Y0
Table S6-6: DEGs overlapped in Y6/Y0 and Y48/Y0
gene_id	Annotation	TPM						pvalue	padj	direction	sampleA	sampleB	KO_id	GO_id	cluster	log2FoldChange
		Y0_1	Y0_2	Y0_3	Y48_1	Y48_2	Y48_3
LOC111056657	uncharacterized protein LOC111056657 [Nilaparvata lugens]	1.80679	6.69792	1.59065	15.7552	15.9284	11.6456	0.000100566	0.00332604	up	Y0	Y48	NA	NA	2	1.93512
LOC120354464	cytochrome c oxidase subunit I (mitochondrion) [Sogatella vibix] &gt;gi|1373751238|gb|AVV32044.1| cytochrome c oxidase subunit I [Sogatella vibix]	18.4727	13.452	14.4581	59.4924	57.4327	40.5467	2.35e-17	3.85e-14	up	Y0	Y48	NA	GO:0004129;GO:0005506;GO:0005743;GO:0006119;GO:0009060;GO:0016021;GO:0020037;GO:0070469;GO:1902600	13	1.5865
LOC120353519	uncharacterized protein LOC111049483 [Nilaparvata lugens]	0.787565	1.51124	0.62834	3.44711	1.94623	3.12698	0.00162521	0.0261492	up	Y0	Y48	NA	NA	16	1.37546
LOC111050473	uncharacterized protein LOC111050473 [Nilaparvata lugens]	15.9467	23.7766	15.3077	56.9796	33.9427	45.4267	1.49e-06	0.00011642	up	Y0	Y48	NA	NA	18	1.14608
LOC111046037	myo-inositol oxygenase [Danaus plexippus plexippus]	53.288	50.0678	48.8557	93.2899	139.739	143.417	7.02e-11	3.06e-08	up	Y0	Y48	K00469	GO:0008199;GO:0009992;GO:0016234;GO:0019310;GO:0048016;GO:0050113;GO:0061024	18	1.13053
LOC120353215	uncharacterized protein LOC111050473 [Nilaparvata lugens]	7.51461	8.04445	6.58069	20.3432	14.3756	18.3181	7.38e-10	2.2e-07	up	Y0	Y48	NA	NA	18	1.09288
LOC120352923	histone-lysine N-methyltransferase pr-set7 [Nilaparvata lugens]	2.35616	2.07661	2.25665	4.68028	6.19489	5.21272	2.2e-05	0.00104848	up	Y0	Y48	K11428	GO:0018024;GO:0034968	15	1.08069
LOC111048116	ATP-grasp enzyme [Nostoc minutum NIES-26]	0.87424	1.90423	1.20235	3.25948	2.00192	4.01465	0.00386991	0.0462487	up	Y0	Y48	NA	NA	15	1.0588
LOC120348776	zinc finger protein 771-like isoform X1 [Nilaparvata lugens]	0.931095	0.727092	1.37018	2.26835	2.5291	2.07811	0.000702877	0.0139479	up	Y0	Y48	K09191	NA	13	1.03355
LOC111048853	uncharacterized protein LOC105202208 isoform X2 [Solenopsis invicta] &gt;gi|1465625151|ref|XP_025993366.1| uncharacterized protein LOC105202208 isoform X2 [Solenopsis invicta] &gt;gi|1465625153|ref|XP_025993367.1| uncharacterized protein LOC105202208 isoform X2 [Solenopsis invicta]	375.592	342.326	363.308	170.654	276.051	162.577	1.81e-07	2.26e-05	down	Y0	Y48	NA	NA	2	-1.01084
LOC120353684	cuticular protein [Nilaparvata lugens]	92.7884	47.5906	77.8163	36.5687	57.7747	28.0842	0.00058338	0.0122053	down	Y0	Y48	NA	NA	17	-1.02231
LOC111053157	NA	27.976	19.2613	24.3696	11.4439	18.0549	10.4032	1.04e-05	0.00057112	down	Y0	Y48	NA	NA	6	-1.02774
LOC111043593	uncharacterized protein LOC105198791 [Solenopsis invicta]	57.487	132.369	91.2243	29.9746	68.3549	56.7848	0.00187586	0.0282392	down	Y0	Y48	NA	NA	3	-1.03474
LOC111062984	uncharacterized protein LOC105693258 [Athalia rosae]	1.95194	2.0998	2.02308	0.712849	1.23837	1.34825	0.000782787	0.0152335	down	Y0	Y48	NA	NA	3	-1.05988
LOC111045618	NA	70.556	33.011	47.7717	21.5867	38.1141	22.4157	0.00034865	0.00831743	down	Y0	Y48	NA	NA	17	-1.06735
LOC111046347	unnamed protein product [Leptidea sinapis]	2237.71	1505.14	1990.82	706.396	1453.55	935.982	1.82e-05	0.000897339	down	Y0	Y48	NA	NA	17	-1.07535
LOC120350789	uncharacterized protein LOC110828506 isoform X1 [Zootermopsis nevadensis] &gt;gi|646724178|gb|KDR24513.1| hypothetical protein L798_00132 [Zootermopsis nevadensis]	8.92191	18.278	12.6048	3.81424	10.0965	6.85546	0.00123088	0.0209787	down	Y0	Y48	NA	NA	2	-1.11897
LOC111051698	lugensin A [Nilaparvata lugens]	30.0021	22.8536	15.8245	13.4797	9.01609	12.7726	4.75e-05	0.00186966	down	Y0	Y48	NA	NA	10	-1.1224
LOC111060378	cuticular protein RR-2 motif 67 precursor [Bombyx mori] &gt;gi|223671236|tpd|FAA00570.1| TPA: putative cuticle protein [Bombyx mori]	3369.54	2955.81	3452.26	1519.81	2261.6	1302.92	6.79e-09	1.39e-06	down	Y0	Y48	NA	GO:0042302	17	-1.12764
LOC111051433	NA	590.859	431.442	481.413	209.982	384.192	184.997	8.25e-06	0.00046398	down	Y0	Y48	NA	NA	17	-1.13483
LOC111044782	unknown [Dendroctonus ponderosae] &gt;gi|546676462|gb|ERL87467.1| hypothetical protein D910_04859 [Dendroctonus ponderosae]	74.1589	56.976	67.601	29.9343	43.8737	28.8887	1.99e-09	4.73e-07	down	Y0	Y48	NA	NA	17	-1.13488
LOC111047942	cuticle protein 21-like [Solenopsis invicta]	2119.46	1715.55	1894.48	821.826	1382.73	758.259	1.4e-07	1.84e-05	down	Y0	Y48	NA	GO:0042302	17	-1.13603
LOC111046302	unnamed protein product [Leptidea sinapis]	1169.97	835.14	1043.52	363.437	750.61	461.521	3.91e-06	0.000256061	down	Y0	Y48	NA	NA	17	-1.13854
LOC111048173	cuticular protein RR-2 motif 77 precursor [Bombyx mori] &gt;gi|223671256|tpd|FAA00580.1| TPA: putative cuticle protein [Bombyx mori]	1667.04	889.106	1337.51	431.201	980.311	572.706	0.000110853	0.00354108	down	Y0	Y48	NA	GO:0042302	17	-1.16133
LOC111060649	NA	1715.1	1200.01	1327.41	702.59	938.021	488.91	2.74e-07	3.15e-05	down	Y0	Y48	NA	NA	17	-1.17691
LOC111060168	protein yellow-like [Nilaparvata lugens]	17.4146	13.1846	14.808	9.53478	8.84748	4.2428	3.66e-05	0.00152705	down	Y0	Y48	K22203	NA	5	-1.18391
LOC111050938	unnamed protein product [Leptidea sinapis]	4047.83	3683.15	4042.16	1466.56	2738.79	1587.22	2.46e-08	4.09e-06	down	Y0	Y48	NA	NA	17	-1.20839
LOC111050577	uncharacterized protein LOC111050577 [Nilaparvata lugens]	8.68688	6.957	9.24384	1.98766	5.68393	4.13179	0.00097133	0.0178172	down	Y0	Y48	NA	NA	5	-1.21357
LOC111050896	NA	69.3701	46.9883	64.3995	21.5203	39.9485	25.2534	7.96e-07	7.24e-05	down	Y0	Y48	NA	NA	17	-1.24542
LOC120350863	NA	106.743	151.39	157.203	56.3745	96.2166	46.6185	3.25e-06	0.000222526	down	Y0	Y48	NA	NA	8	-1.24669
LOC120351192	Cuticle Protein CPF [Halyomorpha halys]	2109.31	2020.41	1999.75	897.512	1329.69	647.758	6.42e-09	1.33e-06	down	Y0	Y48	NA	NA	17	-1.27573
LOC111052884	NA	9.95199	7.96504	9.73714	2.64377	5.68459	4.52746	1.15e-05	0.000624482	down	Y0	Y48	NA	NA	17	-1.2874
LOC120351204	Cuticle Protein CPF [Halyomorpha halys]	990.087	950.284	1086.69	405.109	665.26	332.944	1.02e-08	1.94e-06	down	Y0	Y48	NA	NA	17	-1.29544
LOC111045898	unnamed protein product [Leptidea sinapis]	2236.14	2365.23	2201.87	970.351	1344.76	606.571	2.54e-09	5.93e-07	down	Y0	Y48	NA	NA	17	-1.40231
LOC111062130	BCL-6 corepressor-like protein 1 [Nilaparvata lugens]	397.268	328.247	479.743	206.482	196.114	101.716	4.36e-08	6.79e-06	down	Y0	Y48	NA	NA	17	-1.44082
LOC120349502	TPA: putative cuticle protein [Bombyx mori]	41.6955	46.9985	56.1325	14.3183	29.7057	14.3001	8.29e-08	1.18e-05	down	Y0	Y48	NA	NA	3	-1.50172
LOC120353769	hypothetical protein LSTR_LSTR010619 [Laodelphax striatellus]	3.54864	2.06923	2.97792	0.612772	1.82808	0.937293	0.000489754	0.0106504	down	Y0	Y48	NA	NA	17	-1.53422
LOC111062333	larval/pupal cuticle protein H1C-like [Nilaparvata lugens]	479.271	241.856	333.171	103.977	181.677	117.51	7.51e-09	1.51e-06	down	Y0	Y48	NA	NA	17	-1.57101
LOC120348847	Cuticle Protein CPF [Halyomorpha halys]	561.08	450.126	553.868	189.921	282.778	124.413	5.46e-10	1.7e-07	down	Y0	Y48	NA	NA	17	-1.57711
LOC111045500	Kunitz/Bovine pancreatic trypsin inhibitor domain protein [Ancylostoma caninum]	19.0996	16.7307	10.1165	9.04136	5.77772	2.05127	0.00102552	0.0185514	down	Y0	Y48	NA	NA	19	-1.60795
LOC111060097	laccase-1-like isoform X2 [Bombus impatiens]	9.19428	21.6919	10.6816	8.33098	4.16645	1.83892	0.00409319	0.0480794	down	Y0	Y48	NA	NA	2	-1.66642
LOC111045504	tissue factor pathway inhibitor 2 [Xiphophorus maculatus]	13.9899	13.8205	10.5879	8.26441	1.36491	2.92902	0.0016064	0.0259422	down	Y0	Y48	NA	NA	19	-1.75716
LOC111043281	kunitz-type serine protease inhibitor B6-like [Nilaparvata lugens]	22.804	17.562	11.0749	5.13738	7.44924	4.12448	3.5e-07	3.82e-05	down	Y0	Y48	NA	NA	19	-1.7902
LOC120352007	NA	9.3647	4.01589	13.7378	2.67834	4.11563	2.05078	3.59e-05	0.00151273	down	Y0	Y48	NA	NA	17	-1.80987
LOC111048117	cuticular protein RR-2 motif 129 precursor [Bombyx mori] &gt;gi|1573733345|ref|XP_028030286.1| cuticle protein 8-like [Bombyx mandarina] &gt;gi|223671360|tpd|FAA00632.1| TPA: putative cuticle protein [Bombyx mori]	281.774	177.841	268.222	24.2546	122.515	84.4243	0.00421205	0.0489123	down	Y0	Y48	NA	GO:0042302	17	-1.84571
LOC111055049	NA	73.671	95.5321	44.0058	16.0992	17.9097	10.8321	1.05e-17	1.97e-14	down	Y0	Y48	NA	NA	19	-2.41683

## Sheet: Y6 Y0-Y48 Y0-Y0 T0
Table S6-7: DEGs overlapped in Y6/Y0, Y48/Y0 and Y0/T0
gene_id	Annotation	TPM						pvalue	padj	direction	sampleA	sampleB	KO_id	GO_id	cluster	log2FoldChange
		Y0_1	Y0_2	Y0_3	Y6_1	Y6_2	Y6_3
LOC111045675	hypothetical protein GE061_21326 [Apolygus lucorum]	3.27989	3.05266	2.68667	48.4636	27.0829	10.2325	0	0	up	Y0	Y6	K03283	GO:0005524	10	3.05468
LOC111056657	heat shock protein 70 [Danaus plexippus plexippus]	6.86153	5.71912	5.1184	81.6984	51.8765	18.9393	0	0	up	Y0	Y6	K03283	GO:0005524;GO:0009408	3	2.91477
LOC111046354	heat shock protein 70 [Spodoptera litura]	5.24485	3.81732	4.37579	47.4969	27.0531	15.2592	0	0	up	Y0	Y6	K03283	GO:0005524;GO:0009408	1	2.54406
LOC111055537	neuronal acetylcholine receptor subunit beta-4 [Acyrthosiphon pisum]	6.4917	11.3965	7.46805	28.1108	24.3217	22.4536	0	0	up	Y0	Y6	NA	GO:0006810;GO:0016020	16	1.3746
LOC120348776	inter-alpha-trypsin inhibitor heavy chain H3-like isoform X1 [Nilaparvata lugens]	129.467	380.623	148.214	611.143	594.191	675.603	0.000115	0.003405	up	Y0	Y6	NA	NA	16	1.33744
LOC111050707	Transferrin [Nilaparvata lugens]	1090.61	1035.11	1196.03	3372.11	2873.21	3025.31	0	0	up	Y0	Y6	NA	GO:0050896	16	1.28538
LOC111058783	kunitz-type serine protease inhibitor B6-like [Nilaparvata lugens]	22.804	17.562	11.0749	43.601	43.9783	52.9983	3e-06	0.000176	up	Y0	Y6	NA	NA	19	1.2637
LOC111057825	secretory carrier-associated membrane protein 1-like isoform X4 [Nilaparvata lugens]	1.31547	1.87019	1.47457	2.60306	5.12258	4.53345	0.000111	0.003336	up	Y0	Y6	K19995	NA	16	1.20558
LOC120353684	sensory neuron membrane protein 1-like [Nilaparvata lugens]	4.7934	14.1774	4.31318	20.6371	17.9224	24.2987	0.002101	0.027318	up	Y0	Y6	NA	NA	13	1.20071
LOC120351287	regulator of microtubule dynamics protein 1-like [Nilaparvata lugens]	0.600917	1.17283	0.77934	1.74469	2.66586	2.11066	0.001251	0.018611	up	Y0	Y6	K23293	NA	4	1.15499
LOC111045618	uncharacterized protein LOC111050473 [Nilaparvata lugens]	7.51461	8.04445	6.58069	20.093	17.2496	17.9067	0	0	up	Y0	Y6	NA	NA	18	1.12924
LOC111057555	NA	53.4909	51.9856	27.4875	83.6626	127.553	104.113	7.3e-05	0.002447	up	Y0	Y6	NA	NA	12	1.06355
LOC111051698	histone-lysine N-methyltransferase pr-set7 [Nilaparvata lugens]	2.35616	2.07661	2.25665	5.74644	4.09168	5.6079	0.000166	0.004452	up	Y0	Y6	K11428	GO:0018024;GO:0034968	15	1.0077
LOC111051433	uncharacterized protein LOC100747350 [Bombus impatiens]	8.33034	10.0751	19.368	6.44112	5.70801	9.37711	0.003291	0.036885	down	Y0	Y6	NA	NA	1	-1.01681
LOC111044782	NA	106.743	151.39	157.203	80.4691	47.7813	106.061	0.000452	0.009186	down	Y0	Y6	NA	NA	8	-1.02058
LOC111047942	NA	5.22915	6.43195	5.06525	2.30301	3.08878	3.98317	5.7e-05	0.002041	down	Y0	Y6	NA	NA	3	-1.02316
LOC111046450	unknown [Dendroctonus ponderosae] &gt;gi|546676462|gb|ERL87467.1| hypothetical protein D910_04859 [Dendroctonus ponderosae]	74.1589	56.976	67.601	42.808	25.6911	42.9146	5e-06	0.000315	down	Y0	Y6	NA	NA	17	-1.03086
LOC111046786	NA	1715.1	1200.01	1327.41	1035.51	409.436	930.962	0.000981	0.01575	down	Y0	Y6	NA	NA	17	-1.03166
LOC111060649	protein takeout-like [Nilaparvata lugens]	128.056	95.3303	134.084	43.2197	89.5095	66.8964	0.000152	0.004202	down	Y0	Y6	NA	NA	6	-1.03613
LOC111045966	glycine-rich cell wall structural protein-like [Nilaparvata lugens]	2.4429	1.93786	2.28827	0.835851	1.24879	1.57525	0.001833	0.024813	down	Y0	Y6	NA	NA	1	-1.05001
LOC111048018	uncharacterized protein LOC111046249 [Nilaparvata lugens]	20.5596	10.1706	16.1776	6.07916	11.8553	7.8756	0.001128	0.017419	down	Y0	Y6	NA	NA	17	-1.05728
LOC111051700	uncharacterized protein LOC110828417 [Zootermopsis nevadensis] &gt;gi|1227956474|ref|XP_021916847.1| uncharacterized protein LOC110828417 [Zootermopsis nevadensis] &gt;gi|646723686|gb|KDR24216.1| hypothetical protein L798_07623 [Zootermopsis nevadensis]	55.7954	52.44	57.9346	28.2446	31.3532	30.417	0	0	down	Y0	Y6	NA	NA	18	-1.07491
LOC111050896	Cuticle Protein CPF [Halyomorpha halys]	2109.31	2020.41	1999.75	1276.63	612.921	1432.53	9.6e-05	0.003018	down	Y0	Y6	NA	NA	17	-1.07749
LOC111050942	uncharacterized protein LOC116165283 [Photinus pyralis] &gt;gi|1755130723|gb|KAB0801157.1| hypothetical protein PPYR_05511 [Photinus pyralis]	65.4569	43.4718	58.9605	22.1502	44.0601	24.4356	0.000208	0.005237	down	Y0	Y6	NA	NA	17	-1.0837
LOC120351192	unknown [Dendroctonus ponderosae] &gt;gi|546676462|gb|ERL87467.1| hypothetical protein D910_04859 [Dendroctonus ponderosae]	13.9037	8.30734	16.2956	7.10633	7.89758	5.8277	0.000538	0.010378	down	Y0	Y6	NA	GO:0042302	5	-1.08647
LOC120351204	uncharacterized protein LOC100748747 [Bombus impatiens]	616.643	476.146	619.457	181.342	426.665	289.076	0.000107	0.003259	down	Y0	Y6	NA	NA	3	-1.12341
LOC111051680	cuticular protein RR-2 motif 67 precursor [Bombyx mori] &gt;gi|223671236|tpd|FAA00570.1| TPA: putative cuticle protein [Bombyx mori]	3369.54	2955.81	3452.26	1711.74	1350.34	2031.56	0	0	down	Y0	Y6	NA	GO:0042302	17	-1.13624
LOC111063661	pro-resilin-like [Solenopsis invicta]	30.6998	17.0989	24.1494	12.0038	15.7334	9.1709	4.3e-05	0.001628	down	Y0	Y6	NA	GO:0016020	17	-1.15762
LOC120348752	NA	275.843	171.533	240.203	113.726	164.664	73.8741	0.000104	0.00321	down	Y0	Y6	NA	NA	17	-1.16038
LOC120348897	cuticle protein 19-like [Bombus impatiens]	19.2234	13.1703	21.4963	6.7657	14.2699	6.60407	0.000719	0.012588	down	Y0	Y6	NA	NA	5	-1.16039
LOC111048629	uncharacterized protein LOC111050577 [Nilaparvata lugens]	8.68688	6.957	9.24384	3.90845	5.2948	3.29066	0.00016	0.004344	down	Y0	Y6	NA	NA	5	-1.16072
LOC120349800	cuticular protein [Nilaparvata lugens]	92.7884	47.5906	77.8163	45.2778	41.6503	24.9662	0.000107	0.003259	down	Y0	Y6	NA	NA	17	-1.16204
LOC111045898	pro-resilin-like [Nilaparvata lugens] &gt;gi|1389448098|gb|AWK28280.1| glycine-rich cuticular protein [Nilaparvata lugens]	1928.52	1332.33	1805.18	522.53	1332.5	727.557	0.000278	0.006436	down	Y0	Y6	NA	NA	5	-1.16686
LOC111051431	cuticular protein [Nilaparvata lugens]	311.497	224.471	287.959	80.2615	222.797	111.818	0.000494	0.009743	down	Y0	Y6	NA	NA	2	-1.18319
LOC111062130	cuticular protein RR-2 motif 84 precursor [Bombyx mori] &gt;gi|223671270|tpd|FAA00587.1| TPA: putative cuticle protein [Bombyx mori]	159.252	91.7465	126.009	44.488	92.9578	52.0441	0.000141	0.003983	down	Y0	Y6	NA	GO:0042302	17	-1.18924
LOC111045867	NA	568.537	1403.44	1223.48	583.731	513.888	489.957	4.5e-05	0.001684	down	Y0	Y6	NA	NA	18	-1.19772
LOC111056492	uncharacterized protein LOC110828506 isoform X1 [Zootermopsis nevadensis] &gt;gi|646724178|gb|KDR24513.1| hypothetical protein L798_00132 [Zootermopsis nevadensis]	8.92191	18.278	12.6048	2.63438	8.04193	8.86782	0.003996	0.0424	down	Y0	Y6	NA	NA	2	-1.21084
LOC120353769	unknown [Dendroctonus ponderosae] &gt;gi|546676462|gb|ERL87467.1| hypothetical protein D910_04859 [Dendroctonus ponderosae]	4.31725	4.11316	3.88962	1.48176	2.34024	2.23217	1e-06	6.1e-05	down	Y0	Y6	NA	GO:0042302	2	-1.21251
LOC111044774	hypothetical protein GE061_08134 [Apolygus lucorum]	32.6414	24.1297	30.5803	11.6754	19.6632	11.4033	7e-06	0.000371	down	Y0	Y6	NA	GO:0042302	17	-1.22363
LOC111062333	NA	438.469	1238.88	1290.09	447.979	557.572	447.744	0.00046	0.009305	down	Y0	Y6	NA	NA	18	-1.22452
LOC120348847	unnamed protein product [Leptidea sinapis]	1169.97	835.14	1043.52	403.334	578.315	510.911	0	0	down	Y0	Y6	NA	NA	17	-1.2249
LOC111045500	NA	27.976	19.2613	24.3696	6.32911	18.7127	9.73416	0.000607	0.011294	down	Y0	Y6	NA	NA	6	-1.23467
LOC111048117	uncharacterized protein LOC112906596 [Agrilus planipennis]	3.81058	4.42014	4.68819	1.05599	3.37849	1.56178	0.002844	0.033141	down	Y0	Y6	NA	NA	17	-1.29628
LOC120351286	cuticular protein [Nilaparvata lugens]	19.8083	20.703	28.8023	4.04754	17.0514	11.1384	0.002538	0.03122	down	Y0	Y6	NA	GO:0042302	3	-1.30045
