# Supplementary material for: Comparative Transcriptome Analysis Highlights the Role of NlABCG14 in the Honeydew Production of Virulent Brown Planthoppers (Nilaparvata lugens Stål) to Resistant Rice Variety
Source: Insects. 2024 Dec 15;15(12):992. doi: 10.3390/insects15120992 (PMC11676699; doi:10.3390/insects15120992)
Supplement: Supplementary file 1 [file insects-15-00992-s001.zip › Table S7 GO function enrichment and KEGG pathway analyses of DEGs in biotype 1Y BPH.xls]

## Sheet: Sheet1
Table S7: GO function enrichment and KEGG pathway analyses of DEGs in biotype 1/Y BPH
T48/T0
ID	Description	GeneRatio	BgRatio	pvalue	p.adjust	qvalue	geneID	Count	Class
GO:0006633	fatty acid biosynthetic process	4/38	24/6322	0.000343242	0.00446215	0.00325177	LOC111043687/LOC111058755/LOC120356340/LOC111060464	4	Biological Process
Y6/Y0
ID	Description	GeneRatio	BgRatio	pvalue	p.adjust	qvalue	geneID	Count	Class
GO:0042302	structural constituent of cuticle	22/43	41/6322	3.04e-19	3.96e-18	3.84e-18	LOC120348901/LOC111045898/LOC111051433/LOC111060649/LOC111059950/LOC111047942/LOC120348847/LOC120351192/LOC120351204/LOC111046236/LOC111055739/LOC120353684/LOC120353720/LOC111048117/LOC111060378/LOC111043566/LOC111048173/LOC111062333/LOC111044982/LOC111058170/LOC111057716/LOC120349502	12	Molecular Function
Y48/Y0
ID	Description	GeneRatio	BgRatio	pvalue	p.adjust	qvalue	geneID	Count	Class
GO:0042302	structural constituent of cuticle	17/39	41/6322	6.48e-07	7.13e-06	4.78e-06	LOC111060378/LOC111064107/LOC111047942/LOC111048173/LOC111048117	5	Molecular Function
GO:0007186	G protein-coupled receptor signaling pathway	3/39	48/6322	0.0010573	0.00581515	0.00389532	LOC111050707/LOC111048018/LOC111046363	3	Biological Process
GO:0006508	proteolysis	4/39	125/6322	0.00179704	0.00658914	0.00441378	LOC111045867/LOC111049251/LOC111045774/LOC120350805	4	Biological Process
GO:0006633	fatty acid biosynthetic process	2/39	24/6322	0.00457544	0.0125825	0.00842845	LOC111043687/LOC111058755	2	Biological Process
T6/T0
ID	Description	GeneRatio	BgRatio	pvalue	p.adjust	qvalue	geneID	Count
ko04213	Longevity regulating pathway - multiple species	7/29	52/7356	8.04597e-10	3.05747e-08	1.69389e-08	LOC111064163/LOC111059941/LOC120350610/LOC111059961/LOC111054162/LOC111048673/LOC111051944	7
ko04141	Protein processing in endoplasmic reticulum	7/29	126/7356	4.1768e-07	7.93592e-06	4.39663e-06	LOC111064163/LOC111059941/LOC120350610/LOC111059961/LOC111054162/LOC111048673/LOC111051944	7
ko03110	Chaperones and folding catalysts	7/29	149/7356	1.30506e-06	1.65307e-05	9.15829e-06	LOC111064163/LOC111059941/LOC120350610/LOC111059961/LOC111054162/LOC111048673/LOC111051944	7
ko03051	Proteasome	5/29	77/7356	1.0756e-05	0.000102182	5.66105e-05	LOC111064163/LOC111059961/LOC111054162/LOC111048673/LOC111051944	5
ko04144	Endocytosis	5/29	119/7356	8.86427e-05	0.000673685	0.000373233	LOC111064163/LOC111059961/LOC111054162/LOC111048673/LOC111051944	5
ko03040	Spliceosome	5/29	130/7356	0.00013481	0.000853794	0.000473016	LOC111064163/LOC111059961/LOC111054162/LOC111048673/LOC111051944	5
ko04147	Exosome	8/29	453/7356	0.000264008	0.00143318	0.000794008	LOC111064163/LOC111064377/LOC111059941/LOC120350610/LOC111059961/LOC111054162/LOC111048673/LOC111051944	8
ko00591	Linoleic acid metabolism	2/29	11/7356	0.000807465	0.00383546	0.00212491	LOC111048859/LOC111054799	2
ko01009	Protein phosphatases and associated proteins	5/29	215/7356	0.0013631	0.00575532	0.00318854	LOC111064163/LOC111059961/LOC111054162/LOC111048673/LOC111051944	5
ko00592	alpha-Linolenic acid metabolism	2/29	15/7356	0.00152652	0.00580077	0.00321372	LOC111048859/LOC111054799	2
ko03009	Ribosome biogenesis	5/29	259/7356	0.00308945	0.0104545	0.00579195	LOC111064163/LOC111059961/LOC111054162/LOC111048673/LOC111051944	5
ko00350	Tyrosine metabolism	2/29	22/7356	0.00330141	0.0104545	0.00579195	LOC111047478/LOC111064377	2
ko00590	Arachidonic acid metabolism	2/29	24/7356	0.00392534	0.0114741	0.00635682	LOC111048859/LOC111054799	2
ko00565	Ether lipid metabolism	2/29	26/7356	0.00459973	0.012485	0.00691689	LOC111048859/LOC111054799	2
ko00199	Cytochrome P450	2/29	29/7356	0.00570426	0.0144508	0.00800597	LOC111052016/LOC111057877	2
ko03041	Spliceosome	5/29	312/7356	0.00682056	0.0161988	0.00897442	LOC111064163/LOC111059961/LOC111054162/LOC111048673/LOC111051944	5
ko03029	Mitochondrial biogenesis	5/29	333/7356	0.00893496	0.0199723	0.011065	LOC111064163/LOC111059961/LOC111054162/LOC111048673/LOC111051944	5
ko00564	Glycerophospholipid metabolism	2/29	58/7356	0.0216445	0.045694	0.0253152	LOC111048859/LOC111054799	2
T48/T0
ID	Description	GeneRatio	BgRatio	pvalue	p.adjust	qvalue	geneID	Count
ko04213	Longevity regulating pathway - multiple species	7/37	52/7356	5.08395e-09	1.88106e-07	1.12382e-07	LOC111054162/LOC111064163/LOC111051944/LOC111059961/LOC111048673/LOC120350610/LOC111059941	7
ko04141	Protein processing in endoplasmic reticulum	7/37	126/7356	2.45876e-06	4.54871e-05	2.71758e-05	LOC111054162/LOC111064163/LOC111051944/LOC111059961/LOC111048673/LOC120350610/LOC111059941	7
ko03110	Chaperones and folding catalysts	7/37	149/7356	7.51521e-06	9.26875e-05	5.53752e-05	LOC111054162/LOC111064163/LOC111051944/LOC111059961/LOC111048673/LOC120350610/LOC111059941	7
ko01040	Biosynthesis of unsaturated fatty acids	4/37	30/7356	1.35228e-05	0.000125086	7.47315e-05	LOC111043687/LOC111058755/LOC111045580/LOC111060464	4
ko03051	Proteasome	5/37	77/7356	3.69834e-05	0.000273677	0.000163506	LOC111054162/LOC111064163/LOC111051944/LOC111059961/LOC111048673	5
ko01004	Lipid biosynthesis proteins	4/37	56/7356	0.000165079	0.00101799	0.000608185	LOC111043687/LOC111058755/LOC111045580/LOC111060464	4
ko00062	Fatty acid elongation	3/37	25/7356	0.000249691	0.00127651	0.000762638	LOC111043687/LOC111058755/LOC111060464	3
ko04144	Endocytosis	5/37	119/7356	0.000293444	0.00127651	0.000762638	LOC111054162/LOC111064163/LOC111051944/LOC111059961/LOC111048673	5
ko04147	Exosome	9/37	453/7356	0.000310503	0.00127651	0.000762638	LOC111054162/LOC111064163/LOC111051944/LOC111059961/LOC111048673/LOC120350610/LOC111059941/LOC111046479/LOC120354157	9
ko00199	Cytochrome P450	3/37	29/7356	0.000391226	0.00144753	0.000864814	LOC111045367/LOC111049110/LOC111052016	3
ko03040	Spliceosome	5/37	130/7356	0.000441874	0.0014863	0.000887976	LOC111054162/LOC111064163/LOC111051944/LOC111059961/LOC111048673	5
ko01009	Protein phosphatases and associated proteins	5/37	215/7356	0.00414022	0.0127657	0.00762672	LOC111054162/LOC111064163/LOC111051944/LOC111059961/LOC111048673	5
ko03029	Mitochondrial biogenesis	6/37	333/7356	0.00582315	0.0165736	0.00990171	LOC111054162/LOC111064163/LOC111051944/LOC111059961/LOC111048673/LOC120349617	6
ko03009	Ribosome biogenesis	5/37	259/7356	0.00902381	0.0238486	0.0142481	LOC111054162/LOC111064163/LOC111051944/LOC111059961/LOC111048673	5
ko03041	Spliceosome	5/37	312/7356	0.0190115	0.046895	0.0280169	LOC111054162/LOC111064163/LOC111051944/LOC111059961/LOC111048673	5
Y6/Y0
ID	Description	GeneRatio	BgRatio	pvalue	p.adjust	qvalue	geneID	Count
ko04213	Longevity regulating pathway - multiple species	6/20	52/7356	3.33267e-09	1.06645e-07	5.61292e-08	LOC111064163/LOC111059961/LOC111051944/LOC111048673/LOC120350610/LOC111059941	6
ko04141	Protein processing in endoplasmic reticulum	6/20	126/7356	7.13815e-07	1.1421e-05	6.01108e-06	LOC111064163/LOC111059961/LOC111051944/LOC111048673/LOC120350610/LOC111059941	6
ko03051	Proteasome	5/20	77/7356	1.51148e-06	1.53204e-05	8.06335e-06	LOC111064163/LOC111059961/LOC111051944/LOC111048673/LOC111062790	5
ko03110	Chaperones and folding catalysts	6/20	149/7356	1.91505e-06	1.53204e-05	8.06335e-06	LOC111064163/LOC111059961/LOC111051944/LOC111048673/LOC120350610/LOC111059941	6
ko04147	Exosome	7/20	453/7356	0.000123051	0.000787528	0.000414488	LOC111064377/LOC111064163/LOC111059961/LOC111051944/LOC111048673/LOC120350610/LOC111059941	7
ko04144	Endocytosis	4/20	119/7356	0.000258185	0.00137699	0.00072473	LOC111064163/LOC111059961/LOC111051944/LOC111048673	4
ko03040	Spliceosome	4/20	130/7356	0.000362279	0.00165613	0.000871648	LOC111064163/LOC111059961/LOC111051944/LOC111048673	4
ko01009	Protein phosphatases and associated proteins	4/20	215/7356	0.00237871	0.00951482	0.0050078	LOC111064163/LOC111059961/LOC111051944/LOC111048673	4
ko00310	Lysine degradation	2/20	32/7356	0.00331738	0.0117951	0.00620797	LOC111063886/LOC120352923	2
ko03009	Ribosome biogenesis	4/20	259/7356	0.00465902	0.0149089	0.00784677	LOC111064163/LOC111059961/LOC111051944/LOC111048673	4
ko03041	Spliceosome	4/20	312/7356	0.00897317	0.0261038	0.0137388	LOC111064163/LOC111059961/LOC111051944/LOC111048673	4
ko03029	Mitochondrial biogenesis	4/20	333/7356	0.0112351	0.0299602	0.0157685	LOC111064163/LOC111059961/LOC111051944/LOC111048673	4
Y48/Y0
ID	Description	GeneRatio	BgRatio	pvalue	p.adjust	qvalue	geneID	Count
ko00360	Phenylalanine metabolism	3/23	18/7356	2.11355e-05	0.000593455	0.000458106	LOC111050012/LOC120354157/LOC111051897	3
ko00350	Tyrosine metabolism	3/23	22/7356	3.95637e-05	0.000593455	0.000458106	LOC111050012/LOC120354157/LOC111051897	3
ko00380	Tryptophan metabolism	3/23	26/7356	6.62527e-05	0.000662527	0.000511425	LOC111050012/LOC120354157/LOC111051897	3
ko00062	Fatty acid elongation	2/23	25/7356	0.00268561	0.020142	0.0155482	LOC111043687/LOC111058755	2
ko01040	Biosynthesis of unsaturated fatty acids	2/23	30/7356	0.00385733	0.023144	0.0178655	LOC111043687/LOC111058755	2
ko00053	Ascorbate and aldarate metabolism	2/23	35/7356	0.0052263	0.0261315	0.0201717	LOC111046037/LOC111057825	2
