# Supplementary material for: Comparative Transcriptome Analysis Highlights the Role of NlABCG14 in the Honeydew Production of Virulent Brown Planthoppers (Nilaparvata lugens Stål) to Resistant Rice Variety
Source: Insects. 2024 Dec 15;15(12):992. doi: 10.3390/insects15120992 (PMC11676699; doi:10.3390/insects15120992)
Supplement: Supplementary file 1 [file insects-15-00992-s001.zip › Table S8 The gene list shown in the heatmap.xls]

## Sheet: Sheet1
Table S8: The gene list shown in the heatmap
		Gene ID	log2 fold change
			T6/T0	T48/T0	Y6/Y0	Y48/Y0	Y0/T0
Longevity regulating pathway	small heat shock protein 19.7 [Danaus plexippus plexippus]	LOC111059941	1.66416	1.61765	1.82125	0	0
	putative small heat shock protein [Maconellicoccus hirsutus]	LOC120350610	1.34638	1.61177	1.32068	0	0
	heat shock protein 70 [Danaus plexippus plexippus]	LOC111059961	2.86841	3.02342	2.91477	0	0
	heat shock protein 70 [Spodoptera litura]	LOC111048673	2.57928	2.71152	2.57283	0	0
	hypothetical protein GE061_21326 [Apolygus lucorum]	LOC111051944	2.96386	3.13044	3.05468	0	0
	heat shock protein 70 [Spodoptera litura]	LOC111054162	1.35175	1.66731	0	0	0
	heat shock protein 70 [Spodoptera litura]	LOC111064163	2.31556	2.92908	2.54407	0	-1.25145
	heat shock protein 70 [Danaus plexippus plexippus]	LOC111058311	0	0	0	0	-1.32657
fatty acid biosynthesis/metabolism	fatty acid elongase [Nilaparvata lugens]	LOC111058755	-1.17365	-1.384	0	-1.32541	0
	elongation of very long chain fatty acids protein AAEL008004 isoform X1 [Nilaparvata lugens]	LOC111043687	0	-1.24532	0	-1.32591	0
	phospholipase A1 1-like isoform X2 [Zootermopsis nevadensis] &gt;gi|1227993469|ref|XP_021928514.1| phospholipase A1 1-like isoform X2 [Zootermopsis nevadensis] &gt;gi|646708774|gb|KDR14939.1| Lipase member H [Zootermopsis nevadensis]	LOC111054775	0	-1.10508	0	0	0
	acyl-CoA Delta(11) desaturase isoform X2 [Acyrthosiphon pisum]	LOC111045580	0	-1.04196	0	0	0
	patatin-like phospholipase domain-containing protein 3 isoform X1 [Nilaparvata lugens]	LOC111053138	0	0	0	-1.08448	0
	PREDICTED: phospholipase B1, membrane-associated-like [Dendroctonus ponderosae] &gt;gi|332376095|gb|AEE63188.1| unknown [Dendroctonus ponderosae]	LOC111046362	0	0	-1.23076	0	0
	phospholipase B1, membrane-associated-like [Solenopsis invicta] &gt;gi|1465622248|ref|XP_025992479.1| phospholipase B1, membrane-associated-like [Solenopsis invicta]	LOC111054799	2.69932	0	0	0	0
	phospholipase B1, membrane-associated-like [Solenopsis invicta] &gt;gi|1465622248|ref|XP_025992479.1| phospholipase B1, membrane-associated-like [Solenopsis invicta]	LOC111048859	1.08659	0	0	0	1.04662
	very-long-chain 3-oxoacyl-CoA reductase-like	LOC111060464	0	1.35459	0	0	1.92634
	putative phospholipase B-like 2 [Trichoplax sp. H2]	LOC111059697	0	0	0	0	1.95886
	very-long-chain 3-oxoacyl-CoA reductase [Mus musculus] &gt;gi|3913473|sp|O70503.1|DHB12_MOUSE RecName: Full=Very-long-chain 3-oxoacyl-CoA reductase; AltName: Full=17-beta-hydroxysteroid dehydrogenase 12; Short=17-beta-HSD 12; AltName: Full=3-ketoacyl-CoA reductase; Short=KAR; AltName: Full=Estradiol 17-beta-dehydrogenase 12; AltName: Full=KIK-I &gt;gi|3142702|gb|AAC16885.1| putative steroid dehyd…	LOC111056263	0	0	0	0	1.50605
cuticle structural constituent	cuticle protein 18.7-like [Nilaparvata lugens]	LOC111050040	2.29278	0	0	0	1.91945
	cuticular protein [Nilaparvata lugens]	LOC111050036	1.76312	0	0	0	1.34376
	cuticle protein 16.5-like [ Nilaparvata lugens (brown planthopper) ]	LOC120351709	1.14196	0	0	0	1.51182
	cuticular protein [Nilaparvata lugens]	LOC111063341	1.23236	0	0	0	1.23057
	cuticular protein RR-2 motif 59 precursor [Bombyx mori] &gt;gi|223671220|tpd|FAA00562.1| TPA: putative cuticle protein [Bombyx mori]	LOC111057187	1.00125	0	0	0	1.16582
	larval/pupal cuticle protein H1C-like [Nilaparvata lugens]	LOC111062333	0	0	-1.85345	-1.57101	1.61521
	cuticular protein RR-2 motif 129 precursor [Bombyx mori] &gt;gi|1573733345|ref|XP_028030286.1| cuticle protein 8-like [Bombyx mandarina] &gt;gi|223671360|tpd|FAA00632.1| TPA: putative cuticle protein [Bombyx mori]	LOC111048117	0	0	-1.57105	-1.84571	1.5054
	Cuticle Protein CPF [Halyomorpha halys]	LOC120348847	0	0	-1.25832	-1.57711	1.6492
	cuticle protein [ Nilaparvata lugens (brown planthopper) ]	LOC111045898	0	0	-1.00923	-1.40231	1.43631
	cuticle protein 16.5 [ Nilaparvata lugens (brown planthopper) ]	LOC111060649	0	0	-1.03166	-1.17691	1.77292
	Cuticle Protein CPF [Halyomorpha halys]	LOC120351192	0	0	-1.07749	-1.27573	1.47194
	Cuticle Protein CPF [Halyomorpha halys]	LOC120351204	0	0	-1.05056	-1.29544	1.27739
	cuticular protein [Nilaparvata lugens]	LOC120353684	0	0	-1.16204	-1.02231	1.34836
	cuticle protein 16.5 [ Nilaparvata lugens (brown planthopper) ]	LOC111051433	0	0	-1.2303	-1.13483	1.16414
	cuticle protein 21-like [Solenopsis invicta]	LOC111047942	0	0	-1.1085	-1.13603	1.14718
	cuticular protein [Nilaparvata lugens]	LOC111056492	0	0	0	-1.52801	2.16572
	uncharacterized protein Dana_GF10917 [Drosophila ananassae] &gt;gi|1037038015|ref|XP_017102510.1| PREDICTED: endocuticle structural protein SgAbd-6 [Drosophila bipectinata] &gt;gi|190625707|gb|EDV41231.1| uncharacterized protein Dana_GF10917 [Drosophila ananassae]	LOC120351297	0	0	0	0	3.34221
	cuticular protein [Nilaparvata lugens]	LOC120353693	0	0	0	0	1.35353
	cuticular protein RR-2 motif 67 precursor [Bombyx mori] &gt;gi|223671236|tpd|FAA00570.1| TPA: putative cuticle protein [Bombyx mori]	LOC111063674	0	0	0	0	1.16529
	larval cuticle protein LCP-17-like [Nilaparvata lugens]	LOC120353685	0	0	0	0	2.03533
	PREDICTED: cuticular protein RR-2 family member 47 isoform X1 [Nasonia vitripennis]	LOC111053504	0	0	0	0	-1.02209
	cuticular protein RR-2 motif 67 precursor [Bombyx mori] &gt;gi|223671236|tpd|FAA00570.1| TPA: putative cuticle protein [Bombyx mori]	LOC111060378	0	0	-1.13624	-1.12764	0
	cuticular protein RR-2 motif 77 precursor [Bombyx mori] &gt;gi|223671256|tpd|FAA00580.1| TPA: putative cuticle protein [Bombyx mori]	LOC111048173	0	0	-1.45909	-1.16133	0
	TPA: putative cuticle protein [Bombyx mori]	LOC120349502	0	0	-2.028	-1.50172	0
	cuticle protein 19-like [Bombus impatiens]	LOC111059950	0	0	-1.16039	0	0
	cuticle protein-like [Sitophilus oryzae]	LOC111046236	0	0	-1.47622	0	0
	cuticular protein [Nilaparvata lugens]	LOC111055739	0	0	-1.18319	0	0
	cuticular protein [Nilaparvata lugens]	LOC120353720	0	0	-1.30045	0	0
	cuticular protein RR-2 motif 84 precursor [Bombyx mori] &gt;gi|223671270|tpd|FAA00587.1| TPA: putative cuticle protein [Bombyx mori]	LOC111043566	0	0	-1.18924	0	0
	pro-resilin-like [Nilaparvata lugens] &gt;gi|1389448098|gb|AWK28280.1| glycine-rich cuticular protein [Nilaparvata lugens]	LOC111044982	0	0	-1.16686	0	0
	pupal cuticle protein 36a-like isoform X1 [Nilaparvata lugens] &gt;gi|1233204541|ref|XP_022201362.1| pupal cuticle protein 36a-like isoform X2 [Nilaparvata lugens]	LOC111058170	0	0	-1.04967	0	0
	cuticle protein 21-like [ Nilaparvata lugens (brown planthopper) ]	LOC111051450	0	0	-1.21251	0	0
	cuticle protein 7-like [ Nilaparvata lugens (brown planthopper) ]	LOC120352358	0	0	-1.22363	0	0
	chitin-binding domain containing protein [Triatoma infestans]	LOC111059889	0	0	-1.50528	0	0
	aspartate and glycine-rich protein-like [ Nilaparvata lugens (brown planthopper) ]	LOC120350217	0	0	-1.08647	0	0
	Adult-specific cuticular protein ACP-20 precursor, putative [Pediculus humanus corporis] &gt;gi|212506509|gb|EEB10693.1| Adult-specific cuticular protein ACP-20 precursor, putative [Pediculus humanus corporis]	LOC120348901	0	0	-1.08154	0	0
	cuticular protein [Nilaparvata lugens]	LOC111049476	0	0	0	-1.10619	0
	cuticular protein analogous to peritrophins 1-D precursor [Danaus plexippus plexippus]	LOC111051334	0	0	0	-1.10021	0
	cuticular protein RR-2 motif 129 precursor [Bombyx mori] &gt;gi|1573733345|ref|XP_028030286.1| cuticle protein 8-like [Bombyx mandarina] &gt;gi|223671360|tpd|FAA00632.1| TPA: putative cuticle protein [Bombyx mori]	LOC111064107	0	-1.045	0	-1.03278	0
	TPA: putative cuticle protein [Bombyx mori]	LOC111057716	0	-1.29171	-1.20379	0	0
Cytochrome P450	cytochrome P450 18a1 [Bombus impatiens]	LOC111052016	1.62095	1.29561	0	0	0
	cytochrome P450 CYP417A2v2 [Laodelphax striatellus]	LOC111047271	1.32012	0	0	0	0
	cytochrome P450 4V2 isoform X1 [Leptonychotes weddellii]	LOC111050897	3.01389	0	0	0	0
	cytochrome P450 4c3-like [Zootermopsis nevadensis] &gt;gi|1227994961|ref|XP_021929276.1| cytochrome P450 4c3-like [Zootermopsis nevadensis] &gt;gi|646707992|gb|KDR14497.1| Cytochrome P450 4c3 [Zootermopsis nevadensis]	LOC111045367	0	-1.11201	0	0	0
	cytochrome P450 CYP380C10 [Nilaparvata lugens]	LOC111049110	0	-1.02495	0	0	0
	cytochrome P450 4c3-like [Zootermopsis nevadensis] &gt;gi|1227994961|ref|XP_021929276.1| cytochrome P450 4c3-like [Zootermopsis nevadensis] &gt;gi|646707992|gb|KDR14497.1| Cytochrome P450 4c3 [Zootermopsis nevadensis]	LOC111045367	0	-1.11201	0	0	0
	cytochrome P450 CYP380C10 [Nilaparvata lugens]	LOC111049110	0	-1.02495	0	0	0
	RecName: Full=Cytochrome P450 4C1; AltName: Full=CYPIVC1 &gt;gi|155947|gb|AAA27819.1| cytochrome P450 [Blaberus discoidalis]	LOC111057877	1.0033	0	1.394	0	0
	cytochrome P450 4g15-like [Anoplophora glabripennis]	LOC111047270	0	0	0	0	1.50407
	probable cytochrome P450 6a14 [Solenopsis invicta]	LOC111057329	0	0	0	0	1.4097
ABC transporter	ABC transporter G family member 20-like [Solenopsis invicta] &gt;gi|1465613192|ref|XP_025989541.1| ABC transporter G family member 20-like [Solenopsis invicta] &gt;gi|1465613194|ref|XP_025989542.1| ABC transporter G family member 20-like [Solenopsis invicta]	LOC111058783	0	0	0	-1.01043	1.28674
	LOW QUALITY PROTEIN: ABC transporter G family member 23-like [Nilaparvata lugens]	LOC111059652	0	0	0	0	-1.72746
Lipase	phospholipase B1, membrane-associated-like [Solenopsis invicta] &gt;gi|1465622248|ref|XP_025992479.1| phospholipase B1, membrane-associated-like [Solenopsis invicta]	LOC111048859	1.08659	0	0	0	1.04662
	uncharacterized protein LOC105193733 isoform X1 [Solenopsis invicta]	LOC111048735	2.37847	0	0	0	1.64509
	putative phospholipase B-like 2 [Trichoplax sp. H2]	LOC111059697	0	0	0	0	1.95886
	lipase 3-like [Zootermopsis nevadensis] &gt;gi|646709629|gb|KDR15388.1| Lipase 3 [Zootermopsis nevadensis]	LOC111053818	0	0	0	0	-1.31336
	PREDICTED: inactive pancreatic lipase-related protein 1 [Chrysochloris asiatica]	LOC120349355	0	0	0	0	-1.31793
	pancreatic triacylglycerol lipase-like isoform X3 [Nilaparvata lugens] &gt;gi|1145801612|gb|AQN78652.1| pancreatic lipase [Nilaparvata lugens]	LOC111045622	0	0	0	0	-1.062
	phospholipase B1, membrane-associated-like [Solenopsis invicta] &gt;gi|1465622248|ref|XP_025992479.1| phospholipase B1, membrane-associated-like [Solenopsis invicta]	LOC111054799	2.69932	0	0	0	0
	phospholipase A1 1-like isoform X2 [Zootermopsis nevadensis] &gt;gi|1227993469|ref|XP_021928514.1| phospholipase A1 1-like isoform X2 [Zootermopsis nevadensis] &gt;gi|646708774|gb|KDR14939.1| Lipase member H [Zootermopsis nevadensis]	LOC111054775	0	-1.10508	0	0	0
	PREDICTED: phospholipase B1, membrane-associated-like [Dendroctonus ponderosae] &gt;gi|332376095|gb|AEE63188.1| unknown [Dendroctonus ponderosae]	LOC111046362	0	0	-1.23076	0	0
	patatin-like phospholipase domain-containing protein 3 isoform X1 [Nilaparvata lugens]	LOC111053138	0	0	0	-1.08448	0
AAA metabolism	aromatic L-amino-acid decarboxylase [Gryllus bimaculatus]	LOC111050012	0	0	0	-1.23979	0
	aromatic-L-amino-acid decarboxylase-like isoform X1 [Nilaparvata lugens]	LOC111051897	0	0	0	-1.48919	0
	aromatic-L-amino-acid decarboxylase-like isoform X1 [Nilaparvata lugens]	LOC120354157	0	-1.53616	0	-1.63072	0
Glucuronate pathway	myo-inositol oxygenase [Danaus plexippus plexippus]	LOC111046037	0	1.02685	-1.03019	1.13053	0
	UDP-glucuronosyltransferase 1-10 isoform X6 [Agrilus planipennis]	LOC111057825	0	0	0	-1.01884	1.58019
	UDP-glucuronosyltransferase 1-3-like [Nilaparvata lugens]	LOC111053971	0	0	0	0	-1.04567
	UDP-glucuronosyltransferase 2B1-like [Nilaparvata lugens]	LOC120353327	0	0	0	0	-2.1399
GPCR signaling pathway	rhodopsin [Nilaparvata lugens] &gt;gi|557356254|dbj|BAO03855.1| longwave opsin [Nilaparvata lugens]	LOC111050707	0	0	0	-1.00829	1.13435
	clotting factor C [Nilaparvata lugens]; modular serine protease [ Nilaparvata lugens (brown planthopper) ]	LOC111048018	0	0	0	-1.22867	1.11546
	opsin, ultraviolet-sensitive-like isoform X1 [Nilaparvata lugens] &gt;gi|1233205629|ref|XP_022201947.1| opsin, ultraviolet-sensitive-like isoform X2 [Nilaparvata lugens] &gt;gi|1233205631|ref|XP_022201948.1| opsin, ultraviolet-sensitive-like isoform X3 [Nilaparvata lugens] &gt;gi|1233205633|ref|XP_022201949.1| opsin, ultraviolet-sensitive-like isoform X4 [Nilaparvata lugens] &gt;gi|557356258|dbj|…	LOC120356486	0	0	0	0	1.27593
	tachykinin-like peptides receptor 86C [ Nilaparvata lugens (brown planthopper) ]	LOC111046363	0	0	0	1.00749	0
